# Supplementary material for: Zymoseptoria tritici white-collar complex integrates light, temperature and plant cues to initiate dimorphism and pathogenesis
Source: Nat Commun. 2022 Sep 26;13:5625. doi: 10.1038/s41467-022-33183-2 (PMC9512790; doi:10.1038/s41467-022-33183-2)
Supplement: Supplementary file 2 — Supplementary Data 1 [file 41467_2022_33183_MOESM2_ESM.xlsx]

## Sheet: IPO323, 18oC↑
	Supplementary Data 1 "Gene expression in IPO323 at 18˚C (compared to 12˚C)"
	Up-regulated genes in IPO323, grown for 2 days in minimal medium at 18˚C, compared to 12˚C
	(=down-regulated in 12˚C)
	FungiDB Gene ID	Description	Pfam	Fold change (Log2)	Fold change	P-adj	Notes
	ZTRI_2.1127	non-heme iron dependent		11.4145	2729.74	8.86987e-177
	ZTRI_1.40	hypothetical protein MYCGRDRAFT_101989, partial		7.73855	213.568	3.27232e-57
	ZTRI_2.1125	RTA1 domain	RTA1 like protein (PF04479) 63->280	7.10523	137.685	0
	ZTRI_2.57	thioredoxin reductase	Pyridine nucleotide-disulphide oxidoreductase (PF07992) 11->302	6.85294	115.595	8.97618e-26
	ZTRI_2.1126	nad dependent epimerase dehydratase		6.53061	92.4508	1.13736e-293
	ZTRI_1.1593	DUF614 domain	PLAC8 family (PF04749) 12->115	6.45903	87.9756	5.94935e-268
	ZTRI_2.845	beta-Ig-H3 fasciclin cell	Fasciclin domain (PF02469) 29->174, Fasciclin domain (PF02469) 211->315	6.35069	81.6109	1.6635e-44
	ZTRI_10.546	NADPH2 dehydrogenase	NADH:flavin oxidoreductase / NADH oxidase family (PF00724) 3->337	6.20584	73.815	1.23542e-39
	ZTRI_1.44	hypothetical protein MYCGRDRAFT_106743		6.11538	69.3284	4.13672e-87
	ZTRI_2.1122	ABC transporter	ABC transporter transmembrane region (PF00664) 319->492, ABC transporter (PF00005) 580->713, ABC transporter transmembrane region (PF00664) 852->1109, ABC transporter (PF00005) 1177->1334	6.0326	65.4626	0
	ZTRI_8.699	Zn(II)2Cys6 transcription factor		5.991	63.6021	4.09288e-131
	ZTRI_3.83	hypothetical protein MYCGRDRAFT_108417		5.91828	60.4756	1.17797e-37
	ZTRI_2.627	hypothetical protein TI39_contig585g00002		5.90812	60.0511	1.39589e-140
	ZTRI_9.38	hydrophobin precursor	Fungal hydrophobin (PF06766) 28->92	5.89673	59.579	7.86801e-207
	ZTRI_5.586	major facilitator superfamily transporter aflatoxin efflux	short chain dehydrogenase (PF00106) 34->226	5.81433	56.2715	3.48063e-45
	ZTRI_8.296	---NA---		5.81283	56.2131	2.18587e-29
	ZTRI_9.483	RNA-binding domain-containing	RNA recognition motif. (a.k.a. RRM, RBD, or RNP domain) (PF00076) 310->369, RNA recognition motif. (a.k.a. RRM, RBD, or RNP domain) (PF00076) 398->460	5.77101	54.6068	1.83366e-238
	ZTRI_1.1586	hypothetical protein MYCGRDRAFT_102788		5.76679	54.4475	9.00061e-66
	ZTRI_9.107	hypothetical protein MYCGRDRAFT_105659		5.70913	52.3143	1.68501e-190
	ZTRI_5.590	glycoside hydrolase family 71	Glycosyl hydrolase family 71 (PF03659) 22->437	5.49058	44.9603	5.92659e-284
	ZTRI_18.32	hypothetical protein MYCGRDRAFT_97873		5.47779	44.5636	1.04037e-76
	ZTRI_16.40	Ribonuclease H		5.39766	42.1558	1.81596e-28
	ZTRI_4.543	RTA1 domain	RTA1 like protein (PF04479) 63->280	5.32584	40.1085	0
	ZTRI_2.1123	citrate synthase	Citrate synthase, C-terminal domain (PF00285) 108->476	5.27737	38.7834	0
	ZTRI_13.173	hypothetical protein TI39_contig835g00008		5.26533	38.4611	3.70394e-246
	ZTRI_1.1782	sterol 24-C-methyltransferase	Methyltransferase domain (PF08241) 193->289, Sterol methyltransferase C-terminal (PF08498) 375->437	5.25617	38.2179	0
	ZTRI_16.39	ARM repeat-containing		5.18246	36.3142	2.36999e-25
	ZTRI_5.619	ankyrin repeat-containing	Ankyrin repeats (3 copies) (PF12796) 10->73, Ankyrin repeats (3 copies) (PF12796) 115->179, Ankyrin repeats (3 copies) (PF12796) 190->273	5.10119	34.3251	3.57178e-35
	ZTRI_3.312	hypothetical protein MYCGRDRAFT_91538		5.06087	33.3791	1.48252e-100
	ZTRI_20.80	hypothetical protein TI39_contig670g00002		4.92835	30.4495	3.52409e-11
	ZTRI_2.748	3-hydroxyisobutyrate dehydrogenase		4.77268	27.335	4.27931e-294
	ZTRI_1.796	excitatory amino acid transporter 1	Sodium:dicarboxylate symporter family (PF00375) 61->463	4.74598	26.8338	5.68894e-106
	ZTRI_12.354	lipase 3		4.74429	26.8025	5.27286e-113
	ZTRI_6.402	HSP20-like chaperone	Hsp20/alpha crystallin family (PF00011) 78->122, Hsp20/alpha crystallin family (PF00011) 171->234	4.71614	26.2846	6.63927e-22
	ZTRI_13.241	ef-hand calcium-binding domain	Serine hydrolase (FSH1) (PF03959) 2->270	4.71289	26.2253	1.52407e-22
	ZTRI_1.1269	hypothetical protein MYCGRDRAFT_66540		4.69294	25.8653	1.70498e-228
	ZTRI_10.148	NEDD4-like E3 ubiquitin- ligase WWP1	WW domain (PF00397) 47->76, WW domain (PF00397) 84->113	4.62287	24.639	1.00867e-145
	ZTRI_6.31	aldehyde dehydrogenase (NAD+)	Aldehyde dehydrogenase family (PF00171) 9->447	4.5983	24.2229	1.29651e-12
	ZTRI_3.321	Ca2+-modulated nonselective cation channel polycystin		4.56778	23.7159	6.61109e-90
	ZTRI_16.41	hypothetical protein MYCGRDRAFT_97729		4.52406	23.008	1.59858e-25
	ZTRI_1.1785	hypothetical protein MYCGRDRAFT_34426		4.51756	22.9045	6.02204e-183
	ZTRI_11.203	hypothetical protein MYCGRDRAFT_106106		4.48818	22.4428	7.49163e-192
	ZTRI_4.295	P-loop containing nucleoside triphosphate hydrolase	AAA domain (PF13521) 6->186	4.47759	22.2786	1.82068e-43
	ZTRI_11.186	ESC reductase	Enoyl-(Acyl carrier protein) reductase (PF13561) 66->306	4.42202	21.4369	9.92281e-27
	ZTRI_7.841	GMC oxidoreductase	GMC oxidoreductase (PF00732) 42->365, GMC oxidoreductase (PF05199) 477->621	4.40837	21.235	3.13895e-265
	ZTRI_7.148	carboxylesterase	Carboxylesterase family (PF00135) 22->480	4.39889	21.0959	6.39453e-101
	ZTRI_6.571	hypothetical protein MYCGRDRAFT_44136		4.38557	20.9021	1.81127e-32
	ZTRI_6.601	AMP-binding enzyme family	AMP-binding enzyme (PF00501) 26->461, Phosphopantetheine attachment site (PF00550) 600->644, Condensation domain (PF00668) 717->894	4.37422	20.7383	1.81256e-179
	ZTRI_18.33	pol poly		4.3498	20.3901	1.32971e-33
	ZTRI_11.427	---NA---		4.32395	20.028	7.99511e-73
	ZTRI_2.1124	hypothetical protein TI39_contig859g00004	Fungal Zn(2)-Cys(6) binuclear cluster domain (PF00172) 21->58	4.31989	19.9718	7.50368e-278
	ZTRI_1.1300	hypothetical protein MYCGRDRAFT_107389		4.30749	19.8009	8.74583e-236
	ZTRI_8.392	hypothetical protein TI39_contig354g00117		4.30473	19.7629	2.41175e-17
	ZTRI_8.444	hypothetical protein MYCGRDRAFT_95225		4.29869	19.6805	4.49156e-21
	ZTRI_14.90	hypothetical protein TI39_contig4341g00001		4.29778	19.668	5.39455e-12
	ZTRI_18.34	Retrovirus-related Pol poly from transposon	Integrase core domain (PF00665) 78->187	4.26712	19.2544	4.32459e-24
	ZTRI_1.380	lipoxygenase	Lipoxygenase (PF00305) 252->742	4.26431	19.217	7.65558e-91
	ZTRI_1.1270	K+-dependent Ca2+ Na+ exchanger NCKX1		4.25116	19.0426	1.45785e-126
	ZTRI_19.38	hypothetical protein MYCGRDRAFT_97949		4.21521	18.5739	6.10998e-15
	ZTRI_4.702	DNA-binding HEXBP		4.21138	18.5248	1.57948e-161
	ZTRI_4.141	hypothetical protein MYCGRDRAFT_108976		4.19535	18.32	9.82533e-112
	ZTRI_14.2	Ribonuclease H	Reverse transcriptase (RNA-dependent DNA polymerase) (PF00078) 1171->1328, Integrase core domain (PF00665) 1756->1868	4.19107	18.2657	1.61173e-43
	ZTRI_1.1566	hypothetical protein MYCGRDRAFT_89878		4.18958	18.247	2.18685e-83
	ZTRI_1.1228	plasma membrane fusion prm1		4.17546	18.0692	2.60157e-206
	ZTRI_10.312	---NA---		4.17509	18.0645	4.83647e-128
	ZTRI_9.174	hypothetical protein TI39_contig618g00003		4.16131	17.8928	3.7534e-08
	ZTRI_7.753	het-s domain		4.13628	17.5851	3.06248e-09
	ZTRI_1.1887	hypothetical protein TI39_contig4132g00009		4.10431	17.1996	2.63695e-39
	ZTRI_18.30	hypothetical protein MYCGRDRAFT_97872		4.10086	17.1586	6.81215e-40
	ZTRI_9.2	NAC-alpha domain-containing 1		4.09136	17.046	2.12596e-10
	ZTRI_8.276	chitin deacetylase	Polysaccharide deacetylase (PF01522) 105->220	4.08968	17.0261	2.53669e-105
	ZTRI_1.507	hypothetical protein TI39_contig279g00027		4.06314	16.7157	1.94609e-158
	ZTRI_2.827	1,3,6,8-tetra-HN reductase	Enoyl-(Acyl carrier protein) reductase (PF13561) 23->270	4.04999	16.5642	2.37917e-114
	ZTRI_11.450	hypothetical protein TI39_contig469g00008		4.03315	16.3719	1.45723e-166
	ZTRI_3.855	hypothetical protein MYCGRDRAFT_99676		4.0205	16.229	4.32655e-110
	ZTRI_2.578	---NA---		4.0106	16.118	4.35012e-133
	ZTRI_11.24	conidiation-specific family	Stress-induced bacterial acidophilic repeat motif (PF10685) 9->30	3.99827	15.9808	2.61789e-106
	ZTRI_1.59	hypothetical protein MYCGRDRAFT_64907	Protein of unknown function (DUF2855) (PF11017) 51->414	3.97818	15.7598	5.31171e-134
	ZTRI_6.71	thiazole biosynthetic enzyme	Thi4 family (PF01946) 49->291	3.954	15.4979	1.96867e-198
	ZTRI_6.32	hypothetical protein TI39_contig1088g00001		3.94435	15.3946	1.23042e-17
	ZTRI_3.644	midasin	AAA domain (dynein-related subfamily) (PF07728) 288->409, AAA domain (dynein-related subfamily) (PF07728) 613->667, AAA domain (dynein-related subfamily) (PF07728) 770->854, AAA domain (dynein-related subfamily) (PF07728) 1040->1176, AAA domain (dynein-related subfamily) (PF07728) 1334->1390, AAA domain (dynein-related subfamily) (PF07728) 1450->1539, AAA domain (dynein-related subfamily) (PF0772…	3.94088	15.3576	8.53664e-184
	ZTRI_3.122	---NA---		3.93774	15.3242	4.08926e-21
	ZTRI_8.279	adventurous gliding z		3.9326	15.2697	2.76292e-177
	ZTRI_12.208	Di-copper centre-containing	Common central domain of tyrosinase (PF00264) 83->340	3.93147	15.2577	1.83838e-68
	ZTRI_3.634	hypothetical protein TI39_contig278g00070		3.91735	15.1091	1.54528e-16
	ZTRI_9.514	Transcriptional regulator prz1	Zinc finger, C2H2 type (PF00096) 305->325	3.91534	15.0881	7.07803e-189
	ZTRI_7.158	hypothetical protein MYCGRDRAFT_44609	Protein of unknown function (DUF4243) (PF14027) 77->403	3.91437	15.078	8.71756e-17
	ZTRI_1.629	short-chain dehydrogenase	Enoyl-(Acyl carrier protein) reductase (PF13561) 13->96	3.90523	14.9828	7.49969e-16
	ZTRI_10.489	P450 monooxygenase	Cytochrome P450 (PF00067) 102->517	3.82247	14.1474	2.42548e-40
	ZTRI_6.72	DSBA-like thioredoxin domain containing	DSBA-like thioredoxin domain (PF01323) 6->205	3.81683	14.0922	1.52559e-29
	ZTRI_18.29	hypothetical protein MYCGRDRAFT_97873	Retrotransposon gag protein (PF03732) 95->154	3.77783	13.7164	2.84991e-13
	ZTRI_8.332	hypothetical protein MYCGRDRAFT_95134		3.77728	13.7111	9.19517e-09
	ZTRI_5.51	atp-dependent rrna helicase rrp3		3.77072	13.649	1.2106e-08
	ZTRI_5.694	an1 zinc finger	AN1-like Zinc finger (PF01428) 31->68, AN1-like Zinc finger (PF01428) 101->142	3.76366	13.5823	4.77517e-31
	ZTRI_4.192	30 kDa heat shock	Telomere stability and silencing (PF13019) 10->174, Hsp20/alpha crystallin family (PF00011) 524->569	3.74402	13.3987	6.21444e-15
	ZTRI_10.488	toxin biosynthesis proten (Fum3)	Phytanoyl-CoA dioxygenase (PhyH) (PF05721) 36->235	3.73962	13.3579	4.2261e-06
	ZTRI_1.1035	hypothetical protein TI39_contig1008g00009		3.73219	13.2892	1.2173e-05
	ZTRI_8.609	---NA---		3.72325	13.2072	2.89168e-13
	ZTRI_2.125	GNAT family		3.71144	13.0995	4.68123e-11
	ZTRI_1.630	cytochrome p450	Cytochrome P450 (PF00067) 62->469	3.70832	13.0712	6.29111e-63
	ZTRI_3.61	ubiquitin carboxyl-terminal family 1	Ubiquitin carboxyl-terminal hydrolase, family 1 (PF01088) 20->229	3.68346	12.8479	3.60735e-28
	ZTRI_4.117	alpha beta-hydrolase	Alpha/beta hydrolase family (PF12697) 7->241	3.67172	12.7437	8.42894e-06
	ZTRI_2.498	P-loop containing nucleoside triphosphate hydrolase	Clp amino terminal domain, pathogenicity island component (PF02861) 115->157, ATPase family associated with various cellular activities (AAA) (PF00004) 226->343, AAA domain (Cdc48 subfamily) (PF07724) 636->796, C-terminal, D2-small domain, of ClpB protein (PF10431) 804->886	3.66495	12.6841	7.83273e-30	Homologue of cold-stress protein Hsp104 in S. cerevisiae (BLAST P=0.0); up-regulated in response to cold-stress (Aguilera et al. 2007, FEMS Microbiol Rev. 31:327-341
	ZTRI_7.348	cys met metabolism pyridoxal phosphate-dependent enzyme		3.64519	12.5115	6.47261e-37
	ZTRI_8.407	MFS general substrate transporter	Major Facilitator Superfamily (PF07690) 132->506	3.62483	12.3363	1.12926e-22
	ZTRI_5.274	GPI anchored		3.61778	12.2761	5.26784e-30
	ZTRI_21.2	NAC-alpha domain-containing 1		3.60093	12.1335	7.18985e-18
	ZTRI_5.492	LEA domain containing	Protein of unknown function (DUF3659) (PF12396) 439->498, Protein of unknown function (DUF3659) (PF12396) 554->613, Protein of unknown function (DUF3659) (PF12396) 675->742, Protein of unknown function (DUF3659) (PF12396) 758->816, Protein of unknown function (DUF3659) (PF12396) 877->936, Protein of unknown function (DUF3659) (PF12396) 949->1007, Protein of unknown function (DUF3659) (PF12396) 10…	3.58278	11.9819	1.06175e-280
	ZTRI_1.543	short chain dehydrogenase	short chain dehydrogenase (PF00106) 11->209	3.58161	11.9721	1.32486e-18
	ZTRI_21.3	Citrate synthase	Reverse transcriptase (RNA-dependent DNA polymerase) (PF00078) 1067->1285	3.57794	11.9417	1.71504e-14
	ZTRI_4.39	eliciting plant response	Cerato-platanin (PF07249) 19->138	3.5588	11.7843	1.33084e-58
	ZTRI_3.870	hypothetical protein MYCGRDRAFT_91995		3.55549	11.7573	8.37104e-33
	ZTRI_9.22	hypothetical protein BAUCODRAFT_31846		3.55388	11.7442	3.98385e-09
	ZTRI_1.585	hypothetical protein MYCGRDRAFT_83566		3.53369	11.581	9.75974e-15
	ZTRI_3.584	alpha-1,3-glucan synthase	Alpha amylase, catalytic domain (PF00128) 100->382, Starch synthase catalytic domain (PF08323) 1200->1357	3.5315	11.5634	9.30771e-261
	ZTRI_5.695	transcription factor		3.52471	11.5091	1.00935e-62
	ZTRI_6.311	hypothetical protein TI39_contig5817g00002		3.51756	11.4522	4.00121e-29
	ZTRI_4.13	hypothetical protein TI39_contig390g00009		3.51625	11.4419	4.12584e-39
	ZTRI_1.1780	Catalase peroxidase HPI	Peroxidase (PF00141) 125->447, Peroxidase (PF00141) 457->761	3.50836	11.3794	1.53906e-149
	ZTRI_9.175	rna-binding lupus la	La domain (PF05383) 82->128, Argonaute siRNA chaperone (ARC) complex subunit Arb1 (PF09692) 183->589	3.48071	11.1634	6.19809e-08
	ZTRI_12.193	hypothetical protein MYCGRDRAFT_97031		3.4686	11.0701	2.40529e-131
	ZTRI_9.59	MFS transporter		3.46203	11.0199	3.19346e-05
	ZTRI_13.226	hypothetical protein MYCGRDRAFT_106502		3.45229	10.9457	9.35247e-57
	ZTRI_1.1681	rhamnosidase B	Bacterial alpha-L-rhamnosidase 6 hairpin glycosidase domain (PF17389) 375->700, Sugar (and other) transporter (PF00083) 823->1273	3.43795	10.8374	5.24646e-07
	ZTRI_2.321	non-ribosomal peptide synthetase	AMP-binding enzyme (PF00501) 62->457, Phosphopantetheine attachment site (PF00550) 597->638, Condensation domain (PF00668) 703->1089, AMP-binding enzyme (PF00501) 1138->1531, Phosphopantetheine attachment site (PF00550) 1672->1709, Condensation domain (PF00668) 1781->2177, AMP-binding enzyme (PF00501) 2213->2593, Phosphopantetheine attachment site (PF00550) 2733->2794, Condensation domain (PF0066…	3.42182	10.7169	9.30684e-175
	ZTRI_1.2055	signal peptide-containing		3.40856	10.6189	3.06948e-22
	ZTRI_3.223	glutathione s-transferase like	Glutathione S-transferase, N-terminal domain (PF13417) 12->90	3.38714	10.4624	4.98597e-52
	ZTRI_10.288	alpha beta-hydrolase	Alpha/beta hydrolase family (PF12697) 8->232	3.38608	10.4547	4.87607e-51
	ZTRI_5.821	catalase-domain-containing	Catalase (PF00199) 63->438, Catalase-related immune-responsive (PF06628) 472->531	3.37384	10.3664	2.73506e-93
	ZTRI_6.694	hypothetical protein MYCGRDRAFT_73568		3.34367	10.1519	1.66836e-07
	ZTRI_8.198	MYND finger	MYND finger (PF01753) 389->431	3.33924	10.1207	4.88901e-19
	ZTRI_1.1685	hypothetical protein MYCGRDRAFT_107606		3.3321	10.0708	6.54421e-130
	ZTRI_5.762	carbohydrate-binding module family 20	Starch binding domain (PF00686) 48->141, Multicopper oxidase (PF07732) 208->322, Multicopper oxidase (PF00394) 334->479, Multicopper oxidase (PF07731) 556->688	3.32859	10.0463	9.46816e-74
	ZTRI_5.807	glycosyltransferase family 5	Alpha amylase, catalytic domain (PF00128) 98->342, Starch synthase catalytic domain (PF08323) 1155->1357	3.316	9.95902	8.5306e-288
	ZTRI_11.264	major facilitator superfamily transporter multidrug resistance	Major Facilitator Superfamily (PF07690) 263->647	3.30376	9.87488	1.77336e-79
	ZTRI_1.313	oxidoreductase domain-containing	2OG-Fe(II) oxygenase superfamily (PF13640) 146->267	3.30107	9.85646	2.90389e-19
	ZTRI_10.545	polysaccharide deacetylase	Polysaccharide deacetylase (PF01522) 82->180	3.29571	9.81989	5.90517e-57
	ZTRI_2.529	hypothetical protein MYCGRDRAFT_90710		3.29211	9.79541	2.03895e-54
	ZTRI_1.132	hypothetical protein MYCGRDRAFT_88698		3.28832	9.76976	1.81365e-45
	ZTRI_4.761	lactonohydrolase like	SMP-30/Gluconolaconase/LRE-like region (PF08450) 227->423	3.27858	9.70399	1.1173e-10
	ZTRI_12.168	FAD-dependent oxidoreductase like		3.27511	9.68068	9.05016e-31
	ZTRI_13.172	hypothetical protein MYCGRDRAFT_97372		3.27008	9.647	4.79284e-116
	ZTRI_8.426	hypothetical protein MYCGRDRAFT_95211		3.26829	9.63506	2.40647e-29
	ZTRI_7.431	NAD(P)-binding Rossmann-fold containing	Zinc-binding dehydrogenase (PF13602) 201->339	3.26342	9.60253	2.25465e-63
	ZTRI_5.460	hypothetical protein TI39_contig357g00025		3.22855	9.37329	2.81842e-20
	ZTRI_5.19	hypothetical protein MYCGRDRAFT_92941		3.22019	9.31912	7.14e-08
	ZTRI_17.61	HSP20-like chaperone		3.21521	9.28696	2.68065e-133
	ZTRI_6.33	hypothetical protein MYCGRDRAFT_104703		3.21193	9.26589	1.4641e-06
	ZTRI_4.746	hypothetical protein MYCGRDRAFT_85859		3.20779	9.23931	0.00015802
	ZTRI_13.245	BTB POZ domain containing		3.20457	9.21871	6.00453e-05
	ZTRI_15.75	hypothetical protein MYCGRDRAFT_97683		3.20047	9.19255	2.74151e-33
	ZTRI_8.358	hypothetical protein MYCGRDRAFT_110449	Protein of unknown function (DUF3433) (PF11915) 90->181, Protein of unknown function (DUF3433) (PF11915) 710->796	3.19812	9.17761	1.46278e-82
	ZTRI_19.77	hypothetical protein MYCGRDRAFT_97988		3.19196	9.1385	2.73256e-31
	ZTRI_11.17	hypothetical protein MYCGRDRAFT_106034		3.1903	9.12799	7.5725e-05
	ZTRI_11.457	allantoate permease	Major Facilitator Superfamily (PF07690) 84->453	3.18764	9.11119	7.32235e-09
	ZTRI_1.1735	P450 monooxygenase	Cytochrome P450 (PF00067) 61->494	3.1642	8.96437	8.96028e-36
	ZTRI_8.534	hypothetical protein MYCGRDRAFT_95304	Protein of unknown function (DUF2841) (PF11001) 172->291	3.16003	8.93847	1.41502e-57
	ZTRI_10.490	major facilitator superfamily transporter	Major Facilitator Superfamily (PF07690) 31->426	3.15313	8.89585	3.10681e-90
	ZTRI_1.1603	heme peroxidase	Animal haem peroxidase (PF03098) 326->406, Animal haem peroxidase (PF03098) 411->802, Cytochrome P450 (PF00067) 1166->1251	3.14934	8.87251	2.40148e-196
	ZTRI_3.947	hypothetical protein MYCGRDRAFT_92058		3.14576	8.85049	1.23615e-181
	ZTRI_6.7	C6 transcription factor	Fumarylacetoacetase N-terminal (PF09298) 80->174, Fumarylacetoacetate (FAA) hydrolase family (PF01557) 180->442, Fungal specific transcription factor domain (PF04082) 661->904	3.13981	8.81408	8.88402e-05
	ZTRI_8.411	hypothetical protein MYCGRDRAFT_110482		3.12751	8.73924	5.54441e-110
	ZTRI_3.104	Ca2+-modulated nonselective cation channel polycystin		3.11439	8.66013	8.78323e-63
	ZTRI_6.707	Acyl- N-acyltransferase	Acetyltransferase (GNAT) domain (PF13302) 26->176	3.09452	8.54171	2.17012e-79
	ZTRI_1.2116	hypothetical protein MYCGRDRAFT_79161		3.08758	8.5007	1.96102e-105
	ZTRI_1.1784	cytochrome P450	Cytochrome P450 (PF00067) 35->460	3.08431	8.48146	3.51075e-05
	ZTRI_2.44	hypothetical protein MYCGRDRAFT_90346		3.07831	8.44625	1.38596e-06
	ZTRI_13.34	hypothetical protein MYCGRDRAFT_106445		3.06934	8.39389	2.23804e-52
	ZTRI_3.797	hypothetical protein MYCGRDRAFT_91928		3.06171	8.34963	2.47558e-72
	ZTRI_8.26	Major facilitator superfamily general substrate transporter	Sugar (and other) transporter (PF00083) 19->470	3.06114	8.34629	9.61266e-21
	ZTRI_4.396	short-chain dehydrogenase	short chain dehydrogenase (PF00106) 6->211	3.05117	8.28886	1.28991e-21
	ZTRI_20.60	hypothetical protein MYCGRDRAFT_98045		3.04228	8.23791	7.70304e-14
	ZTRI_14.39	hypothetical protein MYCGRDRAFT_97558		3.03879	8.21803	7.27005e-139
	ZTRI_8.451	hypothetical protein MYCGRDRAFT_87205		3.03363	8.18868	7.39227e-49
	ZTRI_3.970	ubiquitin C-terminal hydrolase	Ubiquitin carboxyl-terminal hydrolase (PF00443) 1444->1761	3.02712	8.15179	1.27706e-210
	ZTRI_5.567	hypothetical protein MYCGRDRAFT_104605		3.02666	8.14922	6.51154e-11
	ZTRI_4.200	---NA---		3.02338	8.13072	1.38044e-14
	ZTRI_9.5	hypothetical protein MYCGRDRAFT_95478		3.01975	8.11025	1.0448e-07
	ZTRI_3.904	hypothetical protein MYCGRDRAFT_103900		3.00989	8.05503	7.75617e-20
	ZTRI_16.69	hypothetical protein MYCGRDRAFT_97752		3.0093	8.05174	1.29485e-24
	ZTRI_4.773	hypothetical protein TI39_contig50g00004		3.00011	8.0006	0.000472894
	ZTRI_9.595	dynein heavy chain	Dynein heavy chain, N-terminal region 1 (PF08385) 267->840, Dynein heavy chain, N-terminal region 2 (PF08393) 1335->1735, Hydrolytic ATP binding site of dynein motor region D1 (PF12774) 1875->2107, AAA domain (dynein-related subfamily) (PF07728) 2202->2337, P-loop containing dynein motor region D3 (PF12775) 2545->2804, P-loop containing dynein motor region D4 (PF12780) 2884->3157, Microtubule-bin…	2.99954	7.99745	5.35732e-146
	ZTRI_13.294	glycoside hydrolase family 31	N-terminal barrel of NtMGAM and CtMGAM, maltase-glucoamylase (PF16863) 51->163, Galactose mutarotase-like (PF13802) 167->230, Glycosyl hydrolases family 31 (PF01055) 258->899, Starch binding domain (PF00686) 489->578	2.99907	7.99482	3.00885e-151
	ZTRI_9.567	wd domain-containing		2.99573	7.97636	4.96902e-212
	ZTRI_4.127	f-box domain containing	F-box domain (PF00646) 26->56	2.98507	7.91766	1.93992e-181
	ZTRI_4.2	Non-ribosomal peptide synthetase	AMP-binding enzyme (PF00501) 193->624, Phosphopantetheine attachment site (PF00550) 759->819, Condensation domain (PF00668) 863->1298, Phosphopantetheine attachment site (PF00550) 1565->1629, Condensation domain (PF00668) 1682->2143, AMP-binding enzyme (PF00501) 2188->2622, Phosphopantetheine attachment site (PF00550) 2781->2831, Condensation domain (PF00668) 2904->3269, Phosphopantetheine attach…	2.98503	7.91741	1.20796e-191
	ZTRI_5.255	acyl- N-acyltransferase	Acetyltransferase (GNAT) domain (PF13673) 146->211	2.98103	7.89552	1.50868e-31
	ZTRI_12.93	hypothetical protein MYCGRDRAFT_96947		2.97866	7.88253	3.78655e-70
	ZTRI_1.1440	bZIP transcription factor like	bZIP transcription factor (PF00170) 266->321	2.97816	7.87982	3.72397e-46
	ZTRI_3.315	sorbitol dehydrogenase	Alcohol dehydrogenase GroES-like domain (PF08240) 31->147, Zinc-binding dehydrogenase (PF00107) 193->319	2.97776	7.87762	1.46825e-71
	ZTRI_13.151	plastidic glucose transporter 4	Sugar (and other) transporter (PF00083) 172->595	2.97642	7.8703	1.26983e-41
	ZTRI_15.30	hypothetical protein MYCGRDRAFT_97642		2.96615	7.81449	6.83246e-07
	ZTRI_11.495	hypothetical protein TI39_contig5882g00001		2.96454	7.80578	1.94159e-36
	ZTRI_7.235	%2C N-terminal region		2.96424	7.80415	1.80141e-134
	ZTRI_11.201	hypothetical protein TI39_contig348g00003		2.94344	7.69246	1.73654e-168
	ZTRI_12.94	fungalysin metallopeptidase	Fungalysin/Thermolysin Propeptide Motif (PF07504) 97->148, Fungalysin metallopeptidase (M36) (PF02128) 260->629	2.93073	7.62495	1.19073e-88
	ZTRI_2.671	pq loop repeat		2.92541	7.59687	1.00865e-08
	ZTRI_5.536	Aromatic peroxygenase	Peroxidase, family 2 (PF01328) 30->100	2.9252	7.59579	2.68102e-46
	ZTRI_3.514	hypothetical protein TI39_contig4217g00001	Domain of unknown function (DUF3328) (PF11807) 30->211	2.92422	7.59065	3.51023e-13
	ZTRI_12.439	hypothetical protein MYCGRDRAFT_97233		2.92389	7.5889	4.14357e-55
	ZTRI_5.190	hypothetical protein MYCGRDRAFT_93075		2.91608	7.54791	0.000157655
	ZTRI_7.486	Acyl- N-acyltransferase		2.91379	7.53597	4.79077e-15
	ZTRI_13.55	cell wall glyco		2.91171	7.52508	3.46625e-12
	ZTRI_13.68	hypothetical protein SEPMUDRAFT_66074		2.91041	7.51831	6.4094e-27
	ZTRI_11.200	hypothetical protein MYCGRDRAFT_94447		2.90522	7.49133	8.43092e-23
	ZTRI_2.1117	aristolochene synthase		2.90386	7.48428	1.167e-66
	ZTRI_4.203	hypothetical protein COCHEDRAFT_1098850		2.89629	7.4451	1.90681e-103
	ZTRI_1.72	dimethyl sulfone monooxygenase	Luciferase-like monooxygenase (PF00296) 543->866	2.89295	7.42789	1.08637e-105
	ZTRI_9.3	Citrate synthase	Reverse transcriptase (RNA-dependent DNA polymerase) (PF00078) 964->1182	2.88747	7.39973	1.33585e-15
	ZTRI_9.239	glycoside hydrolase family 72	Glucanosyltransferase (PF03198) 16->331	2.88216	7.37255	3.20238e-125
	ZTRI_13.19	short-chain dehydrogenase reductase	Enoyl-(Acyl carrier protein) reductase (PF13561) 13->265	2.87961	7.3595	1.34922e-78
	ZTRI_8.247	hypothetical protein MYCGRDRAFT_95059		2.86875	7.30432	3.04082e-14
	ZTRI_6.146	hypothetical protein MYCGRDRAFT_81079		2.86786	7.29983	8.27384e-112
	ZTRI_12.232	hypothetical protein MYCGRDRAFT_106353		2.85953	7.25777	3.35046e-45
	ZTRI_1.154	bax inhibitor family	Inhibitor of apoptosis-promoting Bax1 (PF01027) 125->340	2.85816	7.25091	2.12562e-48
	ZTRI_7.157	telomerase reverse	Telomerase ribonucleoprotein complex - RNA binding domain (PF12009) 435->567, Reverse transcriptase (RNA-dependent DNA polymerase) (PF00078) 798->882	2.85813	7.25074	3.51587e-16
	ZTRI_1.302	serine threonine kinase	Protein kinase domain (PF00069) 216->350	2.85587	7.23938	9.6101e-116
	ZTRI_8.677	cytochrome p450 alkane	Cytochrome P450 (PF00067) 148->497	2.85452	7.23261	1.68478e-29
	ZTRI_5.120	hypothetical protein MYCGRDRAFT_109371		2.85437	7.23188	5.82301e-208
	ZTRI_3.856	hypothetical protein MYCGRDRAFT_91982		2.85238	7.22189	2.2865e-32
	ZTRI_4.884	NAD(P)-binding Rossmann-fold containing	Alcohol dehydrogenase GroES-like domain (PF08240) 42->155, Zinc-binding dehydrogenase (PF00107) 202->316	2.85089	7.21448	2.56285e-10
	ZTRI_5.852	hypothetical protein TI39_contig4193g00002		2.8467	7.19353	2.72272e-92
	ZTRI_4.274	Manganese superoxide dismutase	Iron/manganese superoxide dismutases, alpha-hairpin domain (PF00081) 53->139, Iron/manganese superoxide dismutases, C-terminal domain (PF02777) 146->250	2.84354	7.17777	5.20415e-109
	ZTRI_14.42	Zinc finger		2.84184	7.16936	5.36827e-94
	ZTRI_1.761	hypothetical protein AC579_319		2.83075	7.11445	5.62863e-61
	ZTRI_7.119	S-adenosyl-L-methionine-dependent methyltransferase	Methyltransferase domain (PF13489) 43->173	2.83053	7.11336	6.91945e-18
	ZTRI_7.842	RTA1 domain-containing	RTA1 like protein (PF04479) 54->278	2.82473	7.0848	2.23573e-05
	ZTRI_3.689	BTB POZ domain containing		2.82472	7.08477	1.43147e-18
	ZTRI_16.76	hypothetical protein MYCGRDRAFT_97759		2.82396	7.08102	6.66676e-189
	ZTRI_4.442	prostaglandin G H synthase 2 cyclooxygenase pgh2 cox2	Animal haem peroxidase (PF03098) 226->611	2.82126	7.06779	7.20412e-36
	ZTRI_9.296	nucleosome binding		2.81818	7.0527	4.16205e-35
	ZTRI_5.38	acyl- N-acyltransferase	Acetyltransferase (GNAT) family (PF00583) 35->151	2.81414	7.03299	8.62168e-35
	ZTRI_7.381	LPS-induced tumor necrosis factor alpha factor	LITAF-like zinc ribbon domain (PF10601) 66->131	2.81027	7.01415	1.2581e-53
	ZTRI_19.33	hypothetical protein MYCGRDRAFT_97945		2.80786	7.00244	0.00130472
	ZTRI_11.425	hypothetical protein MYCGRDRAFT_96785		2.80484	6.98781	1.80365e-08
	ZTRI_2.1024	hypothetical protein MYCGRDRAFT_103427		2.80428	6.98508	1.00245e-18
	ZTRI_4.152	Cell wall SED1		2.80281	6.97797	4.97291e-52
	ZTRI_2.1054	Amino acid transporter	BTB/POZ domain (PF00651) 11->110	2.79426	6.93677	2.87604e-144
	ZTRI_1.155	hypothetical protein TI39_contig352g00016		2.79421	6.93653	8.48693e-21
	ZTRI_3.435	Catalytic activity: An alcohol NAD() = an aldehyde or ketone NADH		2.79088	6.92052	1.26392e-95
	ZTRI_1.1279	hypothetical protein MYCGRDRAFT_102617		2.78799	6.90666	4.3558e-15
	ZTRI_3.345	myosin type II heavy chain	Myosin N-terminal SH3-like domain (PF02736) 115->154, Myosin head (motor domain) (PF00063) 170->851	2.78529	6.89377	5.88971e-233
	ZTRI_3.645	midasin		2.77983	6.8677	1.43607e-133
	ZTRI_4.613	GMC oxidoreductase	GMC oxidoreductase (PF00732) 43->364, GMC oxidoreductase (PF05199) 476->616	2.77277	6.83418	3.97154e-113
	ZTRI_7.164	glycosyltransferase family 20	Glycosyltransferase family 20 (PF00982) 164->618, Trehalose-phosphatase (PF02358) 655->895	2.77215	6.83125	3.49952e-79
	ZTRI_1.1098	hypothetical protein MYCGRDRAFT_107289	Protein of unknown function (DUF3238) (PF11579) 86->217	2.7702	6.82205	3.79704e-43
	ZTRI_1.1111	hypothetical protein MYCGRDRAFT_102520	Protein of unknown function (DUF541) (PF04402) 9->249	2.76446	6.79494	2.50357e-167
	ZTRI_2.67	polyketide synthase	Beta-ketoacyl synthase, N-terminal domain (PF00109) 4->254, Beta-ketoacyl synthase, C-terminal domain (PF02801) 262->380, Ketoacyl-synthetase C-terminal extension (PF16197) 392->473, Acyl transferase domain (PF00698) 540->839, Polyketide synthase dehydratase (PF14765) 930->1234, Methyltransferase domain (PF08242) 1442->1559, Zinc-binding dehydrogenase (PF00107) 1996->2106, KR domain (PF08659) 219…	2.76071	6.77732	3.23811e-186
	ZTRI_5.340	hypothetical protein TI39_contig339g00029	Protein of unknown function (DUF3632) (PF12311) 67->232	2.75884	6.76849	2.20474e-23
	ZTRI_8.748	major facilitator superfamily transporter like	Major Facilitator Superfamily (PF07690) 127->444	2.75873	6.76799	1.64444e-29
	ZTRI_4.190	ferulic acid Esterase Feruloyl esterase precursor	Tannase and feruloyl esterase (PF07519) 206->670	2.75526	6.75174	9.89792e-106
	ZTRI_6.342	fructosyl amino acid oxidase	FAD dependent oxidoreductase (PF01266) 5->388	2.74816	6.7186	7.59247e-52
	ZTRI_9.87	hypothetical protein MYCGRDRAFT_95545		2.74549	6.70616	2.55487e-49
	ZTRI_17.60	PLK kinase		2.74356	6.6972	9.11245e-121
	ZTRI_4.871	T-complex 1 subunit alpha	SnoaL-like domain (PF13577) 6->119, SnoaL-like domain (PF13577) 139->275	2.74236	6.69165	1.78191e-56
	ZTRI_6.621	involucrin repeat		2.74137	6.68707	0
	ZTRI_1.627	hypothetical protein MYCGRDRAFT_89110		2.73822	6.67246	1.54323e-89
	ZTRI_11.401	glycoside hydrolase family 32	Glycosyl hydrolases family 32 N-terminal domain (PF00251) 46->403, Glycosyl hydrolases family 32 C terminal (PF08244) 445->600	2.73787	6.67086	6.84552e-163
	ZTRI_1.2069	Fungal transcriptional regulatory N-terminal		2.72814	6.62602	7.1777e-46
	ZTRI_10.551	hypothetical protein TI39_contig51g00004		2.72534	6.61314	0.00175994
	ZTRI_1.494	NAD(P)-binding	N-terminal domain of oxidoreductase (PF16884) 6->112, Zinc-binding dehydrogenase (PF00107) 170->294	2.72209	6.59828	1.08363e-40
	ZTRI_4.469	hypothetical protein MYCGRDRAFT_109137		2.72136	6.59496	3.8626e-50
	ZTRI_14.40	hypothetical protein TI39_contig4118g00030		2.72056	6.59127	2.83527e-103
	ZTRI_6.330	chromosome segregation atpase family		2.71561	6.56873	6.51882e-173
	ZTRI_8.12	hypothetical protein MYCGRDRAFT_74323		2.71367	6.55987	6.3776e-66
	ZTRI_2.27	ctr copper transporter	Ctr copper transporter family (PF04145) 18->166	2.7068	6.52871	5.60408e-17
	ZTRI_3.434	hypothetical protein MYCGRDRAFT_38100, partial	BTB/POZ domain (PF00651) 31->89, BTB/POZ domain (PF00651) 279->382	2.70412	6.5166	2.06049e-49
	ZTRI_10.484	phd finger and set domain-containing		2.7041	6.5165	2.43609e-142
	ZTRI_1.680	ubiquitin- ligase	Domain of Unknown Function (DUF908) (PF06012) 120->493, Domain of Unknown Function (DUF913) (PF06025) 562->964, Domain of unknown function (DUF4414) (PF14377) 2892->3007, HECT-domain (ubiquitin-transferase) (PF00632) 3677->3980	2.70222	6.50804	0
	ZTRI_1.1317	hypothetical protein MYCGRDRAFT_98637		2.7017	6.50566	9.70049e-85
	ZTRI_2.75	hypothetical protein MYCGRDRAFT_107824		2.70072	6.50128	3.65823e-08
	ZTRI_16.37	hypothetical protein MYCGRDRAFT_97727		2.69797	6.48889	0.00206194
	ZTRI_14.41	hypothetical protein MYCGRDRAFT_97559		2.6908	6.45673	3.858e-60
	ZTRI_1.75	hypothetical protein MYCGRDRAFT_88648		2.68447	6.42844	1.89164e-08
	ZTRI_1.1794	hypothetical protein MYCGRDRAFT_107656		2.68381	6.42551	1.60167e-39
	ZTRI_15.89	hypothetical protein MYCGRDRAFT_111755		2.68169	6.41608	3.31719e-29
	ZTRI_3.698	aspergillopepsin-2 precursor like	Peptidase A4 family (PF01828) 40->241	2.68055	6.41102	1.65197e-22
	ZTRI_11.527	#NAME?	NmrA-like family (PF05368) 5->245	2.67849	6.40184	2.73849e-08
	ZTRI_3.673	hypothetical protein TI39_contig502g00005		2.67799	6.39963	5.61523e-149
	ZTRI_8.331	hypothetical protein MYCGRDRAFT_95133		2.67074	6.36757	7.30336e-44
	ZTRI_9.334	alcohol dehydrogenase	Alcohol dehydrogenase GroES-like domain (PF08240) 30->91, Zinc-binding dehydrogenase (PF00107) 173->302	2.66889	6.35938	4.73845e-18
	ZTRI_1.264	GTP-binding protein EsdC		2.66504	6.34243	3.09906e-105
	ZTRI_7.85	hypothetical protein MYCGRDRAFT_94264		2.66493	6.34197	7.83579e-14
	ZTRI_5.264	S-adenosyl-L-methionine-dependent methyltransferase	Methyltransferase domain (PF13649) 59->158	2.65524	6.29953	9.67825e-115
	ZTRI_3.40	WW domain-containing	WW domain (PF00397) 78->108	2.64977	6.27568	5.6206e-49
	ZTRI_11.99	taurine catabolism dioxygenase	Taurine catabolism dioxygenase TauD, TfdA family (PF02668) 94->358	2.64808	6.26831	3.40189e-70
	ZTRI_20.81	hypothetical protein MYCGRDRAFT_98063		2.64607	6.25959	0.00245324
	ZTRI_11.202	---NA---		2.64202	6.24206	4.37068e-07
	ZTRI_2.42	hypothetical protein MYCGRDRAFT_90345		2.64181	6.24113	4.02889e-11
	ZTRI_11.22	acyl- N-acyltransferase	Acetyltransferase (GNAT) family (PF00583) 138->198	2.63955	6.23136	1.48509e-67
	ZTRI_20.79	hypothetical protein MYCGRDRAFT_98062		2.62953	6.18823	2.14659e-05
	ZTRI_6.247	D-3-phosphoglycerate dehydrogenase	D-isomer specific 2-hydroxyacid dehydrogenase, catalytic domain (PF00389) 6->314, D-isomer specific 2-hydroxyacid dehydrogenase, NAD binding domain (PF02826) 103->283	2.62741	6.17916	1.54642e-14
	ZTRI_7.541	hypothetical protein TI39_contig259g00007		2.62376	6.16355	4.88323e-22
	ZTRI_5.661	hypothetical protein MYCGRDRAFT_104632		2.61754	6.13702	4.56998e-42
	ZTRI_9.441	polyketide synthase	Beta-ketoacyl synthase, N-terminal domain (PF00109) 12->264, Beta-ketoacyl synthase, C-terminal domain (PF02801) 273->388, Ketoacyl-synthetase C-terminal extension (PF16197) 393->553, Acyl transferase domain (PF00698) 584->881, Polyketide synthase dehydratase (PF14765) 976->1294, Methyltransferase domain (PF08242) 1489->1596, Alcohol dehydrogenase GroES-like domain (PF08240) 1917->1969, Zinc-bind…	2.61117	6.11001	1.85337e-80
	ZTRI_4.142	hypothetical protein TI39_contig263g00006	Protein of unknown function (DUF3638) (PF12340) 2032->2255, Protein of unknown function (DUF3645) (PF12359) 2375->2408	2.61073	6.10813	3.63875e-192
	ZTRI_9.451	Integral membrane	Membrane-associating domain (PF01284) 16->152	2.60452	6.08188	2.33921e-50
	ZTRI_9.603	zinc finger ring fyve phd-type		2.5989	6.05824	1.70497e-36
	ZTRI_11.350	SAM binding motif-containing	Methyltransferase domain (PF13649) 95->194	2.58604	6.00448	1.33948e-34
	ZTRI_8.391	hypothetical protein MYCGRDRAFT_95182	Domain of unknown function (DUF4748) (PF15932) 3->50	2.58464	5.99864	8.10165e-58
	ZTRI_3.225	PHD finger-like domain-containing 5B	PHF5-like protein (PF03660) 1->103	2.5814	5.98518	3.64976e-25
	ZTRI_7.303	hypothetical protein MYCGRDRAFT_19773, partial	Protein of unknown function (DUF3638) (PF12340) 2018->2243, Protein of unknown function (DUF3645) (PF12359) 2368->2401	2.57925	5.97628	3.90055e-146
	ZTRI_18.57	Integrase p49		2.57888	5.97477	1.01853e-31
	ZTRI_11.169	hypothetical protein TI39_contig348g00034		2.57864	5.97376	7.51512e-156
	ZTRI_7.836	RNA-binding domain-containing	RNA recognition motif. (a.k.a. RRM, RBD, or RNP domain) (PF00076) 396->465	2.57807	5.97139	2.32082e-07
	ZTRI_3.158	hypothetical protein MYCGRDRAFT_103572		2.5701	5.9385	1.76357e-09
	ZTRI_14.38	hypothetical protein TI39_contig4130g00007		2.56327	5.91047	1.12915e-38
	ZTRI_3.369	Alanine--tRNA ligase		2.55571	5.87958	2.62424e-26
	ZTRI_1.190	DUF636 domain	Glutathione-dependent formaldehyde-activating enzyme (PF04828) 24->118	2.54858	5.85058	1.07782e-47
	ZTRI_8.48	acidic nuclear		2.54569	5.83889	2.77609e-42
	ZTRI_5.20	fungal specific transcription factor domain	Fungal Zn(2)-Cys(6) binuclear cluster domain (PF00172) 15->52, Fungal specific transcription factor domain (PF04082) 285->377	2.54469	5.83484	4.26199e-102
	ZTRI_2.1235	DUF947-domain-containing	rRNA biogenesis protein RRP36 (PF06102) 156->320	2.54392	5.8317	2.2783e-33
	ZTRI_7.536	---NA---		2.53809	5.80818	2.98936e-34
	ZTRI_3.24	hypothetical protein MYCGRDRAFT_108392		2.53521	5.79663	1.96269e-123
	ZTRI_6.228	hypothetical protein MYCGRDRAFT_104795		2.5345	5.79375	3.40055e-37
	ZTRI_18.55	retrotransposon nucleocapsid	Retrotransposon gag protein (PF03732) 273->358	2.53315	5.78832	2.11861e-103
	ZTRI_11.59	hypothetical protein TI39_contig71g00012		2.53201	5.78376	6.22342e-36
	ZTRI_9.65	TAM domain methyltransferase	Methyltransferase domain (PF13489) 11->169	2.53128	5.78086	3.99643e-14
	ZTRI_20.88	hypothetical protein MYCGRDRAFT_98070		2.52533	5.75705	0.000503529
	ZTRI_2.117	peptide synthetase	AMP-binding enzyme (PF00501) 42->423, Phosphopantetheine attachment site (PF00550) 541->599, Condensation domain (PF00668) 640->1048, Phosphopantetheine attachment site (PF00550) 1374->1439, Condensation domain (PF00668) 1479->1845, Phosphopantetheine attachment site (PF00550) 1921->1985, Condensation domain (PF00668) 2029->2433, AMP-binding enzyme (PF00501) 2461->2861, Phosphopantetheine attachm…	2.52454	5.75392	4.19954e-189
	ZTRI_3.302	vacuolar sorting-associated 13	N-terminal region of Chorein or VPS13 (PF12624) 3->116, Vacuolar sorting-associated protein 13, N-terminal (PF16908) 140->381, Repeating coiled region of VPS13 (PF16910) 600->836, SHR-binding domain of vacuolar-sorting associated protein 13 (PF06650) 2271->2551, Vacuolar-sorting-associated 13 protein C-terminal (PF16909) 2803->2978	2.5232	5.74857	1.17634e-220
	ZTRI_19.68	hypothetical protein MYCGRDRAFT_97784		2.52299	5.7477	0.00026854
	ZTRI_5.29	hypothetical protein MYCGRDRAFT_92949		2.51741	5.72554	3.64649e-107
	ZTRI_15.74	hypothetical protein MYCGRDRAFT_111751		2.51438	5.71351	5.21292e-43
	ZTRI_3.1081	hypothetical protein MYCGRDRAFT_92165		2.50242	5.66635	6.51887e-05
	ZTRI_4.643	alpha-ketoglutarate-dependent taurine dioxygenase	Taurine catabolism dioxygenase TauD, TfdA family (PF02668) 99->370	2.50154	5.66288	1.83431e-70
	ZTRI_10.459	#NAME?	Pirin (PF02678) 96->203	2.49772	5.6479	2.41008e-07
	ZTRI_9.241	hypothetical protein MYCGRDRAFT_95672		2.49596	5.64104	8.98115e-53
	ZTRI_8.270	hypothetical protein MYCGRDRAFT_95079		2.49478	5.63642	1.68239e-05
	ZTRI_5.540	major facilitator superfamily transporter	Major Facilitator Superfamily (PF07690) 40->403	2.49417	5.63406	0.00468299
	ZTRI_20.19	---NA---		2.49162	5.62409	0.000380727
	ZTRI_2.907	pogo transposable	DDE superfamily endonuclease (PF03184) 5->83	2.49151	5.62368	7.91429e-10
	ZTRI_2.130	glycosyltransferase family 2	Glycosyl transferase family group 2 (PF13632) 194->423	2.49109	5.62204	0.000490055
	ZTRI_15.46	hypothetical protein MYCGRDRAFT_97655		2.488	5.60998	5.20626e-51
	ZTRI_8.515	WSC domain-containing	Domain of unknown function (DUF1996) (PF09362) 36->285	2.48676	5.60516	8.59694e-63
	ZTRI_9.90	sexual development	Ferritin-like domain (PF13668) 191->316	2.48543	5.60002	3.21977e-16
	ZTRI_4.42	gcn5-like n-acetyltransferase		2.48242	5.58832	9.04574e-18
	ZTRI_6.232	DUF895 domain membrane	Major Facilitator Superfamily (PF07690) 52->365	2.48088	5.58239	3.87171e-09
	ZTRI_6.55	hypothetical protein MYCGRDRAFT_93647		2.47898	5.57504	1.3731e-05
	ZTRI_2.387	HSP20-like chaperone	Hsp20/alpha crystallin family (PF00011) 180->288	2.47385	5.55525	2.09204e-29
	ZTRI_2.249	hypothetical protein TI39_contig295g00016		2.47345	5.5537	3.29163e-05
	ZTRI_7.255	Peptidase s41 family		2.47079	5.54346	6.48739e-31
	ZTRI_13.71	f-box domain containing		2.46744	5.53061	2.28739e-19
	ZTRI_1.1585	adenosylhomocysteinase	S-adenosyl-L-homocysteine hydrolase (PF05221) 7->144, S-adenosyl-L-homocysteine hydrolase, NAD binding domain (PF00670) 198->359	2.46716	5.52955	7.37131e-98
	ZTRI_6.614	---NA---		2.46623	5.52599	1.50177e-21
	ZTRI_3.615	hypothetical protein MYCGRDRAFT_91786		2.46534	5.52259	4.61908e-08
	ZTRI_15.79	hypothetical protein MYCGRDRAFT_97687		2.46188	5.50935	7.29379e-21
	ZTRI_2.429	hypothetical protein TI39_contig284g00015	Mitochondrial protein from FMP27 (PF10344) 17->884, Domain of unknown function (DUF2405) (PF10293) 901->1056, RNA pol II promoter Fmp27 protein domain (PF10305) 1133->1233, RNA pol II promoter Fmp27 protein domain (PF10347) 1251->1409, RNA pol II promoter Fmp27 protein domain (PF10359) 1654->2174, Golgi-body localisation protein domain (PF10351) 2187->2761	2.45898	5.49827	1.1005e-105
	ZTRI_2.580	hypothetical protein MYCGRDRAFT_90751		2.45746	5.4925	4.01299e-11
	ZTRI_2.745	hypothetical protein MYCGRDRAFT_99182		2.45327	5.47656	4.04823e-58
	ZTRI_3.515	hypothetical protein MYCGRDRAFT_91704		2.45218	5.47241	3.72274e-06
	ZTRI_9.147	ABC transporter	Pyoverdine/dityrosine biosynthesis protein (PF05141) 50->315, ABC-transporter extracellular N-terminal (PF14510) 413->472, ABC transporter (PF00005) 499->630, ABC-2 type transporter (PF01061) 797->1006, CDR ABC transporter (PF06422) 1017->1106, ABC transporter (PF00005) 1168->1318	2.44845	5.45828	1.50425e-21
	ZTRI_1.2063	hypothetical protein TI39_contig592g00001		2.44667	5.45158	2.2157e-08
	ZTRI_6.189	hypothetical protein MYCGRDRAFT_59769, partial		2.4434	5.43923	1.17125e-12
	ZTRI_1.1668	zinc finger transcription factor ace1		2.43971	5.42533	5.1718e-148
	ZTRI_9.88	hypothetical protein MYCGRDRAFT_95546		2.43917	5.42329	0.00590088
	ZTRI_6.534	40S ribosomal S19	Domain of unknown function (DUF1772) (PF08592) 33->179	2.43806	5.41912	1.30672e-116
	ZTRI_6.338	tryptophan synthase beta subunit-like PLP-dependent enzyme	Pyridoxal-phosphate dependent enzyme (PF00291) 49->364	2.4373	5.41628	4.46047e-24
	ZTRI_1.152	Flavin carrier 2	ML-like domain (PF14558) 23->116	2.43001	5.38898	5.07726e-15
	ZTRI_3.461	hypothetical protein MYCGRDRAFT_103692	Velvet factor (PF11754) 231->295, Velvet factor (PF11754) 297->408	2.42756	5.37984	1.30835e-113
	ZTRI_5.548	WD40 repeat	Astacin (Peptidase family M12A) (PF01400) 813->843	2.42685	5.37719	1.02881e-72
	ZTRI_10.424	zinc finger mynd-type	MYND finger (PF01753) 77->113	2.4264	5.37549	0.00357928
	ZTRI_1.1789	alpha amylase	Alpha amylase, catalytic domain (PF00128) 101->356, Starch synthase catalytic domain (PF08323) 1232->1432, Glycosyl transferases group 1 (PF00534) 1516->1621	2.42283	5.36224	3.09447e-36
	ZTRI_4.56	hypothetical protein MYCGRDRAFT_104000		2.42267	5.36162	4.36438e-48
	ZTRI_6.50	quinone oxidoreductase	Alcohol dehydrogenase GroES-like domain (PF08240) 25->83	2.42034	5.35295	6.22016e-09
	ZTRI_8.291	high affinity glucose transporter RGT2	Sugar (and other) transporter (PF00083) 23->474	2.4132	5.32655	1.03199e-09
	ZTRI_11.451	acid protease		2.41182	5.32144	8.55287e-79
	ZTRI_1.1607	sh3 domain containing	DOCK N-terminus (PF16172) 167->589, C2 domain in Dock180 and Zizimin proteins (PF14429) 592->781, Dock homology region 2 (PF06920) 1337->1749	2.41127	5.31941	4.91485e-120
	ZTRI_13.195	MFS general substrate transporter	Major Facilitator Superfamily (PF07690) 79->357	2.40825	5.30828	4.28251e-06
	ZTRI_1.103	fungal specific transcription factor domain	Fungal Zn(2)-Cys(6) binuclear cluster domain (PF00172) 27->61, Fungal specific transcription factor domain (PF04082) 221->408	2.39846	5.27241	1.86901e-61
	ZTRI_7.755	Ca2+ calmodulin-dependent	Protein kinase domain (PF00069) 109->375	2.39662	5.26567	1.73491e-28
	ZTRI_18.35	hypothetical protein MYCGRDRAFT_97875		2.3965	5.26526	0.000431385
	ZTRI_1.542	zinc-binding oxidoreductase	Alcohol dehydrogenase GroES-like domain (PF08240) 29->89, Zinc-binding dehydrogenase (PF00107) 173->254	2.38947	5.23965	9.67305e-13
	ZTRI_1.640	amidohydrolase 2	Amidohydrolase (PF04909) 73->320	2.38639	5.22846	3.22895e-36
	ZTRI_2.10	Mg2+ transporter -like Zinc transport	Flavin-binding monooxygenase-like (PF00743) 210->415	2.37848	5.1999	2.03543e-28
	ZTRI_8.167	histone acetyltransferase TRRAP TRA1 component	FAT domain (PF02259) 2824->3173, Phosphatidylinositol 3- and 4-kinase (PF00454) 3533->3771, FATC domain (PF02260) 3856->3886	2.37682	5.19392	5.21466e-158
	ZTRI_9.129	hypothetical protein MYCGRDRAFT_95582		2.37327	5.18114	0.000442628
	ZTRI_8.590	THO complex component (Rlr1) like	THO complex subunit 2 N-terminus (PF16134) 105->839, Transcription- and export-related complex subunit (PF11732) 841->916, Transcription factor/nuclear export subunit protein 2 (PF11262) 1180->1487	2.36967	5.16824	4.05843e-209
	ZTRI_2.1100	B-block binding subunit of TFIIIC	B-block binding subunit of TFIIIC (PF04182) 127->192	2.36762	5.16088	4.23098e-142
	ZTRI_10.299	DNA mismatch repair		2.36446	5.1496	2.57979e-50
	ZTRI_6.664	glycoside hydrolase family 128	Glycosyl hydrolase catalytic core (PF11790) 576->788	2.3595	5.13192	5.01536e-103
	ZTRI_1.1968	zinc-binding dehydrogenase family oxidoreductase	Zinc-binding dehydrogenase (PF00107) 179->259	2.35801	5.12661	0.00025942
	ZTRI_8.63	hypothetical protein MYCGRDRAFT_94916		2.35777	5.12577	7.04228e-39
	ZTRI_4.852	hypothetical protein MYCGRDRAFT_92897		2.35521	5.11668	5.11384e-19
	ZTRI_1.1588	hypothetical protein MYCGRDRAFT_107553		2.35449	5.11413	2.05811e-76
	ZTRI_2.1042	hypothetical protein TI39_contig380g00018		2.35215	5.10585	1.71589e-57
	ZTRI_13.293	DNA polymerase zeta subunit	DNA polymerase family B, exonuclease domain (PF03104) 53->252, DNA polymerase family B, exonuclease domain (PF03104) 850->1027, DNA polymerase family B (PF00136) 1087->1540, C4-type zinc-finger of DNA polymerase delta (PF14260) 1592->1672	2.35131	5.10287	3.61132e-84
	ZTRI_1.243	c-1-tetrahydrofolate synthase	Tetrahydrofolate dehydrogenase/cyclohydrolase, catalytic domain (PF00763) 85->201, Tetrahydrofolate dehydrogenase/cyclohydrolase, NAD(P)-binding domain (PF02882) 206->369, Formate--tetrahydrofolate ligase (PF01268) 392->1023	2.34727	5.08861	4.48381e-160
	ZTRI_4.810	hypothetical protein TI39_contig81g00001, partial		2.34724	5.0885	3.96667e-49
	ZTRI_1.1959	hypothetical protein MYCGRDRAFT_107731		2.34722	5.08842	3.05089e-73
	ZTRI_1.1698	hypothetical protein MYCGRDRAFT_89984		2.34354	5.07545	5.12933e-11
	ZTRI_2.94	---NA---		2.34287	5.07311	3.7574e-30
	ZTRI_18.10	hypothetical protein TI39_contig4182g00002		2.34232	5.07118	0.00675575
	ZTRI_8.747	nonribosomal peptide synthase	AMP-binding enzyme (PF00501) 33->430, Phosphopantetheine attachment site (PF00550) 552->614, Condensation domain (PF00668) 657->1067, AMP-binding enzyme (PF00501) 1094->1486, Phosphopantetheine attachment site (PF00550) 1621->1686, Male sterility protein (PF07993) 1735->1955	2.33873	5.05856	1.80389e-34
	ZTRI_14.5	hypothetical protein TI39_contig1053g00002		2.33822	5.05679	0.00752414
	ZTRI_3.374	BTB POZ domain-containing	BTB/POZ domain (PF00651) 23->110	2.33421	5.04275	0.00316842
	ZTRI_3.145	hypothetical protein TI39_contig4195g00007		2.33411	5.04241	2.7651e-60
	ZTRI_9.577	hypothetical protein MYCGRDRAFT_95955		2.32939	5.02593	1.67267e-114
	ZTRI_2.532	sugar transporter	Sugar (and other) transporter (PF00083) 62->174	2.32909	5.02488	8.95152e-20
	ZTRI_1.1521	hypothetical protein MYCGRDRAFT_89842		2.32795	5.02092	0.0018067
	ZTRI_2.953	---NA---		2.3261	5.01447	3.03097e-08
	ZTRI_10.39	Cleavage polyadenylation specificity factor A subunit	Mono-functional DNA-alkylating methyl methanesulfonate N-term (PF10433) 107->612	2.324	5.00717	4.24424e-80
	ZTRI_8.540	hypothetical protein TI39_contig321g00006		2.32204	5.00037	0.00438692
	ZTRI_2.370	methionine synthase II (cobalamin-independent)	Cobalamin-independent synthase, Catalytic domain (PF01717) 177->366	2.32139	4.99813	4.24635e-28
	ZTRI_7.312	hypothetical protein TI39_contig289g00028		2.318	4.9864	3.67919e-12
	ZTRI_4.895	Duf895 domain membrane	Major Facilitator Superfamily (PF07690) 38->351	2.31441	4.97403	6.70487e-19
	ZTRI_8.727	DNA damage repair (Rad9)	Fungal Rad9-like Rad53-binding (PF08605) 1056->1135, BRCA1 C Terminus (BRCT) domain (PF00533) 1270->1382	2.31154	4.96411	2.70239e-81
	ZTRI_9.314	methionine type II	Enoyl-CoA hydratase/isomerase (PF00378) 24->283, Putative cyclase (PF04199) 382->573, Metallopeptidase family M24 (PF00557) 811->1115	2.31091	4.96197	1.38391e-116
	ZTRI_7.754	Ca2+ calmodulin-dependent	Protein kinase domain (PF00069) 9->249, Protein kinase domain (PF00069) 670->936, WD domain, G-beta repeat (PF00400) 1060->1093	2.3108	4.96158	2.29212e-13
	ZTRI_1.1858	haloacid type II		2.31062	4.96098	0.000526037
	ZTRI_7.543	hypothetical protein TI39_contig606g00018		2.30775	4.95109	2.24826e-15
	ZTRI_7.459	hypothetical protein MYCGRDRAFT_74143		2.30663	4.94727	7.61024e-124
	ZTRI_2.68	nonribosomal peptide synthase	Condensation domain (PF00668) 195->580, AMP-binding enzyme (PF00501) 623->1008, Phosphopantetheine attachment site (PF00550) 1118->1182, Condensation domain (PF00668) 1202->1630	2.3064	4.94647	0.00963739
	ZTRI_7.103	hypothetical protein MYCGRDRAFT_100666		2.30336	4.93606	4.11992e-33
	ZTRI_1.101	hypothetical protein TI39_contig334g00004		2.30263	4.93355	0.00593839
	ZTRI_17.17	hypothetical protein MYCGRDRAFT_97790		2.30223	4.93219	7.1601e-05
	ZTRI_18.56	retrotransposon nucleocapsid	Reverse transcriptase (RNA-dependent DNA polymerase) (PF00078) 364->526, Integrase core domain (PF00665) 896->1013	2.30136	4.92921	5.25748e-105
	ZTRI_10.437	AAA family ATPase	ATPase family associated with various cellular activities (AAA) (PF00004) 777->892	2.29769	4.9167	3.18061e-89
	ZTRI_3.464	hypothetical protein MYCGRDRAFT_107524		2.29211	4.89771	4.63952e-17
	ZTRI_7.848	ABC transporter	ABC transporter (PF00005) 133->209, ABC-2 type transporter (PF01061) 356->564, CDR ABC transporter (PF06422) 593->660, ABC transporter (PF00005) 724->872, ABC-2 type transporter (PF01061) 1015->1223	2.29096	4.89382	4.37199e-23
	ZTRI_2.142	peptidase M3A and thimet oligopeptidase F	Peptidase family M3 (PF01432) 250->756	2.28962	4.88926	1.6557e-102
	ZTRI_1.123	hydrophobin-like protein		2.28898	4.88712	2.8941e-37
	ZTRI_6.672	hypothetical protein TI39_contig4429g00002		2.28782	4.88319	4.24094e-12
	ZTRI_4.296	P-loop containing nucleoside triphosphate hydrolase	RNA dependent RNA polymerase (PF05183) 60->588, AAA domain (PF13086) 1285->1392, AAA domain (PF13086) 1397->1467, AAA domain (PF13087) 1475->1667	2.28456	4.87214	4.60742e-49
	ZTRI_2.932	fermentation associated (Csf1)		2.28353	4.86869	4.57075e-154
	ZTRI_5.573	hypothetical protein MYCGRDRAFT_93377		2.28312	4.8673	1.25805e-62
	ZTRI_12.115	NACHT and Ankyrin domain	Ankyrin repeats (3 copies) (PF12796) 761->852, Ankyrin repeats (3 copies) (PF12796) 933->1030, Ankyrin repeats (3 copies) (PF12796) 1050->1133, Ankyrin repeats (3 copies) (PF12796) 1140->1205	2.28276	4.86609	1.41927e-59
	ZTRI_1.498	alcohol dehydrogenase	Alcohol dehydrogenase GroES-like domain (PF08240) 28->129, Zinc-binding dehydrogenase (PF00107) 171->288	2.28102	4.86022	1.72268e-05
	ZTRI_3.173	ABC transporter ATP-binding uup-1	ABC transporter (PF00005) 55->301, ABC transporter (PF00005) 494->639	2.28038	4.85808	4.86123e-66
	ZTRI_7.537	#NAME?	NmrA-like family (PF05368) 6->269	2.27657	4.84524	5.89331e-30
	ZTRI_2.46	BTB POZ	BTB/POZ domain (PF00651) 60->123	2.27233	4.83104	1.51486e-165
	ZTRI_10.153	flavo oxygenase	Flavin reductase like domain (PF01613) 132->281	2.27209	4.83021	2.87496e-14
	ZTRI_15.62	hypothetical protein MYCGRDRAFT_97670		2.25894	4.78638	0.00892254
	ZTRI_16.64	hypothetical protein TI39_contig4325g00003		2.25238	4.76468	0.00674905
	ZTRI_7.364	glutathione S-transferase	Glutathione S-transferase, N-terminal domain (PF13417) 8->84, Glutathione S-transferase, C-terminal domain (PF00043) 113->203	2.25044	4.75827	9.32194e-21
	ZTRI_1.73	P-loop containing nucleoside triphosphate hydrolase	ATPase family associated with various cellular activities (AAA) (PF00004) 543->660	2.24114	4.7277	8.51172e-22
	ZTRI_3.864	S-adenosyl-L-methionine-dependent methyltransferase	Methyltransferase domain (PF13489) 312->418	2.24082	4.72665	2.57044e-73
	ZTRI_10.544	NCS1 nucleoside transporter	Permease for cytosine/purines, uracil, thiamine, allantoin (PF02133) 47->504	2.23752	4.71585	7.70171e-21
	ZTRI_3.330	hypothetical protein MYCGRDRAFT_91552		2.23743	4.71557	2.02977e-142
	ZTRI_12.370	hypothetical protein MYCGRDRAFT_97182		2.23568	4.70985	8.05415e-08
	ZTRI_3.489	hypothetical protein MYCGRDRAFT_91684		2.23347	4.70265	1.01094e-37
	ZTRI_4.557	glycoside hydrolase family 3	Glycosyl hydrolase family 3 N terminal domain (PF00933) 89->343, Glycosyl hydrolase family 3 C-terminal domain (PF01915) 406->664, Fibronectin type III-like domain (PF14310) 791->859	2.22825	4.68565	1.27957e-130
	ZTRI_2.1087	Flavin-containing monooxygenase	Flavin-binding monooxygenase-like (PF00743) 181->517	2.22658	4.68022	4.8702e-06
	ZTRI_1.502	hypothetical protein TI39_contig279g00032		2.22549	4.67669	0.000316546
	ZTRI_4.120	FRE ferric reductase-like transmembrane component	Ferric reductase like transmembrane component (PF01794) 228->350, FAD-binding domain (PF08022) 398->497, Ferric reductase NAD binding domain (PF08030) 506->821	2.22249	4.66698	3.93497e-121
	ZTRI_5.594	RTA1 like	RTA1 like protein (PF04479) 1->201	2.21942	4.65705	2.56638e-17
	ZTRI_2.1234	mitochondrial hypoxia responsive domain containing	Hypoxia induced protein conserved region (PF04588) 125->163	2.21594	4.64584	4.19886e-29
	ZTRI_1.1994	Cu,Zn superoxide dismutase	Copper/zinc superoxide dismutase (SODC) (PF00080) 46->161	2.21401	4.63964	6.17087e-49
	ZTRI_7.77	sam and ph domain-containing	SAM domain (Sterile alpha motif) (PF07647) 262->322, PH domain (PF00169) 730->883	2.204	4.60755	2.23522e-110
	ZTRI_11.249	hypothetical protein MYCGRDRAFT_111258		2.20281	4.60375	5.61532e-37
	ZTRI_20.13	hypothetical protein MYCGRDRAFT_98008		2.20225	4.60195	9.15983e-28
	ZTRI_1.619	DUF124 domain-containing	Mitochondrial biogenesis AIM24 (PF01987) 149->347	2.20082	4.59739	1.13164e-86
	ZTRI_9.322	hypothetical protein MYCGRDRAFT_105731		2.20081	4.59738	6.69519e-14
	ZTRI_9.469	duf1716 domain-containing	Catenin-beta-like, Arm-motif containing nuclear (PF08216) 91->194	2.19856	4.59021	1.11185e-08
	ZTRI_8.412	intracellular hyphae 1	LysM domain (PF01476) 39->86	2.19759	4.58712	1.04829e-50
	ZTRI_5.301	acid phosphatase phoa	Phosphoesterase family (PF04185) 85->318	2.19618	4.58264	9.98847e-10
	ZTRI_12.41	hypothetical protein MYCGRDRAFT_96904		2.19432	4.57675	2.08454e-08
	ZTRI_1.1517	hypothetical protein TI39_contig370g00010		2.19279	4.5719	3.05936e-38
	ZTRI_1.393	hypothetical protein MYCGRDRAFT_106905		2.19015	4.56352	1.0172e-139
	ZTRI_3.827	filament-forming (tpr p270)	TPR/MLP1/MLP2-like protein (PF07926) 1088->1213	2.18802	4.55681	1.56868e-124
	ZTRI_6.450	dopa -dioxygenase	Dopa 4,5-dioxygenase family (PF08883) 59->162	2.18201	4.53786	1.81376e-10
	ZTRI_10.35	alcohol oxidase	GMC oxidoreductase (PF00732) 16->328, GMC oxidoreductase (PF05199) 468->601	2.17985	4.53107	2.33205e-86
	ZTRI_7.834	hypothetical protein MYCGRDRAFT_94851		2.17529	4.51675	0.000196849
	ZTRI_12.92	glycoside hydrolase family 43	Glycosyl hydrolases family 43 (PF04616) 55->310	2.17527	4.5167	4.80415e-61
	ZTRI_13.355	hypothetical protein MYCGRDRAFT_83081		2.17042	4.50155	6.76184e-19
	ZTRI_13.72	poly [ADP-ribose] polymerase	WGR domain (PF05406) 151->225, Poly(ADP-ribose) polymerase, regulatory domain (PF02877) 272->413, Poly(ADP-ribose) polymerase catalytic domain (PF00644) 429->640	2.16837	4.49516	2.14541e-105
	ZTRI_9.557	Gag-Pol poly	GAG-pre-integrase domain (PF13976) 429->497, Integrase core domain (PF00665) 515->628, Reverse transcriptase (RNA-dependent DNA polymerase) (PF07727) 965->1059	2.1675	4.49244	3.4391e-67
	ZTRI_1.2068	asparagine synthase related	short chain dehydrogenase (PF00106) 34->223, Asparagine synthase (PF00733) 684->709, Asparagine synthase (PF00733) 721->820	2.16641	4.48904	1.08185e-19
	ZTRI_1.4	hypothetical protein MYCGRDRAFT_88585		2.16629	4.48869	1.55131e-14
	ZTRI_1.441	short-chain dehydrogenases	short chain dehydrogenase (PF00106) 37->235	2.16621	4.48843	1.66972e-34
	ZTRI_16.48	hypothetical protein MYCGRDRAFT_97734		2.16277	4.47775	8.90533e-05
	ZTRI_5.184	MFS transporter	Major Facilitator Superfamily (PF07690) 68->407	2.16246	4.47676	5.67822e-17
	ZTRI_6.600	MFS general substrate transporter	Major Facilitator Superfamily (PF07690) 169->468	2.15525	4.45446	9.69342e-30
	ZTRI_17.58	---NA---		2.15203	4.44453	6.39926e-06
	ZTRI_2.1116	hypothetical protein MYCGRDRAFT_108329		2.152	4.44443	1.12778e-14
	ZTRI_10.311	atp-dependent dna helicase pif1	PIF1-like helicase (PF05970) 504->655, PIF1-like helicase (PF05970) 750->849, Helicase (PF02689) 974->1017	2.15054	4.43994	8.44277e-57
	ZTRI_20.82	hypothetical protein TI39_contig5945g00001, partial		2.14825	4.4329	0.00454593
	ZTRI_11.255	hypothetical protein MYCGRDRAFT_106125		2.14769	4.43117	8.62671e-32
	ZTRI_7.95	hypothetical protein MYCGRDRAFT_94272		2.14455	4.42155	4.0798e-35
	ZTRI_6.392	P-loop containing nucleoside triphosphate hydrolase	AAA domain (PF13086) 919->1212, AAA domain (PF13087) 1222->1437	2.14202	4.41378	0.00216715
	ZTRI_1.1606	exostoses (multiple)-like 3	Glycosyl transferase family 64 domain (PF09258) 73->317	2.13933	4.40556	1.94745e-62
	ZTRI_13.41	NAD(P)-binding	NmrA-like family (PF05368) 7->218	2.13715	4.39891	6.42986e-09
	ZTRI_12.12	hypothetical protein TI39_contig4188g00010		2.13661	4.39728	2.51197e-28
	ZTRI_6.613	hypothetical protein MYCGRDRAFT_94107		2.13105	4.38036	1.60381e-39
	ZTRI_20.12	hypothetical protein MYCGRDRAFT_98008		2.13077	4.37951	2.0074e-19
	ZTRI_8.495	P-loop containing nucleoside triphosphate hydrolase	BCS1 N terminal (PF08740) 66->263, ATPase family associated with various cellular activities (AAA) (PF00004) 301->373, ATPase family associated with various cellular activities (AAA) (PF00004) 441->486	2.12944	4.37547	4.26552e-83
	ZTRI_16.38	sister chromatid cohesion and DNA repair ( )		2.12752	4.36967	0.0157099
	ZTRI_5.652	hypothetical protein MYCGRDRAFT_93442		2.127	4.36808	1.84987e-24
	ZTRI_16.47	hypothetical protein MYCGRDRAFT_97733		2.12588	4.36469	0.00825018
	ZTRI_1.1139	C2H2 and C2HC zinc finger	Zinc finger, C2H2 type (PF00096) 302->324, Zinc finger, C2H2 type (PF00096) 330->355	2.12454	4.36063	7.39302e-52
	ZTRI_5.660	hypothetical protein SEPMUDRAFT_145691	Domain of unknown function (DUF3328) (PF11807) 37->183	2.11814	4.34133	3.97627e-38
	ZTRI_13.206	---NA---		2.11772	4.34006	2.33912e-35
	ZTRI_6.353	hypothetical protein MYCGRDRAFT_104867		2.11592	4.33467	5.05049e-33
	ZTRI_11.336	hypothetical protein TI39_contig264g00019	Centrosomin N-terminal motif 1 (PF07989) 177->247, Pericentrin-AKAP-450 domain of centrosomal targeting protein (PF10495) 1315->1390	2.11516	4.33238	1.2131e-106
	ZTRI_1.1405	heat shock 78	ATPase family associated with various cellular activities (AAA) (PF00004) 67->196, AAA domain (Cdc48 subfamily) (PF07724) 461->626, C-terminal, D2-small domain, of ClpB protein (PF10431) 633->712	2.11026	4.31769	1.35371e-30
	ZTRI_6.41	hypothetical protein TI39_contig5855g00009		2.11016	4.31741	5.51159e-29
	ZTRI_8.681	hypothetical protein MYCGRDRAFT_95416		2.1084	4.31213	2.97622e-64
	ZTRI_6.583	Carbohydrate-binding domain family 9	Cytochrome domain of cellobiose dehydrogenase (PF16010) 244->395, Eukaryotic cytochrome b561 (PF03188) 435->563	2.10585	4.30451	1.37694e-111
	ZTRI_11.98	hypothetical protein MYCGRDRAFT_111193		2.10403	4.2991	8.33376e-10
	ZTRI_7.538	hypothetical protein TI39_contig259g00010		2.10168	4.29208	1.79703e-25
	ZTRI_1.1568	methyltransferase domain-containing	Methyltransferase domain (PF08241) 642->730	2.10032	4.28806	6.52196e-52
	ZTRI_1.117	hypothetical protein MYCGRDRAFT_34130		2.0999	4.28678	0.0145275
	ZTRI_2.844.1	DNA binding	Fungal Zn(2)-Cys(6) binuclear cluster domain (PF00172) 145->176	2.09566	4.27422	5.03945e-33
	ZTRI_3.716	hypothetical protein MYCGRDRAFT_91868		2.09563	4.27414	3.00743e-75
	ZTRI_5.254	hypothetical protein MYCGRDRAFT_93127		2.09436	4.27036	0.0026612
	ZTRI_15.33	C6 transcription factor	Fungal specific transcription factor domain (PF11951) 54->417	2.09244	4.26469	7.17763e-11
	ZTRI_5.243.1	chaperone heat shock Hsp12	Heat shock protein 9/12 (PF04119) 1->58	2.08606	4.24587	1.51364e-64
	ZTRI_9.120	hypothetical protein MYCGRDRAFT_95574		2.08442	4.24104	8.19046e-11
	ZTRI_2.481	Ribonuclease H	Chromo (CHRromatin Organisation MOdifier) domain (PF00385) 360->407	2.08413	4.2402	1.01368e-11
	ZTRI_2.145	FAD NAD(P)-binding domain-containing	Flavin-binding monooxygenase-like (PF00743) 63->274	2.08173	4.23314	4.25052e-28
	ZTRI_1.717	serine threonine kinase		2.08073	4.23021	1.94813e-14
	ZTRI_10.173	hypothetical protein MYCGRDRAFT_96138		2.07986	4.22766	0.000163333
	ZTRI_6.419	ARM repeat-containing	Domain of unknown function (DUF3554) (PF12074) 369->726, HEAT-like repeat (PF13513) 1500->1553	2.07686	4.21887	2.30517e-121
	ZTRI_10.96	acetyl- synthetase	DMAP1-binding Domain (PF06464) 4->69, AMP-binding enzyme (PF00501) 311->636, AMP-binding enzyme (PF00501) 768->864, AMP-binding enzyme (PF00501) 1080->1206, AMP-binding enzyme (PF00501) 1266->1530	2.07559	4.21518	5.18329e-190
	ZTRI_10.515	ankyrin repeat	Ankyrin repeats (3 copies) (PF12796) 945->1015, Ankyrin repeats (3 copies) (PF12796) 1075->1157	2.07113	4.20216	3.82572e-33
	ZTRI_5.384	siderophore biosynthesis		2.07081	4.20122	2.95516e-08
	ZTRI_5.832	kinase-like domain like	Phosphotransferase enzyme family (PF01636) 41->221	2.06477	4.18367	7.41263e-09
	ZTRI_6.355	hypothetical protein MYCGRDRAFT_93899		2.06125	4.17347	9.94161e-09
	ZTRI_11.184	polyketide synthase	Starter unit:ACP transacylase in aflatoxin biosynthesis (PF16073) 5->242, Beta-ketoacyl synthase, N-terminal domain (PF00109) 370->619, Beta-ketoacyl synthase, C-terminal domain (PF02801) 628->747, Acyl transferase domain (PF00698) 900->1212, Polyketide synthase dehydratase (PF14765) 1312->1597, Phosphopantetheine attachment site (PF00550) 1673->1738, Phosphopantetheine attachment site (PF00550) …	2.06109	4.17302	5.96529e-30
	ZTRI_7.387	cell wall		2.06039	4.17098	4.36366e-68
	ZTRI_16.22	---NA---		2.05942	4.16819	5.3528e-05
	ZTRI_2.144	adenylate isopentenyltransferase 4	IPP transferase (PF01715) 64->127, IPP transferase (PF01715) 144->241	2.05688	4.16084	1.2852e-12
	ZTRI_9.277	10 kDa heat shock mitochondrial	Chaperonin 10 Kd subunit (PF00166) 11->102	2.05475	4.15472	2.98078e-52
	ZTRI_2.577	acyl- N-acyltransferase	Acetyltransferase (GNAT) family (PF00583) 160->221	2.05107	4.14415	6.03804e-48
	ZTRI_8.20	hypothetical protein MYCGRDRAFT_94884		2.05078	4.14331	0.0226372
	ZTRI_2.503	hypothetical protein TI39_contig303g00019		2.04946	4.13952	0.0162416
	ZTRI_4.300	PYP-like sensor (PAS)	PAS domain (PF13426) 400->494	2.04815	4.13574	1.42388e-107
	ZTRI_21.59	hypothetical protein MYCGRDRAFT_98118		2.04677	4.13181	0.0024444
	ZTRI_3.798	annexin like	Annexin (PF00191) 145->208, Annexin (PF00191) 216->276, Annexin (PF00191) 304->364, Annexin (PF00191) 377->440	2.04498	4.12669	2.9683e-34
	ZTRI_5.564	phosphotransferase enzyme family	Phosphotransferase enzyme family (PF01636) 84->325	2.04415	4.12431	1.06385e-25
	ZTRI_1.1237	MFS general substrate transporter	Major Facilitator Superfamily (PF07690) 112->492, Peptidase family M3 (PF01432) 836->1344	2.04341	4.12218	6.98249e-40
	ZTRI_9.311	polyketide synthase	Thioesterase domain (PF00975) 117->357	2.04298	4.12097	7.54896e-14
	ZTRI_4.447	MYND finger domain-containing	MYND finger (PF01753) 41->72	2.04093	4.1151	0.0233834
	ZTRI_2.974	chorismate mutase		2.0394	4.11073	0.0221514
	ZTRI_6.685	DNA repair rad8	C-5 cytosine-specific DNA methylase (PF00145) 335->715, SNF2 family N-terminal domain (PF00176) 1317->1629, Helicase conserved C-terminal domain (PF00271) 1979->2098	2.03678	4.10328	9.44797e-105
	ZTRI_6.635	L-ascorbate oxidase	Multicopper oxidase (PF07732) 69->181, Multicopper oxidase (PF00394) 191->347, Multicopper oxidase (PF07731) 446->574	2.03674	4.10316	4.068e-75
	ZTRI_10.57	hypothetical protein MYCGRDRAFT_110931		2.03533	4.09917	5.1592e-05
	ZTRI_4.238	---NA---		2.02916	4.08167	5.81674e-20
	ZTRI_12.342	methionine synthase	Cobalamin-independent synthase, N-terminal domain (PF08267) 4->320, Cobalamin-independent synthase, Catalytic domain (PF01717) 439->762	2.02772	4.0776	9.81727e-95
	ZTRI_2.1010	gluconate 5-dehydrogenase	short chain dehydrogenase (PF00106) 23->243	2.02562	4.07166	2.40779e-43
	ZTRI_5.215	---NA---		2.02539	4.07101	0.000326663
	ZTRI_10.216	hypothetical protein MYCGRDRAFT_111008		2.02116	4.0591	7.46516e-08
	ZTRI_5.681	C2H2 finger domain	Fungal specific transcription factor domain (PF04082) 495->748	2.02059	4.05749	5.04172e-70
	ZTRI_3.978	hypothetical protein MYCGRDRAFT_92082		2.01816	4.05066	3.51161e-09
	ZTRI_8.163	hypothetical protein MYCGRDRAFT_94991		2.01507	4.04199	1.03419e-37
	ZTRI_7.428	hypothetical protein MYCGRDRAFT_110220		2.01503	4.04189	4.20656e-51
	ZTRI_9.377	hypothetical protein TI39_contig5840g00008		2.01288	4.03587	0.0171751
	ZTRI_10.548	hypothetical protein MYCGRDRAFT_96434	Chromatin modification-related protein EAF7 (PF07904) 48->169	2.00823	4.02289	1.65785e-33
	ZTRI_4.790	p53-like transcription factor	NDT80 / PhoG like DNA-binding family (PF05224) 290->514	2.00757	4.02104	5.6173e-67
	ZTRI_1.1286	DNA-directed RNA polymerase I and III 14 kDa polypeptide	Mus7/MMS22 family (PF09462) 1290->1936	2.00753	4.02094	1.8903e-70
	ZTRI_7.367	high-affinity nicotinic acid transporter	Major Facilitator Superfamily (PF07690) 57->420	2.00361	4.01001	3.50974e-28
	ZTRI_4.38	flavin-binding monooxygenase-like family		1.99998	3.99995	1.44572e-10
	ZTRI_15.21	hypothetical protein MYCGRDRAFT_97634		1.99452	3.98483	0.00385876
	ZTRI_11.478	anucleate primary sterigmata B	Centrosomin N-terminal motif 1 (PF07989) 418->490, Micro-tubular organiser Mto1 C-term Mto2-binding region (PF12808) 1462->1509	1.99413	3.98375	1.29971e-121
	ZTRI_9.482	cell morphogenesis	Cell morphogenesis N-terminal (PF14222) 345->929, Cell morphogenesis central region (PF14228) 1178->1451, Cell morphogenesis central region (PF14228) 1455->1726, Cell morphogenesis central region (PF14228) 1751->1920, Cell morphogenesis C-terminal (PF14225) 1972->2221	1.99035	3.97334	4.34501e-93
	ZTRI_1.719	hypothetical protein TI39_contig4338g00005		1.99018	3.97286	1.19875e-93
	ZTRI_16.16	hypothetical protein MYCGRDRAFT_97710		1.98986	3.97198	0.0246278
	ZTRI_2.911	actin-like ATPase domain-containing		1.98881	3.9691	6.95221e-08
	ZTRI_20.27	hypothetical protein MYCGRDRAFT_98017		1.98626	3.96207	2.12356e-11
	ZTRI_4.811	oxalate decarboxylase	Cupin (PF00190) 623->734, Cupin (PF00190) 789->916	1.98588	3.96103	3.82206e-62
	ZTRI_7.313	Alpha beta-hydrolase		1.98267	3.95223	4.2238e-67
	ZTRI_12.46	beta-lactamase transpeptidase	Beta-lactamase (PF00144) 99->412	1.98226	3.95111	1.34847e-54
	ZTRI_1.1028	response regulator receiver RIM15p	Protein kinase domain (PF00069) 755->902, Protein kinase domain (PF00069) 1068->1181, Response regulator receiver domain (PF00072) 1545->1632	1.98131	3.94852	1.43513e-166
	ZTRI_17.62	hypothetical protein MYCGRDRAFT_97829		1.97915	3.94261	3.2393e-15
	ZTRI_3.552	glycoside hydrolase family 17	Glycosyl hydrolases family 17 (PF00332) 26->286	1.97665	3.93579	2.39139e-13
	ZTRI_9.450	f-box domain		1.97497	3.93119	0.0198147
	ZTRI_10.506	alkanesulfonate monooxygenase	Luciferase-like monooxygenase (PF00296) 23->327	1.97395	3.92841	4.71205e-18
	ZTRI_8.518	hypothetical protein MYCGRDRAFT_95290		1.97261	3.92478	0.00408759
	ZTRI_5.41	major allergen asp f 2	Putative peptidase family (PF13933) 6->247	1.97105	3.92053	0.00501911
	ZTRI_1.1646	calcium channel subunit Cch1	Ion transport protein (PF00520) 408->805, Ion transport protein (PF00520) 847->1077, Ion transport protein (PF00520) 1283->1561, Ion transport protein (PF00520) 1613->1860	1.97067	3.9195	4.31065e-150
	ZTRI_2.1111	blue light receptor	Regulator of G protein signaling domain (PF00615) 245->359, PAS domain (PF13426) 380->478	1.97001	3.91771	2.75811e-45
	ZTRI_2.586	hypothetical protein TI39_contig312g00031		1.96701	3.90956	4.57905e-66
	ZTRI_4.123	Peptidase C50 domain-containing	Peptidase family C50 (PF03568) 1490->1908	1.96613	3.90718	3.80336e-55
	ZTRI_3.75	hypothetical protein TI39_contig4237g00002		1.96589	3.90655	3.22536e-37
	ZTRI_6.56	hypothetical protein FE78DRAFT_29111		1.95536	3.87813	0.00197973
	ZTRI_17.31	SNF2 family DNA-dependent ATPase domain-containing		1.94895	3.86094	0.0035194
	ZTRI_5.13	P-loop containing nucleoside triphosphate hydrolase	AAA domain (PF13086) 469->789, AAA domain (PF13087) 804->1021, ATPase family associated with various cellular activities (AAA) (PF00004) 1314->1441, ATPase family associated with various cellular activities (AAA) (PF00004) 1597->1711, ATPase family associated with various cellular activities (AAA) (PF00004) 1870->1983	1.94613	3.8534	1.24333e-79
	ZTRI_6.16	PKSN polyketide synthase for alternapyrone biosynthesis	Beta-ketoacyl synthase, N-terminal domain (PF00109) 10->265, Beta-ketoacyl synthase, C-terminal domain (PF02801) 274->390, Ketoacyl-synthetase C-terminal extension (PF16197) 394->549, Acyl transferase domain (PF00698) 578->843, Polyketide synthase dehydratase (PF14765) 975->1262, KR domain (PF08659) 1865->2042, Phosphopantetheine attachment site (PF00550) 2160->2209	1.94561	3.852	3.48076e-45
	ZTRI_12.203	ABC transporter	ABC-transporter extracellular N-terminal (PF14510) 54->136, ABC transporter (PF00005) 162->319, ABC-2 type transporter (PF01061) 485->695, CDR ABC transporter (PF06422) 709->794, ABC transporter (PF00005) 854->1005, ABC-2 type transporter (PF01061) 1157->1372	1.9446	3.84931	1.08342e-32
	ZTRI_8.239	ankyrin repeat	Ankyrin repeats (3 copies) (PF12796) 809->899, Ankyrin repeats (3 copies) (PF12796) 937->1028	1.94398	3.84766	1.87279e-60
	ZTRI_4.286	NACHT and TPR domain	fungal STAND N-terminal Goodbye domain (PF17109) 5->69	1.9422	3.84291	4.45727e-14
	ZTRI_16.77	hypothetical protein MYCGRDRAFT_111760		1.93518	3.82426	1.34352e-113
	ZTRI_6.478	cysteine ase	Calpain family cysteine protease (PF00648) 131->241, Calpain family cysteine protease (PF00648) 284->446	1.93496	3.82368	1.07641e-61
	ZTRI_3.138	---NA---		1.93471	3.82301	0.00025782
	ZTRI_2.483	reverse transcriptase		1.93372	3.82039	0.00114225
	ZTRI_3.62	kinase-like (PK-like)	Protein kinase domain (PF00069) 75->335	1.93242	3.81695	2.5372e-20
	ZTRI_1.1605	glycoside hydrolase family 2	Glycosyl hydrolases family 2 (PF00703) 220->288	1.93153	3.8146	9.66275e-35
	ZTRI_6.441	Ca2+-modulated nonselective cation channel polycystin		1.92734	3.80355	1.06103e-16
	ZTRI_2.663	Chain A like	Cutinase (PF01083) 38->213	1.92678	3.80206	2.64777e-17
	ZTRI_20.62	hypothetical protein MYCGRDRAFT_98047		1.92448	3.79599	9.50536e-05
	ZTRI_5.786	dTDP-glucose 4,6-dehydratase	GDP-mannose 4,6 dehydratase (PF16363) 47->352	1.9221	3.78974	0.000331617
	ZTRI_2.141	hypothetical protein MYCGRDRAFT_90421		1.92185	3.78908	0.0324829
	ZTRI_21.38	hypothetical protein MYCGRDRAFT_98099		1.92093	3.78668	1.51497e-15
	ZTRI_9.390	phosphatidylethanolamine N-methyltransferase	Phospholipid methyltransferase (PF04191) 237->337, Phospholipid methyltransferase (PF04191) 507->611	1.91793	3.77881	4.25182e-108
	ZTRI_1.292	glycoside hydrolase family 72	Glucanosyltransferase (PF03198) 18->295	1.91723	3.77697	4.75242e-17
	ZTRI_1.1161	GPI anchored cell wall	Ubiquitin 3 binding protein But2 C-terminal domain (PF09792) 171->311	1.91708	3.77659	0.0252522
	ZTRI_2.906	pogo transposable	Tc5 transposase DNA-binding domain (PF03221) 56->108	1.91388	3.76821	2.9992e-15
	ZTRI_12.427	hypothetical protein MYCGRDRAFT_82925		1.91148	3.76195	1.28968e-37
	ZTRI_20.32	---NA---		1.90843	3.75401	0.00856768
	ZTRI_1.896	hypothetical protein MYCGRDRAFT_89326		1.90812	3.7532	1.80785e-63
	ZTRI_1.42	hypothetical protein MYCGRDRAFT_88619		1.90437	3.74346	5.80362e-26
	ZTRI_13.133	G -coupled receptor 157	G protein-coupled glucose receptor regulating Gpa2 (PF11710) 40->220	1.89923	3.73013	1.34797e-32
	ZTRI_6.318	transcriptional regulator		1.89904	3.72964	8.55492e-15
	ZTRI_9.556	Gag-Pol poly		1.89862	3.72856	6.51674e-62
	ZTRI_3.973	DUF1709-domain-containing	Cell division protein anillin (PF08174) 1088->1225, PH domain (PF00169) 1255->1376	1.89749	3.72565	1.04929e-92
	ZTRI_9.442	MFS multidrug transporter	Serine hydrolase (FSH1) (PF03959) 2->260, Major Facilitator Superfamily (PF07690) 339->746	1.89611	3.72208	3.80761e-46
	ZTRI_1.591	homeobox and c2h2 domain-containing transcription factor	Homeobox KN domain (PF05920) 201->240, Tc5 transposase DNA-binding domain (PF03221) 638->691	1.89502	3.71928	2.09747e-86
	ZTRI_4.170	hypothetical protein MYCGRDRAFT_80332		1.89502	3.71927	4.23889e-63
	ZTRI_2.277	FAD dependent oxidoreductase		1.89272	3.71335	1.27647e-24
	ZTRI_11.182	hypothetical protein TI39_contig348g00022		1.89231	3.71228	3.22469e-06
	ZTRI_2.530	aspartyl protease	Eukaryotic aspartyl protease (PF00026) 90->399	1.89184	3.71108	6.81658e-06
	ZTRI_5.505	pas domain-containing	PAS fold (PF08447) 18->92	1.89179	3.71096	2.72335e-55
	ZTRI_21.39	hypothetical protein MYCGRDRAFT_98099		1.88828	3.70193	1.31418e-07
	ZTRI_7.547	---NA---		1.88768	3.7004	2.63604e-18
	ZTRI_8.185	hypothetical protein TI39_contig412g00045	Domain of unknown function (DUF4203) (PF13886) 125->330	1.88704	3.69876	8.27384e-112
	ZTRI_14.65	copper-translocating P-type ATPase	Heavy-metal-associated domain (PF00403) 1->58, E1-E2 ATPase (PF00122) 271->459, haloacid dehalogenase-like hydrolase (PF00702) 479->693	1.88562	3.69511	5.04455e-07
	ZTRI_15.83	hypothetical protein MYCGRDRAFT_106622		1.88507	3.69371	4.88805e-22
	ZTRI_2.947	hypothetical protein TI39_contig342g00016		1.88449	3.69223	1.93539e-06
	ZTRI_10.479	major facilitator superfamily	Major Facilitator Superfamily (PF07690) 55->423	1.88111	3.68357	1.06789e-36
	ZTRI_18.52	hypothetical protein MYCGRDRAFT_97885		1.8795	3.67948	1.50203e-07
	ZTRI_4.187	PFS domain-containing		1.87874	3.67753	4.22597e-50
	ZTRI_5.27	tRNA-splicing endonuclease tRNA-splicing endonuclease like	SEN1 N terminal (PF12726) 90->816, AAA domain (PF13086) 1277->1566, AAA domain (PF13087) 1573->1770	1.87493	3.66785	3.95781e-88
	ZTRI_3.647	hypothetical protein AC578_4373		1.87269	3.66216	0.00170163
	ZTRI_15.63	hypothetical protein MYCGRDRAFT_97672		1.87219	3.66089	8.03941e-06
	ZTRI_2.896	hypothetical protein MYCGRDRAFT_108217		1.87144	3.65897	2.71096e-08
	ZTRI_2.380	hypothetical protein TI39_contig298g00057	Protein of unknown function (DUF3632) (PF12311) 171->321	1.87134	3.65872	5.61864e-11
	ZTRI_6.236	glutamine-serine-proline rich	Glycine zipper 2TM domain (PF05433) 163->198	1.87094	3.65771	4.62146e-17
	ZTRI_11.21	nuclear condensin complex subunit Smc4	RecF/RecN/SMC N terminal domain (PF02463) 275->1463, SMC proteins Flexible Hinge Domain (PF06470) 804->916	1.87002	3.65537	5.03575e-86
	ZTRI_9.161	hypothetical protein MYCGRDRAFT_105682		1.86933	3.65362	1.49173e-10
	ZTRI_1.1442	CCCH zinc finger	Zinc finger C-x8-C-x5-C-x3-H type (and similar) (PF00642) 271->293	1.86844	3.65138	1.31414e-07
	ZTRI_11.528	major allergen alt	Alternaria alternata allergen 1 (PF16541) 29->136	1.86815	3.65063	5.3363e-12
	ZTRI_5.738	hypothetical protein MYCGRDRAFT_93506		1.86575	3.64457	4.54091e-18
	ZTRI_4.767	short chain dehydrogenase reductase	short chain dehydrogenase (PF00106) 4->199	1.86435	3.64104	6.02331e-21
	ZTRI_1.1010	integral membrane	SUR7/PalI family (PF06687) 5->272	1.86358	3.63909	6.1981e-07
	ZTRI_5.18	hypothetical protein TI39_contig373g00013		1.8616	3.63412	4.47171e-32
	ZTRI_18.12	hypothetical protein MYCGRDRAFT_97858		1.85684	3.62213	8.06232e-11
	ZTRI_16.75	hypothetical protein MYCGRDRAFT_97757		1.85002	3.60506	1.75993e-60
	ZTRI_3.368	UDP-glucuronosyl UDP-glucosyltransferase	Glycosyltransferase family 28 N-terminal domain (PF03033) 138->305, UDP-glucoronosyl and UDP-glucosyl transferase (PF00201) 409->545	1.84954	3.60385	9.99062e-32
	ZTRI_4.422	choline dehydrogenase	GMC oxidoreductase (PF00732) 44->351, GMC oxidoreductase (PF05199) 475->614	1.84621	3.59554	1.27414e-36
	ZTRI_4.279	hypothetical protein TI39_contig5886g00004		1.84527	3.59321	8.27236e-22
	ZTRI_3.1053	h k atpase alpha	Cation transporter/ATPase, N-terminus (PF00690) 131->197, E1-E2 ATPase (PF00122) 249->446, Cation transport ATPase (P-type) (PF13246) 514->607, haloacid dehalogenase-like hydrolase (PF00702) 773->832, Cation transporting ATPase, C-terminus (PF00689) 901->1095	1.84461	3.59156	9.54865e-46
	ZTRI_5.714	hypothetical protein TI39_contig305g00035		1.84276	3.58696	1.23271e-39
	ZTRI_1.148	ras GTPase activating	Calponin homology (CH) domain (PF00307) 339->448, GTPase-activator protein for Ras-like GTPase (PF00616) 1164->1368, RasGAP C-terminus (PF03836) 1608->1753	1.84193	3.5849	8.66264e-104
	ZTRI_10.115	MULTISPECIES: membrane	MAPEG family (PF01124) 7->135	1.83994	3.57994	4.72209e-18
	ZTRI_2.181	hypothetical protein TI39_contig363g00025		1.8377	3.5744	2.51523e-64
	ZTRI_8.672	hypothetical protein MYCGRDRAFT_95410		1.83718	3.5731	1.11912e-11
	ZTRI_6.193	S-adenosylmethionine synthase	S-adenosylmethionine synthetase, N-terminal domain (PF00438) 20->117, S-adenosylmethionine synthetase, central domain (PF02772) 132->252, S-adenosylmethionine synthetase, C-terminal domain (PF02773) 254->391	1.83615	3.57056	1.04142e-74
	ZTRI_7.311	hypothetical protein TI39_contig289g00027		1.83096	3.55773	5.39591e-25
	ZTRI_6.86	2-isopropylmalate synthase	HMGL-like (PF00682) 41->322	1.83061	3.55687	3.45829e-09
	ZTRI_13.115	Ribosomal bacterial-type	Mitochondrial small ribosomal subunit Rsm22 (PF09243) 513->775	1.82991	3.55515	1.17608e-67
	ZTRI_3.139	stress response rds1	Ferritin-like domain (PF13668) 175->304	1.82964	3.55448	6.36206e-10
	ZTRI_5.217	hypothetical protein MYCGRDRAFT_93099	Domain of unknown function (DUF3328) (PF11807) 22->243	1.82877	3.55234	2.47565e-21
	ZTRI_5.113	hypothetical protein TERG_06723		1.82821	3.55095	0.022256
	ZTRI_16.30	hypothetical protein MYCGRDRAFT_97721		1.82535	3.54394	0.00535566
	ZTRI_7.530.1	hypothetical protein MYCGRDRAFT_110269		1.82501	3.54309	3.14696e-58
	ZTRI_1.443	zinc knuckle transcription factor	Zinc knuckle (PF00098) 88->104, Zinc knuckle (PF00098) 283->298, Zinc knuckle (PF00098) 365->381	1.82462	3.54214	0.00124527
	ZTRI_8.716	dnaj heat shock family	DnaJ domain (PF00226) 7->65, DnaJ C terminal domain (PF01556) 200->358	1.82274	3.53752	2.14912e-22
	ZTRI_9.252	thioredoxin	Thioredoxin (PF00085) 6->102	1.82054	3.53213	7.08461e-20
	ZTRI_1.89	hypothetical protein MYCGRDRAFT_106756		1.81979	3.53031	0.00270332
	ZTRI_7.396	XChain E2~ubiquitin-Hect	Ubiquitin family (PF00240) 127->199	1.81872	3.52769	4.06939e-06
	ZTRI_16.70	hypothetical protein MYCGRDRAFT_97753		1.81804	3.52601	1.25e-31
	ZTRI_4.186	diphthamide biosynthesis	Putative diphthamide synthesis protein (PF01866) 61->406, Heterokaryon incompatibility protein (HET) (PF06985) 631->680	1.81765	3.52506	3.77762e-42
	ZTRI_3.126	phosphatidylinositol 3 and 4-kinase	UME (NUC010) domain (PF08064) 828->929, FAT domain (PF02259) 1496->1829, Phosphatidylinositol 3- and 4-kinase (PF00454) 2064->2306, FATC domain (PF02260) 2344->2375	1.81508	3.51879	2.12624e-50
	ZTRI_10.161	polyketide synthase	Beta-ketoacyl synthase, N-terminal domain (PF00109) 6->256, Beta-ketoacyl synthase, C-terminal domain (PF02801) 264->382, Ketoacyl-synthetase C-terminal extension (PF16197) 388->504, Acyl transferase domain (PF00698) 545->863, Polyketide synthase dehydratase (PF14765) 933->1225, Methyltransferase domain (PF08242) 1408->1509, KR domain (PF08659) 2067->2243, Phosphopantetheine attachment site (PF00…	1.81449	3.51735	7.61741e-77
	ZTRI_6.590	hypothetical protein MYCGRDRAFT_94089		1.81429	3.51686	9.25252e-06
	ZTRI_2.547	hypothetical protein TI39_contig4194g00002		1.81301	3.51375	0.00162596
	ZTRI_15.43	hypothetical protein MYCGRDRAFT_106616		1.81091	3.50864	5.88393e-06
	ZTRI_1.1667	hypothetical protein MYCGRDRAFT_34196		1.8108	3.50836	4.23322e-09
	ZTRI_1.1462	peptidase s8 s53 subtilisin kexin sedolisin	Subtilase family (PF00082) 150->366	1.80992	3.50622	1.01435e-33
	ZTRI_3.937	DUF953 domain		1.80953	3.50528	5.58325e-13
	ZTRI_10.494	polyketide synthase	Beta-ketoacyl synthase, N-terminal domain (PF00109) 50->299, Beta-ketoacyl synthase, C-terminal domain (PF02801) 309->421, Ketoacyl-synthetase C-terminal extension (PF16197) 424->540, Acyl transferase domain (PF00698) 567->853, Polyketide synthase dehydratase (PF14765) 932->1206, Zinc-binding dehydrogenase (PF00107) 1900->2005, KR domain (PF08659) 2104->2281, Phosphopantetheine attachment site (P…	1.80764	3.50069	8.00167e-43
	ZTRI_8.605	carboxypeptidase cpdS	Serine carboxypeptidase (PF00450) 64->509	1.8034	3.49043	1.15494e-24
	ZTRI_10.427	alpha beta-hydrolase		1.80253	3.48831	3.66045e-35
	ZTRI_7.542	hypothetical protein TI39_contig259g00006	Protein of unknown function (DUF3716) (PF12511) 368->422	1.80151	3.48586	1.03304e-05
	ZTRI_2.1007	nuclear RNA binding		1.8006	3.48364	2.65455e-30
	ZTRI_17.24	hypothetical protein TI39_contig324g00002		1.79691	3.47475	3.7688e-19
	ZTRI_5.634	metallopeptidase like	Peptidase family M3 (PF01432) 264->772	1.79632	3.47334	0.000807896
	ZTRI_12.125	hypothetical protein MYCGRDRAFT_117738		1.7951	3.47039	2.60662e-41
	ZTRI_3.150	---NA---		1.79482	3.46973	0.0213101
	ZTRI_3.215	hypothetical protein TI39_contig344g00011		1.79299	3.46532	2.45684e-25
	ZTRI_5.686	hypothetical protein MYCGRDRAFT_93467		1.7905	3.45935	4.37619e-06
	ZTRI_15.55	hypothetical protein MYCGRDRAFT_97664		1.78858	3.45475	3.65279e-06
	ZTRI_6.34	hypothetical protein MYCGRDRAFT_104706		1.78757	3.45233	0.0336863
	ZTRI_8.105	SNF2 family DNA-dependent ATPase domain-containing	DNA-binding domain (PF13892) 578->707, SNF2 family N-terminal domain (PF00176) 843->1131, Helicase conserved C-terminal domain (PF00271) 1415->1527	1.7873	3.45169	9.50654e-91
	ZTRI_6.688	ornithine decarboxylase	Pyridoxal-dependent decarboxylase, pyridoxal binding domain (PF02784) 25->255, Pyridoxal-dependent decarboxylase, C-terminal sheet domain (PF00278) 264->343	1.78606	3.44871	0.0336088
	ZTRI_16.17	hypothetical protein MYCGRDRAFT_97711		1.78576	3.44801	0.000288782
	ZTRI_1.2107	hypothetical protein MYCGRDRAFT_107795		1.78523	3.44674	3.76765e-43
	ZTRI_9.564	kinesin family	Kinesin motor domain (PF00225) 64->448	1.78522	3.44672	1.45547e-124
	ZTRI_12.414	hypothetical protein MYCGRDRAFT_106416, partial		1.78221	3.43953	6.26132e-19
	ZTRI_12.7	cytokinesis sepH	Protein kinase domain (PF00069) 108->358	1.78134	3.43745	4.45781e-54
	ZTRI_4.847	hypothetical protein MYCGRDRAFT_92893		1.77852	3.43075	0.000477023
	ZTRI_1.306	hypothetical protein TI39_contig4247g00001		1.77841	3.43048	3.78628e-111
	ZTRI_9.232	sh3 domain-containing		1.77752	3.42837	1.29836e-84
	ZTRI_9.333	hypothetical protein TI39_contig4299g00002		1.77502	3.42244	3.15775e-05
	ZTRI_6.328	hypothetical protein MYCGRDRAFT_93875		1.77495	3.42227	1.63233e-14
	ZTRI_6.76	PAP 25A-associated	Nucleotidyltransferase domain (PF01909) 232->267	1.77057	3.41188	1.94457e-15
	ZTRI_2.558	TOR2 phosphatidylinositol 3 and 4-kinase	Telomere-length maintenance and DNA damage repair (PF11640) 8->158, Phosphatidylinositol 3- and 4-kinase (PF00454) 2639->2882, FATC domain (PF02260) 2935->2964	1.76774	3.40519	6.4707e-46
	ZTRI_2.23	hypothetical protein AC578_8141		1.76685	3.4031	2.23966e-19
	ZTRI_8.400	disease resistance Aig2	Gamma-glutamyl cyclotransferase, AIG2-like (PF06094) 12->145	1.76531	3.39947	1.45156e-14
	ZTRI_8.34	PHD transcription factor (Rum1)	jmjN domain (PF02375) 101->134, ARID/BRIGHT DNA binding domain (PF01388) 169->254, PHD-finger (PF00628) 540->586, JmjC domain, hydroxylase (PF02373) 714->830, C5HC2 zinc finger (PF02928) 935->996, PLU-1-like protein (PF08429) 1010->1359, PHD-finger (PF00628) 1412->1457	1.76512	3.39902	4.75658e-99
	ZTRI_9.629	hypothetical protein MYCGRDRAFT_95994		1.76157	3.39068	0.00307263
	ZTRI_1.1958	multiple ankyrin repeats single kh domain	Heterokaryon incompatibility protein (HET) (PF06985) 111->206, Ankyrin repeats (3 copies) (PF12796) 471->564, Ankyrin repeats (3 copies) (PF12796) 570->634, Ankyrin repeats (3 copies) (PF12796) 676->760	1.76071	3.38865	8.14024e-20
	ZTRI_5.578	---NA---		1.75999	3.38697	0.00141778
	ZTRI_14.3	ATP-dependent DNA helicase	Helitron helicase-like domain at N-terminus (PF14214) 653->747	1.75852	3.38351	2.44899e-05
	ZTRI_10.363	ARM repeat-containing		1.75549	3.37641	1.26531e-94
	ZTRI_4.188	transaldolase	Transaldolase/Fructose-6-phosphate aldolase (PF00923) 6->186	1.75344	3.37161	2.56759e-13
	ZTRI_1.18	hypothetical protein MYCGRDRAFT_88598		1.75238	3.36913	2.91624e-13
	ZTRI_7.226	hypothetical protein MYCGRDRAFT_94382		1.75149	3.36706	0.0169635
	ZTRI_1.1063	hypothetical protein MYCGRDRAFT_107267		1.75102	3.36597	2.1044e-07
	ZTRI_11.435	hypothetical protein MYCGRDRAFT_101652		1.75025	3.36417	6.12831e-37
	ZTRI_2.531	General substrate transporter		1.74928	3.36191	2.45492e-08
	ZTRI_13.248	hypothetical protein MYCGRDRAFT_97431	Protein of unknown function (DUF3632) (PF12311) 75->260, BTB/POZ domain (PF00651) 537->603	1.74666	3.35581	3.96094e-05
	ZTRI_9.542	FAD dependent oxidoreductase	FAD dependent oxidoreductase (PF01266) 5->347	1.74573	3.35365	2.70624e-25
	ZTRI_2.16	hypothetical protein MYCGRDRAFT_35619	Heterokaryon incompatibility protein (HET) (PF06985) 437->572	1.74472	3.35129	5.47366e-70
	ZTRI_5.716	methylenetetrahydrofolate reduct	Methylenetetrahydrofolate reductase (PF02219) 8->293	1.74342	3.34828	2.10153e-99
	ZTRI_5.575	ankyrin repeat	Phosphorylase superfamily (PF01048) 9->251, NACHT domain (PF05729) 368->487, Ankyrin repeats (3 copies) (PF12796) 804->866, Ankyrin repeats (3 copies) (PF12796) 870->931	1.74223	3.34551	8.37525e-32
	ZTRI_7.12	major facilitator superfamily transporter	Major Facilitator Superfamily (PF07690) 88->490	1.74143	3.34366	1.55351e-36
	ZTRI_17.44	hypothetical protein TI39_contig4142g00002		1.73985	3.34	1.32391e-38
	ZTRI_1.692	hypothetical protein TI39_contig340g00016		1.73865	3.33722	8.18834e-06
	ZTRI_10.453	hypothetical protein TI39_contig445g00005		1.73836	3.33656	0.000194489
	ZTRI_11.228	Heat shock hsp9 P50519	Heat shock protein 9/12 (PF04119) 1->59	1.73812	3.33601	9.79554e-22
	ZTRI_3.547	FAD dependent oxidoreductase	FAD dependent oxidoreductase (PF01266) 6->363	1.73491	3.32859	1.04532e-27
	ZTRI_5.840	P-loop containing nucleoside triphosphate hydrolase	AAA domain (PF13086) 750->1008, AAA domain (PF13087) 1026->1252	1.73285	3.32385	4.76693e-35
	ZTRI_3.833	rna interference and gene silencing	N-terminal domain of argonaute (PF16486) 138->295, Argonaute linker 1 domain (PF08699) 318->361, PAZ domain (PF02170) 420->507, Argonaute linker 2 domain (PF16488) 548->577, Piwi domain (PF02171) 692->1001	1.73121	3.32007	7.37747e-81
	ZTRI_15.61	hypothetical protein MYCGRDRAFT_97669		1.7308	3.31912	0.018751
	ZTRI_10.452	short-chain dehydrogenase	short chain dehydrogenase (PF00106) 19->235	1.73059	3.31863	5.22675e-27
	ZTRI_1.1976	tRNA ligase	RNA ligase (PF09511) 72->303, tRNA ligase kinase domain (PF08303) 395->553, Fungal tRNA ligase phosphodiesterase domain (PF08302) 556->818	1.72542	3.30677	1.79812e-50
	ZTRI_2.272	stress response Nst1	Salt tolerance down-regulator (PF13945) 98->255	1.7254	3.30671	1.12361e-73
	ZTRI_8.617	hypothetical protein MYCGRDRAFT_110582		1.71913	3.29239	2.5493e-68
	ZTRI_1.1966	polyketide synthase	Beta-ketoacyl synthase, N-terminal domain (PF00109) 4->254, Beta-ketoacyl synthase, C-terminal domain (PF02801) 264->382, Ketoacyl-synthetase C-terminal extension (PF16197) 386->502, Acyl transferase domain (PF00698) 549->868, Polyketide synthase dehydratase (PF14765) 942->1192, Methyltransferase domain (PF08242) 1436->1537, KR domain (PF08659) 2141->2313, Male sterility protein (PF07993) 2591->2…	1.71872	3.29144	1.75843e-36
	ZTRI_1.1840	phosphatidylinositol phospholipase C	Rhomboid family (PF01694) 140->308	1.71708	3.28769	1.06103e-16
	ZTRI_1.268	scytalone dehydratase	Scytalone dehydratase (PF02982) 12->169	1.71555	3.28423	1.53194e-20
	ZTRI_1.1594	soluble quino glucose dehydrogenase		1.71177	3.27561	9.8801e-39
	ZTRI_3.636	hypothetical protein MYCGRDRAFT_91804		1.71096	3.27378	2.06243e-07
	ZTRI_1.941	Breast cancer suppressor		1.71079	3.2734	1.08056e-64
	ZTRI_2.28	ferric reductase like transmembrane component	Ferric reductase like transmembrane component (PF01794) 186->307, FAD-binding domain (PF08022) 368->485, Ferric reductase NAD binding domain (PF08030) 497->681	1.71007	3.27177	3.62755e-11
	ZTRI_5.353	cytochrome P450	Cytochrome P450 (PF00067) 85->494	1.70994	3.27147	1.94986e-34
	ZTRI_3.873	alcohol oxidase	GMC oxidoreductase (PF00732) 31->166, GMC oxidoreductase (PF00732) 237->374, GMC oxidoreductase (PF05199) 481->631	1.70674	3.26422	1.02868e-63
	ZTRI_11.97	Ca2+-modulated nonselective cation channel polycystin		1.70634	3.26331	4.14644e-65
	ZTRI_1.214	nucleoside-diphosphate-sugar epimerase like		1.70575	3.262	1.15039e-38
	ZTRI_1.1112	hypothetical protein MYCGRDRAFT_89517		1.70468	3.25956	1.42239e-21
	ZTRI_6.24	sphingoid long-chain base transporter RSB1	RTA1 like protein (PF04479) 64->281	1.7044	3.25894	0.00058753
	ZTRI_1.1141	hypothetical protein MYCGRDRAFT_66368		1.70389	3.25778	2.61309e-81
	ZTRI_3.592	Catalytic domain of PI-PLC X domain-containing		1.70342	3.25672	0.000176765
	ZTRI_4.535	heat shock 90	Histidine kinase-, DNA gyrase B-, and HSP90-like ATPase (PF02518) 26->180, Hsp90 protein (PF00183) 183->687	1.7002	3.24946	1.7884e-59
	ZTRI_4.626	C6 transcription factor	Fungal Zn(2)-Cys(6) binuclear cluster domain (PF00172) 34->69	1.69651	3.24116	5.24816e-29
	ZTRI_7.503	ww domain containing	WW domain (PF00397) 495->525	1.69581	3.23959	6.69621e-97
	ZTRI_13.279	glycoside hydrolase family 72	Glucanosyltransferase (PF03198) 29->334	1.6957	3.23934	1.37718e-41
	ZTRI_6.158	hypothetical protein TI39_contig602g00004		1.69528	3.23839	1.11496e-17
	ZTRI_1.1900	calcium-translocating P-type ATPase	E1-E2 ATPase (PF00122) 363->571, Cation transport ATPase (P-type) (PF13246) 665->756, haloacid dehalogenase-like hydrolase (PF08282) 919->979, Cation transporting ATPase, C-terminus (PF00689) 1021->1203	1.6945	3.23664	5.91811e-59
	ZTRI_3.1046	WD40 repeat	WD domain, G-beta repeat (PF00400) 66->101	1.693	3.23329	2.31846e-07
	ZTRI_3.898	hypothetical protein AC579_8887	Ubiquitin carboxyl-terminal hydrolase (PF00443) 1446->1908	1.69223	3.23156	2.38439e-85
	ZTRI_20.28	hypothetical protein MYCGRDRAFT_98017		1.68846	3.22311	0.00598976
	ZTRI_1.1114	bZIP transcription factor	bZIP transcription factor (PF00170) 172->228, Transcription factor PAP1 (PF08601) 262->468, Transcription factor PAP1 (PF08601) 478->660	1.68674	3.21929	6.27141e-58
	ZTRI_6.160	hypothetical protein TI39_contig4202g00045		1.68534	3.21616	5.60076e-54
	ZTRI_4.155	WD40 repeat	WD domain, G-beta repeat (PF00400) 983->1018	1.68036	3.20508	1.96178e-63
	ZTRI_2.1043	hypothetical protein TI39_contig380g00019		1.67968	3.20356	0.00153705
	ZTRI_4.236	hypothetical protein MYCGRDRAFT_92407		1.67927	3.20265	0.000908967
	ZTRI_5.740	glycoside hydrolase family 17		1.6763	3.19607	2.67552e-28
	ZTRI_8.69	---NA---		1.67425	3.19154	4.28057e-06
	ZTRI_10.182	hsp70	Hsp70 protein (PF00012) 4->610	1.66992	3.18197	3.16209e-23
	ZTRI_13.8	hypothetical protein MYCGRDRAFT_106436		1.66947	3.18098	0.00131676
	ZTRI_16.107	hypothetical protein TI39_contig4226g00002		1.66831	3.17842	4.2134e-07
	ZTRI_3.917	2,4-dienoyl- reductase	NADH:flavin oxidoreductase / NADH oxidase family (PF00724) 21->353	1.6654	3.17203	6.05551e-06
	ZTRI_5.64	hypothetical protein TI39_contig4288g00001	Fungal Zn(2)-Cys(6) binuclear cluster domain (PF00172) 33->64, Fungal specific transcription factor domain (PF04082) 252->422	1.66307	3.16689	5.48776e-34
	ZTRI_8.689	heat shock 60	TCP-1/cpn60 chaperonin family (PF00118) 51->551	1.66231	3.16522	1.53221e-56
	ZTRI_2.786	NAD-P-binding	NmrA-like family (PF05368) 49->149	1.65697	3.15353	0.0211188
	ZTRI_2.905	swirm domain-containing	SWIRM domain (PF04433) 529->599	1.65654	3.1526	1.1135e-06
	ZTRI_2.409	ABC transporter	ABC transporter (PF00005) 25->161	1.65077	3.14001	7.20901e-54
	ZTRI_4.552	pyruvate decarboxylase	TAP-like protein (PF08386) 499->601, Thiamine pyrophosphate enzyme, N-terminal TPP binding domain (PF02776) 671->844, Thiamine pyrophosphate enzyme, central domain (PF00205) 867->977, Thiamine pyrophosphate enzyme, C-terminal TPP binding domain (PF02775) 1069->1149	1.64906	3.13629	3.79454e-29
	ZTRI_4.48	hypothetical protein TI39_contig5819g00012	Membrane bound O-acyl transferase family (PF13813) 280->356	1.6484	3.13487	1.87007e-11
	ZTRI_13.289	fungal specific transcription factor domain-containing	Fungal Zn(2)-Cys(6) binuclear cluster domain (PF00172) 25->63, Fungal specific transcription factor domain (PF04082) 310->604	1.64726	3.13238	7.96934e-23
	ZTRI_2.1237	P450 monooxygenase	Dynamin family (PF00350) 125->384	1.64623	3.13015	1.44769e-27
	ZTRI_17.12	low molecular weight subunit-like isoform X2		1.6457	3.129	1.69758e-06
	ZTRI_1.481	type II DNA topoisomerase	Histidine kinase-, DNA gyrase B-, and HSP90-like ATPase (PF02518) 179->324, DNA gyrase B (PF00204) 368->532, Toprim domain (PF01751) 564->662, C-terminal associated domain of TOPRIM (PF16898) 678->810, DNA gyrase/topoisomerase IV, subunit A (PF00521) 812->1266	1.64166	3.12024	3.74974e-47
	ZTRI_2.122	TOR1 phosphatidylinositol 3-kinase	Domain of unknown function (DUF3385) (PF11865) 740->900, FAT domain (PF02259) 1385->1774, FKBP12-rapamycin binding domain (PF08771) 1881->1978, Phosphatidylinositol 3- and 4-kinase (PF00454) 2050->2296, FATC domain (PF02260) 2397->2427	1.63452	3.10485	1.52357e-87
	ZTRI_21.61	vacuolar import and degradation	VID27 cytoplasmic protein (PF08553) 1->71	1.63401	3.10374	1.5629e-05
	ZTRI_4.808	hypothetical protein TI39_contig81g00003		1.62893	3.09284	1.17936e-11
	ZTRI_12.246	Amino acid transporter		1.6266	3.08784	4.67694e-19
	ZTRI_21.71	vacuolar import and degradation	VID27 cytoplasmic protein (PF08553) 220->281	1.61818	3.06987	0.000456996
	ZTRI_3.51	copper resistance crd2		1.61752	3.06846	3.7171e-34
	ZTRI_11.328	Histone H1	linker histone H1 and H5 family (PF00538) 21->94	1.61728	3.06797	1.07493e-43
	ZTRI_3.384	HEAT repeat-containing	Proteasome-substrate-size regulator, N-terminal (PF16547) 28->105, Proteasome-substrate-size regulator, mid region (PF16507) 395->942, Domain of unknown function (DUF3437) (PF11919) 1920->2008	1.61715	3.06767	6.31023e-80
	ZTRI_6.486	hypothetical protein TI39_contig389g00005		1.61505	3.06323	0.0109487
	ZTRI_8.90	meiosis MEI2	RNA recognition motif 2 (PF04059) 477->577	1.61489	3.06289	2.01599e-14
	ZTRI_9.154	pogo transposable	DDE superfamily endonuclease (PF03184) 173->348	1.61466	3.06239	5.73751e-09
	ZTRI_8.213	potassium sodium efflux P-type fungal-type	Cation transporter/ATPase, N-terminus (PF00690) 87->154, E1-E2 ATPase (PF00122) 194->316, E1-E2 ATPase (PF00122) 341->410, haloacid dehalogenase-like hydrolase (PF00702) 430->765, Cation transporting ATPase, C-terminus (PF00689) 841->1041, Fungal specific transcription factor domain (PF11951) 1223->1593, Amidase (PF01425) 1639->2099	1.61317	3.05923	2.73624e-43
	ZTRI_1.341	hypothetical protein MYCGRDRAFT_102108	Protein of unknown function (DUF3602) (PF12223) 40->107	1.61295	3.05876	1.53495e-05
	ZTRI_3.626	Peptidase M48	Peptidase family M48 (PF01435) 141->321	1.61263	3.05808	3.79868e-33
	ZTRI_5.128	hypothetical protein MYCGRDRAFT_93028		1.61242	3.05765	3.88245e-17
	ZTRI_9.292	---NA---		1.61106	3.05477	2.77319e-28
	ZTRI_1.1461	Peptidase aminopeptidase domain C	Beta-lactamase (PF00144) 8->335, D-aminopeptidase, domain B (PF07930) 351->546	1.60898	3.05036	3.26549e-64
	ZTRI_5.88	hypothetical protein MYCGRDRAFT_92998		1.60843	3.04921	0.00266603
	ZTRI_7.540	hypothetical protein MYCGRDRAFT_94624	Protein of unknown function (DUF3716) (PF12511) 333->385	1.60713	3.04644	1.62978e-51
	ZTRI_10.533	UMTA methyltransferase family	Methyltransferase domain (PF13489) 48->165	1.60476	3.04145	4.6834e-18
	ZTRI_11.519	fibronectin type III domain-containing	Fibronectin type III domain (PF00041) 406->486	1.6039	3.03965	1.29929e-44
	ZTRI_13.153	short-chain dehydrogenases reductase	short chain dehydrogenase (PF00106) 3->190	1.60253	3.03675	3.50956e-09
	ZTRI_1.376	hypothetical protein TI39_contig468g00011	MRC1-like domain (PF09444) 871->1006	1.59994	3.03131	7.86237e-38
	ZTRI_6.437	cytochrome 52A4	Cytochrome P450 (PF00067) 111->526	1.59983	3.03108	3.66195e-05
	ZTRI_9.108	aldehyde dehydrogenase	Aldehyde dehydrogenase family (PF00171) 23->473	1.59841	3.0281	4.65067e-64
	ZTRI_1.104	Purple acid phosphatase- N-terminal	Purple acid Phosphatase, N-terminal domain (PF16656) 29->113, Calcineurin-like phosphoesterase (PF00149) 169->397, Iron/zinc purple acid phosphatase-like protein C (PF14008) 419->480	1.59828	3.02783	7.30823e-29
	ZTRI_1.1538	Xanthine uracil permease family		1.59801	3.02725	4.50417e-32
	ZTRI_2.482	Ribonuclease H		1.59662	3.02433	2.34626e-06
	ZTRI_11.353	WW domain-containing oxidoreductase [Mus musculus]	short chain dehydrogenase (PF00106) 31->170	1.59649	3.02406	2.96551e-13
	ZTRI_4.226	hypothetical protein TI39_contig4173g00039		1.596	3.02304	1.30526e-23
	ZTRI_3.805	beta-lactamase family	Beta-lactamase (PF00144) 763->1140	1.59586	3.02274	2.41504e-65
	ZTRI_1.1786	concanavalin A-like lectin glucanase	Peptidase A4 family (PF01828) 30->231	1.59395	3.01875	5.01888e-05
	ZTRI_2.398	ARF SAR superfamily	ADP-ribosylation factor family (PF00025) 35->125, ADP-ribosylation factor family (PF00025) 143->228	1.59244	3.01559	9.48908e-20
	ZTRI_9.258	hypothetical protein MYCGRDRAFT_87477		1.59028	3.01108	6.74521e-07
	ZTRI_2.270	---NA---		1.59016	3.01082	1.85215e-15
	ZTRI_9.553	---NA---		1.59009	3.01068	0.000542472
	ZTRI_8.377	ssDNA binding	Single-strand binding protein family (PF00436) 25->115	1.59003	3.01056	1.42108e-41
	ZTRI_11.170	DNA polymeras epsilon	DNA polymerase family B, exonuclease domain (PF03104) 95->435, DNA polymerase family B (PF00136) 628->1150, Domain of unknown function (DUF1744) (PF08490) 1519->1914	1.58294	2.99579	1.40025e-45
	ZTRI_3.991	fungal specific transcription factor domain-containing	Fungal Zn(2)-Cys(6) binuclear cluster domain (PF00172) 15->50, Fungal specific transcription factor domain (PF04082) 195->448	1.58278	2.99547	4.82107e-28
	ZTRI_18.45	hypothetical protein MYCGRDRAFT_97881		1.58132	2.99244	5.79545e-27
	ZTRI_9.459	vegetative cell wall gp1		1.5782	2.98598	4.49152e-13
	ZTRI_3.1122	aconitase family	Aconitase family (aconitate hydratase) (PF00330) 56->157	1.57795	2.98545	0.00549162
	ZTRI_2.143	lysine decarboxylase	Possible lysine decarboxylase (PF03641) 65->231	1.57418	2.97767	1.94048e-10
	ZTRI_17.30	hypothetical protein MYCGRDRAFT_97803		1.57289	2.97499	0.0332456
	ZTRI_5.670	---NA---		1.57235	2.97388	3.60207e-06
	ZTRI_16.100	Telomeric repeat-binding factor 2-interacting 1		1.57106	2.97123	2.09832e-08
	ZTRI_9.475	FAD NAD(P)-binding domain-containing	FAD binding domain (PF01494) 8->340	1.57087	2.97083	9.30476e-08
	ZTRI_11.301	RNA-binding domain-containing	RNA recognition motif. (a.k.a. RRM, RBD, or RNP domain) (PF00076) 248->316	1.56958	2.96817	4.96532e-12
	ZTRI_11.282	hypothetical protein MYCGRDRAFT_111101		1.56794	2.96481	0.0184636
	ZTRI_13.90	Programmed cell death 5	Double-stranded DNA-binding domain (PF01984) 9->130	1.56787	2.96467	4.94154e-10
	ZTRI_1.2054	ycfA domain-containing		1.56711	2.96311	0.00621866
	ZTRI_20.90	inner centromere		1.56625	2.96134	0.000336434
	ZTRI_4.607	G1 S-specific cyclin Pcl5 like	Cyclin (PF08613) 227->276	1.56604	2.9609	1.01113e-40
	ZTRI_15.82	histidine biosynthesis trifunctional		1.56524	2.95927	3.48157e-06
	ZTRI_3.627	hypothetical protein TI39_contig278g00065	Fungal specific transcription factor domain (PF11951) 220->314	1.56224	2.95312	1.8419e-16
	ZTRI_8.183	SNF2 family DNA-dependent ATPase domain-containing	SNF2 family N-terminal domain (PF00176) 955->1251, Helicase conserved C-terminal domain (PF00271) 1362->1474	1.56032	2.94919	4.01963e-77
	ZTRI_1.1695	ATP synthase subunit alpha	ATP synthase alpha/beta family, beta-barrel domain (PF02874) 67->132, ATP synthase alpha/beta family, nucleotide-binding domain (PF00006) 189->413, ATP synthase alpha/beta chain, C terminal domain (PF00306) 420->545	1.55865	2.94578	2.85719e-48
	ZTRI_3.1001	ankyrin repeat	Ankyrin repeats (3 copies) (PF12796) 520->598, Ankyrin repeat (PF13606) 690->715	1.5511	2.93041	1.34211e-24
	ZTRI_1.1818	hypothetical protein TI39_contig403g00011		1.54903	2.9262	1.62699e-15
	ZTRI_2.1006	hypothetical protein TI39_contig4134g00007	IPT/TIG domain (PF01833) 833->898, Ankyrin repeats (3 copies) (PF12796) 991->1072	1.54828	2.92469	2.603e-44
	ZTRI_1.2094	C6 transcription factor	Fungal specific transcription factor domain (PF04082) 266->539	1.5438	2.91561	1.39564e-67
	ZTRI_6.265	mfs allantoate		1.54264	2.91328	3.5547e-20
	ZTRI_17.6	---NA---		1.5401	2.90815	8.19718e-08
	ZTRI_3.324	hypothetical protein MYCGRDRAFT_91546		1.5396	2.90714	3.92102e-12
	ZTRI_2.320	Xylosidase arabinosidase		1.53461	2.89709	1.94278e-11
	ZTRI_20.36	hypothetical protein MYCGRDRAFT_98024		1.534	2.89588	0.0277717
	ZTRI_15.42	hypothetical protein AV274_1305		1.53123	2.89032	7.69381e-09
	ZTRI_2.268	NADP-dependent L-serine L-allo-threonine dehydrogenase ydfG		1.52753	2.88292	2.90037e-17
	ZTRI_13.70	beta-1,6-glucan boisynthesis	Ser-Thr-rich glycosyl-phosphatidyl-inositol-anchored membrane family (PF10342) 38->140	1.52578	2.87943	1.72877e-72
	ZTRI_5.577	g -coupled receptor secretin		1.52157	2.87104	0.0473271
	ZTRI_19.76	hypothetical protein MYCGRDRAFT_97987		1.52077	2.86943	0.0140959
	ZTRI_1.1124	General substrate transporter	Centrosome localisation domain of PPC89 (PF14197) 357->416, Centrosome microtubule-binding domain of Cep57 (PF06657) 814->890	1.51875	2.86542	3.03066e-50
	ZTRI_18.37	Fop carboxy-terminal duplication domain		1.51606	2.86008	1.41112e-21
	ZTRI_4.11	Ca2+ calmodulin-dependent kinase	Protein kinase domain (PF00069) 541->794	1.51539	2.85876	3.20629e-20
	ZTRI_2.388	hypothetical protein TI39_contig298g00064		1.50649	2.84118	1.27115e-66
	ZTRI_2.328	Major facilitator superfamily general substrate transporter	Major Facilitator Superfamily (PF07690) 43->437	1.50476	2.83777	0.00320113
	ZTRI_4.66	cytochrome p450		1.50392	2.83613	9.23e-15
	ZTRI_3.997	glycoside hydrolase family 5	Cellulase (glycosyl hydrolase family 5) (PF00150) 22->311	1.50245	2.83324	1.25879e-07
	ZTRI_1.1884	40S ribosomal S29	Ribosomal protein S14p/S29e (PF00253) 8->56	1.50222	2.83278	0.0068168
	ZTRI_1.1912	major facilitator superfamily transporter	Major Facilitator Superfamily (PF07690) 95->491	1.50141	2.83119	7.01063e-10
	ZTRI_3.804	acetyl- carboxylase	Biotin carboxylase, N-terminal domain (PF00289) 61->182, Carbamoyl-phosphate synthase L chain, ATP binding domain (PF02786) 231->414, Biotin carboxylase C-terminal domain (PF02785) 458->565, Biotin-requiring enzyme (PF00364) 703->767, Acetyl-CoA carboxylase, central region (PF08326) 769->1514, Carboxyl transferase domain (PF01039) 1616->2171	1.50095	2.83029	1.42031e-51
	ZTRI_6.310	flotillin domain-containing	SPFH domain / Band 7 family (PF01145) 28->197	1.5005	2.82941	2.49536e-40
	ZTRI_5.216	alpha beta-hydrolase	Serine carboxypeptidase (PF00450) 54->107	1.50047	2.82935	4.47991e-05
	ZTRI_21.37	hypothetical protein MYCGRDRAFT_106710		1.49953	2.82751	7.54817e-10
	ZTRI_11.414	CRAL TRIO domain-containing	CRAL/TRIO, N-terminal domain (PF03765) 49->99, CRAL/TRIO domain (PF00650) 130->308	1.49901	2.82649	2.50571e-60
	ZTRI_2.8	C6 transcription factor	Fungal specific transcription factor domain (PF04082) 48->247	1.49806	2.82463	5.58307e-23
	ZTRI_1.1402	hypothetical protein TI39_contig411g00017	Protein of unknown function (DUF3435) (PF11917) 222->431	1.49745	2.82343	8.78897e-64
	ZTRI_15.64	hypothetical protein MYCGRDRAFT_97673		1.49668	2.82193	0.0153557
	ZTRI_3.582	hypothetical protein MYCGRDRAFT_108640		1.49568	2.81997	6.08198e-14
	ZTRI_11.82	ATP-dependent DNA helicase	DEAD/DEAH box helicase (PF00270) 598->770, Helicase conserved C-terminal domain (PF00271) 809->917, RecQ zinc-binding (PF16124) 930->997, RQC domain (PF09382) 1003->1119	1.49541	2.81944	1.13602e-32
	ZTRI_9.17	MFS quinate	Sugar (and other) transporter (PF00083) 28->497	1.49513	2.8189	4.60555e-22
	ZTRI_5.495	hypothetical protein TI39_contig4304g00003	BAH domain (PF01426) 279->388, PHD-finger (PF00628) 1015->1062, PHD-zinc-finger like domain (PF13832) 1136->1230	1.4935	2.81571	1.74028e-57
	ZTRI_9.259	2-nitropropane dioxygenase	Nitronate monooxygenase (PF03060) 47->124, Nitronate monooxygenase (PF03060) 176->314	1.49283	2.81441	0.00183172
	ZTRI_6.198	alternative oxidase	Acylphosphatase (PF00708) 6->88, Alternative oxidase (PF01786) 202->419	1.49186	2.81252	3.41944e-14
	ZTRI_13.91	Phosphoadenosine phosphosulfate reductase	Phosphoadenosine phosphosulfate reductase family (PF01507) 67->243	1.48992	2.80874	1.89082e-14
	ZTRI_8.132	ATP-NAD kinase	ATP-NAD kinase (PF01513) 122->365	1.48876	2.80647	4.80217e-05
	ZTRI_2.25	hypothetical protein MYCGRDRAFT_107811		1.48605	2.80121	6.32958e-17
	ZTRI_1.2044	ARM repeat-containing	Dimerisation and cyclophilin-binding domain of Mon2 (PF16213) 4->175, Guanine nucleotide exchange factor in Golgi transport N-terminal (PF12783) 200->351, C-terminal region of Mon2 protein (PF16206) 983->1117	1.48442	2.79805	1.61304e-59
	ZTRI_1.920	glycoside hydrolase family 132	Beta-glucosidase (SUN family) (PF03856) 150->412	1.48416	2.79754	2.20134e-49
	ZTRI_3.472	mitochondrial phosphate carrier	Mitochondrial carrier protein (PF00153) 16->94, Mitochondrial carrier protein (PF00153) 111->193, Mitochondrial carrier protein (PF00153) 210->292	1.48224	2.79382	3.17352e-31
	ZTRI_3.951	hypothetical protein TI39_contig331g00020		1.48064	2.79072	1.06631e-86
	ZTRI_4.492	hypothetical protein MYCGRDRAFT_92614	Domain of unknown function (DUF3328) (PF11807) 98->325	1.47934	2.78821	0.000419793
	ZTRI_5.725	acetyl- synthetase	AMP-binding enzyme (PF00501) 142->607	1.47729	2.78425	4.53229e-57
	ZTRI_2.579	Altered inheritance of mitochondria mitochondrial	Phosphotransferase enzyme family (PF01636) 93->354	1.47623	2.78221	1.06586e-13
	ZTRI_5.464	methyltransferase type 11	Methyltransferase domain (PF13649) 60->153	1.47419	2.77827	1.9761e-28
	ZTRI_20.33	kinesin klpA		1.47274	2.77548	0.00524796
	ZTRI_1.1522	hypothetical protein MYCGRDRAFT_89842		1.47238	2.77479	5.57198e-11
	ZTRI_1.1480	glycoside hydrolase family 55	Pectate lyase superfamily protein (PF12708) 69->288, Pectate lyase superfamily protein (PF12708) 430->497	1.47175	2.77358	4.31544e-23
	ZTRI_15.48	hypothetical protein MYCGRDRAFT_97658		1.47013	2.77047	0.0493152
	ZTRI_7.236	hypothetical protein AC579_7025	Domain of unknown function (DUF3328) (PF11807) 42->228	1.47003	2.77027	5.24019e-33
	ZTRI_1.1972	aspartic ase yapsin-6	Eukaryotic aspartyl protease (PF00026) 67->403	1.47002	2.77026	1.07664e-09
	ZTRI_9.91	MFS general substrate	Major Facilitator Superfamily (PF07690) 127->498	1.46988	2.77	5.30981e-20
	ZTRI_13.338	glutathione S-transferase	Glutathione S-transferase, N-terminal domain (PF13417) 5->80, Glutathione S-transferase, C-terminal domain (PF00043) 141->207	1.46942	2.76911	0.00668839
	ZTRI_1.377	pentatricopeptide repeat-containing		1.46884	2.768	1.2033e-14
	ZTRI_12.383	AAA family ATPase	ATPase family associated with various cellular activities (AAA) (PF00004) 473->588	1.46882	2.76795	5.84109e-25
	ZTRI_4.526	hypothetical protein MYCGRDRAFT_92640		1.46757	2.76556	0.000107729
	ZTRI_6.95	clock-controlled 6		1.46441	2.75951	1.04537e-11
	ZTRI_9.321	hypothetical protein MYCGRDRAFT_95738		1.46227	2.75542	0.00644886
	ZTRI_2.1139	hypothetical protein MYCGRDRAFT_91210		1.45988	2.75085	0.000593044
	ZTRI_12.126	tat pathway signal sequence	Dynamin family (PF00350) 298->542	1.45932	2.74979	4.00444e-38
	ZTRI_3.1061	C6 transcription	Fungal Zn(2)-Cys(6) binuclear cluster domain (PF00172) 36->68, Fungal specific transcription factor domain (PF04082) 209->403	1.45827	2.7478	4.57964e-25
	ZTRI_5.133	nb-arc and tpr domain containing	NB-ARC domain (PF00931) 630->829	1.45813	2.74752	6.63948e-27
	ZTRI_6.102	nuclear migration	Meiotic cell cortex C-terminal pleckstrin homology (PF12814) 964->1108	1.45775	2.7468	1.85765e-40
	ZTRI_5.457	sensor histidine kinase response regulator	His Kinase A (phospho-acceptor) domain (PF00512) 561->621, Histidine kinase-, DNA gyrase B-, and HSP90-like ATPase (PF02518) 714->822, Response regulator receiver domain (PF00072) 1034->1167	1.4562	2.74385	1.33227e-29
	ZTRI_2.415	hypothetical protein MYCGRDRAFT_107982		1.45402	2.7397	3.31705e-11
	ZTRI_20.37	---NA---		1.453	2.73776	0.000599034
	ZTRI_16.101	hypothetical protein MYCGRDRAFT_97773		1.45251	2.73685	6.4078e-05
	ZTRI_2.1086	#NAME?	NmrA-like family (PF05368) 6->264	1.45232	2.73648	0.000144223
	ZTRI_1.116	tricalbin	C2 domain (PF00168) 450->547, C2 domain (PF00168) 595->697, C2 domain (PF00168) 732->825, C2 domain (PF00168) 1080->1174	1.45188	2.73564	2.69578e-66
	ZTRI_8.369	#NAME?	NAD(P)H-binding (PF13460) 13->202	1.45167	2.73525	9.02132e-14
	ZTRI_5.79	short chain dehydrogenase reductase family oxidoreductase	Enoyl-(Acyl carrier protein) reductase (PF13561) 12->255	1.45153	2.73498	1.16795e-34
	ZTRI_10.320	malate dehydrogenase	lactate/malate dehydrogenase, NAD binding domain (PF00056) 29->172, lactate/malate dehydrogenase, alpha/beta C-terminal domain (PF02866) 174->337	1.45085	2.73369	2.77954e-24
	ZTRI_20.50	hypothetical protein MYCGRDRAFT_98037		1.45015	2.73236	2.23236e-08
	ZTRI_10.65	gnat family acetyltransferase	Acetyltransferase (GNAT) domain (PF13302) 181->334	1.44966	2.73144	4.00704e-10
	ZTRI_3.1026	G-patch domain-containing	G-patch domain (PF01585) 42->82, GC-rich sequence DNA-binding factor-like protein (PF07842) 274->572	1.44949	2.73112	1.94746e-51
	ZTRI_3.865	P450 monooxygenase	Cytochrome P450 (PF00067) 33->411	1.44876	2.72972	2.38646e-26
	ZTRI_7.401	saccharopine dehydrogenase [NAD+ L-lysine-forming]	Alanine dehydrogenase/PNT, N-terminal domain (PF05222) 10->143, Alanine dehydrogenase/PNT, C-terminal domain (PF01262) 238->363	1.44854	2.72933	4.63371e-37
	ZTRI_18.36	hypothetical protein MYCGRDRAFT_93545		1.44796	2.72822	5.08023e-22
	ZTRI_3.195	superoxide dismutase	Copper/zinc superoxide dismutase (SODC) (PF00080) 11->150	1.44704	2.72649	1.30094e-15
	ZTRI_1.1044	hypothetical protein MYCGRDRAFT_102481	Yeast PIR protein repeat (PF00399) 22->34	1.44542	2.72342	3.48145e-23
	ZTRI_2.334	citrate synthase	Citrate synthase, C-terminal domain (PF00285) 80->459	1.44368	2.72013	1.00835e-19
	ZTRI_2.506	hypothetical protein TI39_contig303g00022	Domain of unknown function (DUF4045) (PF13254) 399->841, Gelsolin repeat (PF00626) 1649->1720	1.44295	2.71877	4.91765e-65
	ZTRI_7.263	SCP-like extracellular	Cysteine-rich secretory protein family (PF00188) 79->194	1.44223	2.71741	6.832e-16
	ZTRI_12.381	type 1 phosphatase regulator ypi1	Protein phosphatase inhibitor (PF07491) 42->95	1.43999	2.71319	1.5359e-13
	ZTRI_3.523	3-ketoacyl-acyl carrier reductase	short chain dehydrogenase (PF00106) 11->203	1.43872	2.71081	7.34502e-32
	ZTRI_10.118	short-chain alcohol dehydrogenase	short chain dehydrogenase (PF00106) 22->225	1.43746	2.70843	1.59946e-05
	ZTRI_7.317	enolase 1	Enolase, N-terminal domain (PF03952) 3->134, Enolase, C-terminal TIM barrel domain (PF00113) 144->432	1.43726	2.70806	2.24884e-39
	ZTRI_10.547	zinc finger	Zinc finger, C2H2 type (PF00096) 161->185, Zinc finger, C2H2 type (PF00096) 195->218	1.43581	2.70534	2.91321e-27
	ZTRI_2.238	cell division control (Cdc15)	Fes/CIP4, and EFC/F-BAR homology domain (PF00611) 27->99, SH3 domain (PF00018) 878->925	1.43563	2.705	6.79763e-43
	ZTRI_5.790	myb-like dna-binding domain	Centromere protein Scm3 (PF10384) 25->76, Myb-like DNA-binding domain (PF13921) 797->850, Myb-like DNA-binding domain (PF00249) 1088->1131, Forkhead domain (PF00250) 1477->1542	1.43506	2.70393	1.63942e-44
	ZTRI_8.175	aromatic compound dioxygenase	Catechol dioxygenase N terminus (PF04444) 35->104, Dioxygenase (PF00775) 120->311	1.43501	2.70383	1.64307e-13
	ZTRI_19.4	hypothetical protein MYCGRDRAFT_97915		1.43318	2.70042	5.44031e-08
	ZTRI_1.319	ATG C terminal domain-containing	N-terminal region of Chorein or VPS13 (PF12624) 28->112, Autophagy-related protein 2 CAD motif (PF13329) 1297->1450, Autophagy-related protein C terminal domain (PF09333) 2078->2173	1.43157	2.69739	1.09888e-55
	ZTRI_2.1134	mitochondrial dynamin GTPase	Dynamin family (PF00350) 259->433, Dynamin central region (PF01031) 443->585	1.43152	2.69731	1.50111e-80
	ZTRI_1.1056	cytochrome c oxidase copper chaperone	Cytochrome C oxidase copper chaperone (COX17) (PF05051) 32->79	1.43144	2.69716	3.82576e-15
	ZTRI_5.620	hypothetical protein MYCGRDRAFT_109621	Glycine-rich protein domain (DUF2403) (PF10290) 38->99, Putative TOS1-like glycosyl hydrolase (DUF2401) (PF10287) 245->465	1.43105	2.69643	4.52248e-11
	ZTRI_5.171	hypothetical protein TI39_contig615g00016		1.43032	2.69507	4.17643e-33
	ZTRI_13.116	hypothetical protein MYCGRDRAFT_97327		1.43023	2.69489	2.34908e-23
	ZTRI_1.2037	SNF2 family DNA-dependent chromodomain-containing ATPase	Chromo (CHRromatin Organisation MOdifier) domain (PF00385) 285->341, Chromo (CHRromatin Organisation MOdifier) domain (PF00385) 382->432, SNF2 family N-terminal domain (PF00176) 481->750, Helicase conserved C-terminal domain (PF00271) 779->891, Domain of unknown function (DUF4208) (PF13907) 1422->1519	1.43016	2.69476	4.77391e-81
	ZTRI_2.30	ABC transporter	ABC transporter transmembrane region (PF00664) 321->588, ABC transporter (PF00005) 663->797, ABC transporter transmembrane region (PF00664) 933->1065, ABC transporter (PF00005) 1231->1376	1.42858	2.69182	1.45227e-13
	ZTRI_1.105	hypothetical protein TI39_contig334g00008		1.42845	2.69158	7.0877e-10
	ZTRI_1.438	glutathione s-transferase	Glutathione S-transferase, N-terminal domain (PF13417) 20->96	1.42844	2.69155	1.23227e-17
	ZTRI_7.837	hypothetical protein MYCGRDRAFT_94853		1.42807	2.69087	2.04568e-10
	ZTRI_3.508	HAD-superfamily hydrolase	Haloacid dehalogenase-like hydrolase (PF13419) 7->200	1.4271	2.68905	1.4354e-42
	ZTRI_8.491	OPT oligopeptide transporter	OPT oligopeptide transporter protein (PF03169) 54->694	1.42484	2.68485	6.71625e-11
	ZTRI_10.212	alpha beta-hydrolase	alpha/beta hydrolase fold (PF00561) 30->323	1.42385	2.68301	2.96923e-21
	ZTRI_13.207	rna-directed rna polymerase	RNA dependent RNA polymerase (PF05183) 572->1141	1.42342	2.68221	4.15917e-42
	ZTRI_5.97	Spc7-domain-containing	N-terminus of kinetochore NMS complex subunit Spc7 (PF15402) 85->355, N-terminus of kinetochore NMS complex subunit Spc7 (PF15402) 361->434, N-terminus of kinetochore NMS complex subunit Spc7 (PF15402) 434->752, Spc7 kinetochore protein (PF08317) 764->1081, Spc7_C2 (PF15577) 1137->1197	1.42122	2.67812	2.47572e-41
	ZTRI_9.146	glycosyltransferase family 31	Fringe-like (PF02434) 172->261	1.42099	2.6777	1.64966e-12
	ZTRI_1.168	pre-mRNA-processing-splicing factor 8	PRO8NT (NUC069), PrP8 N-terminal domain (PF08082) 71->222, PROCN (NUC071) domain (PF08083) 423->828, RNA recognition motif of the spliceosomal PrP8 (PF10598) 1013->1103, U5-snRNA binding site 2 of PrP8 (PF10597) 1237->1370, U6-snRNA interacting domain of PrP8 (PF10596) 1469->1627, PRP8 domain IV core (PF12134) 1789->2016, PROCT (NUC072) domain (PF08084) 2241->2363	1.42025	2.67631	2.48032e-61
	ZTRI_2.52	Ccr4-Not transcription complex subunit	CCR4-NOT transcription complex subunit 1 HEAT repeat (PF16418) 640->785, CCR4-NOT transcription complex subunit 1 TTP binding domain (PF16417) 824->974, CCR4-NOT transcription complex subunit 1 CAF1-binding domain (PF16415) 1032->1253, Domain of unknown function (DUF3819) (PF12842) 1316->1455, CCR4-Not complex component, Not1 (PF04054) 1926->2279	1.42007	2.67598	3.32063e-69
	ZTRI_5.668	hypothetical protein TI39_contig53g00022		1.41884	2.6737	3.67719e-60
	ZTRI_12.124	cholinephosphate cytidylyltransferase	Cytidylyltransferase-like (PF01467) 128->255	1.41765	2.67151	1.2987e-19
	ZTRI_10.61	glycosyltransferase family 41	Tetratricopeptide repeat (PF14559) 535->594, Tetratricopeptide repeat (PF13181) 912->940, Tetratricopeptide repeat (PF13181) 948->978, Glycosyl transferase family 41 (PF13844) 1202->1331, Glycosyl transferase family 41 (PF13844) 1408->1620	1.41685	2.67003	1.58705e-60
	ZTRI_3.532	ankyrin repeat-containing domain	Ankyrin repeats (3 copies) (PF12796) 214->293	1.4138	2.66437	1.10489e-07
	ZTRI_3.174	epoxide hydrolase	Epoxide hydrolase N terminus (PF06441) 5->110	1.41164	2.66039	2.20592e-14
	ZTRI_3.286	fasciclin domain-containing	Fasciclin domain (PF02469) 34->173, Fasciclin domain (PF02469) 187->304	1.4115	2.66013	9.86048e-13
	ZTRI_2.1170	hypothetical protein TI39_contig290g00009		1.40948	2.65642	0.0100573
	ZTRI_1.1829	family transcriptional regulator	NmrA-like family (PF05368) 8->244	1.40942	2.6563	0.00192159
	ZTRI_1.884	integral membrane	Cytochrome domain of cellobiose dehydrogenase (PF16010) 29->185, Eukaryotic cytochrome b561 (PF03188) 232->351	1.40711	2.65205	3.22731e-11
	ZTRI_6.169	hypothetical protein MYCGRDRAFT_109766		1.4069	2.65168	2.55402e-57
	ZTRI_9.127	kinase	Phosphotransferase enzyme family (PF01636) 71->324	1.40675	2.65139	8.86825e-18
	ZTRI_20.23	hypothetical protein MYCGRDRAFT_98014		1.40668	2.65126	3.90161e-08
	ZTRI_3.875	laccase-like multicopper oxidase	Multicopper oxidase (PF07732) 78->193, Multicopper oxidase (PF00394) 206->330, Multicopper oxidase (PF07731) 425->549	1.40616	2.6503	0.000220955
	ZTRI_1.929	nucleoporin (Nup184) like	Nucleoporin subcomplex protein binding to Pom34 (PF10487) 47->1173	1.4059	2.64982	2.51992e-58
	ZTRI_18.62	hypothetical protein MYCGRDRAFT_106659		1.40571	2.64948	3.72606e-12
	ZTRI_5.764	hypothetical protein TI39_contig839g00004		1.40495	2.64808	2.3347e-65
	ZTRI_2.40	ABC transporter	ABC transporter transmembrane region (PF00664) 133->356, ABC transporter (PF00005) 439->578, ABC transporter transmembrane region (PF00664) 710->966, ABC transporter (PF00005) 1040->1186	1.40455	2.64735	4.05044e-18
	ZTRI_6.292	kinase	Protein kinase domain (PF00069) 749->1056	1.40166	2.64206	1.55847e-34
	ZTRI_1.1842	hypothetical protein TI39_contig695g00007		1.40089	2.64065	6.95462e-06
	ZTRI_6.171	serine threonine kinase	Protein kinase domain (PF00069) 188->367, AAA ATPase domain (PF13191) 563->754, GAF domain (PF13185) 1675->1820, His Kinase A (phospho-acceptor) domain (PF00512) 1878->1942, Histidine kinase-, DNA gyrase B-, and HSP90-like ATPase (PF02518) 1989->2105, Response regulator receiver domain (PF00072) 2159->2277	1.40049	2.63991	2.01249e-46
	ZTRI_9.203.1	glutathione-dependent formaldehyde-activating enzyme	Glutathione-dependent formaldehyde-activating enzyme (PF04828) 46->136	1.40029	2.63954	2.2809e-26
	ZTRI_3.850	homoserine O-acetyltransferase	alpha/beta hydrolase fold (PF00561) 133->481	1.39894	2.63708	1.18287e-16
	ZTRI_12.127	ras guanine-nucleotide exchange	RasGEF N-terminal motif (PF00618) 733->823, RasGEF domain (PF00617) 907->1093	1.39696	2.63346	1.64604e-60
	ZTRI_1.111	hypothetical protein TI39_contig334g00015		1.39536	2.63055	6.28482e-56
	ZTRI_10.414	glycosyltransferase family 2	Chitin synthase (PF03142) 268->559	1.39536	2.63053	2.34865e-08
	ZTRI_9.128	hypothetical protein MYCGRDRAFT_105666		1.39534	2.63051	6.30795e-21
	ZTRI_10.4	c6 transcription factor		1.39321	2.62663	0.000880255
	ZTRI_21.65	hypothetical protein MYCGRDRAFT_98121		1.39195	2.62433	1.22325e-24
	ZTRI_4.325	hypothetical protein MYCGRDRAFT_41318		1.39043	2.62157	1.77756e-13
	ZTRI_1.1467	transcription initiation factor subunit TAF1	Protein of unknown function (DUF3591) (PF12157) 473->935	1.38907	2.61909	3.7301e-39
	ZTRI_1.192	hypothetical protein MYCGRDRAFT_102037		1.38544	2.61251	4.43684e-09
	ZTRI_2.218	alpha beta hydrolase fold-1	alpha/beta hydrolase fold (PF00561) 32->321	1.38381	2.60957	7.02315e-08
	ZTRI_6.432	carbonic anhydrase	Eukaryotic-type carbonic anhydrase (PF00194) 38->263	1.38191	2.60613	8.74761e-09
	ZTRI_9.143	kinase WD40	Protein kinase domain (PF00069) 40->287, WD domain, G-beta repeat (PF00400) 1087->1125	1.37967	2.60209	1.03175e-31
	ZTRI_6.109	stomatin family	SPFH domain / Band 7 family (PF01145) 91->259	1.37898	2.60084	3.89148e-14
	ZTRI_1.1764	hypothetical protein MYCGRDRAFT_107646		1.37856	2.60009	2.48988e-12
	ZTRI_7.90	hypothetical protein TI39_contig262g00027		1.37775	2.59863	6.49943e-23
	ZTRI_9.495	major facilitator superfamily transporter	Major Facilitator Superfamily (PF07690) 69->434	1.37649	2.59635	1.54226e-14
	ZTRI_13.337	CHCH domain containing		1.37609	2.59564	3.34709e-23
	ZTRI_10.197.1	ARM repeat-containing	MIF4G domain (PF02854) 482->662, MIF4G domain (PF02854) 686->883, Up-frameshift suppressor 2 (PF04050) 974->1103	1.37565	2.59485	9.76827e-66
	ZTRI_2.1132	hypothetical protein TI39_contig52g00003		1.37457	2.5929	0.000415489
	ZTRI_1.2102	iron reductase domain	Cytochrome domain of cellobiose dehydrogenase (PF16010) 51->196, Eukaryotic cytochrome b561 (PF03188) 243->363	1.37443	2.59266	0.00191558
	ZTRI_4.479	ankyrin repeat domain-containing 29		1.3733	2.59063	0.00152834
	ZTRI_6.215	hypothetical protein TI39_contig398g00001		1.37178	2.58789	6.01274e-20
	ZTRI_5.149	glycosyltransferase family 31	Fringe-like (PF02434) 191->263	1.37159	2.58756	8.97715e-46
	ZTRI_2.777	hypothetical protein MYCGRDRAFT_90912		1.37079	2.58613	0.00529537
	ZTRI_1.1901	tripeptidyl peptidase	Pro-kumamolisin, activation domain (PF09286) 24->162	1.37011	2.58491	8.70541e-09
	ZTRI_2.794	hypothetical protein TI39_contig271g00006		1.36816	2.58141	0.0386139
	ZTRI_4.259	meiosis-specific APC C activator AMA1	Anaphase-promoting complex subunit 4 WD40 domain (PF12894) 334->396, WD domain, G-beta repeat (PF00400) 420->455, WD domain, G-beta repeat (PF00400) 469->501, WD domain, G-beta repeat (PF00400) 555->586	1.36799	2.58111	4.43355e-19
	ZTRI_5.68	hypothetical protein MYCGRDRAFT_92984		1.36701	2.57935	0.0482213
	ZTRI_1.1202	2-deoxy-D-gluconate 3-dehydrogenase	Enoyl-(Acyl carrier protein) reductase (PF13561) 21->258	1.36451	2.57488	9.99222e-17
	ZTRI_1.462	F-box and wd40 domain		1.36443	2.57475	5.69554e-10
	ZTRI_14.99	hypothetical protein MYCGRDRAFT_97608		1.36383	2.57367	2.07564e-06
	ZTRI_1.931	SNF2 family DNA-dependent ATPase domain-containing	Domain of unknown function (DUF3535) (PF12054) 643->1097, SNF2 family N-terminal domain (PF00176) 1328->1617, Helicase conserved C-terminal domain (PF00271) 1676->1779	1.3632	2.57256	3.12381e-42
	ZTRI_9.48	hypothetical protein MYCGRDRAFT_95515		1.36244	2.5712	9.29495e-10
	ZTRI_9.555	hypothetical protein MYCGRDRAFT_82218		1.36212	2.57063	1.48994e-23
	ZTRI_9.294	ATP-dependent protease La	ATP-dependent protease La (LON) substrate-binding domain (PF02190) 6->251, ATPase family associated with various cellular activities (AAA) (PF00004) 546->684, Lon protease (S16) C-terminal proteolytic domain (PF05362) 771->975	1.36139	2.56932	2.71033e-16
	ZTRI_16.24	DNA damage response		1.36113	2.56887	3.30051e-12
	ZTRI_1.1391	hypothetical protein TI39_contig4265g00002		1.36025	2.56729	3.97145e-06
	ZTRI_13.317	hypothetical protein MYCGRDRAFT_83064, partial		1.35911	2.56526	9.64012e-15
	ZTRI_8.608	hypothetical protein TI39_contig74g00001, partial		1.35835	2.56393	2.04093e-08
	ZTRI_10.144	geranylgeranyl pyrophosphate synthase	Polyprenyl synthetase (PF00348) 427->658, Cytochrome P450 (PF00067) 867->1220	1.35735	2.56213	3.56285e-29
	ZTRI_15.87	major facilitator superfamily transporter like		1.35587	2.55951	0.00349608
	ZTRI_7.285	hypothetical protein TI39_contig289g00004		1.35584	2.55946	0.00150254
	ZTRI_6.644	hypothetical protein MYCGRDRAFT_110004	Domain of unknwon function (DUF3824) (PF12868) 307->345, Domain of unknwon function (DUF3824) (PF12868) 401->460, Domain of unknwon function (DUF3824) (PF12868) 636->804	1.3558	2.55939	6.40974e-22
	ZTRI_12.234	duf907 domain	ML-like domain (PF14558) 26->160	1.3554	2.55868	1.10358e-15
	ZTRI_6.200	Karyogamy KAR9	Yeast cortical protein KAR9 (PF08580) 156->901	1.35532	2.55854	4.67253e-34
	ZTRI_1.1104	hypothetical protein MYCGRDRAFT_89510		1.35363	2.55555	1.52476e-12
	ZTRI_4.742	pre-mRNA splicing helicase	DEAD/DEAH box helicase (PF00270) 527->702, Helicase conserved C-terminal domain (PF00271) 761->904, Sec63 Brl domain (PF02889) 1026->1332, DEAD/DEAH box helicase (PF00270) 1377->1543, Sec63 Brl domain (PF02889) 1861->2182	1.35333	2.55501	6.82302e-47
	ZTRI_1.1170.1	pre-mRNA-processing ATP-dependent RNA helicase prp5	DEAD/DEAH box helicase (PF00270) 554->727, Helicase conserved C-terminal domain (PF00271) 772->875	1.3515	2.55177	2.896e-64
	ZTRI_1.309	hypothetical protein MYCGRDRAFT_88845		1.35025	2.54956	0.0185731
	ZTRI_2.1202	hypothetical protein TI39_contig397g00008		1.34915	2.54762	9.20005e-26
	ZTRI_16.18	hypothetical protein MYCGRDRAFT_97712		1.34881	2.54702	0.000929677
	ZTRI_3.101	hypothetical protein MYCGRDRAFT_91371		1.34853	2.54652	0.0331148
	ZTRI_5.209	RPEL repeat	RPEL repeat (PF02755) 61->84, RPEL repeat (PF02755) 106->128	1.34776	2.54517	1.86709e-15
	ZTRI_3.1058	wsc domain	Domain of unknown function (DUF1996) (PF09362) 35->271	1.34612	2.54227	2.57599e-22
	ZTRI_4.772	P-loop containing nucleoside triphosphate hydrolase	AAA domain (PF13086) 492->837, AAA domain (PF13087) 862->1086	1.34564	2.54143	4.38309e-12
	ZTRI_4.598	daunorubicin C-13 ketoreductase	short chain dehydrogenase (PF00106) 5->115	1.34521	2.54068	8.96224e-17
	ZTRI_1.1539	alpha beta-hydrolase		1.34434	2.53914	5.9985e-10
	ZTRI_11.100	hypothetical protein TI39_contig4128g00015	Fungal Zn(2)-Cys(6) binuclear cluster domain (PF00172) 369->394	1.34399	2.53852	8.8059e-05
	ZTRI_13.249	hypothetical protein MYCGRDRAFT_97431		1.34341	2.53751	0.00363257
	ZTRI_4.793	folic acid synthesis	7,8-dihydro-6-hydroxymethylpterin-pyrophosphokinase (HPPK) (PF01288) 1315->1442, Pterin binding enzyme (PF00809) 1495->1748	1.34332	2.53734	1.54306e-42
	ZTRI_12.36	non-ribosomal peptide synthetase	AMP-binding enzyme (PF00501) 271->436, Condensation domain (PF00668) 601->978	1.3432	2.53714	3.93081e-07
	ZTRI_3.465	cell agglutination mam3	GLEYA domain (PF10528) 1313->1407	1.34313	2.53702	1.58083e-15
	ZTRI_3.207	h+-transporting two-sector atpase lipid-binding precursor	ATP synthase subunit C (PF00137) 91->152	1.34042	2.53226	1.82e-13
	ZTRI_5.572	intracellular serine protease	Subtilase family (PF00082) 630->857	1.34018	2.53183	7.05179e-22
	ZTRI_13.167	hypothetical protein MYCGRDRAFT_111636	Pathogen effector; putative necrosis-inducing factor (PF14856) 41->131	1.34008	2.53165	6.02627e-16
	ZTRI_4.668	N-carbamoylsarcosine amidase	Isochorismatase family (PF00857) 29->209	1.33997	2.53147	5.06885e-05
	ZTRI_4.59	glycoside hydrolase family 18		1.33646	2.5253	6.93953e-24
	ZTRI_1.2104	hypothetical protein TI39_contig4332g00003, partial		1.33622	2.52489	7.67021e-16
	ZTRI_1.79	duf636 domain	Glutathione-dependent formaldehyde-activating enzyme (PF04828) 18->80	1.33583	2.5242	5.37504e-08
	ZTRI_2.1084	hypothetical protein MYCGRDRAFT_91164		1.33547	2.52357	1.04322e-05
	ZTRI_1.1979	hypothetical protein MYCGRDRAFT_107743	delta endotoxin, N-terminal domain (PF03945) 51->243	1.33535	2.52338	8.78633e-08
	ZTRI_1.570	hypothetical protein MYCGRDRAFT_89071		1.3345	2.52188	8.69833e-30
	ZTRI_11.420	riboflavin biosynthesis chloroplastic-like	Domain of unknown function (DUF1768) (PF08719) 9->161	1.33377	2.5206	2.66019e-06
	ZTRI_3.133	hec ndc80p family	HEC/Ndc80p family (PF03801) 127->288	1.33316	2.51955	1.21324e-29
	ZTRI_3.153	glycine dehydrogenase	Glycine cleavage system P-protein (PF02347) 78->528, Glycine cleavage system P-protein (PF02347) 548->823, Glycosyl hydrolase family 65, N-terminal domain (PF03636) 1123->1390, Glycosyl hydrolase family 65 central catalytic domain (PF03632) 1473->1699, Glycosyl hydrolase family 65, C-terminal domain (PF03633) 1832->1894	1.33147	2.51658	3.73355e-105
	ZTRI_1.175	kinesin family	Kinesin motor domain (PF00225) 91->386	1.33038	2.51469	4.70131e-33
	ZTRI_3.613	hypothetical protein MYCGRDRAFT_39743		1.32694	2.5087	1.64231e-41
	ZTRI_5.537	cfem domain containing	CFEM domain (PF05730) 33->95	1.32442	2.50433	1.68348e-05
	ZTRI_1.202	ankyrin repeat and sam domain-containing 6	Heterokaryon incompatibility protein (HET) (PF06985) 46->196	1.32433	2.50416	1.83037e-18
	ZTRI_2.232	sodium P-type ATPase	Cation transporter/ATPase, N-terminus (PF00690) 26->93, E1-E2 ATPase (PF00122) 133->252, E1-E2 ATPase (PF00122) 289->360, haloacid dehalogenase-like hydrolase (PF00702) 380->750, Cation transporting ATPase, C-terminus (PF00689) 827->1026	1.32408	2.50373	3.37794e-16
	ZTRI_3.48	beta subunit of fatty acid synthase	Starter unit:ACP transacylase in aflatoxin biosynthesis (PF16073) 193->420, Domain of unknown function (DUF1729) (PF08354) 1053->1109, N-terminal half of MaoC dehydratase (PF13452) 1325->1449, MaoC like domain (PF01575) 1568->1696, Acyl transferase domain (PF00698) 1716->2088	1.32397	2.50355	4.96215e-43
	ZTRI_5.574	ankyrin repeat domain-containing 52	Ankyrin repeats (3 copies) (PF12796) 514->604, Ankyrin repeats (3 copies) (PF12796) 649->735, Ankyrin repeats (3 copies) (PF12796) 741->801, Ankyrin repeats (many copies) (PF13637) 852->888	1.32332	2.50241	1.87593e-20
	ZTRI_11.71	hypothetical protein MYCGRDRAFT_111177		1.32161	2.49945	1.05195e-36
	ZTRI_2.591	integral membrane		1.32125	2.49883	2.40825e-09
	ZTRI_2.315	major facilitator superfamily transporter	Major Facilitator Superfamily (PF07690) 46->440	1.31832	2.49376	0.016865
	ZTRI_2.280	26S protease regulatory	ATPase family associated with various cellular activities (AAA) (PF00004) 572->687	1.31794	2.49309	1.06554e-25
	ZTRI_3.948	hypothetical protein MYCGRDRAFT_108829		1.31738	2.49213	1.11557e-36
	ZTRI_4.415	Regulator of nonsense transcripts 1	AAA domain (PF13087) 123->328	1.31513	2.48825	3.62371e-38
	ZTRI_10.476	mitochondrial succinate dehydrogenase subunit C	Succinate dehydrogenase/Fumarate reductase transmembrane subunit (PF01127) 65->175	1.31447	2.4871	0.00281912
	ZTRI_12.23	hypothetical protein MYCGRDRAFT_96889		1.31408	2.48644	4.91923e-79
	ZTRI_3.961	lea domain	Protein of unknown function (DUF3659) (PF12396) 302->360	1.31404	2.48637	3.53412e-07
	ZTRI_1.333	aldehyde dehydrogenase	Aldehyde dehydrogenase family (PF00171) 30->471	1.31246	2.48365	4.89508e-26
	ZTRI_1.1429	hypothetical protein MYCGRDRAFT_107460		1.31152	2.48202	2.76053e-08
	ZTRI_9.576	hypothetical protein TI39_contig349g00011		1.3094	2.47838	1.11557e-36
	ZTRI_16.23	hypothetical protein MYCGRDRAFT_97715		1.309	2.47769	0.000490911
	ZTRI_4.189	sugar porter (SP) family MFS transporter	Sugar (and other) transporter (PF00083) 119->561	1.30875	2.47727	1.23888e-15
	ZTRI_1.191	RNA polymerase II transcription factor B subunit 5	Transcription factor TFIIH complex subunit Tfb5 (PF06331) 10->68	1.30871	2.4772	9.68236e-15
	ZTRI_3.518	hypothetical protein MYCGRDRAFT_108612		1.308	2.47598	5.77512e-22
	ZTRI_6.314	RING finger domain containing	Putative zinc finger in N-recognin (UBR box) (PF02207) 88->157, ATP-dependent Clp protease adaptor protein ClpS (PF02617) 246->299	1.30595	2.47247	1.22358e-35
	ZTRI_3.1079	Agglutinin 2	GLEYA domain (PF10528) 1144->1236, GLEYA domain (PF10528) 1428->1520	1.30489	2.47066	3.36318e-26
	ZTRI_20.7	hypothetical protein MYCGRDRAFT_111794		1.30395	2.46904	1.85682e-09
	ZTRI_9.266	enoyl- hydratase isomerase family	Enoyl-CoA hydratase/isomerase (PF00378) 20->280	1.30305	2.4675	1.91204e-20
	ZTRI_11.405	hypothetical protein MYCGRDRAFT_96771		1.30233	2.46627	3.32053e-05
	ZTRI_10.442	cytokinesis sepA	Diaphanous GTPase-binding Domain (PF06371) 233->441, Diaphanous FH3 Domain (PF06367) 471->672, Formin Homology 2 Domain (PF02181) 1092->1485	1.30194	2.4656	2.61309e-81
	ZTRI_8.396	STE STE20 YSK kinase	Protein kinase domain (PF00069) 5->258	1.30188	2.46551	1.05027e-42
	ZTRI_11.306	eukaryotic translation initiation factor 2c	N-terminal domain of argonaute (PF16486) 120->253, Argonaute linker 1 domain (PF08699) 263->312, PAZ domain (PF02170) 345->452, Argonaute linker 2 domain (PF16488) 461->507, Piwi domain (PF02171) 610->909	1.3017	2.46519	1.3306e-18
	ZTRI_6.273	sister chromatid separation	HeH/LEM domain (PF12949) 13->46, Man1-Src1p-C-terminal domain (PF09402) 302->619	1.2993	2.46109	2.95119e-27
	ZTRI_2.62	Bet v1	Domain of unknown function (DUF1857) (PF08982) 12->177	1.29692	2.45703	0.0108035
	ZTRI_13.117	DEAD DEAH box RNA	DEAD/DEAH box helicase (PF00270) 127->315, Helicase conserved C-terminal domain (PF00271) 355->469	1.29687	2.45695	4.28614e-10
	ZTRI_7.851	peptidase s15 like	Serine aminopeptidase, S33 (PF12146) 37->278	1.2964	2.45615	0.0065965
	ZTRI_2.930	prolyl aminopeptidase	alpha/beta hydrolase fold (PF00561) 59->151	1.29623	2.45585	4.24144e-12
	ZTRI_3.1017	hypothetical protein TI39_contig5841g00025	BTB/POZ domain (PF00651) 114->176	1.29609	2.45562	0.0432681
	ZTRI_3.20	Tat pathway signal sequence	Domain of unknown function (DUF3328) (PF11807) 47->272	1.29529	2.45427	6.28342e-05
	ZTRI_1.926	chromatin associated KTI12	Chromatin associated protein KTI12 (PF08433) 1->286	1.29421	2.45243	1.94751e-09
	ZTRI_2.1099	peptidase s41 family	Peptidase family S41 (PF03572) 374->580	1.29387	2.45185	1.24697e-05
	ZTRI_1.751	GTP binding	50S ribosome-binding GTPase (PF01926) 66->161, C-terminal region of MMR_HSR1 domain (PF16897) 185->291, TGS domain (PF02824) 293->366	1.29259	2.44967	1.88199e-12
	ZTRI_4.544	hypothetical protein MYCGRDRAFT_92656		1.29095	2.44688	1.86118e-06
	ZTRI_2.934	hypothetical protein TI39_contig342g00029		1.29053	2.44619	2.84237e-14
	ZTRI_4.725	cdp-alcohol phosphatidyltransferase		1.29024	2.44569	4.73905e-35
	ZTRI_7.258	hypothetical protein TI39_contig4149g00005		1.2902	2.44562	0.00366775
	ZTRI_8.151	hypothetical protein TI39_contig1051g00017		1.28734	2.44078	1.07995e-15
	ZTRI_10.491	Pyridoxal phosphate-dependent major domain	Aminotransferase class I and II (PF00155) 58->431	1.28664	2.43959	2.93976e-06
	ZTRI_15.38	hypothetical protein MYCGRDRAFT_111747		1.28647	2.4393	2.01568e-07
	ZTRI_15.69	hypothetical protein MYCGRDRAFT_97676		1.28634	2.43908	4.25219e-12
	ZTRI_4.135	Bromodomain-containing AAA ATPase	ATPase family associated with various cellular activities (AAA) (PF00004) 642->777	1.28512	2.43702	1.53791e-66
	ZTRI_2.594	sequence-specific DNA binding	bZIP transcription factor (PF00170) 92->154	1.28413	2.43535	6.19837e-10
	ZTRI_8.616	cellulose-binding	Protein of unknown function (DUF1593) (PF07632) 1->85, Protein of unknown function (DUF1593) (PF07632) 166->255	1.28399	2.43511	0.00229815
	ZTRI_4.58	hypothetical protein TI39_contig4216g00016		1.28364	2.43453	4.86422e-05
	ZTRI_8.27	NADH-ubiquinone oxidoreductase	Zinc-finger domain (PF10276) 129->164	1.28154	2.43098	2.9936e-43
	ZTRI_8.492	SH3 domain-containing cyk3	Variant SH3 domain (PF07653) 14->68, Transglutaminase-like superfamily (PF01841) 830->928	1.27975	2.42797	8.13474e-28
	ZTRI_3.842	meiosis specific Hop1	HORMA domain (PF02301) 25->237	1.27882	2.4264	1.03849e-10
	ZTRI_3.486	hypothetical protein MYCGRDRAFT_108599	Meiotic cell cortex C-terminal pleckstrin homology (PF12814) 1283->1400	1.27759	2.42434	2.20741e-67
	ZTRI_3.720	RNA recognition domain-containing	RNA recognition motif. (a.k.a. RRM, RBD, or RNP domain) (PF00076) 6->64	1.27754	2.42425	2.43086e-14
	ZTRI_9.508	hypothetical protein TI39_contig58g00001		1.27739	2.424	3.02727e-31
	ZTRI_3.889	beach-domain-containing	Concanavalin A-like lectin/glucanases superfamily (PF13385) 311->429, PH domain associated with Beige/BEACH (PF14844) 1785->1847, Beige/BEACH domain (PF02138) 1898->2180	1.2761	2.42183	2.65349e-48
	ZTRI_1.660	multi -bridging factor 1	Multiprotein bridging factor 1 (PF08523) 3->78	1.27441	2.41901	5.50144e-17
	ZTRI_5.36	phospholipid-translocating P-type ATPase	Phospholipid-translocating ATPase N-terminal (PF16209) 70->126, E1-E2 ATPase (PF00122) 216->435, Cation transport ATPase (P-type) (PF13246) 626->713, Phospholipid-translocating P-type ATPase C-terminal (PF16212) 1061->1306	1.27435	2.4189	2.07904e-31
	ZTRI_11.443	mannosyl phosphorylinositol ceramide synthase sur1	Glycosyltransferase sugar-binding region containing DXD motif (PF04488) 115->189	1.27339	2.41729	4.866e-25
	ZTRI_5.515	hypothetical protein TI39_contig311g00007		1.27252	2.41584	1.17684e-08
	ZTRI_9.310	pre-60s factor	C2H2 type zinc-finger (2 copies) (PF12756) 98->189	1.26809	2.40842	6.90304e-19
	ZTRI_21.48	hypothetical protein MYCGRDRAFT_111813		1.26731	2.40712	9.2131e-12
	ZTRI_9.376	secreted NIS1		1.26585	2.4047	5.157e-05
	ZTRI_10.30	hypothetical protein MYCGRDRAFT_105825		1.26528	2.40374	6.40207e-17
	ZTRI_7.366	2OG-Fe(II) oxygenase family oxidoreductase	non-haem dioxygenase in morphine synthesis N-terminal (PF14226) 37->138, 2OG-Fe(II) oxygenase superfamily (PF03171) 212->300	1.26326	2.40037	3.86101e-22
	ZTRI_4.719	hypothetical protein MYCGRDRAFT_109268		1.26196	2.39822	1.61863e-16
	ZTRI_1.1758	glutamate-cysteine ligase Gcs1	Glutamate-cysteine ligase (PF03074) 257->646	1.2613	2.39712	5.95904e-13
	ZTRI_11.439	mitochondrial glyco	Mitochondrial glycoprotein (PF02330) 65->307	1.26097	2.39656	2.66684e-16
	ZTRI_7.96	meiotically up-regulated 190	C2 domain (PF00168) 621->729, C2 domain (PF00168) 842->961	1.26007	2.39508	9.70495e-33
	ZTRI_6.138	hypothetical protein TI39_contig684g00002		1.25988	2.39475	0.0257085
	ZTRI_5.152	L-cystine transporter		1.25969	2.39445	7.12028e-11
	ZTRI_13.369	AMP-dependent synthetase ligase	AMP-binding enzyme (PF00501) 19->435, AMP-binding enzyme C-terminal domain (PF13193) 444->521	1.25796	2.39157	0.00308294
	ZTRI_6.139	c6 transcription		1.25691	2.38983	0.000217307
	ZTRI_19.39	sister chromatid separation (Src1)		1.25639	2.38897	3.50256e-20
	ZTRI_1.1361	methylene-fatty-acyl-phospholipid synthase	Phospholipid methyltransferase (PF04191) 93->192	1.25526	2.38711	1.81209e-14
	ZTRI_4.625	hypothetical protein MYCGRDRAFT_92724		1.25491	2.38651	1.69761e-16
	ZTRI_8.568	SANT domain DNA binding	Myb-like DNA-binding domain (PF00249) 1091->1131, Myb-like DNA-binding domain (PF00249) 1331->1370	1.25427	2.38547	1.5115e-45
	ZTRI_2.1060	adenosine kinase	pfkB family carbohydrate kinase (PF00294) 31->339	1.25366	2.38446	2.30984e-37
	ZTRI_5.338	RNA-binding domain-containing	RNA recognition motif. (a.k.a. RRM, RBD, or RNP domain) (PF00076) 4->74	1.25332	2.3839	2.18486e-18
	ZTRI_2.1233	DNA binding		1.25165	2.38114	6.61463e-09
	ZTRI_4.612	zinc finger containing		1.25151	2.38091	6.52567e-17
	ZTRI_8.164	hypothetical protein MYCGRDRAFT_94992		1.25097	2.38002	5.46099e-10
	ZTRI_10.183	---NA---		1.24886	2.37653	1.01953e-16
	ZTRI_9.626	sulphite reductase hemo beta subunit	Pyruvate flavodoxin/ferredoxin oxidoreductase, thiamine diP-bdg (PF01855) 76->187, Flavodoxin (PF00258) 781->923, Nitrite/Sulfite reductase ferredoxin-like half domain (PF03460) 1009->1067, Nitrite and sulphite reductase 4Fe-4S domain (PF01077) 1104->1284, Nitrite/Sulfite reductase ferredoxin-like half domain (PF03460) 1304->1371, Nitrite and sulphite reductase 4Fe-4S domain (PF01077) 1431->1520	1.24817	2.37541	2.74874e-40
	ZTRI_13.96	transferase family	Transferase family (PF02458) 57->109	1.24775	2.3747	0.000141896
	ZTRI_2.931	elongation factor 2	Elongation factor Tu GTP binding domain (PF00009) 18->344, Elongation factor Tu domain 2 (PF03144) 394->470, Elongation Factor G, domain II (PF14492) 487->548, Elongation factor G, domain IV (PF03764) 609->720, Elongation factor G C-terminus (PF00679) 724->806	1.24723	2.37385	5.35015e-64
	ZTRI_12.441	hypothetical protein MYCGRDRAFT_97235		1.24707	2.3736	9.96831e-07
	ZTRI_1.304	hypothetical protein MYCGRDRAFT_52118	Senescence-associated protein (PF06911) 246->426	1.24553	2.37106	4.01013e-46
	ZTRI_11.216	cellular morphogenesis regulator dopa	Dopey, N-terminal (PF04118) 39->353	1.24553	2.37106	6.59867e-27
	ZTRI_1.437	glycoside hydrolase family 76	Glycosyl hydrolase family 76 (PF03663) 31->405	1.24423	2.36892	1.94877e-24
	ZTRI_2.910	hypothetical protein MYCGRDRAFT_91019		1.24277	2.36653	4.48753e-13
	ZTRI_15.76	hypothetical protein MYCGRDRAFT_97684		1.24059	2.36295	0.0386139
	ZTRI_4.369	hypothetical protein MYCGRDRAFT_92517	Rap1-interacting factor 1 N terminal (PF12231) 159->531	1.23942	2.36103	4.13857e-37
	ZTRI_13.73	hypothetical protein MYCGRDRAFT_97289		1.23941	2.36103	3.44701e-38
	ZTRI_9.536	short chain dehydrogenase like	short chain dehydrogenase (PF00106) 7->155	1.23862	2.35972	1.20668e-10
	ZTRI_12.443	hypothetical protein TI39_contig896g00001		1.23858	2.35966	8.68742e-05
	ZTRI_2.38	polyketide	Beta-ketoacyl synthase, N-terminal domain (PF00109) 16->269, Beta-ketoacyl synthase, C-terminal domain (PF02801) 278->396, Ketoacyl-synthetase C-terminal extension (PF16197) 401->522, Polyketide synthase dehydratase (PF14765) 766->848	1.23804	2.35878	1.32812e-06
	ZTRI_16.86	kinesin family		1.23706	2.35718	6.6912e-06
	ZTRI_9.372	DUF775-domain-containing	Protein of unknown function (DUF775) (PF05603) 1->201	1.23694	2.35698	0.00240533
	ZTRI_18.16	hypothetical protein MYCGRDRAFT_97862		1.2353	2.35431	3.82393e-13
	ZTRI_7.559	hypothetical protein MYCGRDRAFT_94643		1.23512	2.35401	5.70325e-14
	ZTRI_6.151.1.1	salicylate hydroxylase	FAD binding domain (PF01494) 44->253	1.2343	2.35268	0.00019022
	ZTRI_13.368	family A G -coupled receptor	Bacteriorhodopsin-like protein (PF01036) 94->318	1.23414	2.35241	0.000251067
	ZTRI_15.51	hypothetical protein MYCGRDRAFT_97661	Protein of unknown function (DUF2841) (PF11001) 50->142	1.23386	2.35196	0.00744557
	ZTRI_20.34	hypothetical protein MYCGRDRAFT_98022		1.23315	2.3508	0.0460392
	ZTRI_2.378	hypothetical protein MYCGRDRAFT_107966	Kinetochore CENP-C fungal homologue, Mif2, N-terminal (PF15624) 20->145, Mif2/CENP-C like (PF11699) 565->655	1.2321	2.34909	1.35432e-30
	ZTRI_9.229	prolyl-tRNA synthetase	tRNA synthetase class II core domain (G, H, P, S and T) (PF00587) 158->305, Anticodon binding domain (PF03129) 354->454, Prolyl-tRNA synthetase, C-terminal (PF09180) 481->566	1.22984	2.3454	3.55545e-57
	ZTRI_10.300	hypothetical protein MYCGRDRAFT_96239		1.22958	2.34498	2.58171e-13
	ZTRI_12.410	hypothetical protein MYCGRDRAFT_97212	Ankyrin repeats (3 copies) (PF12796) 867->967, Zinc finger, C2H2 type (PF00096) 1176->1199	1.22884	2.34379	2.95754e-10
	ZTRI_3.1010	kinase activator Atg17	Autophagy protein Apg17 (PF04108) 40->481	1.2254	2.3382	6.74578e-12
	ZTRI_1.1680	Phosphopantetheine attachment site-containing	Glycosyl hydrolase family 79 C-terminal beta domain (PF16862) 374->476	1.22386	2.33571	7.55386e-11
	ZTRI_5.679	PLK kinase	Protein kinase domain (PF00069) 24->286	1.22338	2.33493	1.664e-22
	ZTRI_9.247	tyrosine phosphatase 1	Dual specificity phosphatase, catalytic domain (PF00782) 451->492, Dual specificity phosphatase, catalytic domain (PF00782) 554->690	1.22289	2.33413	9.96828e-17
	ZTRI_2.675	hypothetical protein TI39_contig283g00024		1.22246	2.33345	7.49784e-05
	ZTRI_2.457	hypothetical protein TI39_contig418g00013	CorA-like Mg2+ transporter protein (PF01544) 354->420	1.22186	2.33248	3.97395e-17
	ZTRI_3.929	hypothetical protein MYCGRDRAFT_92043		1.21966	2.32892	9.00226e-12
	ZTRI_7.315	C2H2 and C2HC zinc finger		1.21927	2.32828	7.15564e-07
	ZTRI_5.697	multicopper oxidase	Multicopper oxidase (PF07732) 34->145, Multicopper oxidase (PF00394) 174->352, Multicopper oxidase (PF07731) 438->556	1.21922	2.32821	4.99654e-20
	ZTRI_8.66	Short-chain dehydrogenase reductase SDR	short chain dehydrogenase (PF00106) 18->209	1.2171	2.32479	0.0233961
	ZTRI_3.33	hypothetical protein MYCGRDRAFT_27346, partial	Gamma-glutamyl cyclotransferase, AIG2-like (PF06094) 219->329	1.21704	2.3247	0.0247791
	ZTRI_2.1005	hypothetical protein TI39_contig4134g00008		1.21662	2.32402	1.22418e-25
	ZTRI_1.762	hypothetical protein MYCGRDRAFT_89219	KIX domain (PF16987) 50->123	1.21624	2.32341	9.6971e-53
	ZTRI_1.1025	extracellular matrix	Ser-Thr-rich glycosyl-phosphatidyl-inositol-anchored membrane family (PF10342) 32->111	1.21612	2.32321	9.12856e-20
	ZTRI_13.371	_ -domain-containing		1.21605	2.3231	0.000182887
	ZTRI_2.1204	ATP synthase subunit mitochondrial	ATP synthase alpha/beta family, beta-barrel domain (PF02874) 48->115, ATP synthase alpha/beta family, nucleotide-binding domain (PF00006) 172->390	1.21496	2.32135	5.33073e-45
	ZTRI_15.12	hypothetical protein MYCGRDRAFT_97623		1.21488	2.32121	0.00837824
	ZTRI_1.1781	hypothetical protein MYCGRDRAFT_90041		1.21448	2.32057	0.0309174
	ZTRI_3.664	Transcription activator of gluconeogenesis ERT1	Fungal Zn(2)-Cys(6) binuclear cluster domain (PF00172) 142->173	1.21428	2.32025	5.0954e-06
	ZTRI_5.101	maleylacetate reductase	Iron-containing alcohol dehydrogenase (PF00465) 10->339	1.21402	2.31983	3.08731e-13
	ZTRI_3.676	diacylglycerol kinase	Diacylglycerol kinase catalytic domain (PF00781) 121->230	1.21367	2.31928	4.71891e-27
	ZTRI_10.361	norsolorinic acid reductase	Aldo/keto reductase family (PF00248) 30->331	1.21136	2.31557	6.99253e-15
	ZTRI_6.150	catechol 1,2-dioxygenase	Catechol dioxygenase N terminus (PF04444) 34->107, Dioxygenase (PF00775) 138->294	1.21132	2.31549	1.0871e-08
	ZTRI_6.295	transcriptional co-activator	Transcriptional regulator of RNA polII, SAGA, subunit (PF12767) 43->311	1.21129	2.31545	1.24406e-14
	ZTRI_1.49	hypothetical protein MYCGRDRAFT_106745		1.21093	2.31487	0.0462806
	ZTRI_11.347	dienelactone hydrolase		1.21013	2.31359	9.16626e-08
	ZTRI_1.1655	hypothetical protein MYCGRDRAFT_67102	Protein of unknown function (DUF4243) (PF14027) 60->377	1.21008	2.3135	2.84847e-13
	ZTRI_1.818	hypothetical protein MYCGRDRAFT_89261	CFEM domain (PF05730) 35->103	1.20937	2.31236	1.38698e-11
	ZTRI_11.155	carbohydrate-binding module family 50	LysM domain (PF01476) 49->92, LysM domain (PF01476) 122->166, LysM domain (PF01476) 179->222	1.2091	2.31193	2.89983e-14
	ZTRI_4.691	duf1665 domain containing	Protein of unknown function (DUF4246) (PF14033) 43->522	1.20885	2.31153	1.96588e-05
	ZTRI_12.21	E3 ubiquitin- ligase hulA	C2 domain (PF00168) 475->565, WW domain (PF00397) 697->726, WW domain (PF00397) 817->846, WW domain (PF00397) 876->905, HECT-domain (ubiquitin-transferase) (PF00632) 993->1294	1.20824	2.31055	5.58205e-47
	ZTRI_8.477.1	DUF636 domain	Glutathione-dependent formaldehyde-activating enzyme (PF04828) 41->136	1.20812	2.31037	1.54037e-05
	ZTRI_11.244	hypothetical protein MYCGRDRAFT_111257		1.20792	2.31005	9.54519e-14
	ZTRI_5.244	---NA---		1.20706	2.30867	0.0186919
	ZTRI_10.23	integral membrane	DOMON domain (PF03351) 44->157, Copper type II ascorbate-dependent monooxygenase, N-terminal domain (PF01082) 203->324, Copper type II ascorbate-dependent monooxygenase, C-terminal domain (PF03712) 349->487, Cytochrome domain of cellobiose dehydrogenase (PF16010) 554->710	1.20544	2.30608	3.13089e-30
	ZTRI_6.307	RNA-binding domain-containing	RNA recognition motif. (a.k.a. RRM, RBD, or RNP domain) (PF00076) 93->163, RNA recognition motif. (a.k.a. RRM, RBD, or RNP domain) (PF00076) 221->288, RNA recognition motif. (a.k.a. RRM, RBD, or RNP domain) (PF00076) 404->471	1.20527	2.3058	1.39436e-14
	ZTRI_2.404	P450 monooxygenase	Cytochrome P450 (PF00067) 56->473	1.20476	2.30499	3.86298e-06
	ZTRI_6.206	MFS general substrate transporter	Major Facilitator Superfamily (PF07690) 402->786	1.20442	2.30445	2.34517e-09
	ZTRI_8.110	cell cycle control cwf14	G10 protein (PF01125) 1->137	1.2039	2.30361	1.81681e-32
	ZTRI_4.673	mitochondrial 2-oxoglutarate malate carrier	Mitochondrial carrier protein (PF00153) 55->142, Mitochondrial carrier protein (PF00153) 152->245, Mitochondrial carrier protein (PF00153) 253->337	1.20346	2.30291	5.9815e-30
	ZTRI_10.483	peptidoglycan binding domain-containing	Uncharacterized alpha/beta hydrolase domain (DUF2235) (PF09994) 3->308	1.20287	2.30197	1.15322e-11
	ZTRI_2.1009	hypothetical protein MYCGRDRAFT_91101		1.20119	2.29929	3.14023e-06
	ZTRI_7.400	#NAME?	PH domain (PF00169) 808->912, RhoGAP domain (PF00620) 1102->1247	1.20043	2.29809	1.38362e-44
	ZTRI_2.207	ATP-dependent RNA helicase eIF4A	DEAD/DEAH box helicase (PF00270) 49->216, Helicase conserved C-terminal domain (PF00271) 256->360	1.2001	2.29756	8.71685e-07
	ZTRI_4.370	guanine nucleotide exchange factor synembryn like	Guanine nucleotide exchange factor synembryn (PF10165) 39->469	1.19997	2.29734	1.50327e-15
	ZTRI_5.665	quinic acid utilization QUTG (inositol-1(or 4)-monophosphatase)	Inositol monophosphatase family (PF00459) 11->283	1.19849	2.29499	2.76053e-08
	ZTRI_5.551	hypothetical protein MYCGRDRAFT_93359		1.19681	2.29232	0.000818766
	ZTRI_19.16	hypothetical protein MYCGRDRAFT_97929		1.19627	2.29146	0.0467706
	ZTRI_5.822	hypothetical protein TI39_contig4245g00005	Protein kinase domain (PF00069) 174->480	1.19424	2.28825	2.71727e-05
	ZTRI_2.638	viral a-type inclusion repeat	GRIP domain (PF01465) 1430->1472	1.19409	2.288	6.50088e-54
	ZTRI_16.21	hypothetical protein MYCGRDRAFT_97714		1.19285	2.28603	0.000496507
	ZTRI_21.52	t-complex 1 subunit alpha	TCP-1/cpn60 chaperonin family (PF00118) 202->253	1.19265	2.28573	4.16678e-10
	ZTRI_3.479	P-loop containing nucleoside triphosphate hydrolase		1.19224	2.28507	0.0410709
	ZTRI_6.264	BUB kinase	Mad3/BUB1 homology region 2 (PF08171) 11->66, Protein kinase domain (PF00069) 642->812	1.19126	2.28352	5.47162e-26
	ZTRI_8.533	leucine permease transcriptional regulator	SAC3/GANP family (PF03399) 125->456	1.19098	2.28308	5.98322e-59
	ZTRI_3.732	DNA polymerase alpha catalytic subunit	DNA polymerase alpha subunit p180 N terminal (PF12254) 8->73, DNA polymerase family B, exonuclease domain (PF03104) 368->712, DNA polymerase family B (PF00136) 770->1222, DNA Polymerase alpha zinc finger (PF08996) 1261->1470	1.19087	2.28291	1.86342e-23
	ZTRI_2.204	ATP-dependent protease	Zinc finger, C3HC4 type (RING finger) (PF13923) 205->242, ATP-dependent protease La (LON) substrate-binding domain (PF02190) 293->510	1.19069	2.28262	1.78138e-43
	ZTRI_1.1527	galactose-proton symport	Sugar (and other) transporter (PF00083) 133->338, Sugar (and other) transporter (PF00083) 406->628	1.18931	2.28043	3.82938e-10
	ZTRI_6.607	Zn(II)2Cys6 transcription factor like	Fungal Zn(2)-Cys(6) binuclear cluster domain (PF00172) 158->195, Fungal specific transcription factor domain (PF04082) 263->446	1.18868	2.27944	1.08558e-35
	ZTRI_6.531	heat repeat	Down-regulated in metastasis (PF07539) 868->1440	1.18785	2.27812	9.37495e-25
	ZTRI_3.1025	Arylamine N-acetyltransferase	N-acetyltransferase (PF00797) 40->314	1.18747	2.27753	8.43092e-05
	ZTRI_1.1148	hypothetical protein TI39_contig450g00004		1.18727	2.27722	7.79886e-13
	ZTRI_4.857	DNA mismatch repair Msh1	MutS domain I (PF01624) 79->195, MutS domain II (PF05188) 233->348, MutS domain III (PF05192) 370->732, MutS domain V (PF00488) 788->976	1.1867	2.27632	1.83846e-32
	ZTRI_13.261	hypothetical protein MYCGRDRAFT_111677		1.18413	2.27227	1.69058e-19
	ZTRI_15.49	hypothetical protein MYCGRDRAFT_97659		1.1841	2.27221	9.78448e-06
	ZTRI_1.20	(S)-2-hydroxy-acid oxidase	FMN-dependent dehydrogenase (PF01070) 27->369	1.18409	2.2722	9.47454e-18
	ZTRI_1.712	hypothetical protein MYCGRDRAFT_89178	Domain of unknown function (DUF3328) (PF11807) 25->237	1.18234	2.26945	3.28899e-07
	ZTRI_7.231	---NA---		1.18221	2.26924	4.21993e-06
	ZTRI_6.233	Nitrilotriacetate monooxygenase component A pristinamycin IIA synthase subunit A	Luciferase-like monooxygenase (PF00296) 36->401	1.1818	2.26859	2.12154e-17
	ZTRI_7.463	mitochondrial succinate dehydrogenase subunit B	2Fe-2S iron-sulfur cluster binding domain (PF13085) 65->171, 4Fe-4S dicluster domain (PF13534) 208->281	1.18166	2.26837	5.09712e-22
	ZTRI_1.282	hypothetical protein TI39_contig603g00007		1.18025	2.26616	5.48404e-08
	ZTRI_2.557	nuclear pore complex subunit Nup192	Nuclear pore complex scaffold, nucleoporins 186/192/205 (PF11894) 13->1620	1.18003	2.26582	6.00926e-34
	ZTRI_18.40	hypothetical protein MYCGRDRAFT_97878		1.1787	2.26373	4.28815e-17
	ZTRI_10.319	#NAME?	LIM domain (PF00412) 21->75, RhoGAP domain (PF00620) 1000->1152	1.17844	2.26331	2.49288e-31
	ZTRI_11.444	serine hydroxymethyltransferase	Serine hydroxymethyltransferase (PF00464) 25->425	1.1775	2.26184	2.99971e-18
	ZTRI_21.64	hypothetical protein MYCGRDRAFT_98120		1.17748	2.26181	9.6164e-14
	ZTRI_2.1199	hypothetical protein TI39_contig397g00005		1.17604	2.25955	1.262e-20
	ZTRI_1.1368	inositol-3-phosphate synthase	Myo-inositol-1-phosphate synthase (PF07994) 80->516, Myo-inositol-1-phosphate synthase (PF01658) 332->445	1.17529	2.25838	8.76423e-21
	ZTRI_2.418	C-x8-C-x5-C-x3-H type zinc finger		1.17419	2.25667	8.35491e-13
	ZTRI_15.11	hypothetical protein MYCGRDRAFT_97622		1.17412	2.25655	0.00116979
	ZTRI_2.916	HATPase_c domain-containing	Protein of unknown function (DUF3684) (PF12449) 203->1293	1.1732	2.25511	5.7431e-24
	ZTRI_14.14	hypothetical protein MYCGRDRAFT_96672		1.17233	2.25375	0.0236366
	ZTRI_1.2032	hypothetical protein MYCGRDRAFT_90244		1.17127	2.25209	0.00529872
	ZTRI_6.30	major facilitator superfamily transporter	Major Facilitator Superfamily (PF07690) 66->473	1.17063	2.2511	4.26041e-11
	ZTRI_2.259	Aldo keto reductase	Aldo/keto reductase family (PF00248) 17->294	1.16929	2.24901	3.42193e-22
	ZTRI_2.410.2	hypothetical protein MYCGRDRAFT_68137	vWA found in TerF C terminus (PF10138) 72->252	1.16925	2.24894	2.89921e-34
	ZTRI_1.522	mitotic spindle checkpoint component mad2	HORMA domain (PF02301) 23->218	1.16863	2.24798	1.09228e-11
	ZTRI_2.132	hypothetical protein MYCGRDRAFT_90413		1.16814	2.24721	1.15152e-17
	ZTRI_6.243	steroid monooxygenase	Flavin-binding monooxygenase-like (PF00743) 22->210	1.16798	2.24696	2.0347e-05
	ZTRI_2.230	short-chain dehydrogenase like	short chain dehydrogenase (PF00106) 34->225	1.1667	2.24497	0.000176019
	ZTRI_3.741	hypothetical protein MYCGRDRAFT_91885		1.16554	2.24317	0.000143224
	ZTRI_1.2035	formin binding	WW domain (PF00397) 51->77, FF domain (PF01846) 174->223, FF domain (PF01846) 242->291, FF domain (PF01846) 388->442	1.16553	2.24316	1.32259e-37
	ZTRI_1.525	hypothetical protein MYCGRDRAFT_89033		1.16468	2.24183	8.3543e-09
	ZTRI_1.1129	Glutathione S-transferase	Glutathione S-transferase, N-terminal domain (PF02798) 5->81, Glutathione S-transferase, C-terminal domain (PF14497) 132->207	1.16396	2.24072	9.6164e-14
	ZTRI_1.1721	Acyl- N-acyltransferase		1.1625	2.23846	9.4482e-36
	ZTRI_1.456	zz type zinc finger domain	Zinc finger, ZZ type (PF00569) 385->427, Zinc finger, ZZ type (PF00569) 465->491, Ig-like domain from next to BRCA1 gene (PF16158) 599->711	1.16122	2.23646	2.12321e-16
	ZTRI_6.156	hypothetical protein MYCGRDRAFT_104754		1.16031	2.23505	2.54805e-11
	ZTRI_3.1027	2-oxoglutarate dehydrogenase E1 component	2-oxoglutarate dehydrogenase N-terminus (PF16078) 72->111, Dehydrogenase E1 component (PF00676) 284->603, Transketolase, pyrimidine binding domain (PF02779) 676->888, 2-oxoglutarate dehydrogenase C-terminal (PF16870) 891->1046	1.15944	2.23371	5.0721e-60
	ZTRI_1.1529	hypothetical protein TI39_contig287g00030		1.15897	2.23298	2.45258e-26
	ZTRI_4.8	mitochondrial-processing peptidase subunit beta	Insulinase (Peptidase family M16) (PF00675) 53->200, Peptidase M16 inactive domain (PF05193) 205->397	1.15812	2.23167	1.61683e-36
	ZTRI_1.1537	---NA---		1.15655	2.22923	9.50104e-05
	ZTRI_13.154	Vegetative incompatibility HET-E-1		1.15605	2.22847	4.48054e-05
	ZTRI_2.474	K+ channel tetramerization domain containing		1.15562	2.2278	3.21996e-15
	ZTRI_1.1846	ATP adenylyltransferase		1.1554	2.22746	1.67157e-15
	ZTRI_20.64	hypothetical protein MYCGRDRAFT_98049		1.15429	2.22575	0.000347245
	ZTRI_6.513	chromosome condensation complex subunit D2	non-SMC mitotic condensation complex subunit 1, N-term (PF12922) 84->245, non-SMC mitotic condensation complex subunit 1 (PF12717) 1035->1193	1.15354	2.2246	3.10829e-26
	ZTRI_4.86	1-phosphatidylinositol-3-phosphate 5-kinase	FYVE zinc finger (PF01363) 390->448, TCP-1/cpn60 chaperonin family (PF00118) 781->997, Phosphatidylinositol-4-phosphate 5-Kinase (PF01504) 2111->2278	1.15318	2.22404	3.46001e-24
	ZTRI_7.195	hypothetical protein TI39_contig4222g00007		1.15265	2.22322	9.40357e-34
	ZTRI_9.130	cysteine ase	OTU-like cysteine protease (PF02338) 22->142	1.15165	2.22168	3.12333e-15
	ZTRI_9.116	kinase	Phosphotransferase enzyme family (PF01636) 47->298	1.15078	2.22033	0.000247622
	ZTRI_12.71	DNA recombination repair Rad52	Rad52/22 family double-strand break repair protein (PF04098) 32->182	1.14965	2.2186	3.86615e-20
	ZTRI_3.152	enoyl- hydratase isomerase family	Enoyl-CoA hydratase/isomerase (PF00378) 17->261	1.14832	2.21655	3.67858e-05
	ZTRI_1.1460	Pkinase-domain-containing	FHA domain (PF00498) 113->185, Protein kinase domain (PF00069) 268->554	1.14739	2.21513	1.3439e-32
	ZTRI_18.69	hypothetical protein MYCGRDRAFT_97896		1.14689	2.21436	0.00253833
	ZTRI_7.565	hypothetical protein MYCGRDRAFT_94648		1.14608	2.21312	1.92989e-06
	ZTRI_13.205	potassium channel	Ion channel (PF07885) 225->295, Ion channel (PF07885) 379->454	1.14392	2.20981	2.52908e-35
	ZTRI_1.305	von Willebrand domain-containing variant	Vault protein inter-alpha-trypsin domain (PF08487) 32->138, von Willebrand factor type A domain (PF13768) 286->442	1.14389	2.20976	3.03678e-08
	ZTRI_4.465	helicase swr1	HSA (PF07529) 425->478, SNF2 family N-terminal domain (PF00176) 892->1183, Helicase conserved C-terminal domain (PF00271) 1443->1556	1.14363	2.20936	3.90403e-33
	ZTRI_3.1037	FAD dependent oxidoreductase	FAD dependent oxidoreductase (PF01266) 49->426	1.14293	2.2083	4.14614e-26
	ZTRI_4.374	beta-lactamase family	Beta-lactamase (PF00144) 89->392	1.14268	2.20791	5.62044e-20
	ZTRI_11.489	20S cyclosome subunit (APC1 )	Anaphase-promoting complex subunit 1 (PF12859) 105->244	1.14135	2.20588	1.67064e-20
	ZTRI_4.891	P-loop containing nucleoside triphosphate hydrolase	Type III restriction enzyme, res subunit (PF04851) 354->498, Helicase conserved C-terminal domain (PF00271) 713->816	1.14133	2.20584	1.5375e-20
	ZTRI_16.25	hypothetical protein MYCGRDRAFT_97717		1.14101	2.20536	4.94154e-10
	ZTRI_7.351	SNF2 family helicase	SNF2 family N-terminal domain (PF00176) 279->658, Zinc finger, C3HC4 type (RING finger) (PF13923) 1151->1188	1.14093	2.20523	8.24906e-27
	ZTRI_6.656	adenylate cyclase	Adenylate cyclase G-alpha binding domain (PF08509) 675->706, Ras association (RalGDS/AF-6) domain (PF00788) 778->840, Leucine rich repeat (PF13855) 961->1019, Leucine rich repeat (PF13855) 1166->1222, Leucine rich repeat (PF13855) 1410->1468, Protein phosphatase 2C (PF00481) 1578->1830, Adenylate and Guanylate cyclase catalytic domain (PF00211) 1894->2053	1.14008	2.20394	1.78744e-51
	ZTRI_1.361	beta and beta-prime subunits of DNA dependent RNA-polymerase	RNA polymerase Rpb1, domain 1 (PF04997) 22->376, RNA polymerase Rpb1, domain 2 (PF00623) 378->549, RNA polymerase Rpb1, domain 3 (PF04983) 552->739, RNA polymerase Rpb1, domain 4 (PF05000) 766->870, RNA polymerase Rpb1, domain 5 (PF04998) 877->1385	1.13742	2.19987	5.07411e-31
	ZTRI_8.25	carboxypeptidase S1	Serine carboxypeptidase (PF00450) 69->524	1.13736	2.19978	3.70721e-11
	ZTRI_5.125	ankyrin repeat	Ankyrin repeats (3 copies) (PF12796) 58->149, Ankyrin repeats (3 copies) (PF12796) 183->272, Ankyrin repeats (3 copies) (PF12796) 280->363, CorA-like Mg2+ transporter protein (PF01544) 892->1062	1.13725	2.19961	3.35089e-14
	ZTRI_12.190	nucleotide-binding alpha-beta plait	Nuclear cap-binding protein subunit 3 (PF10309) 64->122	1.13618	2.19798	1.40416e-17
	ZTRI_10.22	hypothetical protein TI39_contig530g00008	Mitochondrial calcium uniporter (PF04678) 316->435	1.13563	2.19714	5.30523e-35
	ZTRI_4.765	nuclear condensin complex subunit Smc2	RecF/RecN/SMC N terminal domain (PF02463) 3->1165, SMC proteins Flexible Hinge Domain (PF06470) 523->642	1.13555	2.19703	1.93372e-23
	ZTRI_1.26	Podospora anserina S mat+ genomic DNA chromosome supercontig 6		1.13513	2.19638	1.26104e-06
	ZTRI_5.630	Taurine dioxygenase family	Patatin-like phospholipase (PF01734) 1043->1249	1.13301	2.19316	2.69885e-20
	ZTRI_8.269	catalase-peroxidase	Peroxidase (PF00141) 103->441, Peroxidase (PF00141) 448->747	1.13279	2.19283	4.59489e-10
	ZTRI_4.353	SNF2 family helicase	HIRAN domain (PF08797) 117->190, SNF2 family N-terminal domain (PF00176) 340->684, Zinc finger, C3HC4 type (RING finger) (PF13923) 726->764, Helicase conserved C-terminal domain (PF00271) 798->908	1.13228	2.19204	2.48919e-14
	ZTRI_1.674	Exoribonuclease family		1.13195	2.19155	7.47004e-17
	ZTRI_4.314	DNA-dependent RNA polymerase II largest subunit	RNA polymerase Rpb1, domain 1 (PF04997) 12->353, RNA polymerase Rpb1, domain 2 (PF00623) 355->520, RNA polymerase Rpb1, domain 3 (PF04983) 523->683, RNA polymerase Rpb1, domain 4 (PF05000) 712->814, RNA polymerase Rpb1, domain 5 (PF04998) 821->1417, RNA polymerase Rpb1, domain 6 (PF04992) 887->1072, RNA polymerase Rpb1, domain 7 (PF04990) 1157->1289, RNA polymerase Rpb1 C-terminal repeat (PF05001…	1.13188	2.19145	2.51567e-70
	ZTRI_10.420	hypothetical protein MYCGRDRAFT_82455, partial		1.1309	2.18995	0.0292104
	ZTRI_7.280	Ribonuclease H	Retroviral aspartyl protease (PF08284) 426->527, Reverse transcriptase (RNA-dependent DNA polymerase) (PF00078) 728->859	1.13009	2.18872	6.57949e-09
	ZTRI_3.834	glycoside hydrolase family 81	Glycosyl hydrolase family 81 (PF03639) 315->1009	1.12991	2.18845	2.62926e-35
	ZTRI_2.7	short chain dehydrogenase reductase family	Enoyl-(Acyl carrier protein) reductase (PF13561) 33->275	1.12971	2.18815	2.73337e-11
	ZTRI_5.654	heat shock 70	Hsp70 protein (PF00012) 49->647	1.12941	2.18769	2.49703e-41
	ZTRI_4.559	alpha-l-rhamnosidase c		1.12846	2.18625	0.0139115
	ZTRI_1.2057	hypothetical protein MYCGRDRAFT_107781	Pleckstrin homology domain (PF15406) 97->203	1.12549	2.18176	1.11128e-09
	ZTRI_5.331	serine threonine kinase	Protein kinase domain (PF00069) 114->367	1.1249	2.18086	1.01795e-17
	ZTRI_3.624	rnp domain	RNA recognition motif. (a.k.a. RRM, RBD, or RNP domain) (PF00076) 47->115, RNA recognition motif. (a.k.a. RRM, RBD, or RNP domain) (PF00076) 223->304	1.12414	2.17971	2.9465e-15
	ZTRI_10.179	DNA helicase	AAA domain (PF13086) 687->962, AAA domain (PF13087) 977->1195	1.12331	2.17845	1.61723e-09
	ZTRI_3.841	nucleoporin SONB	Nucleoporin FG repeat region (PF13634) 255->320, Nucleoporin FG repeat region (PF13634) 443->520, Nucleoporin FG repeat region (PF13634) 563->645, Nucleoporin autopeptidase (PF04096) 927->1071, Nuclear protein 96 (PF12110) 1563->1850	1.12316	2.17824	7.16768e-42
	ZTRI_3.522	peptidase M3A and thimet oligopeptidase F	Peptidase family M3 (PF01432) 234->737	1.12263	2.17744	4.60592e-14
	ZTRI_8.134	amino-acid permease inda1	Amino acid permease (PF00324) 71->528	1.11989	2.1733	1.03405e-21
	ZTRI_10.298	guanyl-nucleotide exchange factor (Sec7) like	Dimerisation and cyclophilin-binding domain of Mon2 (PF16213) 150->332, Guanine nucleotide exchange factor in Golgi transport N-terminal (PF12783) 449->619, Sec7 domain (PF01369) 781->964, Domain of unknown function (DUF1981) (PF09324) 1325->1407	1.11925	2.17234	1.25397e-32
	ZTRI_15.39	cholinephosphate cytidylyltransferase like		1.11894	2.17187	0.000265458
	ZTRI_4.752	minor allergen alt a 7	NADPH-dependent FMN reductase (PF03358) 17->144	1.11576	2.1671	0.000462668
	ZTRI_11.54	RNA-directed RNA polymerase	RNA dependent RNA polymerase (PF05183) 404->1001	1.11574	2.16706	4.55568e-07
	ZTRI_2.317	Cytochrome cd1-nitrite reductase- C-terminal heme d1	AAA domain (PF13401) 448->588	1.11571	2.16702	3.71624e-13
	ZTRI_19.73	hypothetical protein MYCGRDRAFT_106694		1.11557	2.1668	1.2996e-05
	ZTRI_1.360	fha domain	FHA domain (PF00498) 48->129	1.11492	2.16584	1.52247e-20
	ZTRI_8.717	SAGA-associated factor 73	SCA7, zinc-binding domain (PF08313) 11->60, SCA7, zinc-binding domain (PF08313) 74->125, SCA7, zinc-binding domain (PF08313) 130->185, SCA7, zinc-binding domain (PF08313) 186->248, SCA7, zinc-binding domain (PF08313) 248->303, SCA7, zinc-binding domain (PF08313) 308->365, Ubiquitin carboxyl-terminal hydrolase (PF00443) 1295->1665	1.11461	2.16536	2.31562e-14
	ZTRI_10.234	apses transcription factor	Ankyrin repeats (many copies) (PF13637) 408->449	1.11303	2.16299	9.03178e-26
	ZTRI_16.56	hypothetical protein MYCGRDRAFT_97742		1.11274	2.16256	0.0183062
	ZTRI_1.793	cytochrome P450	Cytochrome P450 (PF00067) 58->502	1.11211	2.16161	4.89375e-06
	ZTRI_8.28	hypothetical protein MYCGRDRAFT_94892		1.11133	2.16044	4.24802e-12
	ZTRI_7.634	hypothetical protein TI39_contig491g00001		1.11088	2.15978	8.09406e-18
	ZTRI_1.194	glycoside hydrolase family 115	Glycosyl hydrolase family 115 (PF15979) 208->550	1.10958	2.15783	6.02999e-07
	ZTRI_1.1783	Pisatin demethylase	Cytochrome P450 (PF00067) 90->521	1.10791	2.15533	1.6953e-15
	ZTRI_1.1345	hypothetical protein MYCGRDRAFT_89702		1.10789	2.1553	1.5047e-05
	ZTRI_5.826	peptidase M3A and thimet oligopeptidase F	Peptidase family M3 (PF01432) 268->776	1.10783	2.15522	3.2959e-08
	ZTRI_7.544	integral membrane		1.10719	2.15426	1.58724e-13
	ZTRI_1.2078	hypothetical protein MYCGRDRAFT_90278		1.1068	2.15368	1.3233e-17
	ZTRI_10.44	MFS transporter	Family of unknown function (DUF5353) (PF17304) 370->436, Nodulin-like (PF06813) 494->674	1.1065	2.15323	4.96429e-25
	ZTRI_1.1125	dynamin family	Dynamin family (PF00350) 178->396, Dynamin central region (PF01031) 412->540, Dynamin GTPase effector domain (PF02212) 833->911	1.10627	2.15288	3.43173e-09
	ZTRI_8.215	Metallo-hydrolase oxidoreductase	Beta-lactamase superfamily domain (PF12706) 116->330	1.10627	2.15288	0.000103162
	ZTRI_2.1089	hypothetical protein MYCGRDRAFT_108315	Heterokaryon incompatibility protein (HET) (PF06985) 75->212	1.1057	2.15203	1.44525e-07
	ZTRI_3.517	hypothetical protein TI39_contig628g00002		1.10534	2.1515	0.0324018
	ZTRI_1.1030	ATP synthase subunit 4 mitochondrial precursor	Mitochondrial ATP synthase B chain precursor (ATP-synt_B) (PF05405) 77->238	1.10532	2.15147	4.40535e-20
	ZTRI_3.262	von Willebrand and RING finger domain-containing	Pleckstrin homology domain (PF15411) 433->540, von Willebrand factor type A domain (PF00092) 618->783	1.10521	2.1513	1.78351e-39
	ZTRI_2.973	Peptidase aspartic	Aspartyl protease (PF13650) 340->424	1.10347	2.14872	0.0280578
	ZTRI_1.453	acid protease	Eukaryotic aspartyl protease (PF00026) 1157->1461	1.10311	2.14818	4.62298e-14
	ZTRI_1.1328	GNAT family acetyltransferase like	Acetyltransferase (GNAT) domain (PF13673) 1663->1727	1.10302	2.14803	1.01356e-18
	ZTRI_21.68	fat storage-inducing transmembrane	Inositol phospholipid synthesis and fat-storage-inducing TM (PF10261) 275->369	1.10297	2.14796	0.000319356
	ZTRI_9.313	hypothetical protein MYCGRDRAFT_95729		1.10254	2.14732	0.00991491
	ZTRI_1.1494	b-zip transcription factor		1.10163	2.14597	0.00171783
	ZTRI_9.521	Phosphomevalonate kinase	GHMP kinases N terminal domain (PF00288) 162->228, GHMP kinases C terminal (PF08544) 349->411	1.10085	2.14482	8.97367e-16
	ZTRI_2.808	microtubule associated	Microtubule associated protein (MAP65/ASE1 family) (PF03999) 15->676	1.10073	2.14463	9.88111e-23
	ZTRI_2.101	hypothetical protein MYCGRDRAFT_107837		1.10037	2.1441	8.27206e-18
	ZTRI_1.403	ABC transporter	ABC-transporter extracellular N-terminal (PF14510) 85->187, ABC transporter (PF00005) 219->371, ABC-2 type transporter (PF01061) 538->751, CDR ABC transporter (PF06422) 764->851, ABC transporter (PF00005) 922->1069, ABC-2 type transporter (PF01061) 1219->1428	1.09962	2.14298	1.11567e-08
	ZTRI_4.605	elongation factor 1-alpha	Elongation factor Tu GTP binding domain (PF00009) 5->230, Elongation factor Tu domain 2 (PF03144) 257->322, Elongation factor Tu C-terminal domain (PF03143) 331->438	1.09959	2.14295	1.93742e-38	Housekeeping transcription elongation factor
	ZTRI_1.159	Di-copper centre-containing	Protein of unknown function (DUF3431) (PF11913) 373->596	1.09859	2.14146	1.24189e-10
	ZTRI_3.211	mitochondrial superoxide dismutase [Mn]	Iron/manganese superoxide dismutases, alpha-hairpin domain (PF00081) 39->118, Iron/manganese superoxide dismutases, C-terminal domain (PF02777) 128->229	1.09825	2.14095	5.19232e-23
	ZTRI_12.34	endo-rhamnogalacturonase f	Glycosyl hydrolases family 28 (PF00295) 211->470	1.09781	2.1403	4.88106e-05
	ZTRI_8.549	P450 monooxygenase	Cytochrome P450 (PF00067) 226->550	1.09768	2.14011	2.91835e-12
	ZTRI_1.843	Aldo keto reductase	Aldo/keto reductase family (PF00248) 31->328	1.09754	2.13989	4.35879e-16
	ZTRI_1.325	hypothetical protein TI39_contig613g00019	Protein kinase domain (PF00069) 373->518	1.09719	2.13938	2.39393e-17
	ZTRI_4.858	hypothetical protein MYCGRDRAFT_92901		1.09667	2.1386	1.52621e-17
	ZTRI_8.248	hypothetical protein MYCGRDRAFT_95059		1.0959	2.13746	0.0123979
	ZTRI_2.963	cullin binding	TATA-binding protein interacting (TIP20) (PF08623) 1130->1295	1.09545	2.1368	1.78303e-25
	ZTRI_7.370	3-carboxy-cis,cis-mucoante lactonizing enzyme	Lactonase, 7-bladed beta-propeller (PF10282) 30->323	1.09439	2.13523	1.23474e-12
	ZTRI_3.691	eukaryotic translation initiation factor subunit eIF-4F	Eukaryotic translation initiation factor 4G1 (PF12152) 755->826, MIF4G domain (PF02854) 1024->1262	1.09387	2.13446	5.46611e-15
	ZTRI_8.162	tyrosyl-tRNA synthetase	tRNA synthetases class I (W and Y) (PF00579) 39->359	1.0938	2.13435	0.0400118
	ZTRI_1.695	vesicle transport v-snare VTI1	Vesicle transport v-SNARE protein N-terminus (PF05008) 22->98, Snare region anchored in the vesicle membrane C-terminus (PF12352) 132->197	1.09378	2.13432	1.07183e-20
	ZTRI_9.625	Di-copper centre-containing	Common central domain of tyrosinase (PF00264) 89->347	1.0926	2.13258	4.3983e-35
	ZTRI_20.22	hypothetical protein MYCGRDRAFT_111797		1.09251	2.13244	1.04809e-16
	ZTRI_10.31	hypothetical protein MYCGRDRAFT_105826		1.09191	2.13156	4.36607e-07
	ZTRI_1.440	SNF2 family DNA-dependent ATPase	PHD/FYVE-zinc-finger like domain (PF15446) 431->598, SNF2 family N-terminal domain (PF00176) 818->1088, Helicase conserved C-terminal domain (PF00271) 1116->1227	1.09175	2.13133	7.54026e-28
	ZTRI_11.34	hypothetical protein TI39_contig414g00007	NACHT domain (PF05729) 145->296, Ankyrin repeats (3 copies) (PF12796) 611->687	1.09172	2.13128	4.0474e-14
	ZTRI_7.409	Tat pathway signal sequence	Domain of unknown function (DUF3328) (PF11807) 27->256	1.09158	2.13107	2.7319e-05
	ZTRI_16.78	hypothetical protein MYCGRDRAFT_97761		1.09153	2.13099	0.0250471
	ZTRI_1.483	arad-like aldolase epimerase	Class II Aldolase and Adducin N-terminal domain (PF00596) 62->243	1.0911	2.13036	4.94159e-11
	ZTRI_1.365	arrestin domain-containing	Arrestin (or S-antigen), N-terminal domain (PF00339) 30->135	1.09101	2.13023	1.99236e-07
	ZTRI_1.1102	hypothetical protein MYCGRDRAFT_27396, partial		1.08923	2.1276	2.33707e-05
	ZTRI_3.1139	hypothetical protein MYCGRDRAFT_92216		1.08703	2.12437	1.54445e-06
	ZTRI_5.8	glycoside hydrolase family 5	Alcohol dehydrogenase GroES-like domain (PF08240) 25->140, Zinc-binding dehydrogenase (PF00107) 181->308, Cellulase (glycosyl hydrolase family 5) (PF00150) 445->734	1.08669	2.12387	6.12183e-15
	ZTRI_3.1115	hypothetical protein TI39_contig4178g00002		1.08664	2.12379	7.68087e-14
	ZTRI_12.89	hypothetical protein MYCGRDRAFT_96944	PAN domain (PF14295) 139->177, PAN domain (PF14295) 225->249	1.08607	2.12295	3.92123e-12
	ZTRI_7.390	barren	Condensin complex subunit 2 (PF05786) 12->815	1.085	2.12138	1.91133e-36
	ZTRI_1.921	prohibitin-1 like	SPFH domain / Band 7 family (PF01145) 28->207	1.08494	2.12129	8.27475e-18
	ZTRI_11.299	metal homeostatis bsd2	Protein of unknown function (DUF2370) (PF10176) 123->334	1.08395	2.11983	1.36312e-10
	ZTRI_11.297	initiation factor 2	Zinc knuckle (PF00098) 541->556, Elongation factor Tu GTP binding domain (PF00009) 876->1034, Translation-initiation factor 2 (PF11987) 1208->1301	1.08343	2.11907	2.03871e-43
	ZTRI_2.1037	ef-hand calcium-binding domain	Serine hydrolase (FSH1) (PF03959) 2->243	1.08308	2.11855	1.99495e-08
	ZTRI_1.1407	zinc finger C2H2-	Domain of unknown function (DUF3546) (PF12066) 162->264, Domain of unknown function (DUF4187) (PF13821) 511->558, Arsenite-resistance protein 2 (PF04959) 633->819	1.08234	2.11746	1.34399e-23
	ZTRI_11.230	fungal Zn binuclear cluster domain-containing	Fungal Zn(2)-Cys(6) binuclear cluster domain (PF00172) 53->88	1.08205	2.11704	0.029528
	ZTRI_21.42	hypothetical protein MYCGRDRAFT_111778		1.08196	2.11691	0.0420481
	ZTRI_2.695	NACHT domain containing	AAA ATPase domain (PF13191) 306->460	1.0817	2.11652	4.97714e-16
	ZTRI_6.62	zinc finger phd-type	PHD-finger (PF00628) 627->673	1.08149	2.11622	6.23428e-47
	ZTRI_19.70	hypothetical protein MYCGRDRAFT_106690		1.08041	2.11464	6.19618e-07
	ZTRI_10.158	major facilitator superfamily transporter	Major Facilitator Superfamily (PF07690) 80->445	1.08031	2.11449	1.61602e-05
	ZTRI_9.281	alpha beta-hydrolase	Carboxylesterase family (PF00135) 62->559	1.07961	2.11346	5.11553e-16
	ZTRI_4.82	pH-response transcription factor		1.0796	2.11346	9.12462e-14
	ZTRI_1.1957	hypothetical protein MYCGRDRAFT_90182		1.07952	2.11333	1.66168e-09
	ZTRI_3.699	Magnesium transport transmembrane region		1.07914	2.11278	2.52514e-20
	ZTRI_9.602	hypothetical protein MYCGRDRAFT_105805		1.07815	2.11132	0.0332452
	ZTRI_5.576	hemolysin-III family	Haemolysin-III related (PF03006) 113->332	1.07774	2.11072	9.94725e-16
	ZTRI_1.928	hypothetical protein TI39_contig301g00007	Domain of unknown function (DUF202) (PF02656) 137->223	1.07657	2.10902	0.000209933
	ZTRI_7.452	ARM repeat-containing	Proteasome stabiliser (PF13001) 16->537	1.07621	2.1085	3.57787e-25
	ZTRI_6.199	hypothetical protein TI39_contig296g00008		1.07461	2.10616	4.57667e-11
	ZTRI_4.748	hypothetical protein TI39_contig49g00021		1.07455	2.10606	1.28409e-06
	ZTRI_11.226	#NAME?	DnaJ domain (PF00226) 22->84, Zinc-finger double-stranded RNA-binding (PF12171) 314->339	1.07399	2.10525	1.77387e-18
	ZTRI_4.803	DUF1708-domain-containing	Domain of unknown function (DUF1708) (PF08101) 46->521	1.07362	2.1047	3.97788e-19
	ZTRI_7.316	26S protease regulatory subunit S10b	ATPase family associated with various cellular activities (AAA) (PF00004) 171->304	1.07302	2.10383	1.06289e-24
	ZTRI_4.378	Coiled-coil domain-containing 16		1.07294	2.10371	1.09944e-06
	ZTRI_7.392	glycosyltransferase family 25		1.07253	2.10311	6.47241e-26
	ZTRI_6.162	hypothetical protein MYCGRDRAFT_104758		1.07238	2.1029	2.24776e-08
	ZTRI_2.918	scp-like extracellular	Cysteine-rich secretory protein family (PF00188) 130->258	1.07217	2.1026	9.5327e-18
	ZTRI_7.36	hypothetical protein MYCGRDRAFT_110052		1.07089	2.10073	9.37937e-08
	ZTRI_2.399	ATPase of HSP90 chaperone DNA topoisomerase II histidine kinase	His Kinase A (phospho-acceptor) domain (PF00512) 587->647, Histidine kinase-, DNA gyrase B-, and HSP90-like ATPase (PF02518) 763->884, Response regulator receiver domain (PF00072) 1282->1408	1.06796	2.09647	2.24866e-22
	ZTRI_1.1964	dihydroxyacetone kinase	Dak1 domain (PF02733) 20->345, DAK2 domain (PF02734) 410->585	1.06771	2.0961	5.89188e-28
	ZTRI_10.255	gyf domain-containing	GYF domain (PF02213) 703->750	1.06749	2.09578	1.31201e-20
	ZTRI_11.257	disulfide isomerase	Thioredoxin (PF00085) 19->120, Thioredoxin-like domain (PF13848) 153->334, Thioredoxin (PF00085) 356->459	1.06739	2.09563	1.51295e-26
	ZTRI_1.28	peptide methionine sulfoxide reductase	Peptide methionine sulfoxide reductase (PF01625) 37->189	1.0661	2.09376	3.72079e-13
	ZTRI_12.64	nuclear pore complex subunit Nup133	Nup133 N terminal like (PF08801) 152->556, Non-repetitive/WGA-negative nucleoporin C-terminal (PF03177) 633->1251	1.0639	2.09058	7.49646e-35
	ZTRI_12.221	hypothetical protein MYCGRDRAFT_111483		1.06389	2.09056	3.38882e-11
	ZTRI_10.262	PLP-dependent transferase	Aminotransferase class-V (PF00266) 83->275	1.06355	2.09006	3.37009e-17
	ZTRI_9.214	vacuolar membrane-associated IML1	Vacuolar membrane-associated protein Iml1 (PF12257) 96->358, Domain found in Dishevelled, Egl-10, and Pleckstrin (DEP) (PF00610) 1007->1077	1.06326	2.08964	1.34808e-11
	ZTRI_4.43	glycoside hydrolase family 3	Glycosyl hydrolase family 3 N terminal domain (PF00933) 145->388, Glycosyl hydrolase family 3 C-terminal domain (PF01915) 435->687, Fibronectin type III-like domain (PF14310) 747->813	1.06034	2.08542	8.78556e-06
	ZTRI_1.122	heat shock sti1	Tetratricopeptide repeat (PF13432) 8->60, Tetratricopeptide repeat (PF13181) 72->104, Tetratricopeptide repeat (PF13424) 297->362	1.05906	2.08357	8.44847e-12
	ZTRI_1.733	nad dependent epimerase		1.05865	2.08298	1.16266e-19
	ZTRI_1.1341.2	ubiquitin- ligase	HECT-domain (ubiquitin-transferase) (PF00632) 1557->1904	1.05823	2.08238	4.19023e-43
	ZTRI_1.14	alkanesulfonate monooxygenase	Luciferase-like monooxygenase (PF00296) 102->484	1.05789	2.08188	7.08927e-14
	ZTRI_16.85	SNF2 family DNA-dependent ATPase domain-containing		1.05736	2.08113	0.0210249
	ZTRI_9.291	alcohol dehydrogenase 1	Alcohol dehydrogenase GroES-like domain (PF08240) 32->140, Zinc-binding dehydrogenase (PF00107) 183->312	1.05735	2.0811	1.36261e-13
	ZTRI_2.74	---NA---		1.05583	2.07892	0.000564976
	ZTRI_10.303	dihydrolipoamide acetyltransferase component of pyruvate dehydrogenase	Biotin-requiring enzyme (PF00364) 53->126, e3 binding domain (PF02817) 205->238, 2-oxoacid dehydrogenases acyltransferase (catalytic domain) (PF00198) 258->494	1.05553	2.07848	2.12583e-20
	ZTRI_7.205	hypothetical protein TI39_contig483g00002		1.05512	2.0779	9.4347e-31
	ZTRI_1.1246	mismatched base pair and cruciform DNA recognition		1.05488	2.07754	1.45093e-05
	ZTRI_6.470	kinesin family	Kinesin motor domain (PF00225) 8->330	1.05478	2.0774	2.13437e-20
	ZTRI_6.615	---NA---		1.05444	2.07691	4.91489e-05
	ZTRI_4.519	DNA primase large subunit	Eukaryotic and archaeal DNA primase, large subunit (PF04104) 194->479	1.05433	2.07676	2.06201e-10
	ZTRI_1.1806	DNA replication helicase Dna2	DNA replication factor Dna2 (PF08696) 609->820, AAA domain (PF13086) 1231->1322, AAA domain (PF13086) 1340->1401, AAA domain (PF13087) 1409->1619	1.0543	2.07671	1.91204e-20
	ZTRI_7.213	ubx domain-containing	TUG ubiquitin-like domain (PF11470) 10->73	1.05421	2.07658	3.64294e-10
	ZTRI_5.339	Alpha beta-hydrolase		1.0538	2.076	7.95094e-16
	ZTRI_21.66	hypothetical protein MYCGRDRAFT_98122		1.05368	2.07582	8.75348e-18
	ZTRI_7.222	clathrin heavy chain	Clathrin propeller repeat (PF01394) 153->191, Clathrin propeller repeat (PF01394) 259->291, Clathrin-H-link (PF13838) 359->424, Region in Clathrin and VPS (PF00637) 545->681, Region in Clathrin and VPS (PF00637) 692->829, Region in Clathrin and VPS (PF00637) 842->966, Region in Clathrin and VPS (PF00637) 984->1123, Region in Clathrin and VPS (PF00637) 1133->1271, Region in Clathrin and VPS (PF006…	1.05284	2.07462	3.65412e-32
	ZTRI_2.793	DSBA oxidoreductase	DSBA-like thioredoxin domain (PF01323) 106->249	1.05264	2.07432	0.0299084
	ZTRI_2.955	translation elongation factor Tu	Elongation factor Tu GTP binding domain (PF00009) 52->245, Elongation factor Tu domain 2 (PF03144) 269->338, Elongation factor Tu C-terminal domain (PF03143) 344->443	1.05262	2.07429	1.04947e-25
	ZTRI_14.30	retrotransposon nucleocapsid		1.05215	2.07362	0.0323051
	ZTRI_3.601	hypothetical protein MYCGRDRAFT_103761		1.05061	2.07141	0.0109968
	ZTRI_12.186	Heat shock 70 kDa 12B	Hsp70 protein (PF00012) 20->288	1.05039	2.07109	1.63929e-08
	ZTRI_11.327	SAICAR synthase	Phosphatidylinositol-4-phosphate 5-Kinase (PF01504) 422->740	1.0501	2.07067	1.7519e-28
	ZTRI_1.1649	PHD finger domain	PHD-finger (PF00628) 473->525	1.04937	2.06963	1.2535e-20
	ZTRI_7.386	deoxyuridine 5 -triphosphate nucleotidohydrolase like	dUTPase (PF00692) 76->160	1.04817	2.06791	2.19256e-05
	ZTRI_1.1239	hypothetical protein MYCGRDRAFT_89618		1.0478	2.06738	5.24212e-09
	ZTRI_2.480	hypothetical protein MYCGRDRAFT_90681		1.04724	2.06658	5.14956e-07
	ZTRI_10.171.1	glutamate synthase	Glutamine amidotransferases class-II (PF00310) 107->539, Glutamate synthase central domain (PF04898) 575->861, Conserved region in glutamate synthase (PF01645) 922->1292, GXGXG motif (PF01493) 1373->1560, Dihydroprymidine dehydrogenase domain II, 4Fe-4S cluster (PF14691) 1695->1803, Pyridine nucleotide-disulphide oxidoreductase (PF07992) 1818->2129	1.045	2.06337	4.17829e-47
	ZTRI_20.44	hypothetical protein MYCGRDRAFT_98032		1.04427	2.06232	1.10172e-05
	ZTRI_7.97	cfem domain	CFEM domain (PF05730) 22->88	1.04374	2.06156	1.92093e-08
	ZTRI_1.3	UNC-50 family	Slx4 endonuclease (PF09494) 1207->1309	1.04299	2.06049	6.25892e-26
	ZTRI_6.293	phospholipid metabolism enzyme regulator like	Vacuolar segregation subunit 7 (PF12751) 341->714	1.0422	2.05937	1.32589e-16
	ZTRI_5.783	chaperone dnaJ	DnaJ domain (PF00226) 7->68, DnaJ C terminal domain (PF01556) 123->343, DnaJ central domain (PF00684) 150->215	1.04091	2.05752	3.89535e-11
	ZTRI_6.37	golgi transport complex subunit Cog4	COG4 transport protein (PF08318) 175->509	1.04014	2.05643	2.72976e-21
	ZTRI_10.137	hypothetical protein TI39_contig415g00023		1.03972	2.05583	0.00032967
	ZTRI_16.27	nuclear distribution nudE		1.0389	2.05467	9.73884e-13
	ZTRI_3.607	haspin kinase	Haspin like kinase domain (PF12330) 280->594	1.03857	2.0542	1.6255e-14
	ZTRI_6.375	hypothetical protein TI39_contig310g00014		1.03828	2.05378	3.18343e-12
	ZTRI_4.481	oxalate secreted	Cupin (PF00190) 172->298, Cupin (PF00190) 344->478	1.03691	2.05182	2.37394e-06
	ZTRI_13.299	3-oxoacyl-[acyl-carrier- ] reductase	Enoyl-(Acyl carrier protein) reductase (PF13561) 25->256	1.03639	2.05108	1.41181e-06
	ZTRI_2.962	chromosome segregation SMC-like		1.03586	2.05034	2.76365e-16
	ZTRI_6.598	6-phosphogluconate dehydrogenase	NAD binding domain of 6-phosphogluconate dehydrogenase (PF03446) 9->179, 6-phosphogluconate dehydrogenase, C-terminal domain (PF00393) 184->479	1.03485	2.04891	9.18898e-27
	ZTRI_6.374	transcription factor HOG pathway	MIF4G domain (PF02854) 314->508, MA3 domain (PF02847) 616->737	1.03444	2.04832	3.0036e-15
	ZTRI_8.537	bile acid-transporting ATPase	ABC transporter transmembrane region (PF00664) 466->641, ABC transporter (PF00005) 712->859, ABC transporter transmembrane region (PF00664) 1032->1351, ABC transporter (PF00005) 1420->1620	1.03379	2.0474	6.80288e-37
	ZTRI_8.203	mosc domain containing	MOSC N-terminal beta barrel domain (PF03476) 2->132, MOSC domain (PF03473) 172->315	1.0333	2.04669	0.00840661
	ZTRI_12.379	shugoshin like	Shugoshin N-terminal coiled-coil region (PF07558) 29->73, Shugoshin C terminus (PF07557) 461->485	1.03316	2.0465	6.58632e-16
	ZTRI_2.311	hypothetical protein MYCGRDRAFT_79286		1.03262	2.04573	3.88461e-11
	ZTRI_9.617	---NA---		1.02931	2.04105	1.60824e-07
	ZTRI_8.19	hypothetical protein MYCGRDRAFT_94883		1.02773	2.03881	1.08437e-15
	ZTRI_1.1194	nucleotide exchange	GrpE (PF01025) 70->240	1.02727	2.03816	5.96613e-18
	ZTRI_10.164	UBA TS-N domain containing	Cytoskeletal-regulatory complex EF hand (PF12763) 149->237, Cytoskeletal-regulatory complex EF hand (PF12763) 304->395	1.02696	2.03773	2.59249e-22
	ZTRI_3.576	hypothetical protein TI39_contig278g00018		1.0268	2.0375	5.12634e-20
	ZTRI_18.41	---NA---		1.02663	2.03726	0.00228628
	ZTRI_5.658	hypothetical protein MYCGRDRAFT_93448		1.02629	2.03678	4.61713e-06
	ZTRI_9.440	DNA RNA polymerase	DNA-directed RNA polymerase N-terminal (PF14700) 375->707, DNA-dependent RNA polymerase (PF00940) 831->1464	1.02609	2.03649	4.4878e-24
	ZTRI_4.575	hypothetical protein MYCGRDRAFT_104228		1.02534	2.03544	3.44478e-15
	ZTRI_4.485	C-type lectin	Inner centromere protein, ARK binding region (PF03941) 1099->1160	1.02528	2.03536	2.53957e-22
	ZTRI_7.225	hypothetical protein TI39_contig589g00007		1.02521	2.03526	2.0396e-19
	ZTRI_2.208	hypothetical protein MYCGRDRAFT_107889		1.02485	2.03474	0.0124308
	ZTRI_11.517	f-box domain-containing	F-box-like (PF12937) 229->277	1.02481	2.03469	5.63817e-09
	ZTRI_3.1127	hypothetical protein TI39_contig5869g00003		1.02439	2.03411	9.1427e-06
	ZTRI_6.593	hypothetical protein TI39_contig4464g00002		1.02437	2.03406	0.0429698
	ZTRI_11.491	hypothetical protein MYCGRDRAFT_96836	Flavin reductase like domain (PF01613) 604->761	1.02332	2.03259	1.28441e-31
	ZTRI_2.851	fungal specific transcription factor domain-containing	Fungal Zn(2)-Cys(6) binuclear cluster domain (PF00172) 120->151, Fungal specific transcription factor domain (PF04082) 285->543	1.02293	2.03204	4.03597e-16
	ZTRI_9.238	rho guanyl nucleotide exchange factor	RhoGEF domain (PF00621) 241->436	1.02286	2.03194	9.93064e-34
	ZTRI_4.380	chromosome segregation (Pcs1)		1.02263	2.03161	1.06986e-19
	ZTRI_1.492	DUF1014-domain-containing	Coiled-coil domain-containing protein 124 (PF06244) 24->188	1.02038	2.02845	4.0972e-18
	ZTRI_11.26	Ubiquitin carboxyl-terminal hydrolase	A repeated domain in UCH-protein (PF13446) 346->392, A repeated domain in UCH-protein (PF13446) 409->465, A repeated domain in UCH-protein (PF13446) 473->532, Ubiquitin carboxyl-terminal hydrolase (PF00443) 605->1121	1.01979	2.02762	5.18649e-41
	ZTRI_1.113	cyclophilin 1 long isoform	Cyclophilin type peptidyl-prolyl cis-trans isomerase/CLD (PF00160) 70->206	1.0196	2.02736	1.65707e-11
	ZTRI_13.253	Di-copper centre-containing	Common central domain of tyrosinase (PF00264) 127->360	1.01937	2.02704	2.81179e-15
	ZTRI_2.250	hypothetical protein TI39_contig295g00015	Domain of unknown function (DUF3328) (PF11807) 47->259	1.01909	2.02664	4.72998e-12
	ZTRI_20.57	retrotransposable element tf2 155 kda type 1-like	Chromo (CHRromatin Organisation MOdifier) domain (PF00385) 247->310	1.01836	2.02561	8.27039e-18
	ZTRI_5.75	WD40 repeat	WD domain, G-beta repeat (PF00400) 91->124, WD domain, G-beta repeat (PF00400) 131->167	1.01785	2.0249	0.0320267
	ZTRI_9.171	glycosyltransferase family 8		1.01741	2.02429	0.0302352
	ZTRI_5.598	carbamoyl-phosphate synthase arginine-specific large chain	Carbamoyl-phosphate synthase L chain, ATP binding domain (PF02786) 210->413, Carbamoyl-phosphate synthetase large chain, oligomerisation domain (PF02787) 499->620, Carbamoyl-phosphate synthase L chain, ATP binding domain (PF02786) 747->955	1.01705	2.02378	5.8819e-43
	ZTRI_5.122	cytochrome c	Cytochrome c (PF00034) 12->108	1.01694	2.02362	6.69331e-17
	ZTRI_3.820	hypothetical protein MYCGRDRAFT_91950		1.01482	2.02066	0.000868381
	ZTRI_3.630	ARM repeat-containing		1.01474	2.02054	3.75838e-31
	ZTRI_13.268	lysophospholipase	Lysophospholipase catalytic domain (PF01735) 89->531	1.01454	2.02026	1.34185e-37
	ZTRI_11.78	hypothetical protein MYCGRDRAFT_111181	Nucleoporin or Nuclear pore complex subunit NUP214=Nup159 (PF16755) 108->459	1.01454	2.02026	9.37272e-27
	ZTRI_2.1133	U1 small nuclear ribonucleo	U1 small nuclear ribonucleoprotein of 70kDa MW N terminal (PF12220) 4->95, RNA recognition motif. (a.k.a. RRM, RBD, or RNP domain) (PF00076) 106->179	1.0143	2.01992	2.88872e-11
	ZTRI_9.341	hypothetical protein MYCGRDRAFT_95754		1.01267	2.01763	1.18157e-15
	ZTRI_6.64	glycosyltransferase family 20	Glycosyltransferase family 20 (PF00982) 234->636, Trehalose-phosphatase (PF02358) 670->904	1.01168	2.01625	3.06855e-16
	ZTRI_5.592	WD40 repeat	WD domain, G-beta repeat (PF00400) 10->43, WD domain, G-beta repeat (PF00400) 334->369	1.01061	2.01476	2.66533e-12
	ZTRI_12.359	FAD dependent oxidoreductase	FAD dependent oxidoreductase (PF01266) 57->461	1.0092	2.01279	2.85715e-21
	ZTRI_4.762	Di-copper centre-containing	Common central domain of tyrosinase (PF00264) 82->344	1.00919	2.01278	2.66337e-20
	ZTRI_11.4	male sterility	AMP-binding enzyme (PF00501) 57->179, Phosphopantetheine attachment site (PF00550) 388->432	1.00904	2.01256	3.22101e-09
	ZTRI_7.636	atp-dependent clp protease	Ribosome biogenesis protein SLX9 (PF15341) 65->236	1.00829	2.01153	3.33904e-10
	ZTRI_3.583	glycoside hydrolase family 13	Alpha amylase, catalytic domain (PF00128) 64->363, Domain of unknown function (DUF1966) (PF09260) 412->500	1.00776	2.01079	1.18475e-10
	ZTRI_2.273	gtp-binding rho2	Ras family (PF00071) 12->182	1.00775	2.01077	1.91151e-19
	ZTRI_3.377	rho guanyl nucleotide exchange factor	CDC24 Calponin (PF06395) 143->230, RhoGEF domain (PF00621) 264->438, Pleckstrin homology domain (PF15411) 467->587, PB1 domain (PF00564) 945->1031	1.00746	2.01037	1.25812e-31
	ZTRI_6.325	hypothetical protein MYCGRDRAFT_93872		1.00685	2.00952	0.0142247
	ZTRI_21.40	hypothetical protein MYCGRDRAFT_106713, partial		1.00675	2.00938	5.81229e-13
	ZTRI_8.464	vacuolar ATP synthase catalytic subunit A	ATP synthase alpha/beta family, beta-barrel domain (PF02874) 119->181, ATPsynthase alpha/beta subunit N-term extension (PF16886) 197->320, ATP synthase alpha/beta family, nucleotide-binding domain (PF00006) 329->554	1.00606	2.00842	6.06588e-34
	ZTRI_9.126	chromatin remodeling complex WSTF- small	SNF2 family N-terminal domain (PF00176) 248->618, Helicase conserved C-terminal domain (PF00271) 645->759	1.00568	2.00788	8.49815e-16
	ZTRI_9.190	hypothetical protein TI39_contig5842g00029		1.00477	2.00662	0.00158855
	ZTRI_5.664	Transcriptional regulatory moc3	Fungal Zn(2)-Cys(6) binuclear cluster domain (PF00172) 11->49	1.00368	2.0051	0.000137605
	ZTRI_3.979	RNA-binding domain-containing	RNA recognition motif. (a.k.a. RRM, RBD, or RNP domain) (PF00076) 103->172	1.00328	2.00455	8.15261e-10
	ZTRI_11.70	STE STE11 BCK1 kinase	Protein kinase domain (PF00069) 1445->1729	1.00283	2.00392	2.74201e-31
	ZTRI_3.94	hypothetical protein MYCGRDRAFT_108424		1.00198	2.00275	5.13328e-35
	ZTRI_1.718	erythromycin esterase		1.00181	2.00251	2.05426e-16
	ZTRI_11.343	snare-dependent exocytosis	WD domain, G-beta repeat (PF00400) 242->263, Lethal giant larvae(Lgl) like, C-terminal (PF08596) 519->915	1.00065	2.0009	1.08983e-31
	ZTRI_15.78	hypothetical protein MYCGRDRAFT_111752		1.00065	2.0009	0.000165487
	ZTRI_1.573	short-chain dehydrogenase reductase family	short chain dehydrogenase (PF00106) 90->281	0.999129	1.99879	1.64938e-09
	ZTRI_12.445	WD40 repeat	WD domain, G-beta repeat (PF00400) 243->280	0.998956	1.99855	5.97335e-17
	ZTRI_3.976	kinase	Protein kinase domain (PF00069) 355->517	0.998797	1.99833	0.0184405
	ZTRI_9.43	hypothetical protein TI39_contig47g00018		0.998229	1.99755	0.018084
	ZTRI_1.534	hydantoin utilization a	Hydantoinase/oxoprolinase N-terminal region (PF05378) 5->186, Hydantoinase/oxoprolinase (PF01968) 208->493, Hydantoinase B/oxoprolinase (PF02538) 732->1249	0.997324	1.99629	1.99301e-14
	ZTRI_1.817	transketolase	Transketolase, thiamine diphosphate binding domain (PF00456) 7->339, Transketolase, pyrimidine binding domain (PF02779) 355->531, Transketolase, C-terminal domain (PF02780) 545->656	0.997243	1.99618	1.28907e-30
	ZTRI_6.417	hypothetical protein TI39_contig4225g00007		0.995183	1.99333	9.67044e-08
	ZTRI_6.599	hypothetical protein TI39_contig282g00003		0.994698	1.99266	2.46712e-08
	ZTRI_2.588	GTP-binding 1	Elongation factor Tu GTP binding domain (PF00009) 194->413, Elongation factor Tu domain 2 (PF03144) 440->510, Elongation factor Tu C-terminal domain (PF03143) 533->592	0.993787	1.99141	4.1279e-27
	ZTRI_6.683	glycosyltransferase family 20	Glycosyltransferase family 20 (PF00982) 13->478	0.992799	1.99004	4.39121e-16
	ZTRI_5.236	structural maintenance of chromosomes 5 smc5	RecF/RecN/SMC N terminal domain (PF02463) 76->1078	0.992634	1.98981	2.66732e-18
	ZTRI_4.873	pwwp domain-containing	PWWP domain (PF00855) 116->222	0.991689	1.98851	1.306e-16
	ZTRI_7.73	isocitrate dehydrogenase [NAD] subunit mitochondrial	Isocitrate/isopropylmalate dehydrogenase (PF00180) 43->370	0.991581	1.98836	4.56687e-31
	ZTRI_12.25	Fe-S cluster assembly dre2	Fe-S cluster assembly protein DRE2 N-terminus (PF16803) 28->154, Cytokine-induced anti-apoptosis inhibitor 1, Fe-S biogenesis (PF05093) 244->351	0.991238	1.98789	1.22151e-10
	ZTRI_6.595	cytochrome P450	Cytochrome P450 (PF00067) 42->488	0.991216	1.98786	1.79407e-10
	ZTRI_1.1060	peroxisomal biogenesis factor 6	ATPase family associated with various cellular activities (AAA) (PF00004) 1045->1179	0.990498	1.98687	7.02351e-21
	ZTRI_8.33	N-terminal nucleophile aminohydrolase	Proteasome subunit A N-terminal signature (PF10584) 5->27, Proteasome subunit (PF00227) 28->212	0.989751	1.98584	1.42345e-08
	ZTRI_6.566	hypothetical protein TI39_contig402g00009		0.989201	1.98508	0.000357163
	ZTRI_1.1677	lytic polysaccharide monooxygenase		0.988775	1.9845	3.10639e-06
	ZTRI_5.827	G- coupled receptor		0.987979	1.98341	2.2807e-14
	ZTRI_6.191	WD40 repeat		0.987617	1.98291	2.31913e-06
	ZTRI_2.179	Trimethyllysine dioxygenase	Protein of unknown function (DUF971) (PF06155) 105->191, Taurine catabolism dioxygenase TauD, TfdA family (PF02668) 211->461	0.987037	1.98211	8.30183e-40
	ZTRI_11.103	fmn-dependent dehydrogenase	FMN-dependent dehydrogenase (PF01070) 67->224, FMN-dependent dehydrogenase (PF01070) 232->380	0.985662	1.98022	3.37556e-15
	ZTRI_7.278	---NA---		0.985495	1.97999	2.5201e-17
	ZTRI_5.347	thioredoxin reductase	Pyridine nucleotide-disulphide oxidoreductase (PF07992) 4->309	0.985409	1.97987	4.22286e-06
	ZTRI_9.98	f-box domain		0.983393	1.97711	1.25319e-08
	ZTRI_6.420	glycosyltransferase family 1	GRAM domain (PF02893) 276->321, PH domain (PF00169) 335->419, GRAM domain (PF02893) 800->897, Glycosyltransferase family 28 N-terminal domain (PF03033) 986->1121	0.983199	1.97684	7.45136e-18
	ZTRI_2.1164	mitochondrial carrier	Mitochondrial carrier protein (PF00153) 39->116, Mitochondrial carrier protein (PF00153) 132->217, Mitochondrial carrier protein (PF00153) 231->315	0.982894	1.97643	2.57878e-14
	ZTRI_2.901	hypothetical protein TI39_contig593g00016	Non-classical export protein 1 (PF11654) 3->39	0.98285	1.97637	8.89405e-09
	ZTRI_9.522	pentatricopeptide repeat	PPR repeat family (PF13041) 998->1047, Pentatricopeptide repeat domain (PF13812) 1131->1188	0.982744	1.97622	4.71314e-17
	ZTRI_12.174	MFS general substrate transporter		0.982551	1.97596	0.00770743
	ZTRI_12.18	GPI anchored serine-threonine rich		0.982287	1.97559	5.34446e-08
	ZTRI_2.805	STAG-domain-containing	STAG domain (PF08514) 211->323	0.982103	1.97534	4.88983e-19
	ZTRI_2.697	Sec63-domain-containing	DEAD/DEAH box helicase (PF00270) 280->466, Helicase conserved C-terminal domain (PF00271) 582->667, Sec63 Brl domain (PF02889) 791->1095, DEAD/DEAH box helicase (PF00270) 1141->1303, Helicase conserved C-terminal domain (PF00271) 1417->1504, Sec63 Brl domain (PF02889) 1631->1956	0.98184	1.97498	1.26022e-22
	ZTRI_10.235	short-chain dehydrogenase reductase like	Orsellinic acid/F9775 biosynthesis cluster protein D (PF12013) 6->108, Enoyl-(Acyl carrier protein) reductase (PF13561) 547->784	0.981814	1.97495	2.57303e-13
	ZTRI_4.537	cytochrome b561 ferric reductase transmembrane		0.981647	1.97472	3.14221e-10
	ZTRI_1.647	amidase signature enzyme	Amidase (PF01425) 158->566	0.979412	1.97166	2.57329e-16
	ZTRI_3.168	pyruvate dehydrogenase beta subunit	Transketolase, pyrimidine binding domain (PF02779) 47->221, Transketolase, C-terminal domain (PF02780) 241->362	0.978739	1.97074	1.27004e-21
	ZTRI_6.633	AP endonuclease	Xylose isomerase-like TIM barrel (PF01261) 153->369	0.978405	1.97029	3.00602e-15
	ZTRI_4.331	Vacuolar sorting-associated VPS28	VPS28 protein (PF03997) 47->247	0.978055	1.96981	6.43796e-10
	ZTRI_5.680	hypothetical protein MYCGRDRAFT_72526	Optic atrophy 3 protein (OPA3) (PF07047) 4->184	0.976949	1.9683	1.90544e-20
	ZTRI_18.14	hypothetical protein MYCGRDRAFT_97860		0.976648	1.96789	0.0154594
	ZTRI_1.581	hypothetical protein MYCGRDRAFT_89079		0.9761	1.96714	0.000159898
	ZTRI_5.507	myosin regulatory light chain cdc4	EF-hand domain (PF13405) 7->33, EF-hand domain pair (PF13499) 78->136	0.974974	1.96561	1.46312e-14
	ZTRI_21.45	hypothetical protein MYCGRDRAFT_98105		0.974669	1.96519	1.01922e-09
	ZTRI_6.106	DNA mismatch repair MSH2	MutS domain I (PF01624) 13->119, MutS domain II (PF05188) 134->272, MutS domain III (PF05192) 291->595, MutS family domain IV (PF05190) 459->554, MutS domain V (PF00488) 652->858	0.97371	1.96388	3.49931e-15
	ZTRI_10.125	Poly(A) polymerase	Poly(A) polymerase central domain (PF04928) 10->355, Nucleotidyltransferase domain (PF01909) 73->162, Poly(A) polymerase predicted RNA binding domain (PF04926) 358->552	0.973342	1.96338	3.58664e-33
	ZTRI_4.21	hypothetical protein MYCGRDRAFT_92237	Putative cyclase (PF04199) 114->287	0.972681	1.96248	2.23388e-08
	ZTRI_9.167	major facilitator superfamily transporter	Fungal trichothecene efflux pump (TRI12) (PF06609) 100->566	0.971737	1.9612	1.74505e-06
	ZTRI_5.183	dimethylaniline monooxygenase	NAD(P)-binding Rossmann-like domain (PF13450) 56->88, Flavin-binding monooxygenase-like (PF00743) 160->330	0.971182	1.96045	7.70584e-07
	ZTRI_1.1743	nuclear mrna splicing factor-associated	RNA recognition motif. (a.k.a. RRM, RBD, or RNP domain) (PF00076) 296->343	0.971106	1.96034	6.84689e-15
	ZTRI_21.27	hypothetical protein MYCGRDRAFT_98089	FHA domain (PF00498) 78->124	0.970312	1.95926	1.20078e-15
	ZTRI_3.162.1	DNA polymerase sigma	Nucleotidyltransferase domain (PF01909) 443->535, Cid1 family poly A polymerase (PF03828) 607->663	0.969987	1.95882	2.06028e-29
	ZTRI_5.535	chromosome segregation	Chromosome segregation protein Csm1/Pcs1 (PF12539) 368->464	0.969925	1.95874	5.99787e-19
	ZTRI_1.1512	phytanoyl- dioxygenase family	Phytanoyl-CoA dioxygenase (PhyH) (PF05721) 25->209	0.969513	1.95818	1.55041e-07
	ZTRI_13.111	Zn(II)2Cys6 transcription factor acuM	Fungal Zn(2)-Cys(6) binuclear cluster domain (PF00172) 71->96	0.968624	1.95697	1.3828e-12
	ZTRI_3.604	Aldo keto reductase	Aldo/keto reductase family (PF00248) 18->302	0.968344	1.95659	6.11518e-16
	ZTRI_20.76	hypothetical protein MYCGRDRAFT_98060		0.967981	1.9561	1.3649e-07
	ZTRI_9.176	quinone oxidoreductase	Alcohol dehydrogenase GroES-like domain (PF08240) 70->130, Zinc-binding dehydrogenase (PF00107) 192->324	0.967825	1.95589	7.41851e-09
	ZTRI_9.432	hypothetical protein MYCGRDRAFT_95836		0.966306	1.95383	1.40262e-10
	ZTRI_9.181	beta-tubulin cofactor d like	Tubulin folding cofactor D C terminal (PF12612) 944->1113	0.963375	1.94987	1.52621e-17
	ZTRI_3.243	E3 ubiquitin- ligase NEDD4	HECT-domain (ubiquitin-transferase) (PF00632) 797->1125	0.962684	1.94893	1.00453e-05
	ZTRI_1.126	cytochrome c oxidase polypeptide IV mitochondrial precursor	Cytochrome c oxidase subunit Vb (PF01215) 44->167	0.962136	1.94819	4.10717e-08
	ZTRI_2.802	sorting nexin Mvp1	PX domain (PF00787) 345->431	0.96119	1.94692	5.43149e-23
	ZTRI_12.10	hypothetical protein MYCGRDRAFT_96876		0.960624	1.94615	9.88711e-06
	ZTRI_2.454	cell division control 48	Cell division protein 48 (CDC48), N-terminal domain (PF02359) 44->124, Cell division protein 48 (CDC48), domain 2 (PF02933) 146->208, ATPase family associated with various cellular activities (AAA) (PF00004) 259->388, ATPase family associated with various cellular activities (AAA) (PF00004) 533->665, Vps4 C terminal oligomerisation domain (PF09336) 748->787	0.960499	1.94598	1.74424e-10
	ZTRI_1.1590	hypothetical protein MYCGRDRAFT_102792		0.960144	1.9455	5.4574e-07
	ZTRI_13.86	hypothetical protein MYCGRDRAFT_97302	Survival motor neuron (SMN) interacting protein 1 (SIP1) (PF04938) 135->342	0.960141	1.9455	1.57967e-14
	ZTRI_20.20	hypothetical protein MYCGRDRAFT_94792		0.960091	1.94543	0.00358572
	ZTRI_5.283	sodium transport ATPase 5	Cation transporter/ATPase, N-terminus (PF00690) 25->92, E1-E2 ATPase (PF00122) 132->263, E1-E2 ATPase (PF00122) 290->359, haloacid dehalogenase-like hydrolase (PF00702) 379->742, Cation transporting ATPase, C-terminus (PF00689) 819->1018	0.959957	1.94525	4.56397e-22
	ZTRI_10.438	Proteasome subunit beta type-1		0.957121	1.94143	0.00072815
	ZTRI_18.59	hypothetical protein TI39_contig4182g00004		0.956412	1.94048	4.21969e-05
	ZTRI_7.391	hypothetical protein DOTSEDRAFT_36857		0.956394	1.94045	0.005593
	ZTRI_5.509	aspartate aminotransferase	Aminotransferase class I and II (PF00155) 55->429	0.955605	1.93939	5.20904e-31
	ZTRI_1.1803	domain containing	DnaJ domain (PF00226) 7->71	0.955163	1.9388	0.000165507
	ZTRI_2.32	beta-ketoacyl synthase	Beta-ketoacyl synthase, N-terminal domain (PF00109) 237->481, Beta-ketoacyl synthase, C-terminal domain (PF02801) 490->605, Acyl transferase domain (PF00698) 781->1014, Phosphopantetheine attachment site (PF00550) 1496->1561, Methyltransferase domain (PF08242) 1837->1937, alpha/beta hydrolase fold (PF07859) 2064->2185	0.954591	1.93803	9.15128e-10
	ZTRI_7.425	hypothetical protein TI39_contig476g00015		0.954067	1.93733	0.000337746
	ZTRI_13.42.1	carboxypeptidase S1	Serine carboxypeptidase (PF00450) 70->541	0.954053	1.93731	0.00468299
	ZTRI_7.187	glutathione S-transferase	Glutathione S-transferase, N-terminal domain (PF02798) 29->99, Glutathione S-transferase, C-terminal domain (PF00043) 156->230	0.953638	1.93675	2.82578e-14
	ZTRI_11.371	histone H2B	Core histone H2A/H2B/H3/H4 (PF00125) 8->112	0.953401	1.93643	6.08828e-14
	ZTRI_13.54	hypothetical protein MYCGRDRAFT_106447	Transposase (PF01498) 158->212, DDE superfamily endonuclease (PF13358) 371->426	0.953083	1.93601	3.19637e-05
	ZTRI_12.378	hypothetical protein MYCGRDRAFT_111548		0.952939	1.93581	3.4723e-05
	ZTRI_5.571	golgi apparatus membrane tvp23	Eukaryotic protein of unknown function (DUF846) (PF05832) 18->161	0.952084	1.93467	1.53126e-13
	ZTRI_3.159	choline oxidase ( )	GMC oxidoreductase (PF00732) 14->306, GMC oxidoreductase (PF05199) 383->524	0.95185	1.93435	2.77069e-17
	ZTRI_9.109	sister chromatid cohesion mis4	HEAT repeat associated with sister chromatid cohesion (PF12765) 975->1016, Sister chromatid cohesion C-terminus (PF12830) 1463->1647	0.951057	1.93329	5.60699e-26
	ZTRI_10.541	cupin -type		0.950786	1.93293	1.73073e-11
	ZTRI_9.16	hypothetical protein MYCGRDRAFT_82029		0.95062	1.9327	0.00068642
	ZTRI_1.1215	nadh:flavin oxidoreductase nadh oxidase family	NADH:flavin oxidoreductase / NADH oxidase family (PF00724) 9->342	0.95053	1.93258	9.30407e-07
	ZTRI_13.75	hypothetical protein MYCGRDRAFT_111601		0.949925	1.93177	2.708e-05
	ZTRI_11.221	abc-2 type transporter	ABC-transporter extracellular N-terminal (PF14510) 107->199, ABC transporter (PF00005) 228->381, ABC-2 type transporter (PF01061) 549->758, CDR ABC transporter (PF06422) 770->855, ABC transporter (PF00005) 915->1066, ABC-2 type transporter (PF01061) 1214->1423	0.948601	1.93	6.11081e-13
	ZTRI_11.204	hypothetical protein TI39_contig336g00058		0.948372	1.92969	3.27042e-05
	ZTRI_10.277	peptidase inhibitor i9		0.948259	1.92954	9.36846e-13
	ZTRI_3.300	Hsp90 co-chaperone Cdc37	Cdc37 N terminal kinase binding (PF03234) 2->143, Cdc37 Hsp90 binding domain (PF08565) 264->377, Cdc37 C terminal domain (PF08564) 406->493	0.948242	1.92952	1.55199e-10
	ZTRI_12.214	only prolin and serin are matching in the corresponding		0.947782	1.9289	6.71201e-19
	ZTRI_3.1137	hypothetical protein MYCGRDRAFT_92215		0.947327	1.9283	1.93683e-12
	ZTRI_12.152	regulatory cys-3 bZIP transcription factor ( )	Basic region leucine zipper (PF07716) 146->196	0.947296	1.92825	2.2229e-07
	ZTRI_8.561	ARM repeat-containing	Nuclear condensing complex subunits, C-term domain (PF12719) 638->934	0.947125	1.92803	2.88663e-21
	ZTRI_4.441	cohesin complex subunit	RecF/RecN/SMC N terminal domain (PF02463) 6->1247, SMC proteins Flexible Hinge Domain (PF06470) 549->664	0.946571	1.92729	1.22347e-32
	ZTRI_16.26	hypothetical protein MYCGRDRAFT_97717		0.946496	1.92719	2.57249e-05
	ZTRI_7.88	---NA---		0.94603	1.92656	5.59723e-07
	ZTRI_6.538	prohibitin-2 like	SPFH domain / Band 7 family (PF01145) 63->241	0.944813	1.92494	1.88418e-15
	ZTRI_2.137	hypothetical protein MYCGRDRAFT_90417		0.943347	1.92298	2.29202e-14
	ZTRI_5.836	hypothetical protein MYCGRDRAFT_93584		0.942715	1.92214	0.00628845
	ZTRI_8.147	Ribokinase	pfkB family carbohydrate kinase (PF00294) 11->336	0.942631	1.92203	4.14705e-11
	ZTRI_6.25	carotenoid cleavage dioxygenase like	Retinal pigment epithelial membrane protein (PF03055) 16->523	0.940242	1.91885	1.94749e-11
	ZTRI_13.64	Transmembrane amino acid transporter family		0.939834	1.91831	0.0126474
	ZTRI_3.537	hypothetical protein TI39_contig291g00014		0.939167	1.91742	5.31262e-08
	ZTRI_9.509	mitochondrial f1f0 atp synthase subunit f	Mitochondrial F1-F0 ATP synthase subunit F of fungi (PF10791) 2->87	0.938486	1.91652	6.08672e-18
	ZTRI_8.445	hypothetical protein MYCGRDRAFT_74856	Protein of unknown function (DUF1295) (PF06966) 140->255	0.938161	1.91608	6.70434e-05
	ZTRI_5.448	X-Pro dipeptidase	Aminopeptidase P, N-terminal domain (PF05195) 30->137, Metallopeptidase family M24 (PF00557) 198->460	0.938127	1.91604	4.08167e-16
	ZTRI_3.807.1	glycolate oxidase	FAD binding domain (PF01565) 2->123, FAD linked oxidases, C-terminal domain (PF02913) 160->398	0.937697	1.91547	7.7962e-06
	ZTRI_12.201	tripeptidyl peptidase A	Pro-kumamolisin, activation domain (PF09286) 35->166	0.937641	1.91539	0.00124352
	ZTRI_1.1876	hypothetical protein MYCGRDRAFT_90119		0.936895	1.9144	0.00223061
	ZTRI_1.1524	alkaline ceramidase family	Ceramidase (PF05875) 15->269	0.935835	1.913	5.3919e-06
	ZTRI_8.749	zn 2cys6 transcription factor like	Pyridoxamine 5'-phosphate oxidase (PF12766) 16->148	0.933818	1.91033	2.86282e-11
	ZTRI_7.182	ribonuclease H	3'-5' exonuclease (PF01612) 733->898	0.932745	1.9089	1.5822e-19
	ZTRI_4.426	nucleic acid binding		0.932677	1.90882	6.41845e-05
	ZTRI_5.210	family A G -coupled receptor	Bacteriorhodopsin-like protein (PF01036) 44->271	0.930603	1.90607	1.9371e-10
	ZTRI_6.257	histone H3	Core histone H2A/H2B/H3/H4 (PF00125) 1->132	0.930287	1.90565	2.3734e-07	Housekeeping histone 3
	ZTRI_5.151	phospholipid-translocating P-type ATPase	Phospholipid-translocating ATPase N-terminal (PF16209) 96->155, Cation transport ATPase (P-type) (PF13246) 764->844, Phospholipid-translocating P-type ATPase C-terminal (PF16212) 1106->1355	0.930149	1.90547	3.09483e-34
	ZTRI_12.227	outer mitochondrial membrane porin	Eukaryotic porin (PF01459) 93->369	0.929791	1.905	7.02999e-18
	ZTRI_9.551	hypothetical protein MYCGRDRAFT_47567	Bacterial protein of unknown function (DUF924) (PF06041) 26->266	0.92976	1.90496	1.80376e-13
	ZTRI_8.16	DUF544 domain-containing	MINDY deubiquitinase (PF04424) 438->589	0.928269	1.90299	6.77955e-17
	ZTRI_7.121	mitochondrial presequence protease	Insulinase (Peptidase family M16) (PF00675) 92->179, Peptidase M16 inactive domain (PF05193) 248->429, Peptidase M16C associated (PF08367) 504->762, Peptidase M16 inactive domain (PF05193) 836->947	0.927725	1.90227	2.46242e-21
	ZTRI_5.344	transmembrane 14C domain-containing	Transmembrane proteins 14C (PF03647) 6->94	0.927557	1.90205	1.05873e-09
	ZTRI_1.1284	aspartate aminotransferase	Aminotransferase class I and II (PF00155) 54->421	0.925015	1.8987	1.00364e-09
	ZTRI_3.463	hypothetical protein MYCGRDRAFT_108587		0.924973	1.89865	0.000681029
	ZTRI_5.726	S-adenosyl-L-methionine-dependent methyltransferase	Lysine methyltransferase (PF10294) 64->222	0.92318	1.89629	0.00175084
	ZTRI_11.342	TAP domain-containing	TAP-like protein (PF08386) 178->278	0.922945	1.89598	1.28806e-06
	ZTRI_10.126	actin-like ATPase domain-containing	Hsp70 protein (PF00012) 352->600	0.922906	1.89593	8.69191e-38
	ZTRI_1.1392	Pectate lyase		0.922551	1.89546	0.000318941
	ZTRI_1.1278	hypothetical protein TI39_contig4207g00001		0.921628	1.89425	0.0388488
	ZTRI_21.32	hypothetical protein MYCGRDRAFT_111806		0.921305	1.89383	6.23422e-12
	ZTRI_8.222	GMC oxidoreductase	GMC oxidoreductase (PF00732) 45->343, GMC oxidoreductase (PF05199) 466->600	0.921155	1.89363	5.69478e-10
	ZTRI_13.280	1-aminocyclopropane-1-carboxylate deaminase	Pyridoxal-phosphate dependent enzyme (PF00291) 24->349	0.920739	1.89309	9.23e-15
	ZTRI_9.254	stress response RCI peptide	Proteolipid membrane potential modulator (PF01679) 5->53	0.920384	1.89262	0.0224784
	ZTRI_7.397	hypothetical protein MYCGRDRAFT_110208		0.920172	1.89234	6.64803e-15
	ZTRI_13.282	adenosylmethionine-8-amino-7-oxononanoate aminotransferase	Aminotransferase class-III (PF00202) 51->478	0.919771	1.89182	1.62893e-06
	ZTRI_17.19	hypothetical protein MYCGRDRAFT_97792		0.919631	1.89163	0.0189879
	ZTRI_4.403	snf2 family helicase atpase	SNF2 family N-terminal domain (PF00176) 326->637, Helicase conserved C-terminal domain (PF00271) 874->984	0.919491	1.89145	8.57674e-21
	ZTRI_2.818	translation initiation factor 4B like	RNA recognition motif. (a.k.a. RRM, RBD, or RNP domain) (PF00076) 106->171	0.91945	1.89139	4.07463e-14
	ZTRI_12.109	DUF1761-domain-containing	Protein of unknown function (DUF1761) (PF08570) 13->139	0.919429	1.89137	0.00395741
	ZTRI_1.207	alpha beta-Hydrolase like	Alpha/beta hydrolase family (PF12697) 6->229	0.919067	1.89089	2.0635e-06
	ZTRI_7.281	---NA---		0.918219	1.88978	0.000196414
	ZTRI_8.81	hypothetical protein MYCGRDRAFT_96440		0.918191	1.88974	0.000339208
	ZTRI_8.170	histidine kinase	His Kinase A (phospho-acceptor) domain (PF00512) 568->629, Histidine kinase-, DNA gyrase B-, and HSP90-like ATPase (PF02518) 716->822, Response regulator receiver domain (PF00072) 1085->1211	0.917169	1.88841	2.08221e-14
	ZTRI_5.562	Peptidase S8 subtilisin kexin sedolisin	Subtilase family (PF00082) 549->779	0.917145	1.88838	4.10622e-08
	ZTRI_8.697	bacteriodes thetaiotaomicron symbiotic chitinase	Chitin recognition protein (PF00187) 109->148, Glycosyl hydrolases family 18 (PF00704) 167->515	0.916964	1.88814	8.80521e-05
	ZTRI_2.126	hypothetical protein MYCGRDRAFT_67799		0.916859	1.888	2.96777e-07
	ZTRI_1.1185	hypothetical protein MYCGRDRAFT_89574		0.915601	1.88635	0.00613867
	ZTRI_2.307	ran-specific GTPase-activating 1	RanBP1 domain (PF00638) 102->223	0.915056	1.88564	3.19948e-12
	ZTRI_11.215	hypothetical protein TI39_contig336g00047		0.914555	1.88499	7.71384e-09
	ZTRI_8.402	b-zip transcription factor		0.913808	1.88401	2.43528e-05
	ZTRI_1.1171	HMG box domain containing	HMG (high mobility group) box (PF00505) 252->314	0.913461	1.88356	1.993e-14
	ZTRI_3.339	RING finger membrane		0.91343	1.88352	5.47216e-28
	ZTRI_1.533	carbohydrate-binding module family 48	Glycogen recognition site of AMP-activated protein kinase (PF16561) 5->80	0.913392	1.88347	1.60349e-08
	ZTRI_3.866	cell division control	EF hand (PF00036) 102->130, EF-hand domain pair (PF13499) 198->260	0.913319	1.88337	5.41689e-08
	ZTRI_7.843	high affinity methionine permease	Amino acid permease (PF13520) 70->502	0.913142	1.88314	1.14575e-05
	ZTRI_1.894	citrate synthase	Citrate synthase, C-terminal domain (PF00285) 73->458	0.913008	1.88297	1.15004e-11
	ZTRI_1.2083	DNA repair rhp51	Rad51 (PF08423) 86->340	0.912773	1.88266	6.16148e-10
	ZTRI_8.202	C6 finger domain	Fungal Zn(2)-Cys(6) binuclear cluster domain (PF00172) 8->45, Fungal specific transcription factor domain (PF11951) 252->668	0.912449	1.88224	0.000208255
	ZTRI_6.693	damaged DNA binding	Rad4 transglutaminase-like domain (PF03835) 886->986	0.912118	1.88181	1.45515e-08
	ZTRI_4.126	pyruvate kinase	Pyruvate kinase, barrel domain (PF00224) 32->377, Pyruvate kinase, alpha/beta domain (PF02887) 393->515	0.911805	1.8814	1.49064e-22
	ZTRI_1.1003	oxidoreductase	short chain dehydrogenase (PF00106) 14->221	0.911719	1.88129	1.1432e-07
	ZTRI_6.385	double-strand-break repair rad21	N terminus of Rad21 / Rec8 like protein (PF04825) 1->106, Conserved region of Rad21 / Rec8 like protein (PF04824) 541->571	0.910102	1.87918	6.4853e-29
	ZTRI_1.511	caib baif family enzyme like	CoA-transferase family III (PF02515) 346->535	0.909932	1.87896	1.79609e-10
	ZTRI_3.733	60S ribosomal L13	Ribosomal protein L13e (PF01294) 8->196	0.909457	1.87834	2.65671e-05
	ZTRI_3.663	galactokinase	Galactokinase galactose-binding signature (PF10509) 31->78, GHMP kinases N terminal domain (PF00288) 151->216, GHMP kinases C terminal (PF08544) 414->487	0.90918	1.87798	9.06102e-20
	ZTRI_1.1552	m repeat	TATA element modulatory factor 1 DNA binding (PF12329) 266->336, TATA element modulatory factor 1 TATA binding (PF12325) 736->838	0.909122	1.8779	1.17185e-13
	ZTRI_1.177	choline-sulfatase	Sulfatase (PF00884) 201->273	0.908828	1.87752	1.76933e-05
	ZTRI_10.328	kh domain-containing	KH domain (PF00013) 284->354, KH domain (PF00013) 575->626, KH domain (PF00013) 663->719	0.908808	1.87749	4.62136e-28
	ZTRI_6.494	histidine kinase HHK2p	PAS fold (PF08447) 999->1078, His Kinase A (phospho-acceptor) domain (PF00512) 1301->1365, Histidine kinase-, DNA gyrase B-, and HSP90-like ATPase (PF02518) 1412->1530, Response regulator receiver domain (PF00072) 1860->1976	0.908748	1.87742	8.43092e-23
	ZTRI_10.135	EF-hand superfamily Ca2+-modulated		0.908725	1.87739	4.87987e-08
	ZTRI_5.693	Conserved serine-threonine rich		0.908533	1.87714	3.09954e-19
	ZTRI_1.85	NADP-dependent mannitol dehydrogenase	Enoyl-(Acyl carrier protein) reductase (PF13561) 26->263	0.908525	1.87713	6.81281e-06
	ZTRI_8.531	chromatin remodeling complex SWI SNF component SWI2	QLQ (PF08880) 138->172, HSA (PF07529) 367->437, SNF2 family N-terminal domain (PF00176) 547->832, Helicase conserved C-terminal domain (PF00271) 857->969, Snf2-ATP coupling, chromatin remodelling complex (PF14619) 1076->1128, Bromodomain (PF00439) 1252->1324	0.908058	1.87652	1.42746e-32
	ZTRI_9.601	dimethylhistidine N-methyltransferase	Histidine-specific methyltransferase, SAM-dependent (PF10017) 32->336, Sulfatase-modifying factor enzyme 1 (PF03781) 558->839	0.907702	1.87605	1.46926e-12
	ZTRI_12.367	leucine rich repeat	Leucine Rich repeat (PF13516) 245->267, Leucine Rich repeat (PF13516) 306->321	0.907639	1.87597	1.21631e-15
	ZTRI_8.693	hypothetical protein TI39_contig371g00013		0.907306	1.87554	0.00439639
	ZTRI_3.717	3-oxoacyl-[acyl-carrier- ] reductase	Enoyl-(Acyl carrier protein) reductase (PF13561) 23->273	0.906698	1.87475	1.70299e-11
	ZTRI_1.284	hypothetical protein MYCGRDRAFT_102079		0.906243	1.87416	5.50096e-05
	ZTRI_3.1142	ubiquitin-conjugating enzyme E2	Ubiquitin-conjugating enzyme (PF00179) 9->131	0.90405	1.87131	8.22066e-10
	ZTRI_6.286	hypothetical protein TI39_contig954g00003	Variant SH3 domain (PF14604) 378->424	0.903933	1.87116	3.61512e-09
	ZTRI_12.204	IQ calmodulin-binding motif domain-containing	T-complex protein 11 (PF05794) 536->970	0.903597	1.87072	4.27499e-10
	ZTRI_12.228	triacylglycerol lipase	Carboxylesterase family (PF00135) 27->515	0.903448	1.87053	2.92094e-05
	ZTRI_3.794	5-nitroimidazole antibiotic resistance	Pyridoxamine 5'-phosphate oxidase (PF12900) 22->177	0.903054	1.87002	1.52285e-06
	ZTRI_1.1861	cytochrome P450	Cytochrome P450 (PF00067) 37->492	0.902668	1.86952	1.4093e-21
	ZTRI_2.749	translation initiation factor 5B	Elongation factor Tu GTP binding domain (PF00009) 491->700, Elongation factor Tu domain 2 (PF03144) 728->804, Translation-initiation factor 2 (PF11987) 829->930	0.901734	1.86831	3.05619e-23
	ZTRI_1.255	secreted chloroperoxidase	Peroxidase, family 2 (PF01328) 88->202	0.901015	1.86738	1.16148e-09
	ZTRI_2.746	general substrate transporter	Sugar (and other) transporter (PF00083) 66->513	0.900933	1.86727	2.34912e-06
	ZTRI_5.758	glycoside hydrolase family 2	Glycosyl hydrolases family 2, sugar binding domain (PF02837) 44->230, Glycosyl hydrolases family 2 (PF00703) 233->340, Glycosyl hydrolases family 2, TIM barrel domain (PF02836) 342->652, Domain of unknown function(DUF4981) (PF16353) 662->753, Beta galactosidase small chain (PF02929) 783->1059	0.900112	1.86621	0.000204899
	ZTRI_1.524	hypothetical protein MYCGRDRAFT_89033	FHA domain (PF00498) 324->373, Forkhead domain (PF00250) 723->800	0.900005	1.86607	4.97021e-23
	ZTRI_4.534	ph domain-containing		0.899992	1.86606	5.95441e-08
	ZTRI_6.487	60S ribosomal L10	Ribosomal protein L16p/L10e (PF00252) 12->166	0.899803	1.86581	1.48063e-11
	ZTRI_5.367	alanyl-tRNA synthetase	tRNA synthetases class II (A) (PF01411) 15->594, Threonyl and Alanyl tRNA synthetase second additional domain (PF07973) 694->753, DHHA1 domain (PF02272) 809->954	0.899602	1.86555	2.56719e-49
	ZTRI_10.364	replication factor c subunit 1	BRCA1 C Terminus (BRCT) domain (PF00533) 130->203	0.898667	1.86434	8.71318e-07
	ZTRI_10.426	heat shock hsp88	Hsp70 protein (PF00012) 3->662	0.898408	1.86401	4.12008e-16	Homologue of cold-stress protein Sse2p in S. cerevisiae (BLAST P=0.0); up-regulated in response to cold-stress (Aguilera et al. 2007, FEMS Microbiol Rev. 31:327-341)
	ZTRI_3.436	GTPase-binding rid1	Diaphanous GTPase-binding Domain (PF06371) 476->560	0.897971	1.86344	9.38621e-17
	ZTRI_3.221	ubiquinone biosynthesis O-methyltransferase	Methyltransferase domain (PF13489) 104->257	0.897964	1.86343	0.000132202
	ZTRI_20.83	hypothetical protein MYCGRDRAFT_98065		0.897888	1.86334	2.57687e-09
	ZTRI_1.835	hypothetical protein MYCGRDRAFT_89276		0.897863	1.8633	6.34091e-15
	ZTRI_8.237	thioesterase superfamily		0.89774	1.86314	2.85402e-08
	ZTRI_1.2084	hypothetical protein MYCGRDRAFT_107789	Nucleoporin Nup120/160 (PF11715) 36->608	0.897477	1.86281	3.74183e-21
	ZTRI_1.1969	short-chain dehydrogenase	Enoyl-(Acyl carrier protein) reductase (PF13561) 55->288	0.89747	1.8628	0.00745917
	ZTRI_1.406	hypothetical protein MYCGRDRAFT_102133		0.897307	1.86259	1.4561e-05
	ZTRI_5.341	ribonuclease domain-containing		0.897189	1.86243	4.47718e-05
	ZTRI_9.220	Sodium:neurotransmitter symporter	Sodium:neurotransmitter symporter family (PF00209) 25->151, Sodium:neurotransmitter symporter family (PF00209) 193->453	0.896916	1.86208	9.56514e-13
	ZTRI_5.325	cystathionine beta-synthase	Pyridoxal-phosphate dependent enzyme (PF00291) 20->322, CBS domain (PF00571) 388->442	0.896659	1.86175	7.66405e-20
	ZTRI_12.61	n-alkane-inducible cytochrome P450	Cytochrome P450 (PF00067) 69->480	0.896121	1.86106	1.76005e-05
	ZTRI_11.455	hypothetical protein MYCGRDRAFT_111345		0.894715	1.85924	9.74258e-10
	ZTRI_4.80.1	MFS general substrate transporter	Major Facilitator Superfamily (PF07690) 4->194	0.894395	1.85883	4.17849e-08
	ZTRI_5.282	glutaredoxin	Glutaredoxin (PF00462) 16->78	0.893763	1.85802	3.06934e-17
	ZTRI_17.5	hypothetical protein MYCGRDRAFT_97780	Ulp1 protease family, C-terminal catalytic domain (PF02902) 572->668	0.893408	1.85756	1.12905e-13
	ZTRI_10.310	glycoside hydrolase family 16	Beta-glucan synthesis-associated protein (SKN1) (PF03935) 320->830	0.893213	1.85731	4.67168e-06
	ZTRI_1.1653	NADP-dependent oxidoreductase	N-terminal domain of oxidoreductase (PF16884) 5->119, Zinc-binding dehydrogenase (PF00107) 169->306	0.892968	1.85699	8.95891e-06
	ZTRI_5.357	fumarylacetoacetate hydrolase family	Fumarylacetoacetate (FAA) hydrolase family (PF01557) 58->252	0.892938	1.85695	2.05759e-12
	ZTRI_3.1005	FAD NAD(P)-binding domain-containing	Flavin-binding monooxygenase-like (PF00743) 23->237	0.892475	1.85636	7.819e-16
	ZTRI_7.108	N-terminal nucleophile aminohydrolase	Proteasome subunit (PF00227) 46->226	0.892233	1.85605	2.97142e-18
	ZTRI_1.1575	cystathionine gamma-lyase	Cys/Met metabolism PLP-dependent enzyme (PF01053) 31->407	0.891519	1.85513	1.05897e-10
	ZTRI_6.204	ATP-dependent DNA helicase recQ	DEAD/DEAH box helicase (PF00270) 77->252, Helicase conserved C-terminal domain (PF00271) 295->396, Gti1/Pac2 family (PF09729) 726->823	0.891173	1.85468	2.66428e-20
	ZTRI_10.214	cytochrome P450	Cytochrome P450 (PF00067) 60->512	0.891001	1.85446	6.76475e-14
	ZTRI_3.194	transaldolase	Transaldolase/Fructose-6-phosphate aldolase (PF00923) 15->315	0.890968	1.85442	2.78484e-23
	ZTRI_6.492	Clavaminate synthase	PHD-finger (PF00628) 446->498, JmjC domain, hydroxylase (PF02373) 735->835	0.890875	1.8543	1.31926e-23
	ZTRI_11.369	dihydrolipoamide SUCCINYLtransferase	Biotin-requiring enzyme (PF00364) 73->144, 2-oxoacid dehydrogenases acyltransferase (catalytic domain) (PF00198) 238->471	0.890028	1.85321	2.95482e-35
	ZTRI_5.260	hypothetical protein MYCGRDRAFT_104434		0.889675	1.85276	8.3521e-06
	ZTRI_3.731	MFS MCP solute carrier family 16 (monocarboxylic acid transporters) member 10	Major Facilitator Superfamily (PF07690) 101->412	0.88947	1.8525	2.82775e-08
	ZTRI_3.263	dienelactone hydrolase family	Dienelactone hydrolase family (PF01738) 61->211, Dienelactone hydrolase family (PF01738) 228->326	0.888788	1.85162	1.28802e-14
	ZTRI_8.316	5 -3 exoribonuclease	XRN 5'-3' exonuclease N-terminus (PF03159) 1->228	0.8883	1.85099	2.04046e-23
	ZTRI_5.245	#NAME?	UvrD/REP helicase N-terminal domain (PF00580) 8->262, UvrD-like helicase C-terminal domain (PF13361) 269->639	0.88827	1.85095	3.01179e-15
	ZTRI_20.74	hypothetical protein TI39_contig350g00029		0.888103	1.85074	9.20489e-08
	ZTRI_14.100	hypothetical protein MYCGRDRAFT_97608		0.887618	1.85012	4.40311e-05
	ZTRI_4.623	mitochondrial peroxiredoxin PRX1	AhpC/TSA family (PF00578) 9->145, C-terminal domain of 1-Cys peroxiredoxin (PF10417) 166->202	0.887534	1.85001	8.18419e-12
	ZTRI_7.838	hypothetical protein MYCGRDRAFT_110300		0.887516	1.84999	8.0568e-06
	ZTRI_3.684	cochaperone Pam16	Pam16 (PF03656) 1->122	0.887062	1.84941	8.71401e-06
	ZTRI_1.641	hypothetical protein DOTSEDRAFT_70184	BTB/POZ domain (PF00651) 70->135	0.886709	1.84895	1.00404e-05
	ZTRI_1.1617	La domain containing	La domain (PF05383) 719->771	0.88613	1.84821	7.22551e-22
	ZTRI_1.750	cysteine dioxygenase	Cysteine dioxygenase type I (PF05995) 52->231	0.884883	1.84662	7.98044e-06
	ZTRI_5.82	---NA---		0.884508	1.84614	0.0142882
	ZTRI_3.652	hypothetical protein MYCGRDRAFT_108675		0.884282	1.84585	3.68234e-15
	ZTRI_8.519	ABC transporter	ABC-transporter extracellular N-terminal (PF14510) 101->187, ABC transporter (PF00005) 215->374, ABC-2 type transporter (PF01061) 541->750, CDR ABC transporter (PF06422) 763->850, ABC transporter (PF00005) 903->1054, ABC-2 type transporter (PF01061) 1202->1412	0.883189	1.84445	1.91886e-18
	ZTRI_9.435	ATP-citrate synthase (ATP-citrate (pro-S-)-lyase)	ATP-grasp domain (PF08442) 71->227, ATP citrate lyase citrate-binding (PF16114) 297->473	0.882713	1.84384	1.23077e-13
	ZTRI_1.237	hypothetical protein MYCGRDRAFT_78133, partial		0.882452	1.84351	1.38184e-13
	ZTRI_1.1609	NADH-ubiquinone reductase complex 1 MLRQ subunit		0.8815	1.84229	1.27985e-13
	ZTRI_10.223	beta ketoadipyl thiolase	Thiolase, N-terminal domain (PF00108) 31->280, Thiolase, C-terminal domain (PF02803) 289->407	0.881062	1.84173	1.42364e-05
	ZTRI_8.726	RNA binding (Arp)	RNA recognition motif. (a.k.a. RRM, RBD, or RNP domain) (PF00076) 328->395, Zn-finger in Ran binding protein and others (PF00641) 431->458, Zn-finger in Ran binding protein and others (PF00641) 521->551	0.881054	1.84172	1.48414e-09
	ZTRI_6.499	nonribosomal peptide synthase	AMP-binding enzyme (PF00501) 172->566, Phosphopantetheine attachment site (PF00550) 720->783, Condensation domain (PF00668) 829->1141	0.881043	1.84171	1.59172e-08
	ZTRI_12.294	kinase	Protein kinase domain (PF00069) 264->375, Protein kinase domain (PF00069) 579->803	0.880609	1.84115	4.82773e-19
	ZTRI_12.449	beta-glucosidase	Glycosyl hydrolase family 3 N terminal domain (PF00933) 39->283, Glycosyl hydrolase family 3 C-terminal domain (PF01915) 318->710, PA14 domain (PF07691) 448->524, Fibronectin type III-like domain (PF14310) 745->816	0.880459	1.84096	7.85955e-12
	ZTRI_4.478	ATPase get3	Anion-transporting ATPase (PF02374) 20->328	0.879768	1.84008	1.64759e-21
	ZTRI_11.218	TPR		0.879457	1.83968	4.44509e-12
	ZTRI_3.1119	ARM repeat-containing		0.879199	1.83935	4.2537e-21
	ZTRI_6.296	MYB DNA-binding domain		0.878967	1.83906	7.15408e-14
	ZTRI_7.102	proteasome subunit beta type-3	Proteasome subunit (PF00227) 8->191	0.878719	1.83874	3.1438e-09
	ZTRI_3.336	transcription factor		0.878591	1.83858	3.90213e-22
	ZTRI_3.687	H+ Ca2+ transporter	Inner membrane component domain (PF03733) 299->357, Sodium/calcium exchanger protein (PF01699) 583->695, Sodium/calcium exchanger protein (PF01699) 989->1141	0.877875	1.83767	2.83472e-22
	ZTRI_6.421	vacuolar protease A	Eukaryotic aspartyl protease (PF00026) 85->397	0.877788	1.83756	1.67783e-22
	ZTRI_1.1107	kinase	Protein kinase domain (PF00069) 165->476	0.877022	1.83658	4.45423e-06
	ZTRI_13.196	hypothetical protein TI39_contig424g00003		0.876896	1.83642	1.63479e-07
	ZTRI_10.196	hypothetical protein MYCGRDRAFT_96157		0.874798	1.83375	0.00742602
	ZTRI_3.816	pyruvate dehydrogenase alpha subunit	Dehydrogenase E1 component (PF00676) 83->376	0.874492	1.83336	3.61673e-25
	ZTRI_1.11	glucose dehydrogenase	GMC oxidoreductase (PF05199) 76->152	0.874057	1.83281	0.0129464
	ZTRI_8.623.1	WD domain-containing	WD domain, G-beta repeat (PF00400) 309->344, WD domain, G-beta repeat (PF00400) 611->647	0.874012	1.83275	2.36628e-23
	ZTRI_3.667	hypothetical protein MYCGRDRAFT_70022		0.873784	1.83246	0.0047694
	ZTRI_4.574	hypothetical protein TI39_contig332g00012		0.873237	1.83177	1.76899e-15
	ZTRI_4.363	RNA-binding G effector of mating response pathway	KH domain (PF00013) 247->317, KH domain (PF00013) 416->476, KH domain (PF00013) 739->796, KH domain (PF00013) 807->884, KH domain (PF00013) 897->963, KH domain (PF00013) 1054->1119, KH domain (PF00013) 1249->1304	0.872401	1.83071	2.26305e-13
	ZTRI_8.469	chromatin assembly complex	Chromatin assembly factor 1 subunit A (PF12253) 369->443	0.872352	1.83065	4.5891e-17
	ZTRI_1.918	hypothetical protein TI39_contig301g00015	AhpC/TSA antioxidant enzyme (PF13911) 80->194	0.871241	1.82924	1.1213e-15
	ZTRI_10.146	Signal peptidase	Peptidase S24-like (PF00717) 33->97	0.870834	1.82872	7.03469e-06
	ZTRI_7.8	amidohydrolase 2	Amidohydrolase (PF04909) 105->271	0.869848	1.82747	0.0436931
	ZTRI_1.2027	General substrate transporter		0.869841	1.82746	0.00149125
	ZTRI_1.391	aldehyde dehydrogenase	Aldehyde dehydrogenase family (PF00171) 29->446	0.869651	1.82722	6.80946e-06
	ZTRI_3.941	hypothetical protein TI39_contig4392g00001		0.869422	1.82693	5.37688e-15
	ZTRI_15.67	hypothetical protein MYCGRDRAFT_97675		0.869079	1.8265	0.000551668
	ZTRI_4.630	cell division protease ftsH	FtsH Extracellular (PF06480) 239->340, ATPase family associated with various cellular activities (AAA) (PF00004) 445->577, Peptidase family M41 (PF01434) 641->846	0.869064	1.82648	7.9105e-21
	ZTRI_1.670	hypothetical protein MYCGRDRAFT_89144		0.868335	1.82555	3.59855e-31
	ZTRI_16.14	hypothetical protein MYCGRDRAFT_97708		0.868163	1.82534	0.000360037
	ZTRI_8.315	hypothetical protein MYCGRDRAFT_95118		0.867166	1.82408	4.5905e-06
	ZTRI_13.254	glycoside hydrolase family 92	Glycosyl hydrolase family 92 (PF07971) 339->865	0.866674	1.82345	2.55991e-18
	ZTRI_4.161	Ran-binding-domain-containing	RanGTP-binding protein (PF05508) 1->348	0.866457	1.82318	3.33427e-05
	ZTRI_16.20	hypothetical protein MYCGRDRAFT_97713		0.865665	1.82218	0.00104918
	ZTRI_4.662	fungal specific transcription factor domain	Fungal Zn(2)-Cys(6) binuclear cluster domain (PF00172) 83->121, Fungal specific transcription factor domain (PF04082) 333->580	0.865207	1.8216	8.17783e-11
	ZTRI_3.1121	---NA---		0.864918	1.82124	0.00660781
	ZTRI_7.436	fumarylacetoacetate hydrolase	Fumarylacetoacetate (FAA) hydrolase family (PF01557) 71->282	0.864443	1.82064	1.63849e-09
	ZTRI_1.210	hypothetical protein TI39_contig595g00022		0.863471	1.81941	1.81233e-07
	ZTRI_8.150	mitogen-activated kinase organizer 1	WD domain, G-beta repeat (PF00400) 58->93, WD domain, G-beta repeat (PF00400) 100->136	0.861597	1.81705	5.97151e-06
	ZTRI_10.256	FAD dependent oxidoreductase	FAD dependent oxidoreductase (PF01266) 14->439	0.860943	1.81623	1.35922e-16
	ZTRI_1.956	eukaryotic translation initiation factor 3 subunit CLU1 TIF31	Mitochondrial function, CLU-N-term (PF15044) 82->154, Clustered mitochondria (PF13236) 363->585, Translation initiation factor eIF3 subunit 135 (PF12807) 735->898, Tetratricopeptide repeat (PF13374) 1019->1057, Tetratricopeptide repeat (PF13374) 1064->1102, Tetratricopeptide repeat (PF13424) 1104->1177	0.860546	1.81572	2.63637e-31
	ZTRI_18.68	hypothetical protein MYCGRDRAFT_106664, partial		0.860244	1.81535	1.68909e-11
	ZTRI_21.22	hypothetical protein MYCGRDRAFT_98085		0.859823	1.81482	0.00917352
	ZTRI_1.1179	hypothetical protein MYCGRDRAFT_107327		0.859822	1.81481	5.17391e-29
	ZTRI_7.472	actin cytoskeleton-regulatory complex pan1	Cytoskeletal-regulatory complex EF hand (PF12763) 176->259, Cytoskeletal-regulatory complex EF hand (PF12763) 442->533	0.859112	1.81392	3.82359e-21
	ZTRI_6.522	F-box domain-containing		0.858677	1.81337	9.4124e-05
	ZTRI_3.63	glycoside hydrolase family 18	Glycosyl hydrolases family 18 (PF00704) 31->331	0.858233	1.81282	2.74663e-10
	ZTRI_9.338	import receptor MAS20	MAS20 protein import receptor (PF02064) 21->151	0.857988	1.81251	9.70672e-11
	ZTRI_5.375	Golgi complex component (Vps8) like	Golgi CORVET complex core vacuolar protein 8 (PF12816) 745->944	0.857925	1.81243	9.97571e-13
	ZTRI_7.126	Amino acid transporter		0.856418	1.81054	2.2229e-07
	ZTRI_10.501	Alkyl hydroperoxide reductase subunit C Thiol specific antioxidant		0.855896	1.80988	6.98044e-13
	ZTRI_3.313	hypothetical protein MYCGRDRAFT_91539		0.855606	1.80952	1.60287e-10
	ZTRI_3.344	zinc-finger domain	Putative zinc-finger domain (PF10650) 1048->1068	0.855254	1.80908	4.16066e-19
	ZTRI_1.252	Mediator complex subunit Med1 metazoa fungi	Mediator of RNA polymerase II transcription subunit 1 (PF10744) 170->602	0.854536	1.80818	6.4954e-14
	ZTRI_9.489	poly A polymerase C-terminal region	Poly A polymerase head domain (PF01743) 133->295, Probable RNA and SrmB- binding site of polymerase A (PF12627) 324->387	0.854423	1.80804	1.44776e-18
	ZTRI_2.1213	SNF2 family DNA-dependent ATPase domain-containing	SNF2 family N-terminal domain (PF00176) 323->604, Helicase conserved C-terminal domain (PF00271) 637->751	0.854422	1.80803	3.48365e-14
	ZTRI_15.32	hypothetical protein MYCGRDRAFT_88532		0.85429	1.80787	0.00457907
	ZTRI_4.564	multidrug efflux transporter transmembrane domain-containing	Niemann-Pick C1 N terminus (PF16414) 36->267, Patched family (PF02460) 390->1245	0.854034	1.80755	5.50651e-19
	ZTRI_3.688	26S protease regulatory subunit 8	ATPase family associated with various cellular activities (AAA) (PF00004) 169->301	0.853935	1.80742	7.97795e-10
	ZTRI_7.1	nf-x1 finger transcription factor like	NF-X1 type zinc finger (PF01422) 282->298, NF-X1 type zinc finger (PF01422) 338->355, NF-X1 type zinc finger (PF01422) 415->426, NF-X1 type zinc finger (PF01422) 479->496, NF-X1 type zinc finger (PF01422) 534->547, NF-X1 type zinc finger (PF01422) 590->608, NF-X1 type zinc finger (PF01422) 703->726, R3H domain (PF01424) 843->898	0.853096	1.80637	2.81809e-13
	ZTRI_6.47	hypothetical protein MYCGRDRAFT_109711	Protein of unknown function (DUF3435) (PF11917) 193->494	0.851754	1.80469	5.24975e-12
	ZTRI_4.661	ERG4 ERG24 ergosterol biosynthesis	Ergosterol biosynthesis ERG4/ERG24 family (PF01222) 15->489	0.851715	1.80465	4.29612e-10
	ZTRI_1.593	Ribosomal S13		0.851511	1.80439	3.39568e-06
	ZTRI_6.256	Histone H4	Centromere kinetochore component CENP-T histone fold (PF15511) 32->96	0.851496	1.80437	6.69154e-08
	ZTRI_5.141	phytochrome-like histidine kinase phy1p	PAS fold (PF08446) 249->357, GAF domain (PF01590) 449->608, Phytochrome region (PF00360) 628->794, His Kinase A (phospho-acceptor) domain (PF00512) 821->882, Histidine kinase-, DNA gyrase B-, and HSP90-like ATPase (PF02518) 929->1064, Response regulator receiver domain (PF00072) 1354->1483	0.851194	1.80399	7.19844e-21
	ZTRI_2.885	transcription factor bhlh	Helix-loop-helix DNA-binding domain (PF00010) 283->330	0.851166	1.80396	5.61606e-13
	ZTRI_4.497	ABC transporter	ABC transporter (PF00005) 642->776, ABC transporter transmembrane region (PF00664) 943->1149, ABC transporter (PF00005) 1241->1391	0.850422	1.80303	3.94467e-18
	ZTRI_15.35	hypothetical protein MYCGRDRAFT_111745	HNH endonuclease (PF13391) 192->257	0.850263	1.80283	2.05527e-08
	ZTRI_4.324	cAMP-dependent kinase pathway		0.850131	1.80266	1.22745e-13
	ZTRI_3.41	golgi mannosyltransferase complex subunit	galactosyl transferase GMA12/MNN10 family (PF05637) 225->332	0.850026	1.80253	1.73448e-16
	ZTRI_3.780	Carbon-nitrogen hydrolase	Carbon-nitrogen hydrolase (PF00795) 9->292	0.84967	1.80209	1.22248e-05
	ZTRI_1.344	SWI SNF family DNA-dependent ATPase Ris1	SNF2 family N-terminal domain (PF00176) 531->838, Zinc finger, C3HC4 type (RING finger) (PF13920) 876->932, Helicase conserved C-terminal domain (PF00271) 1107->1219	0.849472	1.80184	2.02677e-21
	ZTRI_4.649	hypothetical protein TI39_contig302g00014		0.848678	1.80085	2.58859e-07
	ZTRI_3.653	TPR domain-containing	SET domain (PF00856) 383->559	0.848632	1.80079	0.0239095
	ZTRI_6.308	hypothetical protein MYCGRDRAFT_93858		0.848514	1.80064	0.0112588
	ZTRI_3.1128	3-hydroxyacyl- dehydrogenase		0.847856	1.79982	1.24231e-09
	ZTRI_5.542	glycosyltransferase family 2	Chitin synthase N-terminal (PF08407) 244->316, Chitin synthase (PF01644) 317->479	0.847647	1.79956	7.43729e-14
	ZTRI_3.84	mitochondrial F1F0 ATP synthase subunit Atp14	ATP synthase complex subunit h (PF10775) 27->93	0.846648	1.79832	2.24968e-05
	ZTRI_2.338	alkaline phosphatase	Alkaline phosphatase (PF00245) 340->824	0.844754	1.79596	2.64352e-08
	ZTRI_16.59	hypothetical protein MYCGRDRAFT_97745		0.844648	1.79583	0.0423038
	ZTRI_4.646	Malate L-lactate dehydrogenase	Malate/L-lactate dehydrogenase (PF02615) 15->342	0.843817	1.79479	1.72192e-10
	ZTRI_1.638	hypothetical protein MYCGRDRAFT_89117		0.843115	1.79392	6.34537e-05
	ZTRI_6.603	DNA replication licensing factor MCM2	Mini-chromosome maintenance protein 2 (PF12619) 60->193, MCM N-terminal domain (PF14551) 209->296, MCM OB domain (PF17207) 306->432, MCM2/3/5 family (PF00493) 473->824	0.842949	1.79371	9.68684e-23
	ZTRI_2.1076	Ca2+-modulated nonselective cation channel polycystin		0.841703	1.79216	0.0138426
	ZTRI_11.199	enoyl- hydratase mitochondrial precursor	Enoyl-CoA hydratase/isomerase (PF00378) 49->305	0.8409	1.79117	7.67701e-06
	ZTRI_4.751	g-patch domain-containing	G-patch domain (PF01585) 75->117, Domain of unknown function (DUF4187) (PF13821) 250->300	0.84066	1.79087	5.41283e-05
	ZTRI_2.900	autophagy 8	Autophagy protein Atg8 ubiquitin like (PF02991) 13->116	0.840433	1.79059	7.63699e-20
	ZTRI_6.472	Heterokaryon incompatibility OR allele	Heterokaryon incompatibility protein (HET) (PF06985) 61->229	0.840124	1.7902	0.000946166
	ZTRI_2.629	HET domain-containing	Heterokaryon incompatibility protein (HET) (PF06985) 23->170	0.839568	1.78951	0.0024361
	ZTRI_4.85	hypothetical protein TI39_contig64g00006	Shelterin complex subunit, TPP1/ACD (PF10341) 8->139	0.839432	1.78935	2.31499e-18
	ZTRI_11.397	cysteine ase	Calpain family cysteine protease (PF00648) 138->437, Calpain large subunit, domain III (PF01067) 612->723	0.838731	1.78848	6.84787e-12
	ZTRI_4.311	hypothetical protein TI39_contig372g00005		0.837654	1.78714	8.10148e-13
	ZTRI_2.1228	SAE2-domain-containing protein	DNA repair protein endonuclease SAE2/CtIP C-terminus (PF08573) 579->685	0.837652	1.78714	3.6622e-07
	ZTRI_10.37	RNA polymerase II transcription mediator complex subunit	Subunit 21 of Mediator complex (PF11221) 1->163	0.837223	1.78661	1.85663e-09
	ZTRI_2.665	yeats family	YEATS family (PF03366) 191->247	0.836493	1.7857	3.15111e-07
	ZTRI_1.988	DNA mismatch repair msh6	MutS domain I (PF01624) 299->416, MutS domain II (PF05188) 427->572, MutS domain III (PF05192) 597->889, MutS family domain IV (PF05190) 758->848, MutS domain V (PF00488) 946->1132	0.836335	1.78551	1.49812e-12
	ZTRI_11.487	hypothetical protein TI39_contig516g00002		0.836246	1.7854	0.0045312
	ZTRI_6.529	domain	Indigoidine synthase A like protein (PF04227) 43->346, pfkB family carbohydrate kinase (PF00294) 427->630, pfkB family carbohydrate kinase (PF00294) 748->806	0.835962	1.78505	1.04109e-09
	ZTRI_7.123	peroxisome biosynthesis (pas1 peroxin-1)	Peroxisome biogenesis factor 1, N-terminal (PF09262) 145->231, ATPase family associated with various cellular activities (AAA) (PF00004) 564->691, ATPase family associated with various cellular activities (AAA) (PF00004) 880->1006	0.835848	1.78491	3.48721e-11
	ZTRI_5.203	domain containing	DnaJ domain (PF00226) 6->71	0.834925	1.78376	5.86284e-07
	ZTRI_1.1403	hypothetical protein TI39_contig307g00095	F-box-like (PF12937) 7->58	0.834599	1.78336	0.000128816
	ZTRI_2.1169	hypothetical protein TI39_contig290g00008		0.833978	1.78259	0.00807741
	ZTRI_3.677	succinyl- ligase beta-chain	ATP-grasp domain (PF08442) 32->238, CoA-ligase (PF00549) 298->418	0.833863	1.78245	7.44431e-17
	ZTRI_11.449	Sec7 domain containing	Sec7 domain (PF01369) 798->907, Pleckstrin homology domain (PF15410) 1212->1352	0.833403	1.78188	1.96976e-27
	ZTRI_9.332	endo beta-		0.832687	1.781	5.68329e-19
	ZTRI_1.1915	hypothetical protein MYCGRDRAFT_90148		0.832403	1.78065	2.58382e-07
	ZTRI_3.922	Carboxylic ester hydrolase		0.831451	1.77947	1.40058e-11
	ZTRI_10.396	hypothetical protein MYCGRDRAFT_111101		0.831074	1.77901	1.86032e-09
	ZTRI_4.16	ubiquitin-conjugating enzyme	Ubiquitin-conjugating enzyme (PF00179) 38->177	0.831038	1.77896	1.76707e-13
	ZTRI_9.318.1	hypothetical protein MYCGRDRAFT_110760		0.830462	1.77825	2.88749e-12
	ZTRI_1.1329	pectate lyase	Pectate lyase (PF03211) 96->274	0.829958	1.77763	0.00361807
	ZTRI_3.276	serine carboxypeptidase	Serine carboxypeptidase S28 (PF05577) 61->506	0.828584	1.77594	0.00836583
	ZTRI_2.566	subunit of DNA polymerase II like	twin BRCT domain (PF12738) 18->72, twin BRCT domain (PF12738) 113->176, twin BRCT domain (PF12738) 417->480	0.827588	1.77472	1.16313e-10
	ZTRI_3.893	FAD binding domain-containing	FAD binding domain (PF01565) 75->209, Berberine and berberine like (PF08031) 457->493	0.827405	1.77449	0.0223636
	ZTRI_9.100	poly(A) RNA transport	ThiF family (PF00899) 153->533, Ubiquitin-activating enzyme E1 FCCH domain (PF16190) 327->396, Ubiquitin-activating enzyme E1 four-helix bundle (PF16191) 397->465, ThiF family (PF00899) 547->1044, Ubiquitin-activating enzyme active site (PF10585) 736->984, Ubiquitin fold domain (PF09358) 1060->1150	0.827353	1.77443	1.1777e-22
	ZTRI_9.265	CFEM domain-containing	CFEM domain (PF05730) 30->94	0.825897	1.77264	7.00844e-06
	ZTRI_6.673	sec23 sec24 family	Sec23/Sec24 zinc finger (PF04810) 314->352, Sec23/Sec24 trunk domain (PF04811) 393->652, Sec23/Sec24 beta-sandwich domain (PF08033) 659->743, Sec23/Sec24 helical domain (PF04815) 755->853, Gelsolin repeat (PF00626) 882->953	0.825697	1.77239	2.37467e-26
	ZTRI_1.2105	hypothetical protein MYCGRDRAFT_90301	short chain dehydrogenase (PF00106) 93->302	0.825215	1.7718	5.15345e-06
	ZTRI_4.209	hypothetical protein TI39_contig4191g00003		0.824892	1.7714	8.03207e-10
	ZTRI_13.291	tat pathway signal sequence	Domain of unknown function (DUF3328) (PF11807) 86->237	0.824819	1.77131	0.00419843
	ZTRI_1.1741	Glycoside family 31	Glycosyl hydrolases family 31 (PF01055) 210->654	0.824668	1.77113	7.8716e-11
	ZTRI_3.594	ABC transporter	ABC transporter transmembrane region (PF00664) 82->354, ABC transporter (PF00005) 424->581, ABC transporter transmembrane region (PF00664) 726->998, ABC transporter (PF00005) 1068->1218	0.824481	1.7709	3.85123e-15
	ZTRI_4.563	ser Thr phosphatase	Protein of unknown function (DUF2433) (PF10360) 284->409	0.824191	1.77054	1.23611e-17
	ZTRI_12.259	Mg2+ transporter -like Zinc transport	CorA-like Mg2+ transporter protein (PF01544) 1099->1263	0.823016	1.7691	6.85775e-06
	ZTRI_1.1196	leucyl-tRNA synthetase	tRNA synthetases class I (I, L, M and V) (PF00133) 67->134, tRNA synthetases class I (I, L, M and V) (PF00133) 215->804, Anticodon-binding domain of tRNA (PF08264) 865->980	0.822904	1.76896	6.40331e-20
	ZTRI_9.187	kinetochore nuf2	Nuf2 family (PF03800) 32->173	0.821173	1.76684	5.57594e-09
	ZTRI_8.556	Ham1	Ham1 family (PF01725) 6->180	0.819689	1.76503	5.98278e-07
	ZTRI_11.30	hypothetical protein MYCGRDRAFT_111159		0.819459	1.76474	1.96593e-05
	ZTRI_7.37	hypothetical protein MYCGRDRAFT_94230		0.818752	1.76388	1.06315e-11
	ZTRI_11.222	calmodulin-binding Sha1	Cullin family (PF00888) 278->534	0.81838	1.76342	1.74489e-10
	ZTRI_2.723	NADH-quinone oxidoreductase	2Fe-2S iron-sulfur cluster binding domain (PF13510) 36->112, NADH-ubiquinone oxidoreductase-G iron-sulfur binding region (PF10588) 119->156, Molybdopterin oxidoreductase (PF00384) 309->635, NADH-ubiquinone oxidoreductase subunit G, C-terminal (PF09326) 665->717	0.818269	1.76329	1.58453e-22
	ZTRI_7.338	hypothetical protein TI39_contig289g00049		0.817231	1.76202	8.82839e-08
	ZTRI_14.27	hypothetical protein MYCGRDRAFT_111734		0.817044	1.76179	7.31972e-05
	ZTRI_10.67	tubulin alpha chain	Tubulin/FtsZ family, GTPase domain (PF00091) 3->213, Tubulin C-terminal domain (PF03953) 263->391	0.816376	1.76098	2.67915e-08
	ZTRI_8.24	cytochrome P450	Cytochrome P450 (PF00067) 304->485	0.816369	1.76097	1.90922e-08
	ZTRI_8.501	cyclophilin	Cyclophilin type peptidyl-prolyl cis-trans isomerase/CLD (PF00160) 16->170, Cofilin/tropomyosin-type actin-binding protein (PF00241) 524->656	0.816176	1.76073	3.68805e-11
	ZTRI_12.84	hypothetical protein MYCGRDRAFT_111413		0.81572	1.76018	0.0019492
	ZTRI_5.712	hypothetical protein MYCGRDRAFT_93486		0.815609	1.76004	1.85471e-06
	ZTRI_4.116	acetyl- synthetase	AMP-binding enzyme (PF00501) 57->491	0.815237	1.75959	9.37607e-08
	ZTRI_1.359	DNA repair rad50	AAA domain (PF13476) 6->229	0.81497	1.75926	5.25407e-07
	ZTRI_1.1119	hypothetical protein TI39_contig407g00002	Antibiotic biosynthesis monooxygenase (PF03992) 135->199	0.814936	1.75922	1.96702e-05
	ZTRI_11.136	hypothetical protein TI39_contig391g00013	Protein of unknown function (DUF3431) (PF11913) 506->677	0.814091	1.75819	8.25218e-09
	ZTRI_21.67	hypothetical protein MYCGRDRAFT_98123		0.813841	1.75789	0.0269837
	ZTRI_11.307	membrane fusion mating FIG1	Ca2+ regulator and membrane fusion protein Fig1 (PF12351) 78->259	0.813531	1.75751	2.92265e-13
	ZTRI_8.262	nucleoside diphosphate kinase	Nucleoside diphosphate kinase (PF00334) 43->177	0.813329	1.75726	7.32506e-07
	ZTRI_1.41	hypothetical protein AK830_g1310		0.812852	1.75668	5.84429e-06
	ZTRI_2.77	Taz1-interacting factor 1	Autophagy-related protein 11 (PF10377) 1151->1309	0.812589	1.75636	1.95724e-14
	ZTRI_4.217	c2 domain containing	Plant family of unknown function (DUF810) (PF05664) 728->905, C2 domain (PF00168) 939->1030, Munc13 (mammalian uncoordinated) homology domain (PF10540) 1153->1273	0.812164	1.75584	1.74464e-19
	ZTRI_1.1468	hypothetical protein TI39_contig307g00033		0.811916	1.75554	2.6723e-12
	ZTRI_2.602	3-deoxy-7-phosphoheptulonate synthase	DAHP synthetase I family (PF00793) 45->344	0.811193	1.75466	3.55158e-09
	ZTRI_11.523	hydantoinase oxoprolinase	Hydantoinase/oxoprolinase N-terminal region (PF05378) 9->189, Hydantoinase/oxoprolinase (PF01968) 209->404, Protein of unknown function (DUF917) (PF06032) 596->976	0.810793	1.75418	0.0204326
	ZTRI_13.138	GNAT family	Acetyltransferase (GNAT) domain (PF13673) 152->204	0.810649	1.754	0.00316958
	ZTRI_6.119	hypothetical protein MYCGRDRAFT_93696		0.810649	1.754	0.00667578
	ZTRI_5.732	hypothetical protein MYCGRDRAFT_93501		0.810091	1.75332	8.33054e-05
	ZTRI_7.395	hypothetical protein MYCGRDRAFT_81609		0.81006	1.75328	1.54386e-09
	ZTRI_1.664	phospholipase D	PX domain (PF00787) 458->650, Phospholipase D Active site motif (PF00614) 926->952, PLD-like domain (PF13091) 1174->1275	0.809835	1.75301	1.80398e-24
	ZTRI_12.202	Magnesium transport transmembrane region	CorA-like Mg2+ transporter protein (PF01544) 320->524	0.809738	1.75289	0.000583443
	ZTRI_10.382	MPP-like metallohydrolase	Insulinase (Peptidase family M16) (PF00675) 45->147, Peptidase M16 inactive domain (PF05193) 196->373	0.807507	1.75018	8.30723e-17
	ZTRI_2.441	fructose-bisphosphate aldolase 1	Fructose-bisphosphate aldolase class-II (PF01116) 17->357	0.805716	1.74801	2.06904e-15
	ZTRI_1.141	hexose carrier	Ser-Thr-rich glycosyl-phosphatidyl-inositol-anchored membrane family (PF10342) 35->130, GDSL-like Lipase/Acylhydrolase family (PF13472) 430->615, Sugar (and other) transporter (PF00083) 793->984	0.805157	1.74734	1.27812e-18
	ZTRI_11.223	phosphatidylserine synthase	CDP-alcohol phosphatidyltransferase (PF01066) 47->118	0.804861	1.74698	2.72707e-09
	ZTRI_5.6	MFS general substrate transporter	Major Facilitator Superfamily (PF07690) 184->448	0.804566	1.74662	6.05128e-06
	ZTRI_3.1130	glutathione S-transferase	Glutathione S-transferase, N-terminal domain (PF13409) 40->149, Glutathione S-transferase, C-terminal domain (PF13410) 199->271	0.804418	1.74644	0.000173648
	ZTRI_1.1906	hypothetical protein MYCGRDRAFT_107703	F-box domain (PF00646) 94->125, F-box domain (PF00646) 413->443	0.804365	1.74638	0.0213225
	ZTRI_8.601	Cytochrome P450		0.804243	1.74623	4.01723e-21
	ZTRI_15.7	gag-pol poly	Domain of unknown function (DUF4219) (PF13961) 209->233	0.803138	1.74489	2.38825e-06
	ZTRI_9.272	FAD NAD(P)-binding domain-containing	FAD binding domain (PF01494) 127->374	0.803134	1.74489	4.55773e-05
	ZTRI_3.796	Isocitrate lyase	Cytochrome c oxidase subunit VII (PF02238) 21->73	0.802016	1.74354	1.186e-07
	ZTRI_8.631	hypothetical protein MYCGRDRAFT_95378		0.80142	1.74282	0.0256103
	ZTRI_1.564	dihydrodipicolinate synthase	Dihydrodipicolinate synthetase family (PF00701) 36->245	0.801219	1.74257	9.12836e-11
	ZTRI_8.85	beta transducin	Heterokaryon incompatibility protein (HET) (PF06985) 105->201	0.80092	1.74221	0.000197753
	ZTRI_2.952	kinesin family	Kinesin motor domain (PF00225) 88->444	0.800888	1.74217	2.26317e-14
	ZTRI_11.181	dna repair rad18	RecF/RecN/SMC N terminal domain (PF02463) 110->1122	0.800346	1.74152	1.11311e-11
	ZTRI_8.447	hypothetical protein MYCGRDRAFT_95227	Prion-inhibition and propagation (PF14479) 4->199	0.800231	1.74138	0.031096
	ZTRI_3.539	MFS general substrate transporter	Major Facilitator Superfamily (PF07690) 35->328	0.799997	1.7411	6.30894e-11
	ZTRI_3.759	Ran exchange factor Prp20 Pim1	Enoyl-(Acyl carrier protein) reductase (PF13561) 54->301, Regulator of chromosome condensation (RCC1) repeat (PF00415) 519->571, Regulator of chromosome condensation (RCC1) repeat (PF13540) 642->670, Regulator of chromosome condensation (RCC1) repeat (PF00415) 711->765, Regulator of chromosome condensation (RCC1) repeat (PF00415) 769->821	0.799749	1.7408	4.99736e-15
	ZTRI_10.21	hypothetical protein MYCFIDRAFT_210858		0.799733	1.74078	2.75183e-10
	ZTRI_11.48	mitochondrial aconitate hydratase	Aconitase family (aconitate hydratase) (PF00330) 66->502, Aconitase C-terminal domain (PF00694) 581->710	0.799184	1.74012	3.16421e-23
	ZTRI_1.1996	V-type proton ATPase proteolipid subunit	ATP synthase subunit C (PF00137) 43->101, ATP synthase subunit C (PF00137) 118->177	0.797907	1.73858	5.21838e-15
	ZTRI_8.403	Chromo domain shadow	Class II histone deacetylase complex subunits 2 and 3 (PF11496) 780->1029	0.796347	1.7367	2.66667e-20
	ZTRI_4.666	NEK kinase	Protein kinase domain (PF00069) 8->127, Protein kinase domain (PF00069) 157->287	0.79584	1.73609	7.03914e-08
	ZTRI_12.167	ornithine carbamoyltransferase	Aspartate/ornithine carbamoyltransferase, carbamoyl-P binding domain (PF02729) 39->183, Aspartate/ornithine carbamoyltransferase, Asp/Orn binding domain (PF00185) 200->348	0.794229	1.73415	5.27005e-09
	ZTRI_11.45	CP2 transcription factor family	CP2 transcription factor (PF04516) 232->463	0.794209	1.73413	1.46795e-05
	ZTRI_3.88	zinc finger parp-type	Poly(ADP-ribose) polymerase and DNA-Ligase Zn-finger region (PF00645) 8->92	0.793905	1.73376	2.60344e-09
	ZTRI_13.100	glycoside hydrolase family 2	Glycosyl hydrolases family 2, sugar binding domain (PF02837) 49->220, Glycosyl hydrolases family 2 (PF00703) 224->320, Glycosyl hydrolases family 2, TIM barrel domain (PF02836) 322->630, Domain of unknown function(DUF4981) (PF16353) 640->729, Beta galactosidase small chain (PF02929) 764->1039	0.793824	1.73366	0.0111545
	ZTRI_11.131	Transcription factor Nrm1 Whi5	Whi5 like (PF08528) 30->53	0.793329	1.73307	2.94234e-14
	ZTRI_3.354	ribosomal S7	Ribosomal protein S7p/S5e (PF00177) 194->352	0.793267	1.73299	8.20013e-13
	ZTRI_1.904	ADP,ATP carrier	Mitochondrial carrier protein (PF00153) 15->110, Mitochondrial carrier protein (PF00153) 120->216, Mitochondrial carrier protein (PF00153) 222->310	0.793241	1.73296	4.08167e-16
	ZTRI_3.911	autophagy-related 3	Autophagocytosis associated protein (Atg3), N-terminal domain (PF03986) 6->162, Autophagocytosis associated protein, active-site domain (PF03987) 192->255, Autophagocytosis associated protein C-terminal (PF10381) 337->361	0.793166	1.73287	3.59501e-16
	ZTRI_5.689	non-repetitive nucleoporin	Nup133 N terminal like (PF08801) 108->566, Non-repetitive/WGA-negative nucleoporin C-terminal (PF03177) 805->1240	0.791911	1.73137	3.17075e-13
	ZTRI_1.559	60S ribosomal L6	Zinc finger, C2H2 type (PF00096) 652->676	0.791556	1.73094	0.0288189
	ZTRI_6.503	respiratory-chain NADH dehydrogenase 24 kDa subunit	Thioredoxin-like [2Fe-2S] ferredoxin (PF01257) 64->210	0.791461	1.73083	4.01119e-10
	ZTRI_12.372	argininosuccinate lyase	Lyase (PF00206) 16->312, Argininosuccinate lyase C-terminal (PF14698) 375->442	0.791158	1.73046	3.19424e-12
	ZTRI_1.395	ketol-acid reductoisomerase	Acetohydroxy acid isomeroreductase, NADPH-binding domain (PF07991) 83->248, Acetohydroxy acid isomeroreductase, catalytic domain (PF01450) 256->400	0.790613	1.72981	7.54355e-10
	ZTRI_6.190	nuclear polyadenylated rna-binding nab2	RNA-binding, Nab2-type zinc finger (PF14608) 398->414, RNA-binding, Nab2-type zinc finger (PF14608) 419->434	0.790541	1.72972	0.000132543
	ZTRI_12.432	hypothetical protein TI39_contig851g00007		0.790157	1.72926	0.00193003
	ZTRI_5.248	hypothetical protein MYCGRDRAFT_109426		0.789896	1.72895	9.98758e-15
	ZTRI_1.1611	Exoribonuclease family		0.787939	1.72661	3.89764e-05
	ZTRI_17.59	hypothetical protein MYCGRDRAFT_97825		0.786135	1.72445	4.75043e-08
	ZTRI_1.1930	casein kinase ii beta 2 subunit		0.785386	1.72355	2.93792e-26
	ZTRI_3.542	pinin SDK memA domain	pinin/SDK/memA/ protein conserved region (PF04696) 103->215	0.785136	1.72325	5.20249e-18
	ZTRI_13.277	hypothetical protein TI39_contig369g00008		0.785083	1.72319	1.01632e-19
	ZTRI_3.599	hypothetical protein MYCGRDRAFT_91773		0.785043	1.72314	1.26028e-07
	ZTRI_2.847	hypothetical protein MYCGRDRAFT_90968		0.784706	1.72274	4.33284e-17
	ZTRI_1.1886	G- alpha subunit	G-protein alpha subunit (PF00503) 14->345, SET domain (PF00856) 593->799	0.784687	1.72272	1.88015e-21
	ZTRI_19.64	hypothetical protein MYCGRDRAFT_97978		0.784472	1.72246	0.000480441
	ZTRI_3.258	family	Maltose acetyltransferase (PF12464) 11->57, Hexapeptide repeat of succinyl-transferase (PF14602) 93->129, Bacterial transferase hexapeptide (six repeats) (PF00132) 152->186	0.784421	1.7224	5.76854e-08
	ZTRI_1.907	FAD NAD(P)-binding domain-containing	Flavin containing amine oxidoreductase (PF01593) 41->534	0.783787	1.72164	5.52279e-11
	ZTRI_7.829	MFS transporter	Major Facilitator Superfamily (PF07690) 66->438	0.783715	1.72156	7.30903e-12
	ZTRI_3.980	PHD-finger motif containing	PHD-finger (PF00628) 122->162	0.78369	1.72153	9.169e-12
	ZTRI_5.599	cellular morphogenesis	Cortical protein marker for cell polarity (PF12768) 1017->1223	0.782728	1.72038	5.7881e-23
	ZTRI_5.391	hypothetical protein MYCGRDRAFT_104515		0.782258	1.71982	0.00546229
	ZTRI_10.512	bar domain-containing	Bin/amphiphysin/Rvs domain for vesicular trafficking (PF10455) 14->289	0.782179	1.71973	1.35804e-09
	ZTRI_6.94	cell agglutination mam3		0.781419	1.71882	1.09014e-11
	ZTRI_4.542	hypothetical protein TI39_contig859g00004	Fungal Zn(2)-Cys(6) binuclear cluster domain (PF00172) 24->60	0.780944	1.71825	6.32389e-10
	ZTRI_8.539	phospholipase D nuclease	PLD-like domain (PF13091) 77->226	0.780935	1.71824	4.62331e-11
	ZTRI_13.53	hypothetical protein TI39_contig4278g00010		0.780819	1.71811	9.45791e-11
	ZTRI_8.180	peptidyl-tRNA hydrolase	Peptidyl-tRNA hydrolase (PF01195) 65->245	0.780594	1.71784	2.54807e-07
	ZTRI_7.11	CAMK CAMKL kinase	Protein kinase domain (PF00069) 40->286	0.779865	1.71697	1.12055e-26
	ZTRI_3.196	glycerol kinase	FGGY family of carbohydrate kinases, N-terminal domain (PF00370) 68->323, FGGY family of carbohydrate kinases, C-terminal domain (PF02782) 332->523	0.779859	1.71696	0.00406072
	ZTRI_4.597	general negative regulator of transcription subunit 4	RING/Ubox like zinc-binding domain (PF14570) 18->65, RNA recognition motif. (a.k.a. RRM, RBD, or RNP domain) (PF00076) 125->202	0.779719	1.7168	3.46318e-15
	ZTRI_4.805	histone deacetylase complex	Paired amphipathic helix repeat (PF02671) 278->322, Paired amphipathic helix repeat (PF02671) 498->542, Sin3 family co-repressor (PF08295) 777->869, C-terminal domain of Sin3a protein (PF16879) 1182->1472	0.779417	1.71644	1.8325e-23
	ZTRI_5.39	hypothetical protein TI39_contig60g00001	Sel1 repeat (PF08238) 902->938, Sel1 repeat (PF08238) 939->978, Sel1 repeat (PF08238) 979->1014, Sel1 repeat (PF08238) 1020->1061, Sel1 repeat (PF08238) 1064->1097, Sel1 repeat (PF08238) 1101->1132, Sel1 repeat (PF08238) 1139->1172	0.779345	1.71635	7.03188e-18
	ZTRI_1.1261	DNA replication factor large subunit	BRCA1 C Terminus (BRCT) domain (PF00533) 348->423, ATPase family associated with various cellular activities (AAA) (PF00004) 555->639, Replication factor RFC1 C terminal domain (PF08519) 833->987	0.778851	1.71576	1.26336e-13
	ZTRI_11.109	casein kinase substrate phospho pp28	Casein kinase substrate phosphoprotein PP28 (PF10252) 126->218	0.777927	1.71467	3.69139e-06
	ZTRI_1.675	serine threonine kinase	Phosphotransferase enzyme family (PF01636) 112->366	0.77764	1.71432	6.77686e-08
	ZTRI_2.419	hypothetical protein MYCGRDRAFT_90633		0.777535	1.7142	0.000961992
	ZTRI_8.728	---NA---		0.7772	1.7138	0.00896347
	ZTRI_4.551	SET domain-containing	SET domain (PF00856) 973->1080	0.77715	1.71374	7.19107e-10
	ZTRI_1.1804	acyltransferase	Acyltransferase family (PF01757) 87->490	0.776968	1.71353	0.00206671
	ZTRI_4.509	hypothetical protein MYCGRDRAFT_109154		0.776343	1.71278	0.000380727
	ZTRI_18.39	Phenol 2-monooxygenase		0.776291	1.71272	3.11526e-05
	ZTRI_7.7.1	hypothetical protein MYCGRDRAFT_105024		0.775888	1.71224	0.00140858
	ZTRI_6.145	4-coumarate- ligase	AMP-binding enzyme (PF00501) 27->439, AMP-binding enzyme C-terminal domain (PF13193) 447->528	0.77587	1.71222	5.9838e-07
	ZTRI_2.655	hypothetical protein MYCGRDRAFT_90812	Patatin-like phospholipase (PF01734) 26->182	0.774964	1.71115	0.0159673
	ZTRI_11.518	mitochondrial carrier	Mitochondrial carrier protein (PF00153) 40->190, Mitochondrial carrier protein (PF00153) 204->291, Mitochondrial carrier protein (PF00153) 315->409	0.774209	1.71025	0.0209954
[truncated: 1,643 more rows]

## Sheet: IPO323 , 18oC↓
	Supplementary Data 1 Gene expression in IPO323 at 18˚C (compared to 12˚C)
	Down-regulated genes in IPO323, grown for 2 days in minimal medium at 18˚C, compared to 12˚C
	(=up-regulated in 12˚C)
	FungiDB Gene ID	Description	Pfam	Fold change (Log2)	Fold change	P-adj	Notes
	ZTRI_6.127	pathogenesis associated		-0.148298	1.10826	0.0461698
	ZTRI_5.208	dual-specificity map kinase phosphatase	Dual specificity phosphatase, catalytic domain (PF00782) 371->465	-0.177763	1.13113	0.049371
	ZTRI_1.1163	Metallo-dependent phosphatase	Calcineurin-like phosphoesterase (PF00149) 219->472	-0.184209	1.13619	0.0499276
	ZTRI_6.540	ddhd domain-containing	DDHD domain (PF02862) 651->989	-0.185009	1.13682	0.0450664
	ZTRI_11.240	SAGA transcriptional complex subunit	Bromodomain (PF00439) 339->406, Bromodomain associated (PF07524) 778->824	-0.187679	1.13893	0.0495999
	ZTRI_5.705	disulfide isomerase	Thioredoxin (PF00085) 76->113, Thioredoxin (PF00085) 142->195, Thioredoxin (PF00085) 263->361	-0.191443	1.14191	0.0284043
	ZTRI_9.381	t-complex 1 subunit alpha	TCP-1/cpn60 chaperonin family (PF00118) 37->578	-0.193818	1.14379	0.0392702
	ZTRI_6.298	26S proteasome non-ATPase regulatory subunit 3	PCI domain (PF01399) 323->423, Proteasome regulatory subunit C-terminal (PF08375) 429->493	-0.19631	1.14576	0.0467403
	ZTRI_1.2106	RNA-directed DNA polymerase (reverse transcriptase)	Retroviral aspartyl protease (PF08284) 31->135, Reverse transcriptase (RNA-dependent DNA polymerase) (PF00078) 319->477, Integrase core domain (PF00665) 900->1011	-0.202274	1.15051	0.0241147
	ZTRI_2.1045	hypothetical protein MYCGRDRAFT_91133	Transcriptional regulation of mitochondrial recombination (PF12829) 73->158	-0.204436	1.15224	0.0237733
	ZTRI_12.235	Ca2+-modulated nonselective cation channel polycystin		-0.204519	1.1523	0.0447371
	ZTRI_1.353	hypothetical protein TI39_contig468g00034	MIZ/SP-RING zinc finger (PF02891) 993->1043	-0.209991	1.15668	0.0437192
	ZTRI_5.512	Mob1 phocein	Mob1/phocein family (PF03637) 113->277	-0.212789	1.15893	0.0241155
	ZTRI_1.1366	cytochrome b5	Cytochrome b5-like Heme/Steroid binding domain (PF00173) 22->80	-0.217247	1.16251	0.0455132
	ZTRI_13.366	Lycopene beta-cyclase	Squalene/phytoene synthase (PF00494) 294->603	-0.21777	1.16293	0.0428526
	ZTRI_5.396	small nuclear ribonucleo e	LSM domain (PF01423) 23->96	-0.217855	1.163	0.0464346
	ZTRI_2.45	mitochondrial enoyl	Zinc-binding dehydrogenase (PF00107) 201->330	-0.22632	1.16985	0.0266332
	ZTRI_12.238	kow motif domain		-0.226452	1.16995	0.0319854
	ZTRI_5.449	hypothetical protein TI39_contig4391g00001	Mitochondrial ribosomal protein subunit (PF11709) 7->432	-0.227453	1.17077	0.0384998
	ZTRI_1.1982	DUF1604 domain	Protein of unknown function (DUF1604) (PF07713) 42->129, G-patch domain (PF01585) 154->180	-0.227641	1.17092	0.0453827
	ZTRI_1.682	6-phosphofructo-2-kinase fructose-2,6-biphosphatase 2	6-phosphofructo-2-kinase (PF01591) 52->264, Histidine phosphatase superfamily (branch 1) (PF00300) 267->449	-0.230424	1.17318	0.0242175
	ZTRI_3.890	autophagic serine protease Alp2	Peptidase inhibitor I9 (PF05922) 42->135, Subtilase family (PF00082) 175->426	-0.231699	1.17422	0.0282339
	ZTRI_1.1236	geranylgeranyl diphosphate synthase 1	Polyprenyl synthetase (PF00348) 141->391	-0.232801	1.17511	0.0226303
	ZTRI_2.439	Ditrans,polycis-polyprenyl diphosphate synthase ((2E,6E)-farnesyl diphosphate specific)	Zinc finger, C3HC4 type (RING finger) (PF13920) 311->365	-0.233363	1.17557	0.0202765
	ZTRI_13.114.1	casein kinase I isoform delta	Protein kinase domain (PF00069) 12->231	-0.233475	1.17566	0.000929298
	ZTRI_10.274	phospholipase D nuclease	Phospholipase D Active site motif (PF00614) 212->237, Phospholipase D Active site motif (PF00614) 807->829	-0.235068	1.17696	0.00543002
	ZTRI_11.239	VanZ domain protein		-0.235437	1.17726	0.0472492
	ZTRI_3.1023	TPR	Anaphase-promoting complex, cyclosome, subunit 3 (PF12895) 20->101, Tetratricopeptide repeat (PF14559) 695->754	-0.235994	1.17772	0.0227577
	ZTRI_11.323	Zinc RING-type	Ring finger domain (PF13639) 384->412	-0.236369	1.17802	0.0197332
	ZTRI_9.388.1	serine threonine- kinase ppk14	Protein kinase domain (PF00069) 267->565	-0.238254	1.17956	0.0116313
	ZTRI_4.651	DUF1690-domain-containing	Protein of Unknown function (DUF1690) (PF07956) 13->183	-0.239499	1.18058	0.035793
	ZTRI_6.343	Adaptor complex beta subunit	Adaptin N terminal region (PF01602) 16->533	-0.240744	1.1816	0.0434774
	ZTRI_2.993	gpi-anchored cell surface glyco		-0.241398	1.18214	0.0084444
	ZTRI_1.1173	c6 finger domain	Fungal Zn(2)-Cys(6) binuclear cluster domain (PF00172) 174->208	-0.241408	1.18215	0.0227273
	ZTRI_9.484	NADPH-cytochrome P450 reductase	Flavodoxin (PF00258) 66->213, FAD binding domain (PF00667) 270->489, Oxidoreductase NAD-binding domain (PF00175) 545->656	-0.242042	1.18267	0.024554
	ZTRI_5.531	DNA damage-inducible 1	Ubiquitin family (PF00240) 26->92, Aspartyl protease (PF09668) 202->325, UBA/TS-N domain (PF00627) 432->461	-0.242053	1.18267	0.00473878
	ZTRI_7.511	RNA polymerase I subunit RPA14 fungi		-0.242602	1.18312	0.0306317
	ZTRI_3.401	hypothetical protein TI39_contig4112g00018		-0.245105	1.18518	0.0482087
	ZTRI_7.339	fatty-acid amide hydrolase like	Amidase (PF01425) 79->526	-0.246912	1.18666	0.0375752
	ZTRI_3.783	Structure-specific endonuclease subunit SLX1		-0.247231	1.18693	0.0356378
	ZTRI_2.21	translation machinery associated TMA7	Translation machinery associated TMA7 (PF09072) 15->69	-0.248323	1.18783	0.0170475
	ZTRI_2.1232	SET and WW domain	SET domain (PF00856) 218->324, TFIIS helical bundle-like domain (PF08711) 469->517, SRI (Set2 Rpb1 interacting) domain (PF08236) 688->770	-0.249477	1.18878	0.00401958
	ZTRI_4.107	S-adenosyl-L-methionine-dependent methyltransferase	Methyltransferase domain (PF13489) 66->253	-0.250581	1.18969	0.0136733
	ZTRI_4.241	SPRY domain-containing	SPRY domain (PF00622) 245->363, CTLH/CRA C-terminal to LisH motif domain (PF10607) 455->661	-0.250595	1.1897	0.0336088
	ZTRI_7.186	pH-response regulator palF RIM8	Arrestin (or S-antigen), N-terminal domain (PF00339) 38->184	-0.251097	1.19011	0.00844044
	ZTRI_2.237	chromatin remodeling complex subunit	Actin (PF00022) 107->413, Actin (PF00022) 603->713	-0.251902	1.19078	0.021648
	ZTRI_10.95	FRE ferric reductase-like transmembrane component	Ferric reductase like transmembrane component (PF01794) 206->326, FAD-binding domain (PF08022) 371->423, Ferric reductase NAD binding domain (PF08030) 591->722	-0.251996	1.19085	0.00150132
	ZTRI_6.281	oxidase like	Protein of unknown function (DUF3237) (PF11578) 482->632	-0.252759	1.19148	0.0363709
	ZTRI_8.714	glycosyltransferase family 15	Glycolipid 2-alpha-mannosyltransferase (PF01793) 67->355	-0.25365	1.19222	0.0468949
	ZTRI_10.359	ARM repeat-containing		-0.253686	1.19225	0.0115154
	ZTRI_4.657	phosphoinositide phosphatase	SacI homology domain (PF02383) 59->405	-0.254091	1.19258	0.00599398
	ZTRI_7.83	ring finger domain	zinc finger of C3HC4-type, RING (PF15227) 85->124	-0.256177	1.19431	0.0265375
	ZTRI_11.139	F-box domain-containing		-0.256188	1.19432	0.0207737
	ZTRI_4.460	DUF155-domain-containing	Uncharacterised ACR, YagE family COG1723 (PF02582) 327->530	-0.256242	1.19436	0.00914126
	ZTRI_10.222	translocation	Translocation protein Sec62 (PF03839) 140->349	-0.25661	1.19467	0.00697949
	ZTRI_7.454	Pkinase-domain-containing	Protein kinase domain (PF00069) 13->263	-0.256704	1.19475	0.0404203
	ZTRI_5.385	mitochondrial ribosomal L44	39S ribosomal protein L53/MRP-L53 (PF10780) 13->64	-0.257693	1.19557	0.0187198
	ZTRI_13.149	40S ribosomal S4	RS4NT (NUC023) domain (PF08071) 3->39, S4 domain (PF01479) 42->90, Ribosomal family S4e (PF00900) 95->169, 40S ribosomal protein S4 C-terminus (PF16121) 212->257	-0.258375	1.19613	0.00948009
	ZTRI_2.939	NAD(P)-binding	short chain dehydrogenase (PF00106) 5->190	-0.258461	1.1962	0.0468005
	ZTRI_11.335	ATP-dependent Clp proteolytic subunit	Clp protease (PF00574) 68->246	-0.26133	1.19858	0.0197042
	ZTRI_13.122	GPI2-domain-containing	Phosphatidylinositol N-acetylglucosaminyltransferase (PF06432) 102->477	-0.261533	1.19875	0.0433939
	ZTRI_12.303	snare domain	Syntaxin-like protein (PF14523) 37->134, SNARE domain (PF05739) 219->269	-0.261713	1.1989	0.0295553
	ZTRI_3.299	hypothetical protein MYCGRDRAFT_85086		-0.262087	1.19921	0.0333365
	ZTRI_1.409	xylose isomerase	Mitochondrial ribosomal subunit protein (PF10213) 116->235	-0.263046	1.20001	0.0404464
	ZTRI_1.251	glutamine synthetase	Glutamine synthetase, beta-Grasp domain (PF03951) 50->101, Glutamine synthetase, catalytic domain (PF00120) 121->346	-0.263556	1.20043	0.00398176
	ZTRI_2.750	yip1 domain family	Yip1 domain (PF04893) 80->246	-0.264569	1.20128	0.0318069
	ZTRI_5.780	60S acidic ribosomal P0	Ribosomal protein L10 (PF00466) 6->100, 60s Acidic ribosomal protein (PF00428) 229->312	-0.265263	1.20186	0.00650496
	ZTRI_3.574	hypothetical protein TI39_contig278g00016	Sec7 domain (PF01369) 478->618	-0.265465	1.20202	0.0164293
	ZTRI_4.674	rab geranylgeranyl transferase escort	GDP dissociation inhibitor (PF00996) 8->483	-0.266146	1.20259	0.010274
	ZTRI_1.1761	Endopolyphosphatase		-0.267106	1.20339	0.0224405
	ZTRI_1.396	P-loop containing nucleoside triphosphate hydrolase	AAA domain (PF13086) 283->371, AAA domain (PF13086) 445->500, AAA domain (PF13087) 531->730	-0.267544	1.20376	0.0136407
	ZTRI_5.148	PAB-dependent poly(A)-specific ribonuclease subunit pan2	Ubiquitin carboxyl-terminal hydrolase (PF13423) 498->807, Exonuclease (PF00929) 894->1056	-0.267933	1.20408	0.0259511
	ZTRI_14.21	SNF2 family DNA-dependent ATPase domain-containing		-0.268217	1.20432	0.0316684
	ZTRI_12.285	pantothenate transporter liz1	Major Facilitator Superfamily (PF07690) 74->441	-0.268229	1.20433	0.00867718
	ZTRI_7.429	acyl- dehydrogenase like	Acyl-CoA dehydrogenase, middle domain (PF02770) 196->307, Acyl-CoA dehydrogenase, C-terminal domain (PF00441) 317->492	-0.268801	1.20481	0.0335879
	ZTRI_10.211	GPI inositol-deacylase	PGAP1-like protein (PF07819) 193->436, Metallopeptidase family M81 (PF07364) 1165->1458, MlrC C-terminus (PF07171) 1467->1638	-0.269334	1.20525	0.00313538
	ZTRI_2.795	FAD dependent oxidoreductase	FAD dependent oxidoreductase (PF01266) 34->414	-0.269423	1.20533	0.0104705
	ZTRI_11.512	eukaryotic translation initiation factor 3 subunit E	eIF3 subunit 6 N terminal domain (PF09440) 15->148, PCI domain (PF01399) 317->411	-0.269904	1.20573	0.00502646
	ZTRI_8.461	supernatant C-terminal domain-containing	emp24/gp25L/p24 family/GOLD (PF01105) 21->206	-0.270582	1.20629	0.0393913
	ZTRI_10.187	alpha-L RNA-binding motif-containing	S4 domain (PF01479) 134->180	-0.270977	1.20662	0.00978692
	ZTRI_4.506	CDC45	CDC45-like protein (PF02724) 26->858	-0.272847	1.20819	0.0115776
	ZTRI_2.1070	40S ribosomal S22	Ribosomal protein S8 (PF00410) 7->130	-0.274146	1.20928	0.0105963
	ZTRI_1.1564	diphthamide biosynthesis 1	Putative diphthamide synthesis protein (PF01866) 121->423	-0.274209	1.20933	0.0194294
	ZTRI_1.984	Chalcone isomerase subgroup	Chalcone isomerase like (PF16035) 219->430	-0.274573	1.20964	0.00484962
	ZTRI_4.875	beta subunit of citrate lyase	HpcH/HpaI aldolase/citrate lyase family (PF03328) 464->694	-0.275285	1.21023	0.047857
	ZTRI_8.557	40S ribosomal S1	Ribosomal S3Ae family (PF01015) 17->220	-0.276708	1.21143	0.0014929
	ZTRI_11.298	hypothetical protein MYCGRDRAFT_106138		-0.277277	1.21191	0.0399891
	ZTRI_4.431	amidase	Amidase (PF01425) 74->534	-0.278188	1.21267	0.00265757
	ZTRI_11.352	ubiquitination network signaling		-0.278346	1.2128	0.0338464
	ZTRI_3.250	eukaryotic rRNA processing	Eukaryotic rRNA processing protein EBP2 (PF05890) 134->400	-0.279348	1.21365	0.0126084
	ZTRI_3.843	Aldo keto reductase	Aldo/keto reductase family (PF00248) 10->327	-0.280153	1.21432	0.0116609
	ZTRI_2.809	Na+ H+ antiporter	Sodium/hydrogen exchanger family (PF00999) 17->435, Alkali metal cation/H+ antiporter Nha1 C terminus (PF08619) 458->1019	-0.280155	1.21433	0.00644585
	ZTRI_1.476	5 -	XRN 5'-3' exonuclease N-terminus (PF03159) 1->263	-0.280268	1.21442	0.000713633
	ZTRI_11.302	Sec34-domain-containing	Sec34-like family (PF04136) 131->277	-0.28027	1.21442	0.0135416
	ZTRI_13.236	Multidrug resistance		-0.280402	1.21453	0.0210524
	ZTRI_4.356	C6 finger domain-containing	Fungal Zn(2)-Cys(6) binuclear cluster domain (PF00172) 129->171, Fungal specific transcription factor domain (PF04082) 321->515	-0.280606	1.2147	0.00793263
	ZTRI_1.339	enoyl- hydratase isomerase family	Enoyl-CoA hydratase/isomerase (PF00378) 20->282	-0.281195	1.2152	0.0229067
	ZTRI_20.69	serine threonine kinase hsk1		-0.282149	1.21601	0.0283269
	ZTRI_7.491	FAD NAD(P)-binding domain-containing	Pyridine nucleotide-disulphide oxidoreductase (PF07992) 49->417	-0.28273	1.21649	0.0113101
	ZTRI_1.314	Het-C-domain-containing	Heterokaryon incompatibility protein Het-C (PF07217) 12->570	-0.28309	1.2168	0.00972201
	ZTRI_8.423	ring-box 1	RING-H2 zinc finger domain (PF12678) 50->108	-0.283569	1.2172	0.0391398
	ZTRI_2.420	DHH phosphoesterase	DHH family (PF01368) 71->237, DHHA2 domain (PF02833) 278->447	-0.283856	1.21744	0.00698591
	ZTRI_1.586	hypothetical protein MYCGRDRAFT_102217		-0.28389	1.21747	0.00569215
	ZTRI_12.177	hypothetical protein TI39_contig541g00001	R3H domain (PF01424) 261->305, SUZ domain (PF12752) 346->405	-0.284037	1.2176	0.0121107
	ZTRI_1.1437	WD40 repeat	pre-mRNA processing factor 4 (PRP4) like (PF08799) 76->104, WD domain, G-beta repeat (PF00400) 236->282, WD domain, G-beta repeat (PF00400) 288->324, WD domain, G-beta repeat (PF00400) 335->366, WD domain, G-beta repeat (PF00400) 376->408, WD domain, G-beta repeat (PF00400) 488->522	-0.284371	1.21788	0.0324168
	ZTRI_3.739	sterol 24-c-methyltransferase	Methyltransferase domain (PF08241) 133->229, Sterol methyltransferase C-terminal (PF08498) 314->378	-0.284766	1.21821	0.0302774
	ZTRI_11.130	zinc metallo ase	Putative peptidase family (PF12044) 120->547	-0.285695	1.219	0.00227422
	ZTRI_4.653	C2HC5 finger	Putative zinc finger motif, C2HC5-type (PF06221) 256->307	-0.286826	1.21995	0.0298792
	ZTRI_2.1062	camp phosphodiesterase class-ii like	cAMP phosphodiesterases class-II (PF02112) 139->209, cAMP phosphodiesterases class-II (PF02112) 330->420	-0.287091	1.22018	0.0348939
	ZTRI_5.730	DUF221-domain-containing	Late exocytosis, associated with Golgi transport (PF13967) 18->166, Cytosolic domain of 10TM putative phosphate transporter (PF14703) 189->378, Calcium-dependent channel, 7TM region, putative phosphate (PF02714) 389->661, Extracellular tail, of 10TM putative phosphate transporter (PF12621) 788->884	-0.288251	1.22116	0.00595014
	ZTRI_4.640	PAF acetylhydrolase	Platelet-activating factor acetylhydrolase, isoform II (PF03403) 6->405	-0.288537	1.2214	0.00384907
	ZTRI_4.876	ribosomal S3 (mitochondrion)		-0.289035	1.22182	0.0497834
	ZTRI_11.471	hypothetical protein TI39_contig462g00007	DNA-directed RNA polymerase I subunit RPA34.5 (PF08208) 223->419	-0.289471	1.22219	0.0335106
	ZTRI_13.144	DUF171-domain-containing	Putative RNA methyltransferase (PF02598) 39->334	-0.289738	1.22242	0.0160668
	ZTRI_1.435	aminodeoxychorismate lyase	Amino-transferase class IV (PF01063) 48->266	-0.289818	1.22249	0.0448911
	ZTRI_11.153	zinc-binding oxidoreductase	Alcohol dehydrogenase GroES-like domain (PF08240) 33->91, Zinc-binding dehydrogenase (PF00107) 170->241	-0.289818	1.22249	0.00130275
	ZTRI_13.28	aspartyl-tRNA synthetase	tRNA synthetases class II (D, K and N) (PF00152) 229->563	-0.290398	1.22298	0.000309462
	ZTRI_1.951	RNA polymerase Rpb6	RNA polymerase Rpb6 (PF01192) 87->139	-0.290422	1.223	0.00710696
	ZTRI_1.2008	PLC-like phosphodiesterase		-0.290636	1.22318	0.0405362
	ZTRI_8.665	rheb small monomeric GTPase	Ras family (PF00071) 9->170	-0.292691	1.22492	0.00485682
	ZTRI_5.275	40s ribosomal s12		-0.29415	1.22616	0.0171082
	ZTRI_8.618	carbohydrate esterase family 3	GDSL-like Lipase/Acylhydrolase family (PF13472) 18->241	-0.295441	1.22726	0.0164198
	ZTRI_3.881	zinc ion binding	Zinc finger, C3HC4 type (RING finger) (PF13920) 906->962	-0.295553	1.22736	0.0111369
	ZTRI_1.1490	oxidoreductase short chain dehydrogenase reductase like	Enoyl-(Acyl carrier protein) reductase (PF13561) 16->252	-0.296279	1.22797	0.0383743
	ZTRI_13.339	translation initiation factor	Uncharacterised protein family (UPF0139) (PF03669) 4->92	-0.297252	1.2288	0.0425102
	ZTRI_8.221	vacuolar sorting	Pep3/Vps18/deep orange family (PF05131) 280->436, Region in Clathrin and VPS (PF00637) 659->787	-0.297646	1.22914	0.0254626
	ZTRI_12.287	40S ribosomal S23	Ribosomal protein S12/S23 (PF00164) 32->144	-0.297838	1.2293	0.011309
	ZTRI_3.294	stress-activated map kinase-interacting	SAPK-interacting protein 1 (Sin1), middle CRIM domain (PF16978) 344->499, SAPK-interacting protein 1 (Sin1), Pleckstrin-homology (PF16979) 744->844	-0.298402	1.22978	0.0105465
	ZTRI_8.634	peroxisomal membrane	Peroxin-3 (PF04882) 7->472	-0.298775	1.2301	0.0366364
	ZTRI_9.538	GATA transcription factor like	GATA zinc finger (PF00320) 119->152, GATA zinc finger (PF00320) 267->299	-0.298883	1.23019	0.00925945
	ZTRI_6.230	hypothetical protein MYCGRDRAFT_93791		-0.299683	1.23087	0.009717
	ZTRI_4.609	P-loop containing nucleoside triphosphate hydrolase	Signal recognition particle, alpha subunit, N-terminal (PF04086) 26->321, SRP54-type protein, helical bundle domain (PF02881) 347->419, SRP54-type protein, GTPase domain (PF00448) 451->672	-0.300296	1.2314	0.000462668
	ZTRI_6.364	Alpha beta-hydrolase	BRCT domain, a BRCA1 C-terminus domain (PF16589) 201->302	-0.300344	1.23144	0.0134227
	ZTRI_1.1349	hypothetical protein MYCGRDRAFT_107417		-0.300605	1.23166	0.00162093
	ZTRI_3.862	RING and UBP finger domain	BRCA1-associated protein 2 (PF07576) 240->330, Ring finger domain (PF13639) 386->426, Zn-finger in ubiquitin-hydrolases and other protein (PF02148) 455->514	-0.300692	1.23174	0.00170115
	ZTRI_8.329	amidase	Amidase (PF01425) 77->522	-0.300788	1.23182	0.0370326
	ZTRI_3.462	CTP synthase	CTP synthase N-terminus (PF06418) 2->270, Glutamine amidotransferase class-I (PF00117) 316->554	-0.300993	1.23199	0.019537
	ZTRI_1.845	hypothetical protein MYCGRDRAFT_65910		-0.301167	1.23214	0.0418935
	ZTRI_1.885	microtubule-associated rp eb family member 1	RNA recognition motif. (a.k.a. RRM, RBD, or RNP domain) (PF00076) 35->104, EB1-like C-terminal motif (PF03271) 626->671	-0.301384	1.23233	0.00102324
	ZTRI_7.107	cobW-domain-containing	CobW/HypB/UreG, nucleotide-binding domain (PF02492) 26->188	-0.302797	1.23353	0.0341163
	ZTRI_1.490	hypothetical protein TI39_contig279g00043	Patatin-like phospholipase (PF01734) 737->940	-0.303247	1.23392	0.000513089
	ZTRI_13.61	iron-sulfur cluster biosynthesis isd11	Complex 1 protein (LYR family) (PF05347) 8->64	-0.303984	1.23455	0.0211856
	ZTRI_1.1298	acid phosphatase Vanadium-dependent haloperoxidase	PAP2 superfamily (PF01569) 108->253	-0.304872	1.23531	0.0377145
	ZTRI_8.251	alpha-actinin-2	Calponin homology (CH) domain (PF00307) 11->115, Calponin homology (CH) domain (PF00307) 125->230, Ca2+ insensitive EF hand (PF08726) 554->623	-0.305381	1.23574	0.00780091
	ZTRI_1.503	N-terminal nucleophile aminohydrolase	Proteasome subunit A N-terminal signature (PF10584) 7->29, Proteasome subunit (PF00227) 36->220	-0.305742	1.23605	0.00288414
	ZTRI_1.753	fungal specific transcription		-0.306422	1.23664	0.0205927
	ZTRI_8.705	P-loop containing nucleoside triphosphate hydrolase		-0.306531	1.23673	0.0421076
	ZTRI_1.919	Actin actin	Actin (PF00022) 4->384	-0.30711	1.23723	0.0178647
	ZTRI_8.127	n amino acid transport system		-0.30745	1.23752	0.0498505
	ZTRI_6.137	sterol esterase carbohydrate esterase family CE10	Carboxylesterase family (PF00135) 22->553	-0.307819	1.23783	0.0417987
	ZTRI_12.448	plastocyanin-like domain-containing		-0.307858	1.23787	0.0374256
	ZTRI_1.580	WD40 repeat	WD domain, G-beta repeat (PF00400) 133->164, WD domain, G-beta repeat (PF00400) 191->208, WD domain, G-beta repeat (PF00400) 253->290, UTP15 C terminal (PF09384) 390->548	-0.307927	1.23793	0.00675786
	ZTRI_6.203	hypothetical protein MYCGRDRAFT_72923		-0.308633	1.23853	0.0168934
	ZTRI_11.259	RNA binding	THUMP domain (PF02926) 200->331	-0.308948	1.2388	0.00454593
	ZTRI_5.446	C6 transcription factor	Fungal Zn(2)-Cys(6) binuclear cluster domain (PF00172) 34->64, Fungal specific transcription factor domain (PF11951) 266->632	-0.309064	1.2389	0.0145285
	ZTRI_2.948	telomere-binding alpha subunit central domain-containing	Telomeric single stranded DNA binding POT1/CDC13 (PF02765) 8->116, ssDNA-binding domain of telomere protection protein (PF16686) 221->374	-0.309252	1.23906	0.034836
	ZTRI_6.483	DUF907 domain	ML-like domain (PF14558) 29->164, Transient receptor potential (TRP) ion channel (PF06011) 169->632	-0.309917	1.23964	0.00319355
	ZTRI_10.106	xpg i-region	XPG I-region (PF00867) 149->230, Temperature dependent protein affecting M2 dsRNA replication (PF12247) 306->395, Temperature dependent protein affecting M2 dsRNA replication (PF12246) 484->725	-0.31012	1.23981	0.00221057
	ZTRI_1.678	glycoside hydrolase family 79	Glycosyl hydrolase family 79 C-terminal beta domain (PF16862) 454->564	-0.310349	1.24001	0.0290533
	ZTRI_1.2087	nucleolar GTP-binding 2	GNL3L/Grn1 putative GTPase (PF08701) 15->88	-0.311027	1.24059	0.00855598
	ZTRI_4.264	galactose oxidase	Galactose oxidase, central domain (PF13415) 84->133, Kelch motif (PF01344) 179->220, BTB/POZ domain (PF00651) 531->626	-0.31105	1.24061	0.000624131
	ZTRI_1.1227	protein HbrB	HbrB-like (PF08539) 432->603	-0.312561	1.24191	0.0105234
	ZTRI_6.662	acyl- N-acyltransferase	Acetyltransferase (GNAT) family (PF00583) 62->158	-0.312666	1.242	0.018445
	ZTRI_3.525.1	hypothetical protein MYCGRDRAFT_91716		-0.313269	1.24252	0.0124814
	ZTRI_2.871	conserved with signal peptide	Stretch-activated Ca2+-permeable channel component (PF12929) 180->653	-0.313613	1.24282	0.0235384
	ZTRI_4.527	ribosomal L36	Ribosomal protein L36 (PF00444) 83->120	-0.314282	1.24339	0.0101583
	ZTRI_4.237	hypothetical protein TI39_contig412g00023		-0.314571	1.24364	0.024004
	ZTRI_3.257	mitochondrial import inner membrane translocase subunit tim13	Tim10/DDP family zinc finger (PF02953) 10->70	-0.314974	1.24399	0.00223258
	ZTRI_12.438	acetyl- synthetase	AMP-binding enzyme (PF00501) 24->436, AMP-binding enzyme C-terminal domain (PF13193) 445->537	-0.315173	1.24416	0.00195721
	ZTRI_1.1021	ribosome biogenesis nsa2	Ribosomal protein S8e (PF01201) 32->260	-0.315336	1.2443	0.000923431
	ZTRI_1.1985	Major facilitator superfamily		-0.316248	1.24509	0.00489625
	ZTRI_9.404	survival factor 1	Svf1-like N-terminal lipocalin domain (PF08622) 51->211, Svf1-like C-terminal lipocalin-like domain (PF17187) 213->375, Ribosomal protein L23 (PF00276) 433->501	-0.316293	1.24513	0.00132597
	ZTRI_11.332	sam domain-containing	SAM domain (Sterile alpha motif) (PF07647) 572->628	-0.316816	1.24558	0.00801269
	ZTRI_10.550	potassium ion channel yvc1		-0.317125	1.24585	0.00173231
	ZTRI_5.266	actin-related 2 3 complex subunit 4	ARP2/3 complex 20 kDa subunit (ARPC4) (PF05856) 99->264	-0.318001	1.2466	0.0312236
	ZTRI_13.335	Lipoyl synthase	N-terminal domain of lipoyl synthase of Radical_SAM family (PF16881) 29->136, Radical SAM superfamily (PF04055) 160->320	-0.318104	1.24669	0.00447444
	ZTRI_11.41	metallo-beta-lactamase domain	RPAP1-like, N-terminal (PF08621) 108->149, RPAP1-like, C-terminal (PF08620) 312->379, Metallo-beta-lactamase superfamily (PF00753) 598->737	-0.318353	1.24691	0.036279
	ZTRI_5.483	hypothetical protein MYCGRDRAFT_93305		-0.318596	1.24712	0.0334682
	ZTRI_8.328	P-loop containing nucleoside triphosphate hydrolase	50S ribosome-binding GTPase (PF01926) 395->449	-0.320095	1.24841	0.000680477
	ZTRI_12.210	eukaryotic translation initiation factor 3 subunit F	JAB1/Mov34/MPN/PAD-1 ubiquitin protease (PF01398) 26->128, Maintenance of mitochondrial structure and function (PF13012) 187->297	-0.32157	1.24969	0.00164903
	ZTRI_7.306	serine threonine CMGC CDC2 CDK subfamily	Protein kinase domain (PF00069) 54->345	-0.321685	1.24979	0.00203876
	ZTRI_6.370	glycoside hydrolase family 16	Glycosyl hydrolases family 16 (PF00722) 73->232	-0.321814	1.2499	0.0279414
	ZTRI_5.285	WD40 repeat	F-box-like (PF12937) 331->375, WD domain, G-beta repeat (PF00400) 432->462, WD domain, G-beta repeat (PF00400) 550->585, WD domain, G-beta repeat (PF00400) 591->625, WD domain, G-beta repeat (PF00400) 672->709	-0.321894	1.24997	0.00326047
	ZTRI_10.199	PH domain	Sporulation protein family 7 (PF15407) 5->46, Pleckstrin homology domain (PF15404) 772->952	-0.322098	1.25015	0.000731054
	ZTRI_3.680	cytosolic regulator pianissimo	Hr1 repeat (PF02185) 97->163, Rapamycin-insensitive companion of mTOR, N-term (PF14664) 227->591, Rapamycin-insensitive companion of mTOR, middle domain (PF14666) 786->888, Rapamycin-insensitive companion of mTOR RasGEF_N domain (PF14663) 903->1006, Rapamycin-insensitive companion of mTOR, domain 5 (PF14668) 1074->1144	-0.322157	1.2502	0.000302788
	ZTRI_1.2062	hypothetical protein MYCGRDRAFT_90268	Ubiquitin-binding domain (PF16455) 68->177	-0.322558	1.25055	0.0154994
	ZTRI_9.350	isopentenyl diphosphate:dimethylallyl diphosphate isomerase	NUDIX domain (PF00293) 82->229	-0.323186	1.25109	0.0353927
	ZTRI_8.507	ERG20 farnesyl diphosphate synthase	Polyprenyl synthetase (PF00348) 34->298	-0.323929	1.25173	0.000486584
	ZTRI_5.514	hypothetical protein MYCGRDRAFT_72330		-0.324064	1.25185	0.0162416
	ZTRI_8.259	P450 monooxygenase	Cytochrome P450 (PF00067) 94->466	-0.324405	1.25215	0.021985
	ZTRI_21.35	hypothetical protein MYCGRDRAFT_98017		-0.324943	1.25261	0.00460011
	ZTRI_2.708	cytochrome P450 61	Cytochrome P450 (PF00067) 77->516	-0.325214	1.25285	0.0006431
	ZTRI_2.831	Sm-like ribonucleo	LSM domain (PF01423) 20->92	-0.325371	1.25299	0.0017687
	ZTRI_1.808	ABC transporter	ABC transporter (PF00005) 396->549, ABC-2 type transporter (PF01061) 830->1040	-0.325522	1.25312	0.00252001
	ZTRI_1.947	WD40 repeat	WD domain, G-beta repeat (PF00400) 416->445	-0.325624	1.25321	0.00660131
	ZTRI_4.397	mitochondrial inner membrane magnesium transporter mrs2 like	CorA-like Mg2+ transporter protein (PF01544) 223->433	-0.325791	1.25335	0.00172662
	ZTRI_4.796	proliferating cell nuclear antigen	Proliferating cell nuclear antigen, N-terminal domain (PF00705) 50->173, Proliferating cell nuclear antigen, C-terminal domain (PF02747) 176->303	-0.326071	1.2536	0.00939399
	ZTRI_13.135	WD40 repeat	WD domain, G-beta repeat (PF00400) 121->156, WD domain, G-beta repeat (PF00400) 170->210	-0.326785	1.25422	0.0431588
	ZTRI_4.195	TRAUB-domain-containing	Apoptosis antagonizing transcription factor (PF13339) 185->308, Apoptosis-antagonizing transcription factor, C-terminal (PF08164) 377->457	-0.327134	1.25452	0.0160465
	ZTRI_1.2047	Nuclease subunit C		-0.327276	1.25464	0.00511472
	ZTRI_1.1264	ATP-binding cassette	ABC transporter transmembrane region 2 (PF06472) 86->365, ABC transporter (PF00005) 480->631	-0.327609	1.25493	0.000872157
	ZTRI_3.825	hypothetical protein MYCGRDRAFT_70233		-0.327643	1.25496	0.00149959
	ZTRI_8.458	hypothetical protein TI39_contig69g00009		-0.327685	1.255	0.0262364
	ZTRI_3.895	hypothetical protein TI39_contig5832g00002		-0.327714	1.25502	0.0281943
	ZTRI_8.730	acetyl- synthetase	AMP-binding enzyme (PF00501) 162->251	-0.327792	1.25509	0.00248024
	ZTRI_3.375	carnitinyl- dehydratase	Enoyl-CoA hydratase/isomerase (PF00378) 35->203, BTB/POZ domain (PF00651) 296->406	-0.328332	1.25556	0.0268021
	ZTRI_9.433	Membrane-associated eicosanoid glutathione metabolism (MAPEG)	MAPEG family (PF01124) 33->150	-0.328351	1.25558	0.0113745
	ZTRI_5.496	FMN-linked oxidoreductase	Dihydrouridine synthase (Dus) (PF01207) 24->298	-0.328514	1.25572	0.0209948
	ZTRI_1.587	hypothetical protein MYCGRDRAFT_89085		-0.328551	1.25575	0.0413968
	ZTRI_7.248	glycerol-3-phosphate dehydrogenase	NAD-dependent glycerol-3-phosphate dehydrogenase N-terminus (PF01210) 117->302, NAD-dependent glycerol-3-phosphate dehydrogenase C-terminus (PF07479) 363->509	-0.328732	1.25591	0.000215266
	ZTRI_2.1247	lysine decarboxylase	Possible lysine decarboxylase (PF03641) 67->221	-0.329169	1.25629	0.000885729
	ZTRI_2.87	hypothetical protein TI39_contig5865g00001, partial		-0.329432	1.25652	0.0298669
	ZTRI_7.450	lanosterol 14-alpha-demethylase	Cytochrome P450 (PF00067) 55->512	-0.330015	1.25703	0.00248041
	ZTRI_1.499	D-tyrosyl-tRNA(Tyr) deacylase	D-Tyr-tRNA(Tyr) deacylase (PF02580) 2->143	-0.330173	1.25716	0.0224359
	ZTRI_12.170	glycosyltransferase family 22	Alg9-like mannosyltransferase family (PF03901) 27->462	-0.330493	1.25744	0.0322222
	ZTRI_1.1745	pre-mrna splicing factor	snoRNA binding domain, fibrillarin (PF01798) 148->388, Prp31 C terminal domain (PF09785) 395->563	-0.330934	1.25783	0.00402258
	ZTRI_1.1706	DNA repair Rad7		-0.331471	1.2583	0.0142882
	ZTRI_6.412	diphthine synthase	Tetrapyrrole (Corrin/Porphyrin) Methylases (PF00590) 1->238	-0.331753	1.25854	0.00684204
	ZTRI_4.799	proliferating cell nuclear antigen (pcna) like	Mysoin-binding motif of peroxisomes (PF12632) 166->455	-0.33223	1.25896	0.0211709
	ZTRI_2.895	root hair defective 3 GTP-binding	Root hair defective 3 GTP-binding protein (RHD3) (PF05879) 83->858	-0.332493	1.25919	0.00111943
	ZTRI_1.932	60S ribosomal L16	Ribosomal protein L13 (PF00572) 9->118	-0.332722	1.25939	0.00842301
	ZTRI_3.132	peroxisomal membrane anchor (Pex14)	Peroxisomal membrane anchor protein (Pex14p) conserved region (PF04695) 3->124	-0.333481	1.26005	0.00210509
	ZTRI_12.166	acetolactate synthase small subunit mitochondrial precursor	ACT domain (PF01842) 86->150, Small subunit of acetolactate synthase (PF10369) 245->302	-0.333812	1.26034	0.00269569
	ZTRI_2.1222	hypothetical protein TI39_contig397g00029		-0.334337	1.2608	0.0274509
	ZTRI_3.362	U3 small nucleolar RNA-associated 11	Utp11 protein (PF03998) 10->265	-0.334793	1.2612	0.0432605
	ZTRI_5.142	phosphopantothenoylcysteine decarboxylase	Flavoprotein (PF02441) 23->201	-0.334901	1.26129	0.0427716
	ZTRI_12.102	Rho GTPase activation	Divergent CRAL/TRIO domain (PF13716) 53->196, RhoGAP domain (PF00620) 230->403	-0.336534	1.26272	0.00365667
	ZTRI_4.99	threonine ammonia- biosynthetic	Pyridoxal-phosphate dependent enzyme (PF00291) 83->366, C-terminal regulatory domain of Threonine dehydratase (PF00585) 388->480, C-terminal regulatory domain of Threonine dehydratase (PF00585) 486->572	-0.336642	1.26281	0.000407298
	ZTRI_2.195	snare	Regulated-SNARE-like domain (PF13774) 44->113, Synaptobrevin (PF00957) 135->191	-0.336867	1.26301	0.0016856
	ZTRI_8.745	mitochondrial import 1	Outer membrane protein TOM13 (PF08219) 14->96	-0.337601	1.26365	0.00627432
	ZTRI_9.253	exoribonuclease family	3' exoribonuclease family, domain 1 (PF01138) 39->202	-0.337806	1.26383	0.0210817
	ZTRI_4.118	WW domain binding 11	WW domain binding protein 11 (PF09429) 4->80	-0.33852	1.26446	0.0467538
	ZTRI_10.408	endonuclease exonuclease phosphatase family		-0.338611	1.26454	0.0349772
	ZTRI_11.233	CBS domain containing	CBS domain (PF00571) 247->296, CBS domain (PF00571) 322->366	-0.338943	1.26483	0.0302073
	ZTRI_8.589	Heme peroxidase	FUN14 family (PF04930) 128->204	-0.339228	1.26508	0.0241435
	ZTRI_1.1763	SAGA complex component Sgf29 like	SGF29 tudor-like domain (PF07039) 263->381	-0.339423	1.26525	0.00744848
	ZTRI_3.188	50S ribosomal 27	Mitochondrial ribosomal protein L27 (PF09809) 9->77	-0.341335	1.26693	0.0288382
	ZTRI_2.1113	RCC1 BLIP-II		-0.341736	1.26728	0.0197042
	ZTRI_1.514	carboxylesterase like	Carboxylesterase family (PF00135) 17->495	-0.341797	1.26733	0.0125313
	ZTRI_3.199	DUF1295-domain-containing	Protein of unknown function (DUF1295) (PF06966) 98->321	-0.342122	1.26762	0.000273629
	ZTRI_10.116	mitochondrial 54S ribosomal MRPL51	Mitochondrial ribosomal protein L51 / S25 / CI-B8 domain (PF05047) 40->90	-0.342298	1.26777	0.00289639
	ZTRI_21.13	hypothetical protein TI39_contig354g00128		-0.3423	1.26778	0.0336088
	ZTRI_1.1485	glucosidase II beta subunit	Glucosidase II beta subunit-like protein (PF07915) 152->257	-0.342425	1.26789	0.0016787
	ZTRI_6.91	ribonuclease III		-0.342604	1.26804	0.0340033
	ZTRI_1.952	C2H2 transcription factor (TFIIIA)	Zinc finger, C2H2 type (PF00096) 95->120, Zinc finger, C2H2 type (PF00096) 161->185	-0.342639	1.26807	0.0174949
	ZTRI_1.780	Methylthioadenosine phosphorylase	Phosphorylase superfamily (PF01048) 14->262	-0.342741	1.26816	0.0144794
	ZTRI_4.817	3-hydroxyanthranilate 3,4-dioxygenase	3-hydroxyanthranilic acid dioxygenase (PF06052) 20->168	-0.343174	1.26854	0.021188
	ZTRI_12.32	n-sulfoglucosamine sulfohydrolase	Sulfatase (PF00884) 6->292	-0.343175	1.26855	0.0178616
	ZTRI_3.128	6-phosphofructokinase	Phosphofructokinase (PF00365) 17->323, Phosphofructokinase (PF00365) 405->703	-0.343971	1.26925	0.000371065
	ZTRI_3.298	hypothetical protein TI39_contig4339g00001		-0.344072	1.26933	0.01196
	ZTRI_3.355	GTPase-activating GYP2	Rab-GTPase-TBC domain (PF00566) 306->509	-0.344429	1.26965	0.000437561
	ZTRI_3.228	farnesyltransferase subunit beta	Prenyltransferase and squalene oxidase repeat (PF00432) 178->208, Prenyltransferase and squalene oxidase repeat (PF00432) 221->256, Prenyltransferase and squalene oxidase repeat (PF00432) 278->318, Prenyltransferase and squalene oxidase repeat (PF00432) 331->371, Prenyltransferase and squalene oxidase repeat (PF00432) 390->433	-0.344465	1.26968	0.0028935
	ZTRI_1.1951	ESCRT-II vps25 subunit	ESCRT-II complex subunit (PF05871) 38->178	-0.344629	1.26982	0.022214
	ZTRI_5.397	5-formyltetrahydrofolate cyclo-ligase	5-formyltetrahydrofolate cyclo-ligase family (PF01812) 34->252	-0.345437	1.27054	0.040315
	ZTRI_4.713	carbohydrate-binding module family 50	LysM domain (PF01476) 241->284	-0.345441	1.27054	0.0123558
	ZTRI_12.237	polysaccharide deacetylase family	Enoyl-(Acyl carrier protein) reductase (PF13561) 15->244, Polysaccharide deacetylase (PF01522) 306->419	-0.34585	1.2709	0.0139739
	ZTRI_3.425	Multidrug resistance efflux transporter	Protein of unknown function (DUF3955) (PF13127) 52->104, Purine nucleobase transmembrane transport (PF16913) 196->443	-0.346554	1.27152	0.00077949
	ZTRI_3.1072	mitochondrial distribution and morphology 34		-0.346639	1.27159	0.00671356
	ZTRI_2.13	streptomycin biosynthesis	Oxidoreductase family, NAD-binding Rossmann fold (PF01408) 24->153, Oxidoreductase family, C-terminal alpha/beta domain (PF02894) 177->237	-0.347181	1.27207	0.0028053
	ZTRI_7.510	prenyl protease	CAAX prenyl protease N-terminal, five membrane helices (PF16491) 40->223, Peptidase family M48 (PF01435) 228->433	-0.347705	1.27253	0.00496261
	ZTRI_11.10	RNA methylase family	RNA cap guanine-N2 methyltransferase (PF09445) 73->233	-0.348553	1.27328	0.0482213
	ZTRI_10.404	mitochondrial pyruvate dehydrogenase kinase	Mitochondrial branched-chain alpha-ketoacid dehydrogenase kinase (PF10436) 61->226, Histidine kinase-, DNA gyrase B-, and HSP90-like ATPase (PF02518) 271->471	-0.348706	1.27342	0.00191076
	ZTRI_3.769	hypothetical protein TI39_contig323g00033		-0.349226	1.27388	0.00946606
	ZTRI_4.242	hypothetical protein MYCGRDRAFT_104082		-0.349281	1.27393	0.0244698
	ZTRI_8.341	zinc finger rts2	Zinc-finger of C2H2 type (PF12874) 26->47, Domain of Kin17 curved DNA-binding protein (PF10357) 52->177	-0.349395	1.27403	0.0461485
	ZTRI_8.366	60S ribosomal L39	Ribosomal L39 protein (PF00832) 9->37	-0.349704	1.2743	0.00494453
	ZTRI_11.270	ribosome assembly 3	Ribosome-assembly protein 3 (PF14615) 92->137	-0.349754	1.27434	0.0318075
	ZTRI_10.263	TPR	Tetratricopeptide repeat (PF13181) 642->672	-0.350633	1.27512	0.0115023
	ZTRI_3.851	SAP domain		-0.350671	1.27515	0.00517321
	ZTRI_1.915	GPI-anchor biosynthesis	GPI biosynthesis protein family Pig-F (PF06699) 26->221	-0.350894	1.27535	0.0403792
	ZTRI_3.388	uba domain-containing ucp14	Eukaryotic integral membrane protein (DUF1751) (PF08551) 49->101	-0.351741	1.2761	0.0054516
	ZTRI_5.96	40S ribosomal S2	Ribosomal protein S5, N-terminal domain (PF00333) 92->156, Ribosomal protein S5, C-terminal domain (PF03719) 176->246	-0.351768	1.27612	0.000613126
	ZTRI_1.2070	vacuolar sorting-associated 9	Vacuolar sorting protein 9 (VPS9) domain (PF02204) 465->563, CUE domain (PF02845) 763->802	-0.352143	1.27646	0.00022844
	ZTRI_4.585	hypothetical protein TI39_contig4325g00005		-0.352222	1.27653	0.0174622
	ZTRI_9.40	ran binding in the microtubule-organising centre	LisH (PF08513) 20->45, CTLH/CRA C-terminal to LisH motif domain (PF10607) 56->208	-0.352377	1.27666	0.000156752
	ZTRI_2.103	DUF185 domain-containing	Putative S-adenosyl-L-methionine-dependent methyltransferase (PF02636) 105->439	-0.352959	1.27718	0.000561293
	ZTRI_1.1581	Zinc finger C2H2-type	Zinc finger, C2H2 type (PF00096) 174->199	-0.353427	1.27759	0.00419384
	ZTRI_8.381	MFS general substrate transporter	Major Facilitator Superfamily (PF07690) 21->393	-0.353626	1.27777	0.0257869
	ZTRI_1.1798	hypothetical protein TI39_contig594g00006	Rhomboid family (PF01694) 457->601	-0.354379	1.27844	0.00209806
	ZTRI_2.1163	glycoside hydrolase family 13	Alpha amylase, catalytic domain (PF00128) 286->492	-0.354655	1.27868	0.000417355
	ZTRI_6.676	NAD-dependent deacetylase sirtuin-2	Sir2 family (PF02146) 43->224	-0.354932	1.27893	0.0218244
	ZTRI_1.1165	NUC173-domain-containing	NUC173 domain (PF08161) 384->585	-0.355335	1.27928	0.00375072
	ZTRI_12.8	Diphosphomevalonate decarboxylase	GHMP kinases N terminal domain (PF00288) 112->156	-0.355918	1.2798	0.000155953
	ZTRI_1.1220	pyruvate dehydrogenase kinase	Mitochondrial branched-chain alpha-ketoacid dehydrogenase kinase (PF10436) 23->264, Histidine kinase-, DNA gyrase B-, and HSP90-like ATPase (PF02518) 310->437	-0.356097	1.27996	0.00159029
	ZTRI_3.703	alpha beta-hydrolase	Lipase (class 3) (PF01764) 284->338	-0.35632	1.28016	0.0292038
	ZTRI_11.210	phosphotyrosine-specific phosphatase	Protein-tyrosine phosphatase (PF00102) 61->335	-0.357053	1.28081	0.0418479
	ZTRI_1.820	ATP binding	Conserved hypothetical ATP binding protein (PF03029) 13->268	-0.357514	1.28122	0.00813229
	ZTRI_3.740	hypothetical protein MYCGRDRAFT_103827		-0.357679	1.28136	0.00184754
	ZTRI_2.80	hypothetical protein TI39_contig5865g00006		-0.358144	1.28178	0.000474185
	ZTRI_8.660	signal recognition particle	SRP54-type protein, helical bundle domain (PF02881) 6->83, SRP54-type protein, GTPase domain (PF00448) 102->296, Signal peptide binding domain (PF02978) 325->426	-0.358312	1.28193	0.000580586
	ZTRI_3.541	P-loop containing nucleoside triphosphate hydrolase	50S ribosome-binding GTPase (PF01926) 136->220	-0.358444	1.28204	0.00672759
	ZTRI_2.463	acetoacetate- ligase	Acetyl-coenzyme A synthetase N-terminus (PF16177) 40->97, AMP-binding enzyme (PF00501) 110->551	-0.360639	1.28399	0.0178382
	ZTRI_12.97	hypothetical protein MYCGRDRAFT_96951		-0.360678	1.28403	0.0103503
	ZTRI_8.364	hypothetical protein TI39_contig354g00089	WSTF, HB1, Itc1p, MBD9 motif 1 (PF15612) 147->189	-0.360809	1.28415	0.000250149
	ZTRI_12.176	SPX domain-containing		-0.361064	1.28437	0.000648007
	ZTRI_3.837	Zn(2)-C6 fungal-type DNA-binding domain	Fungal Zn(2)-Cys(6) binuclear cluster domain (PF00172) 39->72, Fungal specific transcription factor domain (PF04082) 194->352	-0.361562	1.28482	0.0366553
	ZTRI_5.788	cysteine synthase	Pyridoxal-phosphate dependent enzyme (PF00291) 104->420	-0.361624	1.28487	0.0119645
	ZTRI_4.881	hypothetical protein MYCGRDRAFT_71656	Protein of unknown function (DUF2418) (PF10332) 167->271	-0.362253	1.28543	0.00244319
	ZTRI_8.339	heterokaryon incompatibility	Promethin (PF16015) 58->169	-0.36285	1.28596	0.0213354
	ZTRI_6.345	major facilitator superfamily transporter	Major Facilitator Superfamily (PF07690) 57->442	-0.363106	1.28619	0.00601139
	ZTRI_8.386	heat shock factor HSF8	HSF-type DNA-binding (PF00447) 152->256	-0.363488	1.28653	0.0204193
	ZTRI_7.325	hypothetical protein MYCGRDRAFT_94456		-0.363847	1.28685	0.00486234
	ZTRI_5.390	kinase	Protein kinase domain (PF00069) 48->329	-0.363921	1.28692	0.00024871
	ZTRI_3.270	autophagy Atg20	PX domain (PF00787) 94->202	-0.364217	1.28718	0.000217065
	ZTRI_1.831	exocyst complex component Sec6	Exocyst complex component Sec6 (PF06046) 192->765	-0.364347	1.2873	0.00255652
	ZTRI_12.100	sap domain containing		-0.364832	1.28773	0.00234616
	ZTRI_1.224	molybdopterin synthase small subunit		-0.364951	1.28784	0.0306919
	ZTRI_10.246	nucleoporin like	Nucleoporin complex subunit 54 (PF13874) 286->432	-0.365096	1.28797	0.000143208
	ZTRI_5.432	holo-acyl-carrier- synthase	4'-phosphopantetheinyl transferase superfamily (PF01648) 11->119	-0.365116	1.28799	0.0250468
	ZTRI_13.160	metallopeptidase like	Peptidase family M3 (PF01432) 271->757	-0.365719	1.28852	0.0352394
	ZTRI_3.608	NADH-cytochrome b5 reductase 3	Oxidoreductase FAD-binding domain (PF00970) 65->172, Oxidoreductase NAD-binding domain (PF00175) 182->289	-0.365723	1.28853	1.77829e-05
	ZTRI_11.399	hypothetical protein TI39_contig4281g00006		-0.366063	1.28883	0.00166992
	ZTRI_5.805	lysosomal cobalamin transporter	LMBR1-like membrane protein (PF04791) 13->277	-0.366319	1.28906	0.000576426
	ZTRI_1.1933	histone-fold-containing	Histone-like transcription factor (CBF/NF-Y) and archaeal histone (PF00808) 41->105	-0.366848	1.28953	0.00194294
	ZTRI_4.352	Bud-site selection	BUD22 (PF09073) 33->425	-0.366876	1.28956	0.00246489
	ZTRI_2.567	phosphodiesterase alkaline phosphatase D precursor	PhoD-like phosphatase, N-terminal domain (PF16655) 63->177, PhoD-like phosphatase (PF09423) 190->555	-0.366927	1.2896	0.0275276
	ZTRI_1.881	signal transduction	Arrestin (or S-antigen), C-terminal domain (PF02752) 414->557	-0.368323	1.29085	0.00539365
	ZTRI_2.1046	P450 monooxygenase		-0.369097	1.29154	0.0234468
	ZTRI_2.848	DUF1760-domain-containing	Uncharacterised protein family, YAP/Alf4/glomulin (PF08568) 1->633	-0.369933	1.29229	0.00406655
	ZTRI_11.360	alpha beta-hydrolase	alpha/beta hydrolase fold (PF00561) 77->233	-0.370404	1.29271	0.0345971
	ZTRI_3.666	ABC transporter	ABC transporter transmembrane region (PF00664) 283->552, ABC transporter (PF00005) 618->767	-0.37077	1.29304	0.00679313
	ZTRI_9.157	zf-ZPR1-domain-containing	ZPR1 zinc-finger domain (PF03367) 45->201, ZPR1 zinc-finger domain (PF03367) 284->452	-0.371826	1.29399	0.00358118
	ZTRI_12.430	RNA-binding domain-containing	RNA recognition motif. (a.k.a. RRM, RBD, or RNP domain) (PF00076) 160->228	-0.371919	1.29407	0.00631883
	ZTRI_8.449	trafficking particle complex subunit 6b	Transport protein particle (TRAPP) component (PF04051) 321->561	-0.372578	1.29466	0.000901928
	ZTRI_5.707	DNA repair rad18		-0.372634	1.29471	0.0134194
	ZTRI_3.448.1	pseudouridine synthase	TruB family pseudouridylate synthase (N terminal domain) (PF01509) 1->128	-0.37286	1.29492	0.0111963
	ZTRI_1.1699	hypothetical protein MYCGRDRAFT_107616		-0.372998	1.29504	0.0015623
	ZTRI_1.1146	6-phosphogluconate dehydrogenase C-terminal domain	NAD binding domain of 6-phosphogluconate dehydrogenase (PF03446) 5->137, Domain of unknown function (DUF1932) (PF09130) 208->276	-0.373282	1.2953	0.00145871
	ZTRI_1.310	transcription factor alpha beta subunit	Transcription factor IIA, alpha/beta subunit (PF03153) 9->423	-0.373518	1.29551	0.00240969
	ZTRI_11.415	F-box domain-containing	F-box-like (PF12937) 19->64, Transglutaminase-like superfamily (PF13369) 229->387, Hemimethylated DNA-binding protein YccV like (PF08755) 509->580	-0.373617	1.2956	0.0124097
	ZTRI_9.336	RTA1 domain	RTA1 like protein (PF04479) 83->299	-0.375059	1.29689	0.0381579
	ZTRI_3.58	GTP binding		-0.375093	1.29692	0.03213
	ZTRI_13.350	G- coupled receptorG- -coupled		-0.375351	1.29715	0.0207752
	ZTRI_2.98	hypothetical protein MYCGRDRAFT_26053, partial		-0.376198	1.29792	0.030854
	ZTRI_10.276	phosphatases II	Dual specificity phosphatase, catalytic domain (PF00782) 112->164	-0.376666	1.29834	0.000879242
	ZTRI_12.187	DNA mismatch repair	Histidine kinase-, DNA gyrase B-, and HSP90-like ATPase (PF13589) 31->133	-0.376766	1.29843	0.00350428
	ZTRI_1.2101	formamidopyrimidine-dna glycosylase like	Formamidopyrimidine-DNA glycosylase N-terminal domain (PF01149) 1->140, Formamidopyrimidine-DNA glycosylase H2TH domain (PF06831) 160->238	-0.376988	1.29863	0.0125133
	ZTRI_6.484	Metallo-dependent phosphatase	Calcineurin-like phosphoesterase (PF00149) 1->244	-0.377052	1.29869	0.0376422
	ZTRI_3.237	Transcription fungi	Fungal Zn(2)-Cys(6) binuclear cluster domain (PF00172) 21->57	-0.37769	1.29926	0.0162628
	ZTRI_6.115	Aminoglycoside phosphotransferase	Phosphotransferase enzyme family (PF01636) 113->374	-0.377805	1.29936	0.0382947
	ZTRI_11.106	Actin actin	Actin (PF00022) 18->472	-0.378463	1.29996	0.00275177
	ZTRI_2.89	S-adenosyl-L-methionine-dependent methyltransferase	Methyltransferase domain (PF13489) 142->310	-0.378962	1.30041	0.000405265
	ZTRI_10.397	hypothetical protein MYCGRDRAFT_111102		-0.380177	1.3015	0.0154042
	ZTRI_1.78	NACHT and Ankyrin domain	Ankyrin repeats (3 copies) (PF12796) 644->726	-0.380202	1.30152	0.00928587
	ZTRI_1.824	zinc finger		-0.380222	1.30154	0.00542515
	ZTRI_2.791	actin-like ATPase domain-containing	Hsp70 protein (PF00012) 32->467	-0.380889	1.30214	0.00493479
	ZTRI_3.618	ADP-ribosylation factor GTPase-activating 1	Putative GTPase activating protein for Arf (PF01412) 16->100	-0.381969	1.30312	0.00112177
	ZTRI_2.803	DUF298 domain	UBA-like domain (PF14555) 11->50, Cullin binding (PF03556) 134->254	-0.382458	1.30356	8.40907e-05
	ZTRI_2.341	hypothetical protein MYCGRDRAFT_90574		-0.382803	1.30387	0.00148333
	ZTRI_11.198	ribonuclease T2	Ribonuclease T2 family (PF00445) 90->276, Sulfatase (PF00884) 482->836	-0.383002	1.30405	0.00038052
	ZTRI_5.124	gaf domain nucleotide-binding	bZIP transcription factor (PF00170) 114->168	-0.383079	1.30412	1.01268e-05
	ZTRI_6.186	SHMT-domain-containing	Serine hydroxymethyltransferase (PF00464) 51->455	-0.383115	1.30415	5.34115e-05
	ZTRI_5.559	nuclear localization 4	NPL4 family, putative zinc binding region (PF05020) 129->273, NPL4 family (PF05021) 276->594	-0.383385	1.3044	0.00198052
	ZTRI_9.105	dna-directed rna polymerase iii complex subunit rpc37	Sin-like protein conserved region (PF04801) 7->315	-0.383887	1.30485	0.0129954
	ZTRI_3.823	3,4-dihydroxy-2-butanone 4-phosphate synthase	3,4-dihydroxy-2-butanone 4-phosphate synthase (PF00926) 15->216	-0.384138	1.30508	0.00113533
	ZTRI_6.301	MFS SP sugar:H+ symporter	Sugar (and other) transporter (PF00083) 52->484	-0.384538	1.30544	0.00161761
	ZTRI_7.455	Zn-dependent exopeptidase	Peptidase family M20/M25/M40 (PF01546) 103->397, Peptidase dimerisation domain (PF07687) 201->301	-0.38509	1.30594	0.000479984
	ZTRI_5.287	kh domain rna-binding	KH domain (PF00013) 46->104, KH domain (PF00013) 129->191, KH domain (PF00013) 280->344	-0.385149	1.30599	0.0189424
	ZTRI_2.339	hypothetical protein TI39_contig298g00013		-0.3853	1.30613	6.01649e-06
	ZTRI_6.132	linoleate diol synthase	Animal haem peroxidase (PF03098) 120->202, Animal haem peroxidase (PF03098) 251->573, Cytochrome P450 (PF00067) 683->958	-0.385427	1.30625	5.86973e-05
	ZTRI_1.1242	hypothetical protein TI39_contig562g00003	Putative SAM-dependent methyltransferase (PF11312) 59->352	-0.385509	1.30632	0.00185916
	ZTRI_9.66	ras	Ras family (PF00071) 10->170	-0.385911	1.30668	0.000638189
	ZTRI_10.372	cytidine deaminase	Cytidine and deoxycytidylate deaminase zinc-binding region (PF00383) 300->451	-0.386007	1.30677	0.00200776
	ZTRI_7.51	WD40 repeat	WD domain, G-beta repeat (PF00400) 214->242, WD domain, G-beta repeat (PF00400) 248->285, WD domain, G-beta repeat (PF00400) 424->451	-0.386155	1.30691	0.0270558
	ZTRI_1.745	ubiquitin-conjugating enzyme E2 15	Ubiquitin-conjugating enzyme (PF00179) 23->171	-0.386239	1.30698	0.0169286
	ZTRI_5.avrStb6			-0.386835	1.30752	0.0023436
	ZTRI_12.271	hypothetical protein TI39_contig5824g00015	Protein of unknown function (DUF2408) (PF10303) 172->310, Protein of unknown function (DUF2408) (PF10303) 313->390	-0.386908	1.30759	0.000302445
	ZTRI_1.1641	hypothetical protein MYCGRDRAFT_102821	Arylsulfotransferase (ASST) (PF14269) 161->400	-0.388139	1.3087	2.58661e-05
	ZTRI_9.150	hypothetical protein MYCGRDRAFT_17219, partial	p21-C-terminal region-binding protein (PF13862) 34->238	-0.388417	1.30896	0.0148887
	ZTRI_6.111	hypothetical protein TI39_contig288g00003		-0.388642	1.30916	0.0024765
	ZTRI_3.361	3-hydroxyacyl- dehydrogenase	short chain dehydrogenase (PF00106) 7->211	-0.389837	1.31025	0.0392131
	ZTRI_8.144	ribonuclease H	CAF1 family ribonuclease (PF04857) 133->274, CAF1 family ribonuclease (PF04857) 301->399	-0.389895	1.3103	0.000181517
	ZTRI_1.2075	patatin-like serine hydrolase like	Domain of unknown function (DUF3336) (PF11815) 37->173, Patatin-like phospholipase (PF01734) 185->325	-0.39021	1.31058	0.000571321
	ZTRI_11.521	hypothetical protein TI39_contig5882g00004		-0.390279	1.31065	0.0154101
	ZTRI_3.810	vacuolar ATP synthase 16 kDa proteolipid subunit	ATP synthase subunit C (PF00137) 18->76, ATP synthase subunit C (PF00137) 97->156	-0.390611	1.31095	0.00563924
	ZTRI_7.411	related to hard surface induced 3 (chip3)	Acyltransferase family (PF01757) 86->440, Domain of unknown function (DUF3328) (PF11807) 496->704	-0.390699	1.31103	0.0266082
	ZTRI_1.459	phosphoglycerate mutase	Histidine phosphatase superfamily (branch 1) (PF00300) 11->210	-0.390815	1.31113	0.00724026
	ZTRI_1.838	zinc finger 664	Zinc finger, C2H2 type (PF00096) 218->240, Zinc finger, C2H2 type (PF00096) 277->300	-0.391818	1.31205	0.0344111
	ZTRI_9.588	hypothetical protein TI39_contig328g00019		-0.391987	1.3122	0.0257703
	ZTRI_6.294	hypothetical protein TI39_contig4333g00001	Protein of unknown function (DUF3176) (PF11374) 79->186	-0.39225	1.31244	0.029175
	ZTRI_5.335	ribonuclease P subunit p30	RNase P subunit p30 (PF01876) 3->210	-0.392265	1.31245	0.0199198
	ZTRI_12.323	guanylate kinase	Guanylate kinase (PF00625) 29->209	-0.392589	1.31275	0.00182174
	ZTRI_6.511	carboxylase:pyruvate acetyl-coa propionyl-	Biotin carboxylase, N-terminal domain (PF00289) 11->113, Carbamoyl-phosphate synthase L chain, ATP binding domain (PF02786) 119->325, Biotin carboxylase C-terminal domain (PF02785) 345->453, Biotin-requiring enzyme (PF00364) 585->646	-0.392606	1.31276	0.0122618
	ZTRI_6.70	MFS general substrate transporter	Major Facilitator Superfamily (PF07690) 54->385	-0.392907	1.31304	0.0216914
	ZTRI_7.56	glycoside hydrolase family 17		-0.394629	1.3146	0.00631853
	ZTRI_4.745	origin recognition complex subunit 3 like	Origin recognition complex (ORC) subunit 3 N-terminus (PF07034) 34->307	-0.394823	1.31478	0.0497247
	ZTRI_1.821	cell division control 14	Cell division control protein 14, SIN component (PF08045) 1->290	-0.394926	1.31488	0.00108606
	ZTRI_8.424	DUF410-domain-containing	Protein of unknown function (DUF410) (PF04190) 40->301	-0.395002	1.31494	0.00264875
	ZTRI_2.950	MFS general substrate transporter	Major Facilitator Superfamily (PF07690) 60->443	-0.395196	1.31512	0.0314067
	ZTRI_2.888	glycoside hydrolase family 85	Glycosyl hydrolase family 85 (PF03644) 85->394	-0.395299	1.31522	0.00221848
	ZTRI_7.86	Duf427 domain	Domain of unknown function (DUF427) (PF04248) 154->246	-0.395322	1.31524	0.00491911
	ZTRI_3.1035	hypothetical protein MYCGRDRAFT_92127		-0.39538	1.31529	0.0352657
	ZTRI_1.1054	Undecaprenyl diphosphate synthase	Putative undecaprenyl diphosphate synthase (PF01255) 232->338	-0.395443	1.31535	0.000401992
	ZTRI_2.360	TFIIH basal transcription factor subunit SSL1	Ssl1-like (PF04056) 90->291, TFIIH C1-like domain (PF07975) 370->436	-0.395628	1.31552	0.0145322
	ZTRI_9.260	#NAME?	CoA-transferase family III (PF02515) 47->425	-0.396123	1.31597	0.00426425
	ZTRI_9.409	SEN34 subunit of tRNA-splicing endonuclease	tRNA intron endonuclease, catalytic C-terminal domain (PF01974) 249->322	-0.397053	1.31682	0.00255366
	ZTRI_4.40	hypothetical protein MYCGRDRAFT_92253		-0.397305	1.31705	0.0228294
	ZTRI_2.1153	hypothetical protein MYCGRDRAFT_69103	Translocon-associated protein (TRAP), alpha subunit (PF03896) 156->251	-0.398289	1.31794	0.0176117
	ZTRI_9.592	Siderophore iron transporter mirB	Major Facilitator Superfamily (PF07690) 88->508	-0.399481	1.31903	0.0136275
	ZTRI_4.366	aromatic peroxygenase like	Peroxidase, family 2 (PF01328) 65->106	-0.400124	1.31962	0.00614466
	ZTRI_10.109	S-adenosyl-L-methionine-dependent methyltransferase	Methyltransferase domain (PF13489) 67->221	-0.400438	1.31991	0.00629317
	ZTRI_9.114	mitochondrial distribution and morphology family fungi	She9 / Mdm33 family (PF05546) 1->183	-0.400671	1.32012	0.0160389
	ZTRI_2.108	glycoside hydrolase family 13	Alpha amylase, catalytic domain (PF00128) 29->373	-0.400908	1.32034	2.23782e-05
	ZTRI_9.384	DNA repair rad18	Zinc finger, C3HC4 type (RING finger) (PF13923) 30->67	-0.400968	1.32039	0.0223264
	ZTRI_1.328.1	zinc knuckle	Zinc knuckle (PF00098) 7->23, Zinc knuckle (PF00098) 28->43, Zinc knuckle (PF00098) 52->67, Zinc knuckle (PF00098) 79->94, Zinc knuckle (PF00098) 133->148, Zinc knuckle (PF00098) 153->168, Zinc knuckle (PF00098) 180->195	-0.401245	1.32065	0.0148768
	ZTRI_4.595	NAD(P)-binding	Enoyl-(Acyl carrier protein) reductase (PF13561) 59->297	-0.401589	1.32096	0.000374386
	ZTRI_3.147	family pyridoxal phosphate enzyme	Alanine racemase, N-terminal domain (PF01168) 81->285	-0.401684	1.32105	0.000691389
	ZTRI_8.646	AP-1 complex subunit mu-1	Clathrin adaptor complex small chain (PF01217) 3->131, Adaptor complexes medium subunit family (PF00928) 156->442	-0.401736	1.3211	2.06711e-05
	ZTRI_6.231	serine threonine	Protein kinase domain (PF00069) 108->192	-0.401792	1.32115	0.00357678
	ZTRI_4.375	hypothetical protein TI39_contig315g00021		-0.401868	1.32122	0.0029393
	ZTRI_12.181	hypothetical protein MYCGRDRAFT_111465	Protein of unknown function (DUF3405) (PF11885) 319->862	-0.401995	1.32133	0.000913359
	ZTRI_8.682	pre-mRNA-splicing factor cwc2	Torus domain (PF16131) 46->159, RNA recognition motif. (a.k.a. RRM, RBD, or RNP domain) (PF00076) 194->244	-0.40313	1.32237	5.95138e-05
	ZTRI_2.756	WD40 repeat	WD domain, G-beta repeat (PF00400) 282->308, WD domain, G-beta repeat (PF00400) 348->383, WD domain, G-beta repeat (PF00400) 389->426, WD domain, G-beta repeat (PF00400) 543->564	-0.403159	1.3224	5.157e-05
	ZTRI_12.110	GH16 family		-0.403694	1.32289	0.0167916
	ZTRI_2.834	UBC	Ubiquitin-conjugating enzyme (PF00179) 10->120	-0.403943	1.32312	0.000924296
	ZTRI_2.285	hypothetical protein AC578_8802		-0.404097	1.32326	0.0288221
	ZTRI_4.343	TBC	Rab-GTPase-TBC domain (PF00566) 103->314	-0.404114	1.32328	5.32028e-05
	ZTRI_13.163	hypothetical protein MYCGRDRAFT_97363		-0.404171	1.32333	0.0495999
	ZTRI_6.244	hypothetical protein MYCGRDRAFT_72989		-0.404289	1.32344	0.000808522
	ZTRI_1.603	hypothetical protein TI39_contig5877g00001	Fungal Zn(2)-Cys(6) binuclear cluster domain (PF00172) 65->95, Fungal specific transcription factor domain (PF04082) 279->475	-0.404294	1.32344	0.000590245
	ZTRI_4.471	oxysterol-binding	Oxysterol-binding protein (PF01237) 19->362	-0.404321	1.32347	0.000543849
	ZTRI_1.577	CNDP dipeptidase	Peptidase family M20/M25/M40 (PF01546) 151->526, Peptidase dimerisation domain (PF07687) 268->424	-0.404453	1.32359	3.23646e-07
	ZTRI_10.178	---NA---		-0.404549	1.32368	0.0493417
	ZTRI_3.681	uricase	Uricase (PF01014) 8->131, Uricase (PF01014) 142->289	-0.404608	1.32373	0.00185635
	ZTRI_1.1352	amidase signature enzyme	Amidase (PF01425) 43->497	-0.405325	1.32439	0.000966966
	ZTRI_1.1251	hypothetical protein MYCGRDRAFT_34363	Membrane fusion protein Use1 (PF09753) 17->260	-0.405326	1.32439	0.00457858
	ZTRI_9.303	atp-dependent rna helicase dbp10	DEAD/DEAH box helicase (PF00270) 100->265, Helicase conserved C-terminal domain (PF00271) 354->449, DBP10CT (NUC160) domain (PF08147) 740->805	-0.40571	1.32474	4.58797e-05
	ZTRI_4.32	kinase	Protein kinase domain (PF00069) 17->258	-0.40638	1.32536	0.000649436
	ZTRI_1.2089	hypothetical protein MYCGRDRAFT_102996		-0.406449	1.32542	3.45441e-06
	ZTRI_1.702	pre-rRNA processing Tsr1	AARP2CN (NUC121) domain (PF08142) 232->303, 40S ribosome biogenesis protein Tsr1 and BMS1 C-terminal (PF04950) 489->792	-0.406524	1.32549	0.000565478
	ZTRI_9.610	TPR domain-containing	Tetratricopeptide repeat (PF07719) 282->314, SET domain (PF00856) 370->538	-0.40659	1.32555	0.000211811
	ZTRI_2.527	hypothetical protein TI39_contig303g00045		-0.406956	1.32588	0.00953496
	ZTRI_2.367	ribonuclease h2 subunit a	Ribonuclease HII (PF01351) 253->472	-0.406962	1.32589	0.0120247
	ZTRI_3.891	toxin biosynthesis	Alpha/beta hydrolase family (PF12697) 115->392	-0.407	1.32593	0.00903338
	ZTRI_2.991	hypothetical protein TI39_contig4134g00022		-0.407267	1.32617	0.0117566
	ZTRI_8.562	integral membrane	Protein of unknown function (DUF2781) (PF10914) 11->152	-0.407355	1.32625	0.028323
	ZTRI_1.1158	glycosyltransferase family 90	Glycosyl transferase family 90 (PF05686) 695->953	-0.407788	1.32665	4.766e-05
	ZTRI_8.521	rna polymerase iii transcription factor	RNA polymerase III transcription factor (TF)IIIC subunit (PF09734) 18->356	-0.407827	1.32669	0.000831652	Housekeeping transcription initiation
	ZTRI_5.823	thymidylate synthase	Thymidylate synthase (PF00303) 34->336	-0.407829	1.32669	0.00622655
	ZTRI_1.1147	oxidoreductase NAD-binding domain-containing 1	Ferric reductase NAD binding domain (PF08030) 162->243	-0.408051	1.32689	0.00516413
	ZTRI_4.273	hypothetical protein MYCGRDRAFT_92432		-0.408603	1.3274	0.0336201
	ZTRI_1.1812	hypothetical protein TI39_contig403g00006	Stress responsive A/B Barrel Domain (PF07876) 33->126	-0.40875	1.32754	0.00350401
	ZTRI_1.623	hypothetical protein TI39_contig385g00022		-0.409148	1.3279	0.0133199
	ZTRI_13.177	glycosyltransferase family 8		-0.409176	1.32793	0.00717532
	ZTRI_3.959	peroxin-8 Pex8-penicillium chrysogenum		-0.409325	1.32806	0.0115829
	ZTRI_11.331	hypothetical protein TI39_contig264g00014	Uncharacterized conserved protein (DUF2183) (PF09949) 286->379	-0.409756	1.32846	0.0329813
	ZTRI_2.491	DNase I	Endonuclease/Exonuclease/phosphatase family (PF03372) 37->357	-0.409953	1.32864	0.0453652
	ZTRI_8.530	imidazoleglycerol-phosphate dehydratase	Imidazoleglycerol-phosphate dehydratase (PF00475) 61->204	-0.410147	1.32882	0.0023302
	ZTRI_2.366	hypothetical protein AC578_2422		-0.410217	1.32889	0.0470955
	ZTRI_1.810	serine threonine- phosphatase 2A activator 2	Phosphotyrosyl phosphate activator (PTPA) protein (PF03095) 57->351	-0.410501	1.32915	0.000102206
	ZTRI_10.127	ras-related GTP-binding C	Gtr1/RagA G protein conserved region (PF04670) 92->314	-0.411151	1.32975	0.00333914
	ZTRI_3.744	dodecenoyl- delta-isomerase	Enoyl-CoA hydratase/isomerase (PF00378) 48->294	-0.411492	1.33006	0.0100986
	ZTRI_2.721	hypothetical protein MYCGRDRAFT_103310		-0.411541	1.33011	3.28004e-05
	ZTRI_8.13	hypothetical protein MYCGRDRAFT_94877		-0.411672	1.33023	0.0207752
	ZTRI_2.434	#NAME?	DnaJ domain (PF00226) 7->71, DnaJ C terminal domain (PF01556) 141->365, DnaJ central domain (PF00684) 165->232	-0.411811	1.33035	0.000171693
	ZTRI_2.811	Bystin-domain-containing	Bystin (PF05291) 161->484	-0.411811	1.33036	0.000876007
	ZTRI_1.800	isoleucyl-tRNA synthetase	Uncharacterised protein family (UPF0183) (PF03676) 17->259, Uncharacterised protein family (UPF0183) (PF03676) 316->486	-0.412013	1.33054	0.00359604
	ZTRI_1.1746.1	beta-lactamase transpeptidase	Beta-lactamase (PF00144) 104->418	-0.412027	1.33055	0.00920323
	ZTRI_2.668	Prephenate dehydrogenase	Prephenate dehydrogenase (PF02153) 66->268	-0.412655	1.33113	0.000252483
	ZTRI_14.78	transcriptional regulatory CAT8	Fungal Zn(2)-Cys(6) binuclear cluster domain (PF00172) 30->63	-0.412665	1.33114	0.00664566
	ZTRI_13.341	Atypical ABC1 ABC1-B kinase	ABC1 family (PF03109) 230->335	-0.412922	1.33138	2.16242e-05
	ZTRI_7.250	hypothetical protein TI39_contig487g00012		-0.413649	1.33205	0.0135742
	ZTRI_3.812	glycosyltransferase family 32	Glycosyltransferase sugar-binding region containing DXD motif (PF04488) 134->220	-0.413863	1.33225	0.000160803
	ZTRI_4.323	BET3 family	Transport protein particle (TRAPP) component (PF04051) 26->182	-0.413897	1.33228	0.000533257
	ZTRI_2.975	alpha gamma-adaptin-binding p34	Alpha and gamma adaptin binding protein p34 (PF10199) 171->295	-0.413919	1.3323	0.0232515
	ZTRI_8.513	signal peptidase 22 kDa subunit	Signal peptidase subunit (PF04573) 5->121, Signal peptidase subunit (PF04573) 166->210	-0.414633	1.33296	0.000151313
	ZTRI_2.428	COP9 signalosome complex subunit 5	JAB1/Mov34/MPN/PAD-1 ubiquitin protease (PF01398) 47->158	-0.414841	1.33315	5.98126e-05
	ZTRI_9.429	short chain dehydrogenase reductase family	short chain dehydrogenase (PF00106) 54->242	-0.415416	1.33368	4.73147e-06
	ZTRI_1.285	Neutral alkaline nonlysosomal ceramidase	Neutral/alkaline non-lysosomal ceramidase, N-terminal (PF04734) 58->579, Neutral/alkaline non-lysosomal ceramidase, C-terminal (PF17048) 584->770	-0.415485	1.33375	6.62032e-05
	ZTRI_8.429	trafficking particle complex 1	Sybindin-like family (PF04099) 4->162	-0.415709	1.33395	0.00771408
	ZTRI_9.413	mitochondrial ribosomal s19	Ribosomal protein S19 (PF00203) 11->87	-0.416157	1.33437	0.000354042
	ZTRI_2.180	clathrin-coated vesicle	ChAPs (Chs5p-Arf1p-binding proteins) (PF09295) 49->422	-0.416387	1.33458	0.000304301
	ZTRI_6.315	Acetamidase Formamidase	Acetamidase/Formamidase family (PF03069) 12->391	-0.416625	1.3348	7.48514e-05
	ZTRI_1.1630	tim complex component tim54	Inner membrane protein import complex subunit Tim54 (PF11711) 43->447	-0.416938	1.33509	0.00320499
	ZTRI_2.4	DUF590-domain-containing	Calcium-activated chloride channel (PF04547) 207->670	-0.417429	1.33555	0.00341405
	ZTRI_4.593	P-loop containing nucleoside triphosphate hydrolase	DEAD/DEAH box helicase (PF00270) 250->452, Helicase conserved C-terminal domain (PF00271) 511->626	-0.417692	1.33579	0.00527282
	ZTRI_1.727	NRPS-like enzyme	AMP-binding enzyme (PF00501) 14->450, Phosphopantetheine attachment site (PF00550) 572->625, Male sterility protein (PF07993) 685->927, short chain dehydrogenase (PF00106) 1076->1264	-0.417713	1.33581	2.49104e-07
	ZTRI_10.16	hypothetical protein MYCGRDRAFT_96009		-0.417868	1.33595	0.0143367
	ZTRI_6.334	hypothetical protein TI39_contig5817g00024	HNH endonuclease (PF13391) 191->254	-0.417914	1.33599	0.00196712
	ZTRI_1.826	aldehyde dehydrogenase	Polyprenyl synthetase (PF00348) 41->283, Aldehyde dehydrogenase family (PF00171) 432->895	-0.418428	1.33647	0.00366874
	ZTRI_8.387	UDP-galactose transporter		-0.418498	1.33653	3.46628e-06
	ZTRI_3.45	Ca2+-modulated nonselective cation channel polycystin		-0.418959	1.33696	0.00619091
	ZTRI_12.169	pre-rrna processing	Protein of unknown function (DUF3712) (PF12505) 499->621	-0.419009	1.33701	3.77197e-05
	ZTRI_1.1130	trna-splicing endonuclease subunit sen-15	Sen15 protein (PF09631) 44->209	-0.419046	1.33704	0.00471154
	ZTRI_7.283	thioesterase family	Thioesterase-like superfamily (PF13622) 23->292	-0.41921	1.3372	0.0109562
	ZTRI_12.178	hypothetical protein TI39_contig541g00002	Protein of unknown function (DUF3984) (PF13136) 17->303	-0.419346	1.33732	0.00110076
	ZTRI_3.777	C6 finger domain	Fungal Zn(2)-Cys(6) binuclear cluster domain (PF00172) 22->57	-0.419522	1.33748	0.0233679
	ZTRI_3.1015	fmp52- mitochondrial	NAD(P)H-binding (PF13460) 8->168	-0.419828	1.33777	0.0118916
	ZTRI_3.54	cation efflux family family	Cation efflux family (PF01545) 208->416	-0.420376	1.33828	3.18403e-06
	ZTRI_13.316	---NA---		-0.420599	1.33848	0.000197294
	ZTRI_8.691	uracil phosphoribosyltransferase	Uracil phosphoribosyltransferase (PF14681) 46->247	-0.421229	1.33907	0.00297804
	ZTRI_5.302	dynactin p62 family	Dynactin p62 family (PF05502) 57->512	-0.421252	1.33909	0.0024555
	ZTRI_5.40	hypothetical protein MYCGRDRAFT_109336		-0.421268	1.3391	0.0208415
	ZTRI_7.505	MFS sugar transporter	Sugar (and other) transporter (PF00083) 35->463, Mnd1 family (PF03962) 621->797	-0.421295	1.33913	0.007657
	ZTRI_4.812	P-loop containing nucleoside triphosphate hydrolase	recA bacterial DNA recombination protein (PF00154) 42->112	-0.421362	1.33919	0.0123979
	ZTRI_1.1360	ankyrin repeat		-0.422113	1.33989	0.0124161
	ZTRI_1.2046	COPII-coated vesicle 4 Erv29	SURF4 family (PF02077) 42->305	-0.422152	1.33992	2.18126e-06
	ZTRI_3.451	zinc finger DHHC domain-containing	DHHC palmitoyltransferase (PF01529) 165->289	-0.423553	1.34123	0.00113533
	ZTRI_2.725	TIP49-domain-containing	TIP49 C-terminus (PF06068) 20->409	-0.423588	1.34126	2.00769e-05
	ZTRI_2.275	cytoskeletal adaptor	Cytoskeletal-regulatory complex EF hand (PF12763) 5->106, Actin cytoskeleton-regulatory complex protein END3 (PF12761) 198->402	-0.423788	1.34145	3.46527e-05
	ZTRI_2.276	ribosomal L1	Ribosomal protein L1p/L10e family (PF00687) 52->288	-0.424074	1.34171	1.76933e-05
	ZTRI_1.460	Ca2+-modulated nonselective cation channel polycystin		-0.425093	1.34266	0.00855763
	ZTRI_3.296	hypothetical protein MYCGRDRAFT_91524		-0.42547	1.34301	0.0218786
	ZTRI_6.141	metalloprotease 1	Pregnancy-associated plasma protein-A (PF05572) 105->194	-0.425737	1.34326	0.00430653
	ZTRI_2.543	UPF0052 domain	Uncharacterised protein family UPF0052 (PF01933) 40->421	-0.426427	1.3439	0.00730805
	ZTRI_5.207	respiratory complex assembly rmp1	N-terminal C2 in EEIG1 and EHBP1 proteins (PF10358) 15->126	-0.426497	1.34397	0.0288138
	ZTRI_1.846	serine threonine CMGC CDC2 CDK subfamily	Protein kinase domain (PF00069) 96->427	-0.426727	1.34418	4.0715e-05
	ZTRI_8.560	cysteine synthase	Pyridoxal-phosphate dependent enzyme (PF00291) 59->355	-0.426853	1.3443	0.000263512
	ZTRI_2.789	tRNA processing endoribonuclease Trz1 like	tRNase Z endonuclease (PF13691) 6->68, Metallo-beta-lactamase superfamily (PF00753) 583->684	-0.426971	1.34441	0.000103307
	ZTRI_2.517	lactose permease	Sugar (and other) transporter (PF00083) 43->503	-0.427044	1.34448	0.0383511
	ZTRI_5.109	ABC transporter domain-containing	ABC transporter (PF00005) 503->633, ABC transporter (PF00005) 748->978, Chromo (CHRromatin Organisation MOdifier) domain (PF00385) 860->911	-0.428001	1.34537	3.47293e-06
	ZTRI_2.1040	transport sec22	Regulated-SNARE-like domain (PF13774) 155->235, Synaptobrevin (PF00957) 251->330	-0.428014	1.34538	0.000142781
	ZTRI_5.841	serine threonine kinase	Protein kinase domain (PF00069) 307->564, Protein kinase C terminal domain (PF00433) 587->626	-0.428141	1.3455	6.10537e-05
	ZTRI_5.279	hypothetical protein TI39_contig329g00004	Helix-loop-helix DNA-binding domain (PF00010) 258->335	-0.428246	1.3456	0.00266439
	ZTRI_10.371	peroxisomal d3,d2-enoyl- isomerase	Enoyl-CoA hydratase/isomerase (PF00378) 16->196	-0.428854	1.34616	0.0376705
	ZTRI_2.19	fad binding domain-containing		-0.42893	1.34623	0.022544
	ZTRI_1.1241	Carboxymuconolactone decarboxylase		-0.429264	1.34655	0.000173194
	ZTRI_2.601	zinc ion binding	Zinc-finger of RNA-polymerase I-specific TFIIB, Rrn7 (PF11781) 26->58, Transcription factor TFIIB repeat (PF00382) 121->187, Transcription factor TFIIB repeat (PF00382) 221->294, Brf1-like TBP-binding domain (PF07741) 610->722	-0.429696	1.34695	0.00125808
	ZTRI_14.45	hypothetical protein TI39_contig494g00001		-0.430281	1.3475	0.0293999
	ZTRI_9.227	mfs monosaccharide	Sugar (and other) transporter (PF00083) 24->497	-0.430625	1.34782	0.0100047
	ZTRI_3.449	hypothetical protein TI39_contig4147g00003		-0.43072	1.34791	0.00280519
	ZTRI_1.946	G1 S-specific cyclin CLN2	Cyclin, N-terminal domain (PF00134) 74->199, Cyclin, C-terminal domain (PF02984) 204->307	-0.431174	1.34833	1.33124e-07
	ZTRI_2.228	Ser Thr phosphatase superfamily	Calcineurin-like phosphoesterase (PF00149) 27->224	-0.431555	1.34869	0.0466961
	ZTRI_9.169	dipeptidase domain-containing	Peptidase family C69 (PF03577) 23->264	-0.43213	1.34922	0.0234468
	ZTRI_1.1683	50s ribosomal mrp49	Mitochondrial ribosomal protein L51 / S25 / CI-B8 domain (PF05047) 49->106	-0.432362	1.34944	0.00167606
	ZTRI_13.49	complex i intermediate-associated 30	Complex I intermediate-associated protein 30 (CIA30) (PF08547) 47->245	-0.432412	1.34949	0.000235136
	ZTRI_13.258	DFP-domain-containing		-0.432489	1.34956	0.0138672
	ZTRI_4.729	ARV1	Arv1-like family (PF04161) 3->241	-0.432786	1.34984	0.00671411
	ZTRI_6.377	PLC-like phosphodiesterase		-0.433049	1.35008	4.15928e-05
	ZTRI_1.1073	nicotinamide mononucleotide adenylyl transferase	Cytidylyltransferase-like (PF01467) 35->220	-0.433254	1.35028	0.000135233
	ZTRI_6.303	RNA-binding domain-containing		-0.433441	1.35045	0.028714
	ZTRI_1.1077	c2h2 transcription factor		-0.433614	1.35061	9.30895e-05
	ZTRI_1.1162	c6 zinc finger domain containing	Fungal Zn(2)-Cys(6) binuclear cluster domain (PF00172) 39->78, Fungal specific transcription factor domain (PF04082) 136->318	-0.43375	1.35074	0.000560375
	ZTRI_2.391	hypothetical protein TI39_contig298g00068		-0.434054	1.35103	0.00635161
	ZTRI_12.81	methionyl-tRNA formyltransferase family	Formyl transferase (PF00551) 50->200	-0.4341	1.35107	0.00189925
	ZTRI_5.175	arginine-tRNA- transferase 1	Arginine-tRNA-protein transferase, N terminus (PF04376) 21->98, Arginine-tRNA-protein transferase, C terminus (PF04377) 190->324	-0.434261	1.35122	0.00016658
	ZTRI_2.1220	hypothetical protein TI39_contig397g00027	Asx homology domain (PF13919) 6->123	-0.434395	1.35134	0.039597
	ZTRI_2.119	hypothetical protein TI39_contig362g00008		-0.434773	1.3517	0.00214268
	ZTRI_17.54	hypothetical protein TI39_contig4264g00004		-0.434987	1.3519	0.00228021
	ZTRI_1.970	D-Xylulose kinase	FGGY family of carbohydrate kinases, N-terminal domain (PF00370) 145->301, FGGY family of carbohydrate kinases, C-terminal domain (PF02782) 310->521	-0.43515	1.35205	0.000370914
	ZTRI_11.479	trna m g methyltransferase domain containing	tRNA (Guanine-1)-methyltransferase (PF01746) 246->352	-0.435192	1.35209	0.000674484
	ZTRI_4.134	mitochondrial carrier	EF hand (PF00036) 181->206, Mitochondrial carrier protein (PF00153) 355->445, Mitochondrial carrier protein (PF00153) 450->543, Mitochondrial carrier protein (PF00153) 552->642	-0.435339	1.35223	4.57813e-10
	ZTRI_1.1466.2	ubiquitin-conjugating enzyme E2Z	Ubiquitin-conjugating enzyme (PF00179) 13->159, Ubiquitin-conjugating enzyme (PF00179) 344->456	-0.435351	1.35224	0.000283798
	ZTRI_13.179	pyridoxamine phosphate oxidase like	Pyridoxamine 5'-phosphate oxidase (PF01243) 11->89	-0.436065	1.35291	0.0102727
	ZTRI_8.304	hypothetical protein MYCGRDRAFT_110421		-0.436536	1.35335	0.000135049
	ZTRI_2.185	pentatricopeptide repeat	PPR repeat family (PF13041) 123->169	-0.436847	1.35364	0.00335721
	ZTRI_5.615	WD40 repeat	WD domain, G-beta repeat (PF00400) 102->139, WD domain, G-beta repeat (PF00400) 418->449, WD domain, G-beta repeat (PF00400) 500->530, WD domain, G-beta repeat (PF00400) 560->587, WD domain, G-beta repeat (PF00400) 593->629, WD domain, G-beta repeat (PF00400) 684->720, Dip2/Utp12 Family (PF04003) 824->924	-0.436861	1.35366	0.00500429
	ZTRI_6.252	hypothetical protein TI39_contig4143g00011		-0.437439	1.3542	0.000779359
	ZTRI_4.194	Zn-dependent exopeptidase	Peptidase family M20/M25/M40 (PF01546) 141->493, Peptidase dimerisation domain (PF07687) 279->374	-0.438024	1.35475	3.67068e-05
	ZTRI_4.175	acid protease		-0.438388	1.35509	0.00662278
	ZTRI_3.348	hypothetical protein MYCGRDRAFT_108534		-0.438522	1.35521	0.00218207
	ZTRI_5.90	#NAME?	DnaJ domain (PF00226) 7->68, X-domain of DnaJ-containing (PF14308) 256->461	-0.438848	1.35552	0.00248466
	ZTRI_6.648	uroporphyrinogen-III synthase		-0.438922	1.35559	0.00326522
	ZTRI_10.339	6-phosphofructo-2-kinase fructose-2,6-bisphosphatase	6-phosphofructo-2-kinase (PF01591) 46->264, Histidine phosphatase superfamily (branch 1) (PF00300) 269->457, Oxidoreductase family, NAD-binding Rossmann fold (PF01408) 686->784	-0.439072	1.35573	2.54464e-05
	ZTRI_10.343	Aminomethyltransferase folate-binding domain-containing	Aminomethyltransferase folate-binding domain (PF01571) 35->141	-0.439134	1.35579	0.00207639
	ZTRI_2.497	PAB-dependent poly(A)-specific ribonuclease subunit pan3		-0.439236	1.35589	0.000620721
	ZTRI_1.864	Indoleamine 2,3-dioxygenase	Indoleamine 2,3-dioxygenase (PF01231) 8->437	-0.440582	1.35715	0.0104944
	ZTRI_2.714	phosphoserine aminotransferase	Aminotransferase class-V (PF00266) 7->375	-0.440946	1.35749	0.000349649
	ZTRI_4.121	enoyl- hydratase isomerase family	Enoyl-CoA hydratase/isomerase (PF00378) 17->209	-0.441229	1.35776	0.00170971
	ZTRI_12.83	hypothetical protein MYCGRDRAFT_111412		-0.441608	1.35812	0.000236428
	ZTRI_8.733	nuclear pore complex component	Nuclear pore complex component (PF08058) 59->184	-0.441722	1.35822	0.000435168
	ZTRI_2.81	hypothetical protein MYCGRDRAFT_90373	F-box domain (PF00646) 4->42	-0.442397	1.35886	0.00952122
	ZTRI_5.721	Dienelactone hydrolase	Dienelactone hydrolase family (PF01738) 61->257	-0.442808	1.35925	0.000301426
	ZTRI_11.164	and tpr domain	Tetratricopeptide repeat (PF13181) 320->343, DnaJ domain (PF00226) 400->466	-0.443093	1.35952	2.56026e-07
	ZTRI_1.1548	NAD-dependent histone deacetylase SIR2	Sir2 family (PF02146) 193->415	-0.443299	1.35971	0.000267297
	ZTRI_2.970	small GTPase	Ras family (PF00071) 103->266	-0.443374	1.35978	0.000556988
	ZTRI_6.537	lectin family integral membrane	Legume-like lectin family (PF03388) 54->234	-0.443477	1.35988	0.00146395
	ZTRI_7.259	eukaryotic translation initiation factor subunit eIF2B-gamma	Bacterial transferase hexapeptide (six repeats) (PF00132) 429->460	-0.443593	1.35999	0.000431594
	ZTRI_8.360	E3 ubiquitin ligase complex SCF subunit sconC	Skp1 family, tetramerisation domain (PF03931) 7->68, Skp1 family, dimerisation domain (PF01466) 115->162	-0.445088	1.3614	4.30921e-07
	ZTRI_1.1727	Major facilitator superfamily general substrate transporter	CLN3 protein (PF02487) 29->411	-0.445682	1.36196	6.43739e-05
	ZTRI_1.2013	endosomal sorting complex	UEV domain (PF05743) 25->147, Vps23 core domain (PF09454) 484->547	-0.445734	1.36201	7.7926e-05
	ZTRI_12.70	pheromone-processing carboxypeptidase KEX1	Serine carboxypeptidase (PF00450) 50->467	-0.446359	1.3626	2.13186e-07
	ZTRI_2.915	lem3 cdc50 family	LEM3 (ligand-effect modulator 3) family / CDC50 family (PF03381) 66->393	-0.446554	1.36278	3.29996e-05
	ZTRI_7.552	lipoyl(octanoyl) transferase	Biotin/lipoate A/B protein ligase family (PF03099) 75->175	-0.446615	1.36284	0.00714206
	ZTRI_1.2112	brix domain-containing	Brix domain (PF04427) 39->237	-0.447061	1.36326	0.000751749
	ZTRI_12.356	Metallo-dependent phosphatase	Calcineurin-like phosphoesterase superfamily domain (PF12850) 7->164	-0.447113	1.36331	5.29195e-05
	ZTRI_10.42	GATA transcription factor	GATA zinc finger (PF00320) 140->173	-0.447202	1.36339	0.000500886
	ZTRI_9.71	hypothetical protein MYCGRDRAFT_95533		-0.447872	1.36403	0.0320267
	ZTRI_2.260	Proteasome subunit beta type-1		-0.448112	1.36425	0.000657329
	ZTRI_2.494	signal recognition SRP19 subunit	SRP19 protein (PF01922) 98->197	-0.448812	1.36492	0.00041539
	ZTRI_1.32	MFS general substrate transporter	Major Facilitator Superfamily (PF07690) 19->322	-0.449055	1.36515	0.000156752
	ZTRI_8.388	thioredoxin	Thioredoxin (PF00085) 79->155	-0.449071	1.36516	0.0019411
	ZTRI_9.285	hypothetical protein TI39_contig4248g00007		-0.449105	1.36519	0.00067908
	ZTRI_4.590	COQ5 methyltransferase	ubiE/COQ5 methyltransferase family (PF01209) 60->319	-0.449202	1.36529	5.36589e-05
	ZTRI_5.42	zip zinc	ZIP Zinc transporter (PF02535) 197->511	-0.450052	1.36609	0.0346421
	ZTRI_4.386	C2H2 type zinc finger domain-containing	Zinc-finger of C2H2 type (PF12874) 84->107, C2H2 type zinc-finger (2 copies) (PF12756) 210->308	-0.450095	1.36613	3.63333e-06
	ZTRI_2.95	hypothetical protein MYCGRDRAFT_90383		-0.450445	1.36646	0.034007
	ZTRI_4.97	endonuclease exonuclease phosphatase family	Endonuclease/Exonuclease/phosphatase family (PF03372) 65->321	-0.450861	1.36686	0.0330841
	ZTRI_10.440	hypothetical protein TI39_contig55g00003		-0.450891	1.36688	0.00443788
	ZTRI_1.540	brefeldin A esterase	alpha/beta hydrolase fold (PF07859) 120->342	-0.451644	1.3676	0.00106474
	ZTRI_2.486	fatty-acid amide hydrolase like	Amidase (PF01425) 77->206, Amidase (PF01425) 202->532	-0.451981	1.36792	0.00291303
	ZTRI_7.534	integral membrane	FAR-17a/AIG1-like protein (PF04750) 26->224	-0.452413	1.36833	0.00759503
	ZTRI_2.1206	HAM- hyphal anastomosis-2	N1221-like protein (PF07923) 130->444, Domain of unknown function (DUF3402) (PF11882) 550->1018	-0.452817	1.36871	1.32441e-05
	ZTRI_1.1895	short-chain specific acyl- dehydrogenase mitochondrial precursor	Acyl-CoA dehydrogenase, N-terminal domain (PF02771) 37->165, Acyl-CoA dehydrogenase, middle domain (PF02770) 170->266, Acyl-CoA dehydrogenase, C-terminal domain (PF00441) 278->435	-0.453006	1.36889	0.00268933
	ZTRI_4.100	mitochondrial hypoxia responsive domain	Hypoxia induced protein conserved region (PF04588) 37->88	-0.453614	1.36947	1.59946e-05
	ZTRI_2.511	Metallo-hydrolase oxidoreductase	Metallo-beta-lactamase superfamily (PF00753) 37->216, Beta-Casp domain (PF10996) 272->404, Zn-dependent metallo-hydrolase RNA specificity domain (PF07521) 439->488, Pre-mRNA 3'-end-processing endonuclease polyadenylation factor C-term (PF11718) 564->853	-0.453851	1.36969	1.66934e-05
	ZTRI_2.257	cat eye syndrome critical region 5 precursor	Haloacid dehalogenase-like hydrolase (PF13344) 126->231, HAD-hyrolase-like (PF13242) 357->439	-0.454396	1.37021	2.72136e-07
	ZTRI_11.391	40S ribosomal S20	Ribosomal protein S10p/S20e (PF00338) 21->114	-0.454462	1.37027	3.14378e-06
	ZTRI_3.21	F-box domain	F-box domain (PF00646) 3->32, F-box domain (PF00646) 407->440	-0.454851	1.37064	0.0362119
	ZTRI_2.432	ribosomal L4	Ribosomal protein L4/L1 family (PF00573) 87->274	-0.455145	1.37092	0.00024777
	ZTRI_4.688	Vps36-domain-containing	Vacuolar protein sorting protein 36 Vps36 (PF11605) 9->92, Vacuolar protein sorting 36 NZF-N zinc-finger domain (PF16988) 135->194, Zn-finger in Ran binding protein and others (PF00641) 227->248, EAP30/Vps36 family (PF04157) 351->588	-0.455196	1.37097	0.00275475
	ZTRI_11.346	wlm domain containing	WLM domain (PF08325) 18->190	-0.455465	1.37122	0.00962201
	ZTRI_2.987	Regulatory GAL4	Fungal specific transcription factor domain (PF04082) 213->429	-0.455834	1.37158	0.0013936
	ZTRI_2.115	L-ornithine 5-monooxygenase	L-lysine 6-monooxygenase (NADPH-requiring) (PF13434) 49->416	-0.456004	1.37174	0.00154492
	ZTRI_9.180	glutamate carboxypeptidase	PA domain (PF02225) 147->213, Peptidase family M28 (PF04389) 333->517	-0.456209	1.37193	0.0243709
	ZTRI_1.2096	prefoldin subunit 1	Prefoldin subunit (PF01920) 14->116	-0.45632	1.37204	0.0160463
	ZTRI_1.8	histone deacetylase rpd3	Histone deacetylase domain (PF00850) 48->336	-0.456603	1.37231	5.04144e-07
	ZTRI_1.2030	Aldo keto reductase	Aldo/keto reductase family (PF00248) 49->319	-0.45668	1.37238	1.00973e-06
	ZTRI_5.447	transcription factor Cys6 like	Fungal Zn(2)-Cys(6) binuclear cluster domain (PF00172) 42->77, Fungal specific transcription factor domain (PF11951) 465->595	-0.456827	1.37252	0.00457497
	ZTRI_6.184	ctr copper transporter family	Alpha/beta hydrolase family (PF12697) 99->378	-0.45703	1.37271	0.0291569
	ZTRI_12.37	hypothetical protein MYCGRDRAFT_106260		-0.457424	1.37309	0.0122311
	ZTRI_1.1441	HCP-like protein	Sel1 repeat (PF08238) 249->280, Sel1 repeat (PF08238) 305->338, Sel1 repeat (PF08238) 340->374	-0.457442	1.37311	0.00038052
	ZTRI_7.535	Serine threonine	Fungal Zn(2)-Cys(6) binuclear cluster domain (PF00172) 18->56, Fungal specific transcription factor domain (PF11951) 353->742	-0.457655	1.37331	0.000500888
	ZTRI_9.210	Spc97 Spc98 family	Spc97 / Spc98 family (PF04130) 4->602	-0.45775	1.3734	0.00437757
	ZTRI_3.879	alpha beta-hydrolase	alpha/beta hydrolase fold (PF07859) 147->359	-0.457831	1.37348	0.00332019
	ZTRI_4.402	pantothenate transporter liz1	Major Facilitator Superfamily (PF07690) 45->410	-0.45859	1.3742	1.9119e-05
	ZTRI_5.225	ribosome biogenesis pescadillo	Pescadillo N-terminus (PF06732) 6->271	-0.458651	1.37426	1.81337e-07
	ZTRI_1.726	MFS general substrate transporter	Major Facilitator Superfamily (PF07690) 103->368	-0.458959	1.37455	0.0456804
	ZTRI_1.181	DUF159 domain	SOS response associated peptidase (SRAP) (PF02586) 1->265	-0.459307	1.37488	0.0163301
	ZTRI_8.741	class I glutamine amidotransferase	DJ-1/PfpI family (PF01965) 98->258	-0.459317	1.37489	0.0254255
	ZTRI_3.813	acyl- synthetase AMP-acid ligase II	Protein kinase domain (PF00069) 73->339, AMP-binding enzyme (PF00501) 475->918, AMP-binding enzyme C-terminal domain (PF13193) 927->1002	-0.459606	1.37517	7.28117e-06
	ZTRI_7.277	ribosomal S13	Ribosomal protein S13/S18 (PF00416) 4->105	-0.460466	1.37599	0.000184882
	ZTRI_11.377	AAA-domain-containing	ATPase family associated with various cellular activities (AAA) (PF00004) 594->734, Vps4 C terminal oligomerisation domain (PF09336) 804->837	-0.460476	1.376	2.0703e-05
	ZTRI_8.636	transcription initiation factor TFIID subunit	hTAFII28-like protein conserved region (PF04719) 197->267	-0.460526	1.37604	0.00173643
	ZTRI_2.985	mitochondrial carrier	Mitochondrial carrier protein (PF00153) 4->97, Mitochondrial carrier protein (PF00153) 120->213, Mitochondrial carrier protein (PF00153) 221->305	-0.460527	1.37604	0.00632783
	ZTRI_9.297	alpha beta-hydrolase	alpha/beta hydrolase fold (PF00561) 92->347	-0.460587	1.3761	0.00455618
	ZTRI_1.2000	DUF567 domain	LURP-one-related (PF04525) 28->197	-0.46075	1.37626	0.000349058
	ZTRI_9.568	hypothetical protein MYCGRDRAFT_95947		-0.461466	1.37694	0.00459336
	ZTRI_3.212	hypothetical protein MYCGRDRAFT_103601	Putative cyclase (PF04199) 85->266	-0.461648	1.37711	5.14725e-05
	ZTRI_4.73	exoribonuclease family	3' exoribonuclease family, domain 1 (PF01138) 46->212	-0.4619	1.37735	0.000709975
	ZTRI_8.333	Rhamnogalacturonase A	Male sterility protein (PF07993) 5->114	-0.462389	1.37782	0.0300379
	ZTRI_9.34	Thiamin diphosphate-binding	Thiamine pyrophosphate enzyme, N-terminal TPP binding domain (PF02776) 15->197, Thiamine pyrophosphate enzyme, central domain (PF00205) 221->325, Thiamine pyrophosphate enzyme, C-terminal TPP binding domain (PF02775) 425->590	-0.462574	1.378	0.00644585
	ZTRI_9.287	POZ domain-containing		-0.462687	1.37811	0.00847769
	ZTRI_12.76	DUF431 domain-containing	Predicted SAM-dependent RNA methyltransferase (PF04252) 13->214	-0.463017	1.37842	1.42111e-06
	ZTRI_12.139	mitochondrial folate transporter carrier	Mitochondrial carrier protein (PF00153) 39->139, Mitochondrial carrier protein (PF00153) 149->244, Mitochondrial carrier protein (PF00153) 267->385	-0.463303	1.37869	1.64817e-06
	ZTRI_1.2114	amino acid permease like	Amino acid permease (PF00324) 55->520	-0.464442	1.37978	4.10218e-08
	ZTRI_9.231	tryptophan synthase alpha chain		-0.464581	1.37992	0.0138426
	ZTRI_12.332	er associated chaperone	DnaJ domain (PF00226) 43->107, Domain of unknown function (DUF1977) (PF09320) 245->346	-0.464782	1.38011	2.17153e-05
	ZTRI_3.606	nuclear export Noc3	Nucleolar complex-associated protein (PF07540) 123->213, CBF/Mak21 family (PF03914) 483->675	-0.464843	1.38017	0.00173071
	ZTRI_8.103	60S ribosomal L33-A	Ribosomal protein L35Ae (PF01247) 9->103	-0.464923	1.38024	7.12644e-05
	ZTRI_1.1182	sphingosine kinase	Diacylglycerol kinase catalytic domain (PF00781) 141->270	-0.465305	1.38061	0.00149457
	ZTRI_4.197	hypothetical protein MYCGRDRAFT_109000		-0.46592	1.3812	8.87993e-06
	ZTRI_1.1932	nuclear localization	Chromatin remodelling complex Rsc7/Swp82 subunit (PF08624) 161->292	-0.466529	1.38178	0.000873227
	ZTRI_7.101	diphthamide biosynthesis 4		-0.466585	1.38183	0.000266324
	ZTRI_3.654	hypothetical protein MYCGRDRAFT_38509	2'-5' RNA ligase superfamily (PF13563) 107->253	-0.466625	1.38187	0.000666524
	ZTRI_1.1439	ferulic acid Esterase Feruloyl esterase	Tannase and feruloyl esterase (PF07519) 65->512	-0.466814	1.38205	9.91577e-05
	ZTRI_5.583	Zinc finger C2H2-type	Zinc finger, C2H2 type (PF00096) 333->357, Zinc finger, C2H2 type (PF00096) 365->388	-0.467179	1.3824	0.0250692
	ZTRI_2.912	acyl- dehydrogenase NM domain	Acyl-CoA dehydrogenase, N-terminal domain (PF02771) 7->149, Acyl-CoA dehydrogenase, middle domain (PF02770) 157->247, Acyl-CoA dehydrogenase, C-terminal domain (PF00441) 265->416	-0.467579	1.38279	0.00538189
	ZTRI_6.331	acetyl- synthetase	Acetyl-coenzyme A synthetase N-terminus (PF16177) 7->68, AMP-binding enzyme (PF00501) 74->542, AMP-binding enzyme C-terminal domain (PF13193) 552->627	-0.467764	1.38296	1.78181e-05
	ZTRI_5.593	sequence orphan		-0.467923	1.38312	3.7575e-06
	ZTRI_1.1057	glycosyltransferase family 57	ALG6, ALG8 glycosyltransferase family (PF03155) 64->294, ALG6, ALG8 glycosyltransferase family (PF03155) 328->562	-0.468389	1.38356	0.000351567
	ZTRI_1.568	phosphoglycerate mutase	Histidine phosphatase superfamily (branch 1) (PF00300) 7->219	-0.468439	1.38361	3.47293e-06
	ZTRI_1.1824	anhydro-N-acetylmuramic acid kinase	Anhydro-N-acetylmuramic acid kinase (PF03702) 38->423	-0.468626	1.38379	0.0172624
	ZTRI_8.97	high-affinity nicotinic acid transporter		-0.469104	1.38425	0.0072587
	ZTRI_3.1041	high-affinity nickel transport	High-affinity nickel-transport protein (PF03824) 70->355	-0.469373	1.38451	0.0096265
	ZTRI_1.867	amino acid permease	Amino acid permease (PF00324) 54->522	-0.469379	1.38451	0.0059874
	ZTRI_4.185	hypothetical protein MYCGRDRAFT_70800	Fungal potassium channel (PF16944) 18->270	-0.469674	1.3848	2.77019e-05
	ZTRI_6.516	c6 transcription factor	Fungal Zn(2)-Cys(6) binuclear cluster domain (PF00172) 122->158, Fungal specific transcription factor domain (PF11951) 190->569	-0.469679	1.3848	0.00167997
	ZTRI_3.502	hypothetical protein MYCGRDRAFT_91694		-0.470505	1.38559	0.0261502
	ZTRI_12.75	nif domain	NLI interacting factor-like phosphatase (PF03031) 303->479	-0.470506	1.3856	6.70434e-05
	ZTRI_3.735	hypothetical protein MYCGRDRAFT_108713	Cytochrome oxidase c assembly (PF14880) 81->134	-0.470622	1.38571	5.50096e-05
	ZTRI_1.1253	hypothetical protein MYCGRDRAFT_102602		-0.47075	1.38583	0.000285651
	ZTRI_3.177	serine threonine- kinase sck1	C2 domain (PF00168) 214->273, Protein kinase domain (PF00069) 306->567, Protein kinase C terminal domain (PF00433) 589->645	-0.47109	1.38616	8.22066e-10
	ZTRI_6.642	oligosaccharyl transferase subunit	OST3 / OST6 family, transporter family (PF04756) 36->321	-0.471275	1.38633	5.02721e-07
	ZTRI_8.395	alpha beta-hydrolase	Phospholipase/Carboxylesterase (PF02230) 23->222	-0.472118	1.38714	0.00354277
	ZTRI_5.731	hypothetical protein MYCGRDRAFT_104653		-0.472498	1.38751	0.0121282
	ZTRI_2.720	transforming p21b	Zinc finger, C2H2 type (PF00096) 63->82, Zinc finger, C2H2 type (PF00096) 91->115, Ras family (PF00071) 637->800	-0.472809	1.38781	1.51878e-06
	ZTRI_3.118	Phosphoglycerate mutase	Histidine phosphatase superfamily (branch 2) (PF00328) 801->1495	-0.473048	1.38804	1.66722e-07
	ZTRI_2.743	transcriptional elongation factor	TFIIS helical bundle-like domain (PF08711) 323->371	-0.47329	1.38827	0.000155245
	ZTRI_10.200	sugar transporter family	Sugar (and other) transporter (PF00083) 73->488	-0.473357	1.38834	0.047085
	ZTRI_7.71	hypothetical protein TI39_contig5934g00001	Uncharacterized alpha/beta hydrolase domain (DUF2235) (PF09994) 8->284	-0.474059	1.38901	0.000634699
	ZTRI_1.199	cyclic nucleotide-binding domain containing	Cyclic nucleotide-binding domain (PF00027) 83->162, Cyclic nucleotide-binding domain (PF00027) 291->398, Unstructured region on cNMP-binding protein (PF16643) 403->552, F-box domain (PF00646) 583->617, Leucine Rich repeat (PF13516) 860->876	-0.474168	1.38912	5.3879e-05
	ZTRI_3.824.1	zinc finger 58	Zinc finger, C2H2 type (PF00096) 156->178, Zinc finger, C2H2 type (PF00096) 184->208, Zinc finger, C2H2 type (PF00096) 214->236, Zinc finger, C2H2 type (PF00096) 242->266	-0.474282	1.38923	2.96777e-07
	ZTRI_3.596	phosphoglycerate dehydrogenase	D-isomer specific 2-hydroxyacid dehydrogenase, catalytic domain (PF00389) 65->347, D-isomer specific 2-hydroxyacid dehydrogenase, NAD binding domain (PF02826) 127->300	-0.474805	1.38973	0.0200251
	ZTRI_4.577	catabolite repression crec	Anaphase-promoting complex subunit 4 WD40 domain (PF12894) 356->416	-0.474838	1.38976	0.000136459
	ZTRI_1.219	hydroxyisourate hydrolase	HIUase/Transthyretin family (PF00576) 34->154	-0.475448	1.39035	0.0449298
	ZTRI_1.449	hypothetical protein MYCGRDRAFT_102147, partial		-0.477081	1.39192	6.30121e-06
	ZTRI_2.882	adenylate kinase cytosolic	Adenylate kinase (PF00406) 47->233, Adenylate kinase, active site lid (PF05191) 170->205	-0.477337	1.39217	0.000308648
	ZTRI_2.1066	glycosyltransferase family 15	Glycolipid 2-alpha-mannosyltransferase (PF01793) 105->302, Glycolipid 2-alpha-mannosyltransferase (PF01793) 358->433	-0.477418	1.39225	1.9206e-07
	ZTRI_1.1259	actin patch 1	Uncharacterized conserved protein (DUF2183) (PF09949) 397->493	-0.477851	1.39267	1.46235e-08
	ZTRI_3.165	hypothetical protein MYCGRDRAFT_103574	Protein of unknown function (DUF1349) (PF07081) 23->227	-0.477877	1.39269	0.00066002
	ZTRI_4.798	hypothetical protein MYCGRDRAFT_92862		-0.47831	1.39311	0.00307704
	ZTRI_9.208	ATP-dependent RNA helicase dbp7	DEAD/DEAH box helicase (PF00270) 145->342, Helicase conserved C-terminal domain (PF00271) 492->564, Domain of unknown function (DUF4217) (PF13959) 626->685	-0.479305	1.39407	3.73561e-06
	ZTRI_8.487	hypothetical protein MYCGRDRAFT_95261		-0.479796	1.39455	0.0314151
	ZTRI_8.441	methyltransferase domain-containing	Methyltransferase domain (PF13649) 94->192	-0.48038	1.39511	0.000171693
	ZTRI_4.712	succinate dehydrogenase	FAD binding domain (PF00890) 75->471, Fumarate reductase flavoprotein C-term (PF02910) 526->662	-0.481125	1.39583	0.00646437	Housekeeping succinate dehydrogenase subunit
	ZTRI_10.92	FMN-linked oxidoreductase	Dihydrouridine synthase (Dus) (PF01207) 22->280	-0.481215	1.39592	0.000176765
	ZTRI_5.312	U6 snRNA phosphodiesterase	Uncharacterised conserved protein (PF09749) 45->307	-0.481506	1.3962	0.00176433
	ZTRI_14.77	hypothetical protein MYCGRDRAFT_51638	Amidase (PF01425) 74->548	-0.481512	1.39621	0.0112588
	ZTRI_3.85	transcription initiation factor iib	TFIIB zinc-binding (PF08271) 199->242, Transcription factor TFIIB repeat (PF00382) 308->377, Transcription factor TFIIB repeat (PF00382) 426->495	-0.48161	1.3963	0.00402258
	ZTRI_2.812	Set1C complex		-0.481811	1.3965	3.7847e-06
	ZTRI_6.278	H+ nucleoside cotransporter	Na+ dependent nucleoside transporter N-terminus (PF01773) 228->298, Na+ dependent nucleoside transporter C-terminus (PF07662) 413->627	-0.482367	1.39703	1.91053e-05
	ZTRI_12.440	prolyl aminopeptidase	alpha/beta hydrolase fold (PF00561) 36->306	-0.482684	1.39734	6.93774e-05
	ZTRI_3.767	mediator complex subunit med27		-0.483195	1.39784	0.0103041
	ZTRI_2.561	arrestin domain containing	Arrestin (or S-antigen), C-terminal domain (PF02752) 308->507	-0.483297	1.39793	2.84364e-05
	ZTRI_13.18	hydroxymethylglutaryl- lyase	Enoyl-CoA hydratase/isomerase (PF00378) 38->281	-0.483515	1.39815	0.0494856
	ZTRI_2.819	glycoside hydrolase family 92	Glycosyl hydrolase family 92 (PF07971) 324->826	-0.483662	1.39829	0.000505412
	ZTRI_7.274	izh family channel	Haemolysin-III related (PF03006) 269->491	-0.483772	1.3984	9.77637e-07
	ZTRI_1.307	gtp-binding ypt4	Ras family (PF00071) 39->251	-0.483788	1.39841	0.000287663
	ZTRI_5.667	mrs7 family	LETM1-like protein (PF07766) 144->408	-0.483804	1.39843	1.35712e-07
	ZTRI_1.1093	smr domain-containing		-0.484204	1.39881	0.00011988
	ZTRI_6.597	glutathione S-transferase	Glutathione S-transferase, N-terminal domain (PF02798) 8->88, Glutathione S-transferase, C-terminal domain (PF00043) 146->220	-0.484378	1.39898	0.0010563
	ZTRI_1.1289	Involucrin repeat		-0.485277	1.39985	0.0026055
	ZTRI_1.1154	phosphatases II	Myotubularin-like phosphatase domain (PF06602) 261->762	-0.485774	1.40034	0.000753962
	ZTRI_4.700	amidohydrolase 2	Amidohydrolase (PF04909) 5->335	-0.486259	1.40081	0.0304764
	ZTRI_21.12	hypothetical protein MYCGRDRAFT_98079		-0.486294	1.40084	0.0452892
	ZTRI_7.17	autophagy 5	Autophagy protein Apg5 (PF04106) 84->318	-0.48638	1.40092	0.00104044
	ZTRI_2.679	hypothetical protein MYCGRDRAFT_108112	XPG domain containing (PF12813) 133->387	-0.48695	1.40148	0.00265227
	ZTRI_7.30	hypothetical protein TI39_contig446g00008		-0.487095	1.40162	9.25233e-05
	ZTRI_5.371	MFS allantoate transporter	Major Facilitator Superfamily (PF07690) 80->450	-0.487826	1.40233	0.0297764
	ZTRI_2.1077	molecular chaperone	DnaJ domain (PF00226) 107->175, Sec63 Brl domain (PF02889) 249->610	-0.488575	1.40306	5.90543e-09
	ZTRI_1.546	mitochondria protoheme IX farnesyltransferase	UbiA prenyltransferase family (PF01040) 183->454	-0.488898	1.40337	0.00118068
	ZTRI_6.155	hypothetical protein MYCGRDRAFT_109761		-0.488935	1.40341	0.000351567
	ZTRI_3.121	alpha beta hydrolase fold	alpha/beta hydrolase fold (PF07859) 48->93, alpha/beta hydrolase fold (PF07859) 94->213	-0.489157	1.40362	0.00379907
	ZTRI_7.104	gamma-glutamyltransferase	Gamma-glutamyltranspeptidase (PF01019) 103->611	-0.48921	1.40368	0.000175262
	ZTRI_1.1258	acid protease	Eukaryotic aspartyl protease (PF00026) 192->428	-0.489599	1.40405	1.55783e-06
	ZTRI_11.392	CUE domain	CUE domain (PF02845) 320->359	-0.490246	1.40468	0.00159294
	ZTRI_4.81	hypothetical protein MYCGRDRAFT_70658	Protein of unknown function (DUF3431) (PF11913) 99->321	-0.490357	1.40479	0.000752677
	ZTRI_1.369	Sas10 Utp3 C1D	Sas10/Utp3/C1D family (PF04000) 11->95	-0.490389	1.40482	0.000238857
	ZTRI_1.385	hypothetical protein MYCGRDRAFT_98251		-0.490541	1.40497	5.07823e-05
	ZTRI_1.35	hypothetical protein MYCGRDRAFT_64883	Protein of unknown function (DUF3605) (PF12239) 56->225	-0.491893	1.40629	0.00523922
	ZTRI_2.513	hypothetical protein TI39_contig303g00029		-0.492114	1.4065	0.00153705
	ZTRI_1.1497	Major facilitator superfamily general substrate transporter	Major Facilitator Superfamily (PF07690) 76->459	-0.492628	1.40701	0.000497247
	ZTRI_1.860	exosome complex subunit rrp46	3' exoribonuclease family, domain 1 (PF01138) 10->129	-0.492663	1.40704	0.00967863
	ZTRI_6.679	ATP-dependent RNA helicase DBP3	DEAD/DEAH box helicase (PF00270) 179->344, Helicase conserved C-terminal domain (PF00271) 389->497	-0.493068	1.40743	2.83273e-05
	ZTRI_7.557	hypothetical protein MYCGRDRAFT_110283		-0.493438	1.4078	0.00325008
	ZTRI_8.337	het domain	Heterokaryon incompatibility protein (HET) (PF06985) 54->179	-0.493988	1.40833	0.0298962
	ZTRI_11.183	subunit 3	Prefoldin subunit (PF02996) 48->170	-0.494054	1.4084	0.0001006
	ZTRI_1.76	oxysterol binding	Oxysterol-binding protein (PF01237) 45->323, Oxysterol-binding protein (PF01237) 324->378	-0.494091	1.40843	2.19884e-07
	ZTRI_2.1041	para-aminobenzoate synthase	Glutamine amidotransferase class-I (PF00117) 8->212, Anthranilate synthase component I, N terminal region (PF04715) 276->421, chorismate binding enzyme (PF00425) 470->737	-0.494096	1.40844	6.36492e-06
	ZTRI_1.1131	c6 transcription factor	Fungal Zn(2)-Cys(6) binuclear cluster domain (PF00172) 109->145, Fungal specific transcription factor domain (PF04082) 268->534	-0.494557	1.40889	9.39929e-06
	ZTRI_1.2109	glycosyl hydrolase family 3 N terminal domain-containing	Glycosyl hydrolase family 3 N terminal domain (PF00933) 66->414	-0.494735	1.40906	0.000108695
	ZTRI_1.787	3-hydroxyacyl- dehyrogenase	3-hydroxyacyl-CoA dehydrogenase, NAD binding domain (PF02737) 6->182, 3-hydroxyacyl-CoA dehydrogenase, C-terminal domain (PF00725) 186->266	-0.495209	1.40953	9.12497e-06
	ZTRI_1.1943	TPR domain-containing	Tetratricopeptide repeat (PF13181) 69->99	-0.495214	1.40953	0.000453336
	ZTRI_2.682	nadh:flavin oxidoreductase nadh oxidase family	NADH:flavin oxidoreductase / NADH oxidase family (PF00724) 6->351	-0.495247	1.40956	0.0108382
	ZTRI_1.927	---NA---		-0.495828	1.41013	0.000656653
	ZTRI_10.423	Mak16	Ribosomal L28e protein family (PF01778) 6->128, Mak16 protein C-terminal region (PF04874) 153->261	-0.496261	1.41055	0.00167476
	ZTRI_12.218	DUF6 domain	EamA-like transporter family (PF00892) 177->244	-0.496556	1.41084	0.000734627
	ZTRI_1.1975	ammonium transporter	Ammonium Transporter Family (PF00909) 42->452	-0.49703	1.41131	3.03077e-06
	ZTRI_1.1052	exocyst complex component Sec10	Exocyst complex component Sec10 (PF07393) 113->862	-0.497203	1.41147	7.57035e-05
	ZTRI_6.107	peptidase pyroglutamyl peptidase I	Pyroglutamyl peptidase (PF01470) 25->206	-0.497215	1.41149	8.26908e-05
	ZTRI_2.981	ATP-NAD kinase	ATP-NAD kinase (PF01513) 175->488	-0.497409	1.41168	7.3773e-06
	ZTRI_3.829	nucleotide-sugar transporter	Nucleotide-sugar transporter (PF04142) 19->381	-0.497439	1.4117	4.42573e-06
	ZTRI_3.137	hypothetical protein AUEXF2481DRAFT_2478		-0.497518	1.41178	0.0289485
	ZTRI_4.400	glycoside hydrolase family 18	Glycosyl hydrolases family 18 (PF00704) 41->260, UBA/TS-N domain (PF00627) 355->385	-0.497551	1.41181	8.77564e-05
	ZTRI_10.514	4-carboxymuconolactone decarboxylase	Carboxymuconolactone decarboxylase family (PF02627) 49->129	-0.498416	1.41266	6.26741e-05
	ZTRI_13.166	aminopeptidase y	PA domain (PF02225) 153->235, Peptidase family M28 (PF04389) 264->473	-0.498815	1.41305	7.4838e-05
	ZTRI_12.73	acyl- 6-aminopenicillanic-acid-acyltransferase	Acyl-coenzyme A:6-aminopenicillanic acid acyl-transferase (PF03417) 109->334	-0.498816	1.41305	0.000374921
	ZTRI_1.512	Mg2+ transporter -like Zinc transport	CorA-like Mg2+ transporter protein (PF01544) 472->583	-0.499188	1.41342	0.0321417
	ZTRI_6.686	hypothetical protein MYCGRDRAFT_94170		-0.499366	1.41359	0.000911904
	ZTRI_8.669	hypothetical protein DOTSEDRAFT_45179		-0.499587	1.41381	0.0124097
	ZTRI_5.103	trna wybutosine-synthesizing	Methyltransferase TYW3 (PF02676) 15->273	-0.499746	1.41396	0.0128442
	ZTRI_4.617	hypothetical protein MYCGRDRAFT_92717	Domain of unknown function (DUF4149) (PF13664) 16->128	-0.50107	1.41526	0.00146447
	ZTRI_3.92	Pentulose kinase	FGGY family of carbohydrate kinases, N-terminal domain (PF00370) 37->310, FGGY family of carbohydrate kinases, C-terminal domain (PF02782) 340->550	-0.501213	1.4154	2.79694e-10
	ZTRI_1.601	ribosomal S5 domain 2	3' exoribonuclease family, domain 1 (PF01138) 22->151	-0.501244	1.41543	0.00170163
	ZTRI_2.715	WD domain-containing	WD domain, G-beta repeat (PF00400) 75->108	-0.501464	1.41565	0.00316216
	ZTRI_2.765	BET1 v-SNARE		-0.502467	1.41663	0.000154681
	ZTRI_4.580	f-box domain	UBA/TS-N domain (PF00627) 668->703	-0.502629	1.41679	0.00144196
	ZTRI_4.392	uridine-2 -O--methyltransferase TRM7	FtsJ-like methyltransferase (PF01728) 21->251	-0.502698	1.41686	0.00654504
	ZTRI_1.259	glutathione S-transferase	Glutathione S-transferase, N-terminal domain (PF02798) 5->73, Glutathione S-transferase, C-terminal domain (PF00043) 122->195	-0.502835	1.417	0.000169927
	ZTRI_12.163	hypothetical protein MYCGRDRAFT_106329		-0.504332	1.41847	0.00252809
	ZTRI_5.400	acyl- synthetase	AMP-binding enzyme (PF00501) 46->488, AMP-binding enzyme C-terminal domain (PF13193) 497->581	-0.505256	1.41937	0.00254109
	ZTRI_1.1450	NAD(P)-binding	short chain dehydrogenase (PF00106) 8->201	-0.505476	1.41959	4.49929e-05
	ZTRI_1.866	Pex24p-domain-containing	Integral peroxisomal membrane peroxin (PF06398) 111->487	-0.506197	1.4203	1.93184e-05
	ZTRI_3.932	glycoside hydrolase family 105	Glycosyl Hydrolase Family 88 (PF07470) 60->424	-0.506212	1.42032	0.000485856
	ZTRI_12.111	P450 monooxygenase	Cytochrome P450 (PF00067) 99->526	-0.506419	1.42052	0.00340138
	ZTRI_1.1422	major facilitator superfamily	Major Facilitator Superfamily (PF07690) 169->552	-0.507302	1.42139	0.00367166
	ZTRI_1.138	mitochondrial dihydroxy acid dehydratase	Dehydratase family (PF00920) 62->591	-0.507336	1.42142	1.7728e-05
	ZTRI_11.67	ras small GTPase	Ras family (PF00071) 10->173	-0.509933	1.42398	0.000107791
	ZTRI_11.180	heme steroid binding domain	Cytochrome b5-like Heme/Steroid binding domain (PF00173) 118->168	-0.510358	1.4244	2.09184e-07
	ZTRI_1.584	ell-associated factor	RNA polymerase II transcription elongation factor (PF09816) 19->120	-0.510732	1.42477	0.00280851
	ZTRI_6.360	ammonium transporter	Ammonium Transporter Family (PF00909) 39->445	-0.510958	1.425	6.58938e-05
	ZTRI_11.509	phosphoglycerate mutase	Histidine phosphatase superfamily (branch 1) (PF00300) 142->298	-0.511008	1.42505	0.00227307
	ZTRI_7.209	60S ribosomal L36	Ribosomal protein L36e (PF01158) 9->102	-0.511153	1.42519	4.15799e-07
	ZTRI_1.1308	flavin-binding monooxygenase like	Flavin-binding monooxygenase-like (PF00743) 112->250	-0.51116	1.4252	0.0121361
	ZTRI_1.288	mfs multidrug resistance	Major Facilitator Superfamily (PF07690) 147->552	-0.512436	1.42646	0.020007
	ZTRI_11.165	glycoside hydrolase family 5	Cellulase (glycosyl hydrolase family 5) (PF00150) 67->250	-0.512986	1.427	5.9845e-08
	ZTRI_12.87	peroxisomal D3,D2-enoyl- isomerase	Enoyl-CoA hydratase/isomerase (PF00378) 14->259	-0.513318	1.42733	0.00603629
	ZTRI_9.593	hypothetical protein MYCGRDRAFT_75924	Acetyltransferase (GNAT) family (PF00583) 277->359	-0.514077	1.42808	3.47293e-06
	ZTRI_4.421	ribose-phosphate pyrophosphokinase 4	N-terminal domain of ribose phosphate pyrophosphokinase (PF13793) 6->123, Phosphoribosyl synthetase-associated domain (PF14572) 204->316	-0.514208	1.42821	4.622e-06
	ZTRI_7.227	galactose oxidase		-0.514753	1.42875	0.000807108
	ZTRI_7.497	DUF1640-domain-containing	Protein of unknown function (DUF1640) (PF07798) 93->267	-0.514935	1.42893	4.39408e-05
	ZTRI_5.219	hypothetical protein AC579_6141	Domain of unknown function (DUF3328) (PF11807) 126->273	-0.515049	1.42904	0.0046207
	ZTRI_1.994	Sorbitol utilization SOU1		-0.515057	1.42905	6.52953e-07
	ZTRI_1.1850	glutaredoxin domain	Glutaredoxin (PF00462) 167->232	-0.515534	1.42952	0.000928004
	ZTRI_1.27	calcium calmodulin-dependent kinase type 1b	Protein kinase domain (PF00069) 41->314	-0.515698	1.42969	0.0495275
	ZTRI_8.223	#NAME?	CoA-transferase family III (PF02515) 8->322	-0.51628	1.43026	0.00247568
	ZTRI_10.413	G- alpha subunit	G-protein alpha subunit (PF00503) 16->345	-0.516282	1.43026	7.35017e-06
	ZTRI_2.804	hypothetical protein TI39_contig461g00002		-0.516394	1.43038	0.000351424
	ZTRI_1.1657	vesicle-mediated transport Vid24	Vacuolar import and degradation protein (PF09783) 165->335	-0.516897	1.43087	5.77611e-09
	ZTRI_1.405	Ferlin Peroxisome membrane		-0.516923	1.4309	0.000232672
	ZTRI_12.96	regulator of G signaling	Regulator of G protein signaling domain (PF00615) 39->162	-0.517362	1.43134	0.000373887
	ZTRI_9.242	class I glutamine amidotransferase	Glutamine amidotransferase class-I (PF00117) 47->203	-0.518118	1.43209	4.61302e-05
	ZTRI_2.887	xaa-Pro aminopeptidase family enzyme	Metallopeptidase family M24 (PF00557) 198->379	-0.519504	1.43346	2.29052e-05
	ZTRI_1.643	60S ribosomal L20	Ribosomal proteins 50S-L18Ae/60S-L20/60S-L18A (PF01775) 1->100	-0.519898	1.43385	3.06618e-09
	ZTRI_2.279	phosphatases II	Dual specificity phosphatase, catalytic domain (PF00782) 132->235	-0.519902	1.43386	0.0113515
	ZTRI_2.344	fungal specific transcription factor domain-containing	Fungal Zn(2)-Cys(6) binuclear cluster domain (PF00172) 37->74, Fungal specific transcription factor domain (PF04082) 259->420	-0.52064	1.43459	0.000110504
	ZTRI_3.806	short chain dehydrogenase	short chain dehydrogenase (PF00106) 15->236	-0.521229	1.43518	0.0216026
	ZTRI_6.147	hypothetical protein TI39_contig567g00002		-0.521568	1.43551	0.000282443
	ZTRI_11.267	calcium calmodulin dependent kinase	Protein kinase domain (PF00069) 107->362	-0.522002	1.43595	0.00922725
	ZTRI_1.1018	DNA repair family	2OG-Fe(II) oxygenase superfamily (PF13532) 83->288	-0.522295	1.43624	0.0222743
	ZTRI_7.243	hypothetical protein TI39_contig487g00006	Domain of unknown function (DUF3328) (PF11807) 32->259	-0.522498	1.43644	0.000626471
	ZTRI_10.166	acyl- N-acyltransferase	Acetyltransferase (GNAT) family (PF00583) 142->199	-0.522968	1.43691	0.0474245
	ZTRI_4.800	hypothetical protein MYCGRDRAFT_92864		-0.522969	1.43691	0.0470955
	ZTRI_2.995	polysaccharide export	Cryptococcal mannosyltransferase 1 (PF11735) 55->308	-0.523308	1.43725	0.0013773
	ZTRI_5.589	calcineurin-like phosphoesterase	Amidase (PF01425) 26->336	-0.523987	1.43792	9.53753e-08
	ZTRI_1.1520	bZIP-type transcription factor like		-0.524162	1.4381	3.74134e-06
	ZTRI_7.138	phosphatidate cytidylyltransferase like		-0.524419	1.43835	8.67382e-07
	ZTRI_3.457	isochorismatase family	Isochorismatase family (PF00857) 208->425	-0.524505	1.43844	1.01883e-05
	ZTRI_11.159	mitochondrial Fmp25	Regulator of chromosome condensation (RCC1) repeat (PF13540) 340->369	-0.524805	1.43874	8.37064e-07
	ZTRI_9.468	hypothetical protein MYCGRDRAFT_75780		-0.524841	1.43877	0.00389216
	ZTRI_5.304	alpha beta-hydrolase	G protein-coupled glucose receptor regulating Gpa2 (PF11710) 11->193, alpha/beta hydrolase fold (PF07859) 449->683	-0.524917	1.43885	7.15789e-06
	ZTRI_1.924	hypothetical protein AC579_1097, partial		-0.525393	1.43933	0.00597851
	ZTRI_2.576	MFS general substrate transporter	Major Facilitator Superfamily (PF07690) 131->523	-0.52568	1.43961	0.0454375
	ZTRI_2.227	hypothetical protein TI39_contig5852g00008		-0.526393	1.44032	0.0119327
	ZTRI_6.181	hypothetical protein MYCGRDRAFT_110142		-0.526597	1.44053	6.15843e-05
	ZTRI_3.484	ERG1 squalene epoxidase	FAD dependent oxidoreductase (PF01266) 30->60, Squalene epoxidase (PF08491) 199->472	-0.527342	1.44127	9.40824e-07
	ZTRI_1.649	tRNA-dihydrouridine(47) synthase [NAD(P)(+)]	Dihydrouridine synthase (Dus) (PF01207) 339->542, Dihydrouridine synthase (Dus) (PF01207) 580->626	-0.5276	1.44153	4.58755e-06
	ZTRI_2.1192	peptidase M3A and thimet oligopeptidase F	Peptidase family M3 (PF01432) 1->206	-0.527644	1.44157	0.0332498
	ZTRI_4.624	galactose oxidase	Galactose oxidase, central domain (PF13415) 346->398	-0.527671	1.4416	4.30271e-06
	ZTRI_8.516	TPR	Anaphase-promoting complex, cyclosome, subunit 3 (PF12895) 14->93	-0.527689	1.44162	0.000507823
	ZTRI_10.165	hypothetical protein MYCGRDRAFT_96131		-0.527828	1.44176	6.60587e-06
	ZTRI_8.528	NADH alpha subunit 6	Complex1_LYR-like (PF13233) 25->111	-0.528311	1.44224	7.40644e-08
	ZTRI_5.835	cation efflux	Cation efflux family (PF01545) 9->365	-0.528438	1.44237	0.000708307
	ZTRI_7.149	U4 tri-snRNP-associated 2	Zn-finger in ubiquitin-hydrolases and other protein (PF02148) 95->156, Ubiquitin carboxyl-terminal hydrolase (PF00443) 196->522	-0.530511	1.44444	2.04499e-05
	ZTRI_2.225	hypothetical protein MYCGRDRAFT_90485		-0.530623	1.44455	0.021985
	ZTRI_2.611	homoserine dehydrogenase	Homoserine dehydrogenase, NAD binding domain (PF03447) 15->144, Homoserine dehydrogenase (PF00742) 166->369	-0.530749	1.44468	5.35589e-07
	ZTRI_7.830	membrane-associated s in eicosanoid and glutathione metabolism	MAPEG family (PF01124) 184->305	-0.531238	1.44517	1.87814e-06
	ZTRI_12.413	amino acid permease 2 (AAP-2)	Amino acid permease (PF13520) 61->503	-0.531282	1.44521	0.0475195
	ZTRI_10.380	Mak10-domain-containing	Mak10 subunit, NatC N(alpha)-terminal acetyltransferase (PF04112) 61->225	-0.531398	1.44533	0.000276155
	ZTRI_9.395	hypothetical protein MYCGRDRAFT_87541		-0.53181	1.44574	0.00201616
	ZTRI_10.14	cytidine deaminase	Cytidine and deoxycytidylate deaminase zinc-binding region (PF00383) 15->114	-0.531858	1.44579	0.001862
	ZTRI_3.877	Metallo-dependent phosphatase	Calcineurin-like phosphoesterase (PF00149) 162->423	-0.532062	1.44599	9.03335e-05
	ZTRI_7.52	small nucleolar ribonucleo complex subunit		-0.532199	1.44613	0.000146602
	ZTRI_1.1888	aldo keto reductase	Aldo/keto reductase family (PF00248) 22->316	-0.532319	1.44625	9.08773e-07
	ZTRI_3.352	Muconate cycloisomerase 1	Lactonase, 7-bladed beta-propeller (PF10282) 24->311	-0.532465	1.4464	0.000765909
	ZTRI_13.26	microsomal epoxide hydrolase	Serine aminopeptidase, S33 (PF12146) 28->277	-0.532522	1.44646	1.02397e-05
	ZTRI_1.137	er lumen retaining receptor	ER lumen protein retaining receptor (PF00810) 32->181	-0.532909	1.44684	1.68809e-06
	ZTRI_1.1438	serine threonine phosphatase 2C	Stage II sporulation protein E (SpoIIE) (PF07228) 108->292	-0.533279	1.44721	8.40601e-07
	ZTRI_11.285	PH domain		-0.533351	1.44729	3.50202e-05
	ZTRI_8.440	isoflavone reductase family ( )	NmrA-like family (PF05368) 10->207	-0.533411	1.44735	5.39874e-05
	ZTRI_13.141	hypothetical protein MYCGRDRAFT_111623		-0.533557	1.44749	3.77085e-05
	ZTRI_1.1658	Mago nashi	Mago nashi protein (PF02792) 10->156	-0.533998	1.44794	4.76449e-05
	ZTRI_9.434	phosphoglycerate mutase	Histidine phosphatase superfamily (branch 2) (PF00328) 50->368	-0.534116	1.44805	3.57883e-05
	ZTRI_9.466	V-type H+transporting ATPase 21kDa proteolipid subunit	ATP synthase subunit C (PF00137) 49->106, ATP synthase subunit C (PF00137) 133->191	-0.534122	1.44806	3.91732e-06
	ZTRI_5.510	snare syntaxin 18 ufe1	SNARE-complex protein Syntaxin-18 N-terminus (PF10496) 2->66	-0.534749	1.44869	3.97489e-07
	ZTRI_1.425	fungal specific transcription factor domain containing	Fungal Zn(2)-Cys(6) binuclear cluster domain (PF00172) 45->82, Fungal specific transcription factor domain (PF04082) 265->586	-0.534844	1.44879	0.00207329
	ZTRI_7.490	hypothetical protein MYCGRDRAFT_105265		-0.535023	1.44897	5.31134e-05
	ZTRI_11.167	26s protease regulatory subunit 6b	ATPase family associated with various cellular activities (AAA) (PF00004) 203->335	-0.535214	1.44916	2.6849e-10
	ZTRI_6.630	U3 small nucleolar ribonucleo imp3	Ribosomal protein S4/S9 N-terminal domain (PF00163) 4->62, S4 domain (PF01479) 113->159	-0.53578	1.44973	0.000721978
	ZTRI_1.63.1	heme oxygenase		-0.535981	1.44993	3.50591e-05
	ZTRI_1.1724	choline-sulfatase	Sulfatase (PF00884) 38->380, Choline sulfatase enzyme C terminal (PF12411) 484->535	-0.536165	1.45011	0.00232554
	ZTRI_4.208	glutathione s-transferase like	Glutathione S-transferase, N-terminal domain (PF13417) 10->84	-0.536516	1.45047	0.000155987
	ZTRI_3.53	hypothetical protein TI39_contig4189g00002		-0.536636	1.45059	2.22646e-06
	ZTRI_9.596	sphingosine-1-phosphate phosphohydrolase	PAP2 superfamily (PF01569) 29->149	-0.537422	1.45138	2.69072e-06
	ZTRI_4.119	SAICAR synthase	Phosphatidylinositol-4-phosphate 5-Kinase (PF01504) 77->344	-0.53763	1.45159	0.00102007
	ZTRI_6.543	Chromatin remodelling complex ATPase chain ISW1	Etoposide-induced protein 2.4 (EI24) (PF07264) 38->244	-0.537847	1.4518	0.00175055
	ZTRI_6.339	dipeptidyl-peptidase 4	Dipeptidyl peptidase IV (DPP IV) N-terminal region (PF00930) 104->464, Prolyl oligopeptidase family (PF00326) 551->741	-0.538076	1.45203	6.26113e-06
	ZTRI_12.397	hypothetical protein TI39_contig4258g00008		-0.538085	1.45204	0.00118861
	ZTRI_1.942	L-lactate dehydrogenase	FMN-dependent dehydrogenase (PF01070) 23->380	-0.538451	1.45241	1.37874e-07
	ZTRI_1.1892	hypothetical protein TI39_contig4132g00014	TRAPP trafficking subunit Trs65 (PF12735) 267->530	-0.538504	1.45247	2.68217e-05
	ZTRI_3.815	hypothetical protein TI39_contig4231g00008		-0.538609	1.45257	0.00743522
	ZTRI_3.530	FAD NAD(P)-binding domain-containing	Flavin-binding monooxygenase-like (PF00743) 60->315	-0.538808	1.45277	0.000743579
	ZTRI_6.625	RNA polymerase II transcriptional coactivator	Transcriptional Coactivator p15 (PC4) (PF02229) 48->98	-0.538993	1.45296	0.0453025
	ZTRI_2.124	hypothetical protein TI39_contig362g00003		-0.539108	1.45307	0.00247568
	ZTRI_4.404	alpha beta-hydrolase	Carboxylesterase family (PF00135) 3->484	-0.539405	1.45337	0.00382243
	ZTRI_2.1226	zinc knuckle domain	Zinc knuckle (PF00098) 18->35, Zinc knuckle (PF00098) 39->56, Zinc knuckle (PF00098) 62->78, Zinc knuckle (PF00098) 99->114, Zinc knuckle (PF00098) 151->167, Zinc knuckle (PF00098) 169->186, Zinc knuckle (PF00098) 192->209	-0.540357	1.45433	0.00269899
	ZTRI_7.372	methyltransferase type 11	Methyltransferase domain (PF08241) 72->180	-0.540436	1.45441	0.000163515
	ZTRI_1.1075	cytochrome P450	Cytochrome P450 (PF00067) 62->531	-0.540536	1.45451	2.56423e-06
	ZTRI_8.281	hypothetical protein MYCGRDRAFT_95089		-0.540832	1.45481	0.0019193
	ZTRI_3.894	serine threonine- kinase RIO1	RIO1 family (PF01163) 182->386	-0.540895	1.45487	2.79275e-06
	ZTRI_2.295	hypothetical protein MYCGRDRAFT_107929		-0.541221	1.4552	0.000367917
	ZTRI_1.1682	MFS transporter	GET complex subunit GET2 (PF08690) 23->296	-0.541675	1.45566	0.000144287
	ZTRI_6.584	DUF636 domain-containing		-0.541826	1.45581	0.0082862
	ZTRI_1.567	acid-amino acid ligase	Ubiquitin-conjugating enzyme (PF00179) 714->869, SUR7/PalI family (PF06687) 941->1104	-0.542737	1.45673	1.12303e-05
	ZTRI_1.1935	splicing factor 3a subunit 2	Zinc-finger of C2H2 type (PF12874) 54->78, Pre-mRNA-splicing factor SF3a complex subunit 2 (Prp11) (PF16835) 115->210	-0.543447	1.45745	5.23746e-07
	ZTRI_1.1697	Asp Glu hydantoin racemase		-0.543614	1.45762	0.00657131
	ZTRI_5.648	cystathionine beta-lyase	Cys/Met metabolism PLP-dependent enzyme (PF01053) 51->412	-0.54399	1.458	4.86152e-05
	ZTRI_2.1074	domain containing	SacI homology domain (PF02383) 60->538, Inositol phosphatase (PF12456) 707->820	-0.544708	1.45872	4.4459e-06
	ZTRI_5.159	xaa-pro dipeptidase app	Aminopeptidase P, N-terminal domain (PF05195) 67->188, Metallopeptidase family M24 (PF00557) 242->462	-0.545086	1.45911	1.11556e-05
	ZTRI_10.192	hypothetical protein TI39_contig453g00009	Protein of unknown function (DUF3636) (PF12331) 534->678	-0.545335	1.45936	3.59321e-06
	ZTRI_9.212	tRNA wybutosine-synthesizing		-0.545345	1.45937	0.0115154
	ZTRI_2.166	hypothetical protein MYCGRDRAFT_107867		-0.545631	1.45966	1.31221e-05
	ZTRI_7.507	WD40 repeat	WD domain, G-beta repeat (PF00400) 60->91, WD domain, G-beta repeat (PF00400) 194->230	-0.545661	1.45969	4.96274e-06
	ZTRI_13.104	2-dehydropantoate 2-reductase	Ketopantoate reductase PanE/ApbA (PF02558) 247->344, Ketopantoate reductase PanE/ApbA C terminal (PF08546) 417->550	-0.546495	1.46053	8.48861e-07
	ZTRI_3.760	Haloacid dehalogenase		-0.54665	1.46069	0.00967863
	ZTRI_1.1832	acetyl- synthetase	AMP-binding enzyme (PF00501) 29->436, AMP-binding enzyme C-terminal domain (PF13193) 445->525	-0.547119	1.46117	7.50613e-06
	ZTRI_5.466	glycoside hydrolase family 7	Glycosyl hydrolase family 7 (PF00840) 21->444	-0.547191	1.46124	0.0482624
	ZTRI_1.343	alpha beta-hydrolase	Serine carboxypeptidase (PF00450) 85->514	-0.547454	1.4615	0.000102198
	ZTRI_2.215	peptidoglycan binding domain-containing	Uncharacterized alpha/beta hydrolase domain (DUF2235) (PF09994) 36->320	-0.547491	1.46154	0.000269419
	ZTRI_6.573	Kinetochore mis14	Kinetochore protein Mis14 like (PF08641) 81->206	-0.54781	1.46186	0.000661996
	ZTRI_2.113	ribosome biogenesis	Brix domain (PF04427) 46->343	-0.547937	1.46199	2.09209e-06
	ZTRI_3.587	Tyrosine- phosphatase	Tyrosine phosphatase family (PF13350) 12->266	-0.547939	1.462	0.000170053
	ZTRI_9.189	nitrogen assimilation transcription factor nira like	Fungal Zn(2)-Cys(6) binuclear cluster domain (PF00172) 55->91, Fungal specific transcription factor domain (PF04082) 246->514	-0.549006	1.46308	0.00372193
	ZTRI_1.1528	methylenetetrahydrofolate dehydrogenase	Tetrahydrofolate dehydrogenase/cyclohydrolase, catalytic domain (PF00763) 16->120, Tetrahydrofolate dehydrogenase/cyclohydrolase, NAD(P)-binding domain (PF02882) 145->208	-0.54931	1.46339	7.50085e-07
	ZTRI_2.1092	hypothetical protein MYCGRDRAFT_91170	SUR7/PalI family (PF06687) 8->322	-0.549453	1.46353	4.30262e-05
	ZTRI_1.402	acetyl- acetyltransferase	Thiolase, N-terminal domain (PF00108) 51->308, Thiolase, C-terminal domain (PF02803) 319->437	-0.54964	1.46372	1.69975e-05
	ZTRI_4.70.1	hypothetical protein TI39_contig4216g00005	Activator of mitotic machinery Cdc14 phosphatase activation C-term (PF08632) 743->794	-0.549909	1.46399	6.1889e-09
	ZTRI_3.738	pre-mrna-splicing factor slt11	RNA recognition motif. (a.k.a. RRM, RBD, or RNP domain) (PF00076) 249->307	-0.550111	1.4642	1.02781e-05
	ZTRI_5.78	hypothetical protein MYCGRDRAFT_92990		-0.550653	1.46475	0.0252836
	ZTRI_4.512	hypothetical protein MYCGRDRAFT_109156		-0.55083	1.46493	0.00385883
	ZTRI_5.12	Di-copper centre-containing	Common central domain of tyrosinase (PF00264) 97->290	-0.55108	1.46518	0.000312775
	ZTRI_3.719	Cu,Zn superoxide dismutase	Heavy-metal-associated domain (PF00403) 13->65	-0.551445	1.46555	2.42694e-05
	ZTRI_7.318	3-beta hydroxysteroid dehydrogenase isomerase	3-beta hydroxysteroid dehydrogenase/isomerase family (PF01073) 12->282	-0.551816	1.46593	0.00123113
	ZTRI_6.219	PQ loop repeat	PQ loop repeat (PF04193) 7->64, PQ loop repeat (PF04193) 149->186	-0.552796	1.46693	0.00227416
	ZTRI_1.981	hypothetical protein MYCGRDRAFT_102441		-0.55285	1.46698	0.00112281
	ZTRI_1.336	release factor	PCRF domain (PF03462) 64->248, RF-1 domain (PF00472) 274->381	-0.553463	1.4676	9.2837e-07
	ZTRI_20.71	Inner nuclear membrane SRC1	HeH/LEM domain (PF12949) 142->175	-0.553546	1.46769	3.04398e-06
	ZTRI_7.115	hypothetical protein TI39_contig4116g00011		-0.553549	1.46769	0.000192503
	ZTRI_2.1196	FAD NAD(P)-binding domain-containing	FAD binding domain (PF01494) 138->298	-0.55369	1.46783	1.4538e-05
	ZTRI_2.149	biotin apo- ligase	Biotin-protein ligase, N terminal (PF09825) 7->408, Biotin/lipoate A/B protein ligase family (PF03099) 428->581	-0.553715	1.46786	5.05062e-05
	ZTRI_11.463	hypothetical protein MYCGRDRAFT_106229		-0.553867	1.46801	1.29393e-06
	ZTRI_8.466	hypothetical protein MYCGRDRAFT_95245		-0.554056	1.46821	0.000991176
	ZTRI_3.1124	hypothetical protein MYCGRDRAFT_92203		-0.554573	1.46873	0.00145438
	ZTRI_3.32	prolyl aminopeptidase	Alpha/beta hydrolase family (PF12697) 6->237	-0.554591	1.46875	0.0214773
	ZTRI_8.345	PIG-P-domain-containing	PIG-P (PF08510) 205->377	-0.554677	1.46884	1.78558e-06
	ZTRI_8.504	general alpha-glucoside permease like	MFS/sugar transport protein (PF13347) 144->389	-0.555433	1.46961	1.93604e-06
	ZTRI_1.2086	beta-lactamase transpeptidase	Beta-lactamase (PF00144) 11->357	-0.555524	1.4697	0.00684369
	ZTRI_4.234	hypothetical protein MYCGRDRAFT_92405		-0.555741	1.46992	0.0183414
	ZTRI_1.1717	alpha beta-hydrolase	alpha/beta hydrolase fold (PF07859) 219->346, alpha/beta hydrolase fold (PF07859) 423->499	-0.555834	1.47002	0.000124781
	ZTRI_10.98	Enolase C-terminal	Enolase C-terminal domain-like (PF13378) 115->335	-0.555888	1.47007	0.0473352
	ZTRI_14.104	---NA---		-0.555945	1.47013	1.08836e-08
	ZTRI_1.1569	ribulose-phosphate 3-epimerase	Ribulose-phosphate 3 epimerase family (PF00834) 7->229	-0.556972	1.47118	5.41734e-06
	ZTRI_2.788	40S ribosomal S5	Ribosomal protein S7p/S5e (PF00177) 68->213	-0.557075	1.47128	1.33154e-08
	ZTRI_8.683	ferulic acid esterase	Tannase and feruloyl esterase (PF07519) 83->530	-0.557491	1.47171	0.00871042
	ZTRI_7.137	glycoside hydrolase family 47	Glycosyl hydrolase family 47 (PF01532) 188->688	-0.557623	1.47184	5.53997e-06
	ZTRI_1.1212	WD40 repeat		-0.557868	1.47209	6.64018e-06
	ZTRI_3.406	glutathione s-transferase like	Glutathione S-transferase, N-terminal domain (PF13417) 12->85	-0.559211	1.47346	0.000188612
	ZTRI_2.1081	hypothetical protein TI39_contig83g00003		-0.559288	1.47354	0.0161468
	ZTRI_4.199	cytochrome P450 alkane hydroxylase	Cytochrome P450 (PF00067) 132->484	-0.559346	1.4736	7.02847e-08
	ZTRI_13.360	Major facilitator superfamily transporter	Major Facilitator Superfamily (PF07690) 54->425	-0.559355	1.47361	0.000134192
	ZTRI_8.635	hypothetical protein TI39_contig4246g00005		-0.559768	1.47403	0.0269109
	ZTRI_10.273	glycoside hydrolase family 92	Glycosyl hydrolase family 92 (PF07971) 332->830	-0.559902	1.47417	0.00800495
	ZTRI_11.291	translation machinery-associated	Translation machinery-associated protein 16 (PF11176) 21->164	-0.560022	1.47429	6.47712e-06
	ZTRI_1.549	oxidoreductase like	2OG-Fe(II) oxygenase superfamily (PF13640) 156->268	-0.560412	1.47469	0.00149685
	ZTRI_3.776	hypothetical protein MYCGRDRAFT_108734		-0.561136	1.47543	0.00409998
	ZTRI_1.1955	hypothetical protein TI39_contig345g00021		-0.5614	1.4757	3.87977e-05
	ZTRI_6.557	CMGC CDK kinase	Protein kinase domain (PF00069) 105->393	-0.561832	1.47614	8.31822e-06
	ZTRI_4.733	disulfide isomerase	Thioredoxin (PF00085) 29->135	-0.562867	1.4772	0.000574701
	ZTRI_1.1744	cell cycle control	HAT (Half-A-TPR) repeat (PF02184) 188->218	-0.562975	1.47731	3.92933e-09
	ZTRI_1.1496	Fructose-BISphosphate class II	F-box-like (PF12937) 52->84	-0.563687	1.47804	6.7115e-05
	ZTRI_7.141	cyclopropane-fatty-acyl-phospholipid synthase	Mycolic acid cyclopropane synthetase (PF02353) 200->477	-0.56417	1.47854	2.05597e-10
	ZTRI_3.925	SAP family cell cycle dependent phosphatase-associated		-0.564494	1.47887	1.56314e-07
	ZTRI_13.301	hypothetical protein MYCGRDRAFT_111700		-0.564516	1.47889	0.00344578
	ZTRI_9.367	paxneb superfamily	PAXNEB protein (PF05625) 23->371	-0.564666	1.47904	0.00129538
	ZTRI_3.1013	Glycoside family 30	Glycosyl hydrolase family 30 TIM-barrel domain (PF02055) 107->366, Glycosyl hydrolase family 30 beta sandwich domain (PF17189) 460->509	-0.564716	1.4791	0.00711427
	ZTRI_2.1026	phosphoglycerate mutase	Histidine phosphatase superfamily (branch 2) (PF00328) 24->379	-0.565036	1.47942	8.76476e-06
	ZTRI_9.330	ccch finger dna binding	Zinc finger C-x8-C-x5-C-x3-H type (and similar) (PF00642) 94->118, DRG Family Regulatory Proteins, Tma46 (PF16543) 235->309	-0.565166	1.47956	4.77787e-11
	ZTRI_12.105	Sedlin	Sedlin, N-terminal conserved region (PF04628) 55->218	-0.565629	1.48003	0.000466575
	ZTRI_11.313	ubiquitin carboxyl-terminal hydrolase	Ubiquitin carboxyl-terminal hydrolase, family 1 (PF01088) 37->357	-0.565902	1.48031	0.000179453
	ZTRI_1.836	pyridine nucleotide-disulfide oxidoreductase like	Flavin-binding monooxygenase-like (PF00743) 2->167	-0.565953	1.48037	0.000752343
	ZTRI_3.1064	ankyrin repeat-containing	Ankyrin repeats (3 copies) (PF12796) 16->95, Ankyrin repeats (3 copies) (PF12796) 114->207, Ankyrin repeats (many copies) (PF13637) 214->266	-0.566078	1.48049	0.021891
	ZTRI_8.340	RNA polymerase I associated A49	A49-like RNA polymerase I associated factor (PF06870) 52->437	-0.566371	1.48079	4.25465e-05
	ZTRI_5.830	kinase domain-containing	Protein kinase domain (PF00069) 84->221, Protein kinase domain (PF00069) 284->461	-0.56654	1.48097	0.000125546
	ZTRI_8.187	DNA-binding SAP	PINIT domain (PF14324) 132->268, MIZ/SP-RING zinc finger (PF02891) 313->361	-0.566576	1.481	2.87107e-08
	ZTRI_1.254	L-lactate dehydrogenase (cytochrome)	Cytochrome b5-like Heme/Steroid binding domain (PF00173) 9->80, FMN-dependent dehydrogenase (PF01070) 125->463	-0.567406	1.48186	0.000544884
	ZTRI_3.277	glycoside hydrolase family 3	WSC domain (PF01822) 42->121, Glycosyl hydrolase family 3 N terminal domain (PF00933) 218->470, Glycosyl hydrolase family 3 C-terminal domain (PF01915) 510->735	-0.567448	1.4819	0.00822172
	ZTRI_3.380	aldehyde-activating	Glutathione-dependent formaldehyde-activating enzyme (PF04828) 31->132	-0.567758	1.48222	0.00315429
	ZTRI_8.517	DUF572-domain-containing	Family of unknown function (DUF572) (PF04502) 1->239	-0.568061	1.48253	5.8421e-05
	ZTRI_4.706	F-box domain and ankyrin repeat		-0.568522	1.483	0.00462466
	ZTRI_2.1156	CRAL TRIO domain-containing	CRAL/TRIO, N-terminal domain (PF03765) 101->160, CRAL/TRIO domain (PF00650) 182->326	-0.568641	1.48313	4.95458e-08
	ZTRI_13.323	amino acid permease	Amino acid permease (PF13520) 61->513	-0.568758	1.48325	8.61677e-10
	ZTRI_1.2045	ribonuclease p subunit	Ribonuclease P 40kDa (Rpp40) subunit (PF08584) 87->329	-0.569579	1.48409	9.37318e-06
	ZTRI_4.467	tat pathway signal sequence		-0.569629	1.48414	2.02951e-07
	ZTRI_10.294	small nuclear ribonucleo	LSM domain (PF01423) 7->70	-0.569683	1.4842	0.000139274
	ZTRI_10.406	tRNA(His) guanylyltransferase	Apc15p protein (PF05841) 52->101	-0.569975	1.4845	0.00189319
	ZTRI_10.76	cell division cycle	D123 (PF07065) 31->375	-0.569997	1.48452	4.31668e-06
	ZTRI_3.273	#NAME?	Isoprenylcysteine carboxyl methyltransferase (ICMT) family (PF04140) 177->268	-0.570046	1.48457	0.000247359
	ZTRI_12.277	pex19 family	Pex19 protein family (PF04614) 81->335	-0.570528	1.48507	4.61813e-08
	ZTRI_5.80	glyoxylate pathway regulator	GPR1/FUN34/yaaH family (PF01184) 56->271	-0.570647	1.48519	0.0165089
	ZTRI_12.51	glycosyltransferase family 1	Oligosaccharide biosynthesis protein Alg14 like (PF08660) 51->249	-0.571358	1.48592	1.84659e-05
	ZTRI_8.342	DUF1183-domain-containing	SOCE-associated regulatory factor of calcium homoeostasis (PF06682) 10->331	-0.571691	1.48626	0.00174206
	ZTRI_1.844	Complex 1 LYR	Complex 1 protein (LYR family) (PF05347) 9->66	-0.57188	1.48646	0.00180491
	ZTRI_5.842	sarcosine oxidase like	FAD dependent oxidoreductase (PF01266) 16->428	-0.572182	1.48677	0.014212
	ZTRI_3.415	metallo-beta-lactamase domain	Metallo-beta-lactamase superfamily (PF00753) 32->209	-0.572235	1.48683	0.00515809
	ZTRI_3.1082	ctd kinase subunit gamma	CTD kinase subunit gamma CTK3 (PF12243) 2->122, CTD kinase subunit gamma CTK3 C-terminus (PF12350) 186->254	-0.572465	1.48706	0.000366792
	ZTRI_1.610	clathrin mu subunit	Adaptor complexes medium subunit family (PF00928) 185->556	-0.572789	1.4874	1.33207e-07
	ZTRI_1.1367	Arginase deacetylase	Arginase family (PF00491) 78->367	-0.57296	1.48757	0.000743053
	ZTRI_2.1059	hypothetical protein MYCGRDRAFT_37647		-0.573465	1.48809	0.0183724
	ZTRI_6.266	C-type lectin	N-terminal domain of CBF1 interacting co-repressor CIR (PF10197) 10->42	-0.574008	1.48865	0.000362919
	ZTRI_9.453	SAICAR synthase	Inositol polyphosphate kinase (PF03770) 1010->1220	-0.574106	1.48875	5.73731e-10
	ZTRI_5.450	cyclin-domain-containing	Protein of unknown function (DUF1295) (PF06966) 143->214, Cyclin (PF08613) 408->529	-0.57434	1.489	1.56789e-05
	ZTRI_8.124	1,3-beta-glucanase	Glycosyl hydrolases family 16 (PF00722) 72->291	-0.574401	1.48906	5.77202e-07
	ZTRI_2.1212	thioesterase superfamily	Thioesterase superfamily (PF03061) 108->170	-0.574972	1.48965	0.00167718
	ZTRI_1.781	FMN-binding split barrel-related	Pyridoxamine 5'-phosphate oxidase (PF13883) 41->232	-0.575118	1.4898	7.30904e-06
	ZTRI_9.422	glycosyltransferase family 90	Glycosyl transferase family 90 (PF05686) 687->816	-0.576047	1.49076	6.8109e-05
	ZTRI_1.1436	thioesterase superfamily	Thioesterase superfamily (PF03061) 75->150	-0.576097	1.49081	0.0026954
	ZTRI_3.100	Aldo keto reductase	Aldo/keto reductase family (PF00248) 20->330	-0.576201	1.49092	1.7884e-05
	ZTRI_2.196	chromatin-remodeling complex subunit ies6	YL1 nuclear protein C-terminal domain (PF08265) 140->168	-0.576614	1.49134	0.000267297
	ZTRI_1.965	hypothetical protein TI39_contig598g00028	Putative serine esterase (DUF676) (PF05057) 82->198	-0.577005	1.49175	4.01509e-05
	ZTRI_1.1297	major facilitator superfamily transporter	Major Facilitator Superfamily (PF07690) 67->465	-0.577122	1.49187	9.94091e-06
	ZTRI_6.568	nucleotide-binding domain-containing		-0.577379	1.49214	0.0416455
	ZTRI_1.1629	histone transcription regulator WD repeat superfamily	WD domain, G-beta repeat (PF00400) 18->45, WD domain, G-beta repeat (PF00400) 63->97, WD domain, G-beta repeat (PF00400) 123->158, WD domain, G-beta repeat (PF00400) 163->199, HIRA B motif (PF09453) 487->509, TUP1-like enhancer of split (PF07569) 738->983	-0.577686	1.49245	1.93839e-05
	ZTRI_3.1136	hypothetical protein MYCGRDRAFT_92214	Poly (ADP-ribose) glycohydrolase (PARG) (PF05028) 80->417	-0.57794	1.49272	0.0221726
	ZTRI_4.500	ribose-phosphate pyrophosphokinase	N-terminal domain of ribose phosphate pyrophosphokinase (PF13793) 5->110, Phosphoribosyl synthetase-associated domain (PF14572) 276->448	-0.577963	1.49274	1.56269e-06
	ZTRI_4.694	MOSC domain containing	MOSC N-terminal beta barrel domain (PF03476) 83->162, MOSC domain (PF03473) 293->435	-0.578341	1.49313	0.00194424
	ZTRI_2.159	Yip1-domain-containing		-0.578385	1.49318	5.40474e-09
	ZTRI_2.776	hypothetical protein MYCGRDRAFT_68638	GDP/GTP exchange factor Sec2p (PF06428) 128->215	-0.579128	1.49395	2.28694e-06
	ZTRI_1.1267	DNA RNA polymerase	impB/mucB/samB family (PF00817) 19->220, impB/mucB/samB family C-terminal domain (PF11799) 340->505, Helix-loop-helix DNA-binding domain (PF00010) 1134->1184	-0.579311	1.49414	1.20316e-11
	ZTRI_7.100	eukaryotic phosphomannomutase	Eukaryotic phosphomannomutase (PF03332) 41->268	-0.580386	1.49525	1.65284e-09
	ZTRI_8.398	IF4E-domain-containing	Eukaryotic initiation factor 4E (PF01652) 158->311	-0.58063	1.4955	8.25365e-10
	ZTRI_4.699	wd domain-containing	Uncharacterised protein domain (DUF2415) (PF10313) 306->346	-0.58065	1.49552	9.61769e-08
	ZTRI_4.513	alkylated DNA repair	2OG-Fe(II) oxygenase superfamily (PF13532) 144->343	-0.580866	1.49575	0.0298386
	ZTRI_10.50	glutathione-dependent formaldehyde-activating family	Glutathione-dependent formaldehyde-activating enzyme (PF04828) 189->282	-0.580978	1.49586	0.000905482
	ZTRI_5.174	hypothetical protein TI39_contig615g00013		-0.581491	1.49639	0.000343486
	ZTRI_7.309	Aldo-keto reductase	Aldo/keto reductase family (PF00248) 35->267	-0.581609	1.49652	0.000580429
	ZTRI_8.546	---NA---		-0.581854	1.49677	0.0437193
	ZTRI_5.682	hd family	HD domain (PF13023) 57->217	-0.58191	1.49683	0.000143098
	ZTRI_12.114	OPT family small oligopeptide transporter	OPT oligopeptide transporter protein (PF03169) 131->799	-0.582118	1.49705	5.5048e-06
	ZTRI_1.1390	short chain dehydrogenase reductase	short chain dehydrogenase (PF00106) 54->271	-0.582445	1.49739	0.000986533
	ZTRI_11.504	mediated genome instability Rmi1	RecQ mediated genome instability protein (PF08585) 17->217	-0.582538	1.49748	0.0098486
	ZTRI_3.239	hypothetical protein TI39_contig4130g00015		-0.58295	1.49791	0.0347242
	ZTRI_8.233	mboat family	MBOAT, membrane-bound O-acyltransferase family (PF03062) 120->433	-0.583058	1.49802	2.91815e-09
	ZTRI_8.277	hypothetical protein MYCGRDRAFT_95085		-0.583241	1.49821	0.0075363
	ZTRI_1.900	hypothetical protein MYCGRDRAFT_107165		-0.583682	1.49867	0.000123764
	ZTRI_18.47	hypothetical protein MYCGRDRAFT_111771		-0.584924	1.49996	0.0113225
	ZTRI_7.441	UDP-glucose 4-epimerase	Stealth protein CR1, conserved region 1 (PF17101) 217->243, Stealth protein CR2, conserved region 2 (PF11380) 261->376, Stealth protein CR4, conserved region 4 (PF17103) 677->725	-0.585387	1.50044	0.0274823
	ZTRI_1.1477	Chromatin SPT2	SPT2 chromatin protein (PF08243) 291->345	-0.585536	1.5006	3.28749e-06
	ZTRI_9.82	polyphosphoinositide phosphatase fig4	SacI homology domain (PF02383) 219->534	-0.585904	1.50098	4.27765e-06
	ZTRI_3.963	integral membrane	Putative transmembrane protein 170 (PF10190) 39->144	-0.586053	1.50113	0.0200585
	ZTRI_6.113	alcohol oxidase	GMC oxidoreductase (PF00732) 30->341, GMC oxidoreductase (PF05199) 478->611	-0.586054	1.50114	6.83996e-05
	ZTRI_8.664	hypothetical protein MYCGRDRAFT_95403		-0.586071	1.50115	4.50996e-08
	ZTRI_11.404	Ca Cm-dependent kinase B	Protein kinase domain (PF00069) 13->274	-0.586296	1.50139	1.81531e-07
	ZTRI_1.1478	DNA-directed RNA polymerase II subunit RPB7	SHS2 domain found in N terminus of Rpb7p/Rpc25p/MJ0397 (PF03876) 504->569, S1 RNA binding domain (PF00575) 571->642	-0.587428	1.50257	1.30496e-09
	ZTRI_11.464	RLI and DUF367 domain-containing	Possible Fer4-like domain in RNase L inhibitor, RLI (PF04068) 44->77, Ribosome biogenesis protein, C-terminal (PF04034) 81->207	-0.588024	1.50319	3.99408e-06
	ZTRI_3.218	glycosyltransferase family 57	ALG6, ALG8 glycosyltransferase family (PF03155) 15->491	-0.588112	1.50328	7.42285e-05
	ZTRI_2.1147	STL major facilitator superfamily sugar	Putative cyclase (PF04199) 132->267, Sugar (and other) transporter (PF00083) 423->857	-0.588269	1.50344	0.000550129
	ZTRI_9.118	allantoin permease	Permease for cytosine/purines, uracil, thiamine, allantoin (PF02133) 48->494	-0.588807	1.504	0.00280621
	ZTRI_7.64	ornithine decarboxylase	Pyridoxal-dependent decarboxylase, pyridoxal binding domain (PF02784) 80->308, Pyridoxal-dependent decarboxylase, C-terminal sheet domain (PF00278) 265->446	-0.589641	1.50487	9.88221e-11
	ZTRI_9.563	transcription factor Tfb4	Transcription factor Tfb4 (PF03850) 19->342	-0.589668	1.5049	6.49162e-06
	ZTRI_1.1534	chromatin modification-related eaf7		-0.590561	1.50583	0.000137171
	ZTRI_6.165	deoxycytidylate deaminase	Cytidine and deoxycytidylate deaminase zinc-binding region (PF00383) 175->326	-0.590588	1.50586	0.000233688
	ZTRI_2.496	ubx domain-containing	UBA-like domain (PF14555) 18->55, UBX domain (PF00789) 408->499	-0.590716	1.50599	6.74542e-09
	ZTRI_7.375	hypothetical protein MYCGRDRAFT_94499	Starch binding domain (PF00686) 695->788	-0.590937	1.50622	2.81041e-05
	ZTRI_2.1097	d-isomer specific 2-hydroxyacid dehydrogenase	D-isomer specific 2-hydroxyacid dehydrogenase, NAD binding domain (PF02826) 102->285	-0.591104	1.5064	0.00251373
	ZTRI_6.690	MFS general substrate transporter	Major Facilitator Superfamily (PF07690) 60->478	-0.591324	1.50663	3.69604e-05
	ZTRI_18.46	hypothetical protein TI39_contig347g00011		-0.591452	1.50676	0.00494453
	ZTRI_13.168	acetyl-coenzyme a transporter 1	Acetyl-coenzyme A transporter 1 (PF13000) 226->436, Acetyl-coenzyme A transporter 1 (PF13000) 522->705	-0.591711	1.50703	6.56434e-08
	ZTRI_12.239	transcription factor C6		-0.592203	1.50755	0.00121046
	ZTRI_2.152	DUF676-domain-containing	Putative serine esterase (DUF676) (PF05057) 249->287, Putative serine esterase (DUF676) (PF05057) 440->589	-0.592506	1.50786	8.5333e-07
	ZTRI_1.600	RING finger domain-containing	Ring finger domain (PF13639) 331->380	-0.592588	1.50795	1.94099e-09
	ZTRI_2.162	serine threonine kinase	Protein kinase domain (PF00069) 212->472	-0.592848	1.50822	1.06302e-08
	ZTRI_1.944	hypothetical protein MYCGRDRAFT_107196		-0.593285	1.50868	1.98756e-05
	ZTRI_5.200	hypothetical protein MYCGRDRAFT_109402	Protein of unknown function (DUF3074) (PF11274) 121->304	-0.59362	1.50903	0.00118776
	ZTRI_11.407	oxysterol binding	Oxysterol-binding protein (PF01237) 71->386	-0.595351	1.51084	1.46714e-11
	ZTRI_3.455	dihydrofolate reductase	Dihydrofolate reductase (PF00186) 71->198	-0.595376	1.51087	0.000450927
	ZTRI_3.141	type II pantothenate kinase	Fumble (PF03630) 87->446	-0.595649	1.51115	4.91364e-06
	ZTRI_8.186	family upf0642	Protein of unknown function (DUF2423) (PF10338) 1->44	-0.596009	1.51153	7.13018e-07
	ZTRI_1.1515	ARM repeat-containing	Protein kinase domain (PF00069) 75->351	-0.596099	1.51162	4.80503e-06
	ZTRI_13.285	kinase domain containing	Protein kinase domain (PF00069) 100->466	-0.596361	1.5119	0.000320549
	ZTRI_5.524	nucleolar gtp-binding	Nucleolar GTP-binding protein 1 (NOG1) (PF06858) 234->291, NOGCT (NUC087) domain (PF08155) 403->455	-0.59653	1.51208	1.66605e-10
	ZTRI_6.674	PLC-like phosphodiesterase		-0.596708	1.51226	0.000152717
	ZTRI_5.853	manganese ion homeostasis (Fr)		-0.596893	1.51246	1.87814e-06
	ZTRI_5.63	glycoside hydrolase family 114	Glycoside-hydrolase family GH114 (PF03537) 37->267	-0.597099	1.51267	0.0034905
	ZTRI_7.161	inosine monophosphate dehydrogenase	Nitronate monooxygenase (PF03060) 135->257	-0.597125	1.5127	0.0027675
	ZTRI_2.1002	squalene phytoene synthase like	Squalene/phytoene synthase (PF00494) 64->380	-0.597174	1.51275	0.00804279
	ZTRI_2.377	tubulin-specific chaperone B (tubulin folding cofactor B)	Ubiquitin-like domain (PF14560) 4->85, CAP-Gly domain (PF01302) 154->222	-0.598515	1.51416	0.0002512
	ZTRI_9.343	carbohydrate esterase family 5	Cutinase (PF01083) 45->251	-0.598524	1.51417	0.00086259
	ZTRI_11.490	50S ribosomal L36		-0.598582	1.51423	0.000108992
	ZTRI_3.1075	zinc-binding alcohol dehydrogenase	Alcohol dehydrogenase GroES-like domain (PF08240) 35->151, Zinc-binding dehydrogenase (PF00107) 194->319	-0.598595	1.51424	0.0139592
	ZTRI_4.320	Cytochrome c oxidase biogenesis	Cytochrome c oxidase biogenesis protein Cmc1 like (PF08583) 53->115	-0.598862	1.51452	8.74734e-08
	ZTRI_9.218	P-loop containing nucleoside triphosphate hydrolase	DEAD/DEAH box helicase (PF00270) 72->242, Helicase conserved C-terminal domain (PF00271) 280->390, Domain of unknown function (DUF4217) (PF13959) 432->492	-0.598908	1.51457	4.64052e-07
	ZTRI_8.158	GNAT family acetyltransferase	Acetyltransferase (GNAT) domain (PF13302) 22->159	-0.599081	1.51475	0.0183005
	ZTRI_1.620	DNA-binding WRKY domain-containing	Protein of unknown function (DUF1365) (PF07103) 159->428	-0.599386	1.51507	8.94129e-06
	ZTRI_4.336	sorbitol dehydrogenase	Alcohol dehydrogenase GroES-like domain (PF08240) 29->140, Zinc-binding dehydrogenase (PF00107) 180->311	-0.599415	1.5151	4.06518e-06
	ZTRI_2.758	hypothetical protein MYCGRDRAFT_108147		-0.59992	1.51563	0.0329448
	ZTRI_3.814	WD40 repeat	F-box-like (PF12937) 205->249, WD domain, G-beta repeat (PF00400) 399->434, WD domain, G-beta repeat (PF00400) 441->475, WD domain, G-beta repeat (PF00400) 480->515, WD domain, G-beta repeat (PF00400) 519->555, WD domain, G-beta repeat (PF00400) 559->595, WD domain, G-beta repeat (PF00400) 602->635	-0.600719	1.51647	1.09859e-11
	ZTRI_1.1048	translation machinery-associated 22	Translation initiation factor SUI1 (PF01253) 99->172	-0.60072	1.51647	3.47086e-06
	ZTRI_13.370	hypothetical protein MYCGRDRAFT_111728		-0.600775	1.51653	0.000307767
	ZTRI_4.589	sis domain-containing	SIS domain (PF01380) 95->164	-0.60109	1.51686	4.3491e-07
	ZTRI_3.438	membrane transporter	Major Facilitator Superfamily (PF07690) 80->438	-0.602013	1.51783	5.8657e-08
	ZTRI_7.140	Formyltetrahydrofolate deformylase	ACT domain (PF01842) 53->116, Formyl transferase (PF00551) 135->310	-0.602932	1.5188	7.22629e-07
	ZTRI_9.373	p60 domain-containing	Nop53 (60S ribosomal biogenesis) (PF07767) 16->403	-0.603151	1.51903	3.73033e-07
	ZTRI_11.330	Integral membrane protease	Rhomboid family (PF01694) 83->256	-0.603784	1.5197	9.29939e-07
	ZTRI_4.444	Glycoside superfamily		-0.60383	1.51975	4.24784e-11
	ZTRI_1.933	BAG domain-containing	Ubiquitin family (PF00240) 86->141, BAG domain (PF02179) 231->307	-0.604013	1.51994	2.30289e-07
	ZTRI_4.781	hypothetical protein MYCGRDRAFT_109295		-0.604036	1.51996	0.000144804
	ZTRI_2.96	dihydroxy-acid dehydratase	Dehydratase family (PF00920) 105->636	-0.604533	1.52049	0.00058904
	ZTRI_13.227	Riboflavin synthase-like beta-barrel	Oxidoreductase FAD-binding domain (PF00970) 60->157, Oxidoreductase NAD-binding domain (PF00175) 173->288	-0.604666	1.52063	0.0193668
	ZTRI_19.57	hypothetical protein MYCGRDRAFT_111792		-0.604917	1.52089	0.0041241
	ZTRI_1.1919	SET domain-containing	Pre-SET motif (PF05033) 202->343, SET domain (PF00856) 362->486	-0.604968	1.52094	0.000344705
	ZTRI_1.979	UAA transporter	UAA transporter family (PF08449) 113->439	-0.605048	1.52103	1.17088e-07
	ZTRI_4.260	regulator of gluconeogenesis Rmd5	CTLH/CRA C-terminal to LisH motif domain (PF10607) 189->341, RING-type zinc-finger (PF13445) 380->420	-0.605084	1.52107	6.18065e-07
	ZTRI_6.519	vacuolar transporter chaperone 4	SPX domain (PF03105) 134->165, VTC domain (PF09359) 214->487, Domain of unknown function (DUF202) (PF02656) 692->751	-0.605469	1.52147	1.26279e-11
	ZTRI_3.965	arad-like aldolase epimerase	Class II Aldolase and Adducin N-terminal domain (PF00596) 59->239	-0.605682	1.5217	3.58884e-05
	ZTRI_9.121	ribosomal S12	Ribosomal protein S12/S23 (PF00164) 60->169	-0.605708	1.52173	3.74028e-06
	ZTRI_2.1048	RING finger	RWD domain (PF05773) 7->145, IBR domain, a half RING-finger domain (PF01485) 276->386	-0.606032	1.52207	3.25085e-05
	ZTRI_4.330	Alcohol dehydrogenase superfamily zinc-containing	Lysine methyltransferase (PF10294) 154->302	-0.606067	1.5221	3.53705e-06
	ZTRI_8.76	FAD binding domain containing	FAD binding domain (PF01494) 17->361	-0.606776	1.52285	1.34812e-05
	ZTRI_4.64	C6 zinc finger domain-containing		-0.608212	1.52437	5.43993e-09
	ZTRI_8.484	scramblase family	Scramblase (PF03803) 1->103, Scramblase (PF03803) 148->245	-0.608445	1.52461	8.69364e-05
	ZTRI_8.375	cfem domain containing	CFEM domain (PF05730) 32->95	-0.609043	1.52525	0.00900491
	ZTRI_8.736	S-adenosylmethionine decarboxylase proenzyme	Adenosylmethionine decarboxylase (PF01536) 38->506	-0.609291	1.52551	2.40734e-08
	ZTRI_7.162	RBP11-like subunits of RNA polymerase	RNA polymerase Rpb3/Rpb11 dimerisation domain (PF13656) 31->103	-0.609291	1.52551	0.000715474
	ZTRI_10.203	hypothetical protein MYCGRDRAFT_111001	Thiopurine S-methyltransferase (TPMT) (PF05724) 7->114	-0.610169	1.52644	7.48683e-05
	ZTRI_2.1207	Heterokaryon incompatibility (HET)	Heterokaryon incompatibility protein (HET) (PF06985) 263->428	-0.612058	1.52844	0.00621866
	ZTRI_1.677	hypothetical protein MYCGRDRAFT_33778	Lipoma HMGIC fusion partner-like protein (PF10242) 11->134	-0.612235	1.52863	2.84227e-08
	ZTRI_11.472	Pre-mRNA cleavage complex II Clp1	mRNA cleavage and polyadenylation factor CLP1 P-loop (PF16575) 250->432	-0.61258	1.52899	0.000444083
	ZTRI_6.496	carboxylesterase type B	Carboxylesterase family (PF00135) 63->566	-0.612607	1.52902	2.82223e-06
	ZTRI_13.219	hypothetical protein MYCGRDRAFT_111656		-0.613024	1.52946	0.00150249
	ZTRI_4.586	autophagy-related 13	Autophagy-related protein 13 (PF10033) 79->321	-0.613221	1.52967	8.14208e-09
	ZTRI_12.290	BRO1-domain-containing	BRO1-like domain (PF03097) 7->383, ALIX V-shaped domain binding to HIV (PF13949) 419->720	-0.614331	1.53085	7.74227e-07
	ZTRI_3.227	saccharopine dehydrogenase	Saccharopine dehydrogenase NADP binding domain (PF03435) 10->139	-0.614581	1.53111	2.75053e-06
	ZTRI_1.2049	mitochondrial outer membrane iml2	Protein of unknown function (DUF3808) (PF10300) 37->590	-0.61459	1.53112	8.74356e-06
	ZTRI_11.105	glycerol:H+ symporter	MBOAT, membrane-bound O-acyltransferase family (PF03062) 267->564, Aminotransferase class I and II (PF00155) 754->1125	-0.614605	1.53114	2.36106e-10
	ZTRI_2.535	CW-type zinc finger		-0.61471	1.53125	9.05406e-05
	ZTRI_8.639	carbohydrate esterase family 3		-0.614721	1.53126	0.0324452
	ZTRI_9.249	WD40 repeat		-0.614831	1.53138	2.40551e-09
	ZTRI_8.40	NOL1 NOP2 sun family RNA met	N-terminal domain of 16S rRNA methyltransferase RsmF (PF17125) 273->358, 16S rRNA methyltransferase RsmB/F (PF01189) 362->571	-0.615026	1.53159	1.50528e-07
	ZTRI_5.431	hypothetical protein TI39_contig4208g00007	Nineteen complex-related protein 2 (PF15458) 110->385	-0.615323	1.5319	0.000157271
	ZTRI_8.587	gtp-binding gtr1	Gtr1/RagA G protein conserved region (PF04670) 14->248	-0.615516	1.53211	0.000626246
	ZTRI_3.279	arsenite efflux transporter -like	Arsenical pump membrane protein (PF02040) 123->280	-0.615622	1.53222	1.26821e-05
	ZTRI_11.398	mitochondrial carrier	Mitochondrial carrier protein (PF00153) 9->111, Mitochondrial carrier protein (PF00153) 121->207, Mitochondrial carrier protein (PF00153) 216->304	-0.615716	1.53232	3.08322e-07
	ZTRI_1.1620	transmembrane	Integral membrane protein DUF106 (PF01956) 38->230	-0.61581	1.53242	9.94358e-08
	ZTRI_13.257	tannase and feruloyl esterase	Tannase and feruloyl esterase (PF07519) 78->533	-0.616433	1.53308	0.00220884
	ZTRI_12.275	dihydrofolate synthetase fol3		-0.616564	1.53322	8.67535e-05
	ZTRI_13.30	exosome complex exonuclease rrp40	KH domain (PF15985) 156->212	-0.616958	1.53364	0.00597999
	ZTRI_3.983	spermine spermidine synthase		-0.616969	1.53365	0.00876814
	ZTRI_7.287	fatty acid transporter	AMP-binding enzyme (PF00501) 63->485	-0.617664	1.53439	0.000345524
	ZTRI_4.488	hypothetical protein MYCGRDRAFT_71209		-0.618328	1.53509	0.000387551
	ZTRI_3.35	glycosyltransferase family 17	Glycosyltransferase family 17 (PF04724) 44->217, Glycosyltransferase family 17 (PF04724) 258->315	-0.618661	1.53545	0.0421304
	ZTRI_1.23	NUDIX family hydrolase	NUDIX domain (PF00293) 73->148	-0.618688	1.53548	0.000121008
	ZTRI_3.964	hypothetical protein MYCGRDRAFT_108836		-0.618768	1.53556	0.00142412
	ZTRI_5.310	hypothetical protein MYCGRDRAFT_72012		-0.620922	1.53786	1.81985e-07
	ZTRI_1.1123	c3hc zinc finger domain-containing	C3HC zinc finger-like (PF07967) 103->248, Rsm1-like (PF08600) 283->374	-0.62125	1.53821	5.03686e-05
	ZTRI_4.710	hypothetical protein MYCGRDRAFT_71496		-0.62137	1.53833	0.00125977
	ZTRI_5.544	Adaptor complex beta subunit	Adaptin N terminal region (PF01602) 34->539	-0.621661	1.53865	4.18178e-08
	ZTRI_2.899	peroxisomal membrane pex16	Peroxisomal membrane protein (Pex16) (PF08610) 24->377	-0.621767	1.53876	1.78199e-08
	ZTRI_2.116	multidrug resistance	ABC transporter transmembrane region (PF00664) 95->351, ABC transporter (PF00005) 427->579, ABC transporter transmembrane region (PF00664) 721->991, ABC transporter (PF00005) 1083->1236	-0.622023	1.53903	0.00387403
	ZTRI_2.1157	ankyrin 3	Fungal Zn(2)-Cys(6) binuclear cluster domain (PF00172) 166->197	-0.622211	1.53923	0.00975385
	ZTRI_6.93	augmenter of liver regeneration	Erv1 / Alr family (PF04777) 84->177	-0.62238	1.53941	6.83281e-06
	ZTRI_11.206	MFS general substrate transporter	Major Facilitator Superfamily (PF07690) 31->214, Major Facilitator Superfamily (PF07690) 292->465	-0.622933	1.54	4.61221e-08
	ZTRI_7.346	membrane dipeptidase like	Membrane dipeptidase (Peptidase family M19) (PF01244) 102->463	-0.623036	1.54011	2.18106e-06
	ZTRI_7.300	insig domain-containing	Insulin-induced protein (INSIG) (PF07281) 157->379	-0.623086	1.54017	1.25797e-06
	ZTRI_10.439	P-loop containing nucleoside triphosphate hydrolase	GTP-binding protein TrmE N-terminus (PF10396) 83->210, MnmE helical domain (PF12631) 213->631, 50S ribosome-binding GTPase (PF01926) 313->414	-0.623418	1.54052	3.85948e-05
	ZTRI_9.183	hypothetical protein MYCGRDRAFT_110701		-0.623427	1.54053	4.55213e-07
	ZTRI_1.746	FMN-dependent oxidoreductase	IEC3 subunit of the Ino80 complex, chromatin re-modelling (PF14612) 46->277	-0.623603	1.54072	7.75716e-08
	ZTRI_10.138	hypothetical protein TI39_contig415g00023		-0.623821	1.54095	0.00155106
	ZTRI_1.308	platelet-activating factor acetylhydrolase 2 like	Platelet-activating factor acetylhydrolase, isoform II (PF03403) 11->325	-0.62514	1.54236	7.15789e-06
	ZTRI_4.35	alpha beta-hydrolase		-0.625187	1.54241	3.03372e-07
	ZTRI_2.565	translation initiation factor eIF4e	Eukaryotic initiation factor 4E (PF01652) 45->209	-0.625486	1.54273	2.86065e-09
	ZTRI_12.241	hypothetical protein MYCGRDRAFT_97071		-0.625544	1.54279	0.000999042
	ZTRI_6.209	metaphase-anaphase transition mlo2	Putative zinc finger in N-recognin (UBR box) (PF02207) 53->127	-0.627613	1.54501	5.28265e-06
	ZTRI_1.1525	fad-binding type 2		-0.627757	1.54516	0.00156037
	ZTRI_5.387	CCAAT-binding factor complex subunit	Histone-like transcription factor (CBF/NF-Y) and archaeal histone (PF00808) 53->117	-0.628244	1.54568	3.6288e-05
	ZTRI_6.143	cytochrome p450	Cytochrome P450 (PF00067) 222->511	-0.628363	1.54581	0.000258352
	ZTRI_1.960	spindle pole body interacting	Docking domain of Afi1 for Arf3 in vesicle trafficking (PF07792) 94->223, Stabilization of polarity axis (PF08616) 398->507	-0.628444	1.5459	7.76192e-09
	ZTRI_4.638	hypothetical protein TI39_contig302g00026		-0.629545	1.54708	0.0129061
	ZTRI_11.242.1	ribosomal RNA small subunit methyltransferase NEP1	EMG1/NEP1 methyltransferase (PF03587) 48->253	-0.629626	1.54716	1.78434e-13
	ZTRI_7.124	hypothetical protein TI39_contig4268g00026		-0.629825	1.54738	0.0414423
	ZTRI_12.123	phosphatase 2C 1	Protein phosphatase 2C (PF00481) 23->282	-0.630236	1.54782	3.85455e-17
	ZTRI_1.528	MFS general substrate transporter		-0.630665	1.54828	4.51692e-06
	ZTRI_5.268	hypothetical protein MYCGRDRAFT_104440	Protein of unknown function (DUF3602) (PF12223) 2->55, Protein of unknown function (DUF3602) (PF12223) 44->97	-0.631034	1.54867	0.00146952
	ZTRI_17.64	hypothetical protein AC579_401		-0.631074	1.54872	0.00126735
	ZTRI_4.533	Zinc finger C2H2-type integrase DNA-binding	Zinc finger, C2H2 type (PF00096) 447->472	-0.63111	1.54876	4.56806e-06
	ZTRI_12.153	insertion into membrane		-0.632595	1.55035	2.81479e-06
[truncated: 2,306 more rows]
