# Supplementary material for: Zymoseptoria tritici white-collar complex integrates light, temperature and plant cues to initiate dimorphism and pathogenesis
Source: Nat Commun. 2022 Sep 26;13:5625. doi: 10.1038/s41467-022-33183-2 (PMC9512790; doi:10.1038/s41467-022-33183-2)
Supplement: Supplementary file 3 — Supplementary Data 2 [file 41467_2022_33183_MOESM3_ESM.xlsx]

## Sheet: Sheet1
		Supplementary Data 2
		Housekeeping gene expression at 12oC versus 18oC
		Gene product				Reference	Gene ID	Homologue	BLAST		DESeq2 Basemean		Expression at 18oC	Expression at 18oC	padj
											(expression)		(fold-change	(Expression at
							(homologue in Z. tritici)			Fold change (Log2)	12oC	18oC	compared to 12oC)	12oC set to 100%)
		SarA (secretion associated GTP-binding protein)				2	ZTRI_1.1326	A. nidulans	(P=5e-124)	0.268601	1729.78	2084.78	1.20464	120	0.0301971
		Mbp1 (multiubiquitin chain binding protein 1)				6	ZTRI_1.1509	N. crassa	(P=3e-104)	0.29567	1695.92	2082.45	1.22746	123	0.00450194
		Vps26 (endosomal trafficking)				3	ZTRI_1.1853	S. cerevisiae	(P=8e-54)	-0.676175	701.86	438.387	1.5979	62.5	1.05917e-05
		Tub2 (beta tubulin)				1,3	ZTRI_1.1986	S. cerevisiae	(P=0.0)	0.334213	3275.34	4132.69	1.26069	126	0.00737869
		Cpr6 (Cyclophilin)				1,3	ZTRI_1.450	S. cerevisiae	(P=6e-90)	0.583072	1143.29	1715.3	1.49804	150	1.88465e-06
		UbcB (ubiquitin carrier protein)				2	ZTRI_1.740	S. cerevisiae	(P=2e-111)	-0.105795	570.577	529.738	no change	100	0.419067
		Sac7 (Rho GTPase activator)				2	ZTRI_1.913	S. cerevisiae	(P=6e-47)	0.623776	953.42	1470.83	1.5409	154	4.05941e-12
		Act1 (actin)				1,3,6	ZTRI_10.285	S. cerevisiae	(P=0.0)	0.651398	9878.04	15534	1.57069	157	5.52089e-13
		Tdh3 (glyceraldehyde-3-phosphate dehydrogenase)				1,3	ZTRI_2.354	S. cerevisiae	(P=2e-157)	0.633527	23532.9	36568.9	1.55135	155	3.28609e-09
		Ubp9 (ubiquitin carboxyl-terminal hydrolase)				4	ZTRI_2.447	S. cerevisiae	(P=5e-20)	-0.0214119	7500.87	7388.87	no change	100	0.901129
		Ubc6 (ER catabolism)				2	ZTRI_2.670	S. cerevisiae	(P=1e-63)	-0.94226	355.747	184.285	1.92154	1.92	6.00363e-13
		Cmd1 (Calmodulin)				1	ZTRI_3.572	S. cerevisiae	(P=8e-61)	0.204572	4676.39	5393.52	no change	100	0.196553
		Tef2 (elongation factor EEF1A1)				1,4	ZTRI_4.605	S. cerevisiae	(P=0.0)	1.09959	58680.3	125991	2.14295	214	1.93742e-38
		Sdh1 (succinate dehydrogenase subunit A)				5,6	ZTRI_4.712	S. cerevisiae	(P=0.0)	-0.481125	143.98	102.601	1.39583	71.4	0.00646437
		H3 (histone 3)				3	ZTRI_6.257	S. cerevisiae	(P=-7e-96)	0.930287	11383.6	21847.8	1.90565	191	2.3734e-07
		Tfc1 (transcription initiation factor)				1,2	ZTRI_8.521	S. cerevisiae	(P=3e-15)	-0.407827	354.917	267.587	1.32669	75.2	0.000831652
		Pkc1 (protein kinase C)				1	ZTRI_9.518	S. cerevisiae	(P=3e-148)	0.449719	1424.11	1946.88	1.36577	137	2.41813e-07
		References (name of fungus)							Legend				Statistics
		1: Samils et al. 2021, Front Microbiol doi: 10.3389/fmicb.2021.692845 (Zymoseptoria tritici)								Significantly up regulated			Shapiro-Wilk normality test	Yes, P= 0.9139
		2: Llanos et al. 2015, BMC Genomics 16, 71 (Talaromyces versatilis)								Significantly down regulated			Mean	119.9	%
		3: Tao et al. 2016, Sci Rep 6, 29236 (Volvariella volvacea)											Std. Deviation	51.04	%
		4: Hee-Kyoung & Sung-Hwan 2011, Plant Pathol J 27:301-309 (Fusarium graminearum)											Std. Error of Mean	12.38	%
		5: Gnat et al. 2021, Pathogens 10:1361 (Trichophyton verrucosum)											Lower 95% CI of mean	93.64	%	1.07	fold-change
		6: Ciesielska et al. 2018, Sci. Rep. 8:1197 (Microsporum canis)											Upper 95% CI of mean	146.1	%	1.46	fold-change
