# Supplementary material for: Zymoseptoria tritici white-collar complex integrates light, temperature and plant cues to initiate dimorphism and pathogenesis
Source: Nat Commun. 2022 Sep 26;13:5625. doi: 10.1038/s41467-022-33183-2 (PMC9512790; doi:10.1038/s41467-022-33183-2)
Supplement: Supplementary file 4 — Supplementary Data 3 [file 41467_2022_33183_MOESM4_ESM.xlsx]

## Sheet: IPO323, 18oC_WLSE↑
	Supplementary Data 3 Gene expression in IPO323, MC2306, 1E4, and T5 (18˚C/WLSE)																		Up regualted				Controlled by WCC = Y if it was up-regualted and is now down regulated, and vice versa
																			Down regulated
	IPO323 Dimorphism Genes, 18oC/WLSE↑																		No change
																			statistical outlier (no-pvalue)
	Genes, significantly up-regulated in IPO323 hyphae, grown for 2 days at 18oC/WLSE, identified by comparison to IPO323 spores, grown 2d at 12oC/MetOH
	(=down-regulated in spores at 12˚C)																		Regulation in IPO323DWco1, grown at 18oC, compared to regulation in IPO323							Light regulation[1] - positive is up-regualted in light relative to darkness
														Detected in apoplast	In planta expression	Proteomically detected as secreted	Supporting references						Y/N/NA			Blue		Red		White
	FungiDB Gene ID	Description	Pfam	b2g.GoDescription	fdb.GoDescription	fungidb_gff_desc	SignalP	EffectorP	Fold change (Log2)	Fold change	P-adj	Functional Classification	Notes						Fold change (Log2)	Fold change	P-adj		Controlled by WCC?		Gene ID	Fold-regulation (log2)	P-adj	Fold-regulation (log2)	P-adj	Fold-regulation (log2)	P-adj
	ZTRI_13.368	family A G -coupled receptor	Bacteriorhodopsin-like protein (PF01036) 94->318	ion transmembrane transport	ion transport	hypothetical protein	OTHER	Non-effector	2.54531	5.83732	2.41114e-12	Miscellaneous_Signalling	Homologue of opsin AnNopA, (Aspergillus nidulans; P=4e-20)						-3.15959	8.93573	6.55002e-19		Y		ZtritIPO323_04t04526	4.40831	3.16722e-42	2.05909	3.63747e-10	4.6828	9.33202e-48
	ZTRI_2.1111	blue light receptor	Regulator of G protein signaling domain (PF00615) 245->359, PAS domain (PF13426) 380->478			hypothetical protein	OTHER	Non-effector	1.57383	2.97693	3.25965e-07	Miscellaneous_Signalling	Putative light-sensing, G-protein signalling						-3.33425	10.0857	7.92392e-16		Y		ZtritIPO323_04t06698					-2.32371	7.10545e-21
	ZTRI_12.96	regulator of G signaling	Regulator of G protein signaling domain (PF00615) 39->162			hypothetical protein	OTHER	Non-effector	0.768717	1.70375	3.15616e-08	Miscellaneous_Signalling							-0.990049	1.98625	2.73626e-06		Y		ZtritIPO323_04t03691
	ZTRI_1.44	hypothetical protein MYCGRDRAFT_106743				hypothetical protein	SP(Sec/SPI)	Non-effector	6.98789	126.93	2.94292e-15	Secreted							-5.52853	46.1588	2.24112e-10		Y		ZtritIPO323_04t00053
	ZTRI_6.32	hypothetical protein TI39_contig1088g00001				hypothetical protein	SP(Sec/SPI)	Non-effector	5.30128	39.4315	8.15747e-18	Secreted							-4.57563	23.8453	2.22843e-10		Y		ZtritIPO323_04t10485	-2.53618	3.82876e-16			-4.8385	6.20769e-52
	ZTRI_7.536	---NA---				predicted protein	SP(Sec/SPI)	Non-effector	4.87355	29.3147	1.31e-29	Secreted							-4.53375	23.1629	3.15e-20		Y		ZtritIPO323_04t11899					2.30514	6.61e-08
	ZTRI_11.528	major allergen alt	Alternaria alternata allergen 1 (PF16541) 29->136			predicted protein	SP(Sec/SPI)	Non-effector	4.76196	27.1327	4.33791e-13	Secreted							-4.93853	30.6653	5.72716e-24		Y		ZtritIPO323_04t03577	2.65147	1.01744e-05	3.51657	4.28147e-09
	ZTRI_3.893	FAD binding domain-containing	FAD binding domain (PF01565) 75->209, Berberine and berberine like (PF08031) 457->493	oxidation-reduction process	oxidation-reduction process	similar to FAD binding domain-containing protein	SP(Sec/SPI)	Non-effector	4.26507	19.2271	9.45305e-33	Secreted							-3.19679	9.16917	1.19779e-12		Y		ZtritIPO323_04t08152
	ZTRI_9.5	hypothetical protein MYCGRDRAFT_95478				predicted protein	SP(Sec/SPI)	Non-effector	4.04474	16.5039	1.74873e-05	Secreted							-1.27854	2.42594	0.0899552		N		ZtritIPO323_04t13148					-3.30551	4.6664e-09
	ZTRI_11.103	fmn-dependent dehydrogenase	FMN-dependent dehydrogenase (PF01070) 67->224, FMN-dependent dehydrogenase (PF01070) 232->380	oxidation-reduction process	oxidation-reduction process	similar to (S)-2-hydroxy-acid oxidase	SP(Sec/SPI)	Non-effector	3.86949	14.6161	5.57707e-35	Secreted							-4.95402	30.9963	3.25361e-41		Y		ZtritIPO323_04t03087
	ZTRI_6.635	L-ascorbate oxidase	Multicopper oxidase (PF07732) 69->181, Multicopper oxidase (PF00394) 191->347, Multicopper oxidase (PF07731) 446->574	oxidation-reduction process	oxidation-reduction process	similar to l-ascorbate oxidase	SP(Sec/SPI)	Non-effector	3.54463	11.6692	9.36894e-37	Secreted							-6.13443	70.2502	6.74924e-118		Y		ZtritIPO323_04t11184
	ZTRI_7.235	%2C N-terminal region				predicted protein	SP(Sec/SPI)	Non-effector	3.4817	11.1711	2.25515e-19	Secreted							-5.66835	50.8563	5.01753e-83		Y		ZtritIPO323_04t11557
	ZTRI_8.81	hypothetical protein MYCGRDRAFT_96440				predicted protein	SP(Sec/SPI)	Non-effector	3.43015	10.779	6.36374e-11	Secreted							-3.59641	12.0956	1.64604e-05		Y		ZtritIPO323_04t12374	-2.77914	3.8691e-12	-2.84646	1.38195e-12	-2.46207	6.48467e-10
	ZTRI_7.258	hypothetical protein TI39_contig4149g00005				predicted protein	SP(Sec/SPI)	Non-effector	3.35985	10.2663	0.000561117	Secreted							-3.23018	9.38386	0.000120539		Y		ZtritIPO323_04t11582
	ZTRI_10.183	---NA---				predicted protein	SP(Sec/SPI)	Non-effector	3.18586	9.09997	3.33e-43	Secreted							-2.25338	4.76799	1.23e-08		Y		ZtritIPO323_04t02547
	ZTRI_5.762	carbohydrate-binding module family 20	Starch binding domain (PF00686) 48->141, Multicopper oxidase (PF07732) 208->322, Multicopper oxidase (PF00394) 334->479, Multicopper oxidase (PF07731) 556->688	oxidation-reduction process	oxidation-reduction process	hypothetical protein	SP(Sec/SPI)	Non-effector	3.13774	8.80145	1.16885e-20	Secreted							-4.34338	20.2996	1.05067e-34		Y		ZtritIPO323_04t10332	2.43902	1.14716e-05	3.64304	4.32998e-11
	ZTRI_4.152	Cell wall SED1		fungal-type cell wall organization		predicted protein	SP(Sec/SPI)	Non-effector	3.10979	8.63258	2.01964e-38	Secreted							-4.93401	30.5693	4.28086e-51		Y		ZtritIPO323_04t08605
	ZTRI_1.152	Flavin carrier 2	ML-like domain (PF14558) 23->116			hypothetical protein	SP(Sec/SPI)	Non-effector	3.09208	8.52724	2.0735e-19	Secreted							-2.24403	4.73717	1.41239e-06		Y		ZtritIPO323_04t00191
	ZTRI_13.55	cell wall glyco				predicted protein	SP(Sec/SPI)	Non-effector	3.06819	8.38723	4.13594e-14	Secreted							-6.07867	67.587	5.41365e-61		Y		ZtritIPO323_04t04167	5.03769	1.17136e-14	5.431	1.00509e-16	4.05918	4.85893e-10
	ZTRI_2.1024	hypothetical protein MYCGRDRAFT_103427				predicted protein	SP(Sec/SPI)	Non-effector	2.95209	7.73872	1.52937e-12	Secreted							-7.25205	152.435	5.61156e-185		Y		ZtritIPO323_04t06606	2.39071	1.40617e-05	2.81463	3.11625e-07
	ZTRI_11.519	fibronectin type III domain-containing	Fibronectin type III domain (PF00041) 406->486			similar to fibronectin type III domain-containing protein	SP(Sec/SPI)	Non-effector	2.64899	6.27227	5.57116e-32	Secreted							-2.62445	6.16647	2.99314e-19		Y		ZtritIPO323_04t03566
	ZTRI_3.104	Ca2+-modulated nonselective cation channel polycystin				predicted protein	SP(Sec/SPI)	Non-effector	2.63089	6.19409	4.97e-26	Secreted							-1.58989	3.01027	2.35e-05		Y		ZtritIPO323_04t07243	-3.32626	1.17e-14	-3.19118	1.6e-13	-3.86865	2.06e-19
	ZTRI_2.126	hypothetical protein MYCGRDRAFT_67799				hypothetical protein	SP(Sec/SPI)	Non-effector	2.61644	6.13235	7.47768e-10	Secreted							-4.72956	26.5301	1.0174e-67		Y		ZtritIPO323_04t05612
	ZTRI_7.37	hypothetical protein MYCGRDRAFT_94230				predicted protein	SP(Sec/SPI)	Non-effector	2.4906	5.6201	1.37e-100	Secreted							-1.33743	2.52701	1.03e-06		Y		ZtritIPO323_04t11329	-2.05197	3.4e-06	-4.22487	1.08e-21	-2.04139	3.45e-06
	ZTRI_1.884	integral membrane	Cytochrome domain of cellobiose dehydrogenase (PF16010) 29->185, Eukaryotic cytochrome b561 (PF03188) 232->351	oxidation-reduction process		similar to integral membrane protein	SP(Sec/SPI)	Non-effector	2.30856	4.9539	8.03863e-13	Secreted							-2.80195	6.97385	3.97877e-12		Y		ZtritIPO323_04t00987	-2.08095	1.7869e-10
	ZTRI_3.873	alcohol oxidase	GMC oxidoreductase (PF00732) 31->166, GMC oxidoreductase (PF00732) 237->374, GMC oxidoreductase (PF05199) 481->631	oxidation-reduction process	oxidation-reduction process	similar to glucose-methanol-choline (gmc) oxidoreductase	SP(Sec/SPI)	Non-effector	2.2482	4.75091	8.22149e-29	Secreted							-3.6282	12.3651	1.15408e-51		Y		ZtritIPO323_04t08130
	ZTRI_1.143	surface sp1		carbohydrate metabolic process		hypothetical protein	SP(Sec/SPI)	Non-effector	2.18272	4.5401	3.85818e-07	Secreted							-3.72721	13.2434	1.25929e-17		Y		ZtritIPO323_04t00182	-2.922	8.34257e-10	-3.15769	3.58697e-11	-3.55841	5.07048e-14
	ZTRI_12.12	hypothetical protein TI39_contig4188g00010				predicted protein	SP(Sec/SPI)	Non-effector	2.13347	4.38772	1.79365e-18	Secreted							-2.13433	4.39032	5.45762e-36		Y		ZtritIPO323_04t03592
	ZTRI_5.620	hypothetical protein MYCGRDRAFT_109621	Glycine-rich protein domain (DUF2403) (PF10290) 38->99, Putative TOS1-like glycosyl hydrolase (DUF2401) (PF10287) 245->465			similar to TOS1 protein	SP(Sec/SPI)	Non-effector	2.12514	4.36246	6.11384e-17	Secreted							-2.26569	4.80883	3.42387e-26		Y		ZtritIPO323_04t10161
	ZTRI_1.1721	Acyl- N-acyltransferase				hypothetical protein	SP(Sec/SPI)	Non-effector	1.96187	3.89568	1.45048e-28	Secreted							-2.62854	6.18399	2.77875e-35		Y		ZtritIPO323_04t01891	-2.16854	5.6365e-12	-2.01532	1.84266e-10	-2.18069	3.44117e-12
	ZTRI_3.937	DUF953 domain				hypothetical protein	SP(Sec/SPI)	Non-effector	1.88564	3.69517	8.33423e-05	Secreted							-3.78372	13.7725	8.43276e-07		Y		ZtritIPO323_04t08206
	ZTRI_8.731	hypothetical protein MYCGRDRAFT_110633				predicted protein	SP(Sec/SPI)	Non-effector	1.88444	3.69208	1.80455e-15	Secreted							-3.00684	8.03804	1.98225e-17		Y		ZtritIPO323_04t13116
	ZTRI_4.613	GMC oxidoreductase	GMC oxidoreductase (PF00732) 43->364, GMC oxidoreductase (PF05199) 476->616	oxidation-reduction process	oxidation-reduction process	similar to oxidoreductase GMC	SP(Sec/SPI)	Non-effector	1.76746	3.40454	1.09646e-08	Secreted							-3.8099	14.0247	8.83167e-24		Y		ZtritIPO323_04t09115					-2.86382	8.14151e-15
	ZTRI_8.515	WSC domain-containing	Domain of unknown function (DUF1996) (PF09362) 36->285	ATP hydrolysis coupled proton transport		similar to WSC domain containing protein	SP(Sec/SPI)	Non-effector	1.69554	3.23898	1.3914e-28	Secreted							-0.926247	1.90033	3.40053e-07		Y		ZtritIPO323_04t12862
	ZTRI_1.967	hypothetical protein MYCGRDRAFT_89387				predicted protein	SP(Sec/SPI)	Non-effector	1.67895	3.20195	3.25102e-15	Secreted							-0.635292	1.55325	0.00697343		Y		ZtritIPO323_04t01074
	ZTRI_6.281	oxidase like	Protein of unknown function (DUF3237) (PF11578) 482->632	cellular oxidant detoxification		hypothetical protein	SP(Sec/SPI)	Non-effector	1.6507	3.13985	2.72e-09	Secreted							-1.02749	2.03847	0.0266236		N		ZtritIPO323_04t10782					2.66699	4.59e-23
	ZTRI_5.537	cfem domain containing	CFEM domain (PF05730) 33->95			similar to cfem domain containing protein	SP(Sec/SPI)	Non-effector	1.62925	3.09352	2.12313e-08	Secreted							-1.05866	2.083	0.0077558		Y		ZtritIPO323_04t10065
	ZTRI_5.274	GPI anchored		biological_process		hypothetical protein	SP(Sec/SPI)	Non-effector	1.60202	3.03568	0.00940275	Secreted							-1.85386	3.61466	1.38888e-07		Y		ZtritIPO323_04t09774	-2.49712	0.000342985			-3.81271	2.79588e-08
	ZTRI_4.886	arylsulfatase like	Sulfatase (PF00884) 23->369	phenol-containing compound metabolic process	phenol-containing compound metabolic process	similar to arylsulfatase	SP(Sec/SPI)	Non-effector	1.55495	2.93824	1.6264e-36	Secreted							-1.25298	2.38333	0.000610527		Y		ZtritIPO323_04t09429
	ZTRI_5.46	amidophosphoribosyltransferase	Glutamine amidotransferase domain (PF13522) 68->198	'de novo' IMP biosynthetic process	purine nucleobase biosynthetic process	hypothetical protein	SP(Sec/SPI)	Non-effector	1.53449	2.89686	8.01e-14	Secreted							-0.972723	1.96254	6.3e-08		Y		ZtritIPO323_04t09500
	ZTRI_8.19	hypothetical protein MYCGRDRAFT_94883				hypothetical protein	SP(Sec/SPI)	Non-effector	1.43454	2.70296	7.47988e-12	Secreted							-1.44774	2.72781	0.00332565		Y		ZtritIPO323_04t12306
	ZTRI_2.660	DUF833 domain	Transport and Golgi organisation 2 (PF05742) 292->594			hypothetical protein	SP(Sec/SPI)	Non-effector	1.37076	2.58606	2.12e-11	Secreted							-1.49904	2.82654	1.15e-07		Y		ZtritIPO323_04t06208
	ZTRI_2.40	ABC transporter	ABC transporter transmembrane region (PF00664) 133->356, ABC transporter (PF00005) 439->578, ABC transporter transmembrane region (PF00664) 710->966, ABC transporter (PF00005) 1040->1186	transmembrane transport	transmembrane transport	similar to abc transporter	SP(Sec/SPI)	Non-effector	1.19018	2.28181	1.89859e-08	Secreted							-1.14501	2.21148	2.76687e-05		Y		ZtritIPO323_04t05516
	ZTRI_1.1044	hypothetical protein MYCGRDRAFT_102481	Yeast PIR protein repeat (PF00399) 22->34			hypothetical protein	SP(Sec/SPI)	Non-effector	1.1864	2.27585	4.69868e-06	Secreted							-0.277001	1.21167	0.168064		N		ZtritIPO323_04t01155
	ZTRI_4.374	beta-lactamase family	Beta-lactamase (PF00144) 89->392			similar to beta-lactamase family protein	SP(Sec/SPI)	Non-effector	1.18226	2.26932	6.41123e-08	Secreted							-0.53101	1.44494	0.0647415		N		ZtritIPO323_04t08849
	ZTRI_9.459	vegetative cell wall gp1				hypothetical protein	OTHER	Non-effector	1.0703	2.09987	1.652e-12	Secreted							-0.667443	1.58826	0.0291202		N		ZtritIPO323_04t13677	-3.28621	1.48017e-20	-2.58818	3.46725e-13	-4.31453	1.22007e-34
	ZTRI_1.1025	extracellular matrix	Ser-Thr-rich glycosyl-phosphatidyl-inositol-anchored membrane family (PF10342) 32->111			similar to extracellular matrix protein	SP(Sec/SPI)	Non-effector	1.05546	2.07837	1.26685e-05	Secreted							-1.73073	3.31897	4.8288e-18		Y		ZtritIPO323_04t01136	-3.59913	8.48331e-13	-3.4023	1.60236e-11	-3.75131	7.13454e-14
	ZTRI_8.185	hypothetical protein TI39_contig412g00045	Domain of unknown function (DUF4203) (PF13886) 125->330			hypothetical protein	SP(Sec/SPI)	Non-effector	1.02699	2.03777	7.80255e-06	Secreted							-1.30972	2.47893	9.42581e-05		Y		ZtritIPO323_04t12489	2.33315	2.95817e-17	2.94255	1.35945e-26
	ZTRI_10.23	integral membrane	DOMON domain (PF03351) 44->157, Copper type II ascorbate-dependent monooxygenase, N-terminal domain (PF01082) 203->324, Copper type II ascorbate-dependent monooxygenase, C-terminal domain (PF03712) 349->487, Cytochrome domain of cellobiose dehydrogenase (PF16010) 554->710	oxidation-reduction process	oxidation-reduction process	hypothetical protein	SP(Sec/SPI)	Non-effector	0.908169	1.87666	9.34006e-06	Secreted							0.23081	1.17349	0.395515		N		ZtritIPO323_04t02363	-2.10447	0.0164547			-3.7642	1.0637e-05
	ZTRI_7.634	hypothetical protein TI39_contig491g00001				predicted protein	SP(Sec/SPI)	Non-effector	0.903388	1.87045	0.0031515	Secreted							-1.26771	2.40779	3.9769e-08		Y		ZtritIPO323_04t12012
	ZTRI_5.31	hypothetical protein TI39_contig4117g00001				predicted protein	SP(Sec/SPI)	Non-effector	0.879293	1.83947	7.54395e-09	Secreted							-0.625796	1.54306	0.0010069		Y		ZtritIPO323_04t09482	-4.53461	2.77197e-27	-4.19779	1.64832e-23	-4.43717	2.34577e-26
	ZTRI_7.544	integral membrane		metabolic process		predicted protein	SP(Sec/SPI)	Non-effector	0.836999	1.78633	1.67344e-11	Secreted							-2.73958	6.67875	3.08778e-15		Y		ZtritIPO323_04t11908
	ZTRI_4.748	hypothetical protein TI39_contig49g00021				hypothetical protein	SP(Sec/SPI)	Non-effector	0.808391	1.75126	0.00407627	Secreted							-1.05274	2.07446	0.0018855		Y		ZtritIPO323_04t09267
	ZTRI_6.427	carbohydrate-binding module family 18	Vacuolar protein sorting-associated protein 62 (PF06101) 384->470			similar to vacuolar sorting-associated protein	SP(Sec/SPI)	Non-effector	0.744072	1.6749	6.41518e-05	Secreted							-0.807413	1.75007	0.0300879		N		ZtritIPO323_04t10944
	ZTRI_8.114	Sad1 UNC	Sad1 / UNC-like C-terminal (PF07738) 298->423	ATP hydrolysis coupled proton transport		hypothetical protein	SP(Sec/SPI)	Non-effector	0.689851	1.61312	4.86163e-11	Secreted							-0.327922	1.2552	0.190639		N		ZtritIPO323_04t12410
	ZTRI_2.918	scp-like extracellular	Cysteine-rich secretory protein family (PF00188) 130->258			similar to PR-1-like protein	SP(Sec/SPI)	Non-effector	0.581251	1.49615	4.77066e-06	Secreted							-0.0900739	1.06442	0.681259		N		ZtritIPO323_04t06490
	ZTRI_11.2	---NA---				predicted protein	SP(Sec/SPI)	Effector	8.11458	277.161	3.37161e-22	Secreted_Effector		No	No	No			-5.78442	55.1168	1.22361e-17		Y		ZtritIPO323_04t02966
	ZTRI_2.578	---NA---				predicted protein	SP(Sec/SPI)	Effector	6.79064	110.71	3.03061e-96	Secreted_Effector		No	Yes	No	15		-7.00472	128.42	3.29987e-103		Y		ZtritIPO323_04t06112	2.77744	1.50072e-05	2.65341	3.90396e-05
	ZTRI_9.38	hydrophobin precursor	Fungal hydrophobin (PF06766) 28->92			similar to hydrophobin	SP(Sec/SPI)	Effector	6.29678	78.6175	1.43554e-42	Secreted_Effector		No	Yes	PDB,CDB,in planta	15,16		-9.35059	652.842	2.26764e-73		Y		ZtritIPO323_04t13185					-3.027	0.00981416
	ZTRI_2.580	hypothetical protein MYCGRDRAFT_90751				hypothetical protein	SP(Sec/SPI)	Effector	6.2441	75.7988	5.04519e-32	Secreted_Effector		No	Yes	PDB,CDB,in planta	15,16		-4.5053	22.7106	3.65038e-08		Y		ZtritIPO323_04t06114
	ZTRI_7.547	---NA---				predicted protein	SP(Sec/SPI)	Effector	6.23676	75.414	7.43784e-69	Secreted_Effector		No	Yes	No	15		-6.4103	85.0536	3.88475e-44		Y		ZtritIPO323_04t11912	-4.07061	1.5733e-10	-2.63829	4.34014e-05	-6.22091	5.52365e-23
	ZTRI_8.426	hypothetical protein MYCGRDRAFT_95211				predicted protein	SP(Sec/SPI)	Effector	5.70849	52.2911	7.37026e-44	Secreted_Effector		No	Yes	PDB,CDB	15,16,17		-5.48139	44.6749	3.08315e-25		Y		ZtritIPO323_04t12755
	ZTRI_7.581	hypothetical protein MYCGRDRAFT_100846				predicted protein	OTHER	Unlikely effector	5.64729	50.1192	3.42155e-116	Secreted_Effector	IPO323 effector (ZtAvr3D1)	No	Yes	No	15,23		-5.61494	49.0079	5.85196e-54		Y		ZtritIPO323_04t11953
	ZTRI_9.161	hypothetical protein MYCGRDRAFT_105682				predicted protein	SP(Sec/SPI)	Effector	5.53958	46.5135	3.55121e-30	Secreted_Effector		No	Yes	PDB,CDB,in planta	16,17		-6.31409	79.5668	7.4929e-45		Y		ZtritIPO323_04t13327	3.85358	1.19418e-17			4.47132	1.71024e-23
	ZTRI_8.609	---NA---				predicted protein	SP(Sec/SPI)	Effector	5.42484	42.9577	1.83468e-55	Secreted_Effector		No	No	No	22		-3.26156	9.59019	1.6163e-18		Y		ZtritIPO323_04t12968	4.64695	3.96068e-21	3.79927	1.85348e-14	3.64461	1.41781e-13
	ZTRI_3.904	hypothetical protein MYCGRDRAFT_103900				predicted protein	SP(Sec/SPI)	Effector	5.39399	42.0486	3.93083e-40	Secreted_Effector		No	Yes	No	14,15,17		-5.44853	43.6688	2.38318e-24		Y		ZtritIPO323_04t08167
	ZTRI_4.238	---NA---				predicted protein	SP(Sec/SPI)	Effector	5.38865	41.8934	1.39824e-75	Secreted_Effector		No	Yes	No	15		-4.05104	16.5762	1.53188e-34		Y		ZtritIPO323_04t08699			2.16627	2.36891e-07
	ZTRI_4.39	eliciting plant response	Cerato-platanin (PF07249) 19->138			similar to eliciting plant response-like protein	SP(Sec/SPI)	Effector	4.8262	28.3681	1.04985e-59	Secreted_Effector	Homologue of VdCP1 (Verticillium dahliae, P=8e-48)	Yes	Yes	Apoplast, PDB,CDB, in planta	6,15,16,18,26		-5.26951	38.5727	2.70261e-39		Y		ZtritIPO323_04t08481
	ZTRI_9.376	secreted NIS1				hypothetical protein	SP(Sec/SPI)	Effector	4.74329	26.7839	2.30833e-32	Secreted_Effector	Homologue (NIS1) (Colletotrichum orbiculare, P=9e-12 )	No	No	No	10,15		-4.70059	26.0028	1.50903e-25		Y		ZtritIPO323_04t13578					-2.19794	8.57558e-07
	ZTRI_13.167	hypothetical protein MYCGRDRAFT_111636	Pathogen effector; putative necrosis-inducing factor (PF14856) 41->131			hypothetical protein	SP(Sec/SPI)	Effector	4.55674	23.5351	1.59213e-55	Secreted_Effector	Homologue of CfECP2 (Cladosporium fulvum, P=2e-11)	No	Yes	PDB,CDB,in planta	2,15,16		-5.78767	55.241	5.32538e-84		Y		ZtritIPO323_04t04294
	ZTRI_13.226	hypothetical protein MYCGRDRAFT_106502				predicted protein	SP(Sec/SPI)	Effector	4.38189	20.8488	1.20849e-27	Secreted_Effector		No	Yes	No	14		-3.92668	15.2072	3.60471e-13		Y		ZtritIPO323_04t04355	-3.43322	5.32126e-08			-4.6057	1.92167e-13
	ZTRI_3.158	hypothetical protein MYCGRDRAFT_103572				predicted protein	SP(Sec/SPI)	Effector	4.37472	20.7454	1.25437e-27	Secreted_Effector		No	Yes	No	14,17		-2.99985	7.99918	4.39842e-07		Y		ZtritIPO323_04t07308
	ZTRI_8.728	---NA---				predicted protein	SP(Sec/SPI)	Effector	4.34363	20.3031	1.83361e-19	Secreted_Effector		No	Yes	No	15		-4.65231	25.1468	1.37607e-10		Y		ZtritIPO323_04t13112
	ZTRI_5.2	hypothetical protein TI39_contig369g00005				predicted protein	SP(Sec/SPI)	Effector	4.29512	19.6318	9.01e-09	Secreted_Effector		No	No	No			-3.77709	13.7094	2.49e-05		Y		ZtritIPO323_04t09448
	ZTRI_7.428	hypothetical protein MYCGRDRAFT_110220				predicted protein	SP(Sec/SPI)	Effector	4.02451	16.2741	2.72029e-56	Secreted_Effector		No	Yes	PDB,CDB, in planta	14,16		-5.81297	56.2185	6.48242e-91		Y		ZtritIPO323_04t11777					-2.03734	3.96152e-05
	ZTRI_4.203	hypothetical protein COCHEDRAFT_1098850				predicted protein	SP(Sec/SPI)	Effector	3.99603	15.956	1.96018e-39	Secreted_Effector		No	No	No	15		-5.32002	39.947	9.16849e-53		Y		ZtritIPO323_04t08662	3.39476	1.87558e-08	4.02133	2.61574e-11	2.30328	0.000154264
	ZTRI_4.469	hypothetical protein MYCGRDRAFT_109137				predicted protein	SP(Sec/SPI)	Effector	3.88439	14.7679	1.39862e-38	Secreted_Effector		Yes	Yes	Apoplast,PDB,CDB,in planta	14,16,18		-3.66619	12.695	1.59422e-51		Y		ZtritIPO323_04t08955					-2.13557	0.00095602
	ZTRI_1.1348	hypothetical protein MYCGRDRAFT_89705				predicted protein	SP(Sec/SPI)	Non-effector	3.80522	13.9793	4.54627e-19	Secreted_Effector	IPO323 effector (Zt7)	No	Yes	PDB,CDB	15,16,17,19		-4.85782	28.9967	2.69775e-16		Y		ZtritIPO323_04t01480
	ZTRI_11.427	---NA---				predicted protein	SP(Sec/SPI)	Effector	3.78965	13.8292	4.44536e-19	Secreted_Effector		No	No	No			-3.41232	10.6466	3.32524e-16		Y		ZtritIPO323_04t03458	-5.09801	2.17093e-19	-3.33869	4.78534e-09	-6.09087	4.59488e-27
	ZTRI_1.132	hypothetical protein MYCGRDRAFT_88698				predicted protein	SP(Sec/SPI)	Effector	3.68227	12.8373	1.84089e-08	Secreted_Effector		No	Yes	PDB,CDB	15,16,17		-5.06773	33.5381	8.63684e-50		Y		ZtritIPO323_04t00168
	ZTRI_8.414	carbohydrate-binding module family 50	LysM domain (PF01476) 90->132			hypothetical protein	OTHER	Effector	3.50715	11.3699	1.32109e-52	Secreted_Effector	IPO323 effector (Mg1LysM)	No	Yes	PDB,CDB,in planta	3,15,16,17		-3.81447	14.0692	1.89812e-31		Y		ZtritIPO323_04t12742	2.75291	1.15416e-10	2.89042	1.4605e-11	2.03476	2.00324e-06
	ZTRI_8.244	---NA---				predicted protein	SP(Sec/SPI)	Effector	3.48215	11.1746	2.17522e-49	Secreted_Effector		No	No	No			-3.02995	8.16781	1.39691e-37		Y		ZtritIPO323_04t12558	4.45237	4.16702e-21	3.02673	2.38163e-10	4.71251	1.15433e-23
	ZTRI_8.451	hypothetical protein MYCGRDRAFT_87205				predicted protein	SP(Sec/SPI)	Effector	3.42668	10.7531	1.75405e-24	Secreted_Effector		No	Yes	No	14,15		-3.96396	15.6052	6.8401e-31		Y		ZtritIPO323_04t12786
	ZTRI_4.526	hypothetical protein MYCGRDRAFT_92640				predicted protein	SP(Sec/SPI)	Effector	3.36714	10.3183	4.26174e-09	Secreted_Effector		No	Yes	No	17		-1.44745	2.72725	0.00138941		Y		ZtritIPO323_04t09019	-2.81877	3.5251e-11			-4.1006	5.94401e-22
	ZTRI_1.2116	hypothetical protein MYCGRDRAFT_79161				predicted protein	SP(Sec/SPI)	Effector	3.32693	10.0347	1.59522e-23	Secreted_Effector		No	Yes	PDB,CDB	14,16		-4.4182	21.3801	4.54698e-31		Y		ZtritIPO323_04t02336					-2.57864	9.57488e-06
	ZTRI_3.773	---NA---				predicted protein	SP(Sec/SPI)	Effector	3.30122	9.85747	7.46572e-13	Secreted_Effector		No	No	No			-3.21142	9.26261	2.80823e-10		Y		ZtritIPO323_04t08018
	ZTRI_6.226	hypothetical protein MYCGRDRAFT_104794				hypothetical protein	SP(Sec/SPI)	Effector	3.25614	9.55426	3.58286e-16	Secreted_Effector		Yes	Yes	Apoplast, PDB, CDB,in planta	16,17,18		-2.05489	4.15511	2.57644e-05		Y		ZtritIPO323_04t10723
	ZTRI_2.85	---NA---				predicted protein	SP(Sec/SPI)	Effector	3.22517	9.35133	6.49076e-81	Secreted_Effector		No	Yes	No	15		-2.96995	7.83509	1.78943e-21		Y		ZtritIPO323_04t05568	3.54761	1.14087e-29			3.81235	2.71672e-34
	ZTRI_2.140	hypothetical protein MYCGRDRAFT_90420				hypothetical protein	SP(Sec/SPI)	Effector	3.18049	9.06615	3.93388e-11	Secreted_Effector		No	Yes	PDB,CDB,in planta	15,16,17		-3.60448	12.1635	2.14677e-13		Y		ZtritIPO323_04t05628	-3.60586	7.45924e-08	-2.15312	0.00159044	-5.88414	3.24432e-18
	ZTRI_2.953	---NA---				predicted protein	SP(Sec/SPI)	Effector	3.13809	8.8036	5.27975e-09	Secreted_Effector		No	Yes	No	15		-3.80208	13.9489	1.32302e-07		Y		ZtritIPO323_04t06528					-2.18492	1.48941e-09
	ZTRI_8.69	---NA---				predicted protein	SP(Sec/SPI)	Effector	3.13625	8.79234	3.75539e-14	Secreted_Effector		No	Yes	No	15		-3.74959	13.4506	1.16782e-09		Y		ZtritIPO323_04t12360	-2.19772	9.63517e-06	-2.33584	2.75371e-06	-2.62685	1.21844e-07
	ZTRI_5.190	hypothetical protein MYCGRDRAFT_93075				predicted protein	SP(Sec/SPI)	Effector	3.12503	8.72424	1.07494e-41	Secreted_Effector		No	Yes	PDB,CDB,in planta	15,16,17		-3.59957	12.1222	2.37495e-36		Y		ZtritIPO323_04t09680	7.94773	8.78512e-16	5.57443	2.31735e-08	6.19163	3.65203e-10
	ZTRI_8.412	intracellular hyphae 1	LysM domain (PF01476) 39->86	transmembrane transport		hypothetical protein	SP(Sec/SPI)	Effector	3.12014	8.69474	2.34593e-27	Secreted_Effector	IPO323 effector (Mgx1LysM)	No	Yes	No	8,15,27		-3.8885	14.81	1.03984e-33		Y		ZtritIPO323_04t12740
	ZTRI_4.170	hypothetical protein MYCGRDRAFT_80332				predicted protein	SP(Sec/SPI)	Effector	3.06563	8.37234	9.48298e-22	Secreted_Effector		No	Yes	PDB,CDB	14,15,16		-3.21072	9.25811	6.42922e-11		Y		ZtritIPO323_04t08624	-4.04871	2.76606e-10	-3.28254	3.79891e-07	-5.3816	3.04058e-17
	ZTRI_12.427	hypothetical protein MYCGRDRAFT_82925				predicted protein	SP(Sec/SPI)	Effector	3.04942	8.27876	1.48494e-55	Secreted_Effector		No	Yes	PDB,CDB	14,15,16		-1.27257	2.41591	2.50718e-06		Y		ZtritIPO323_04t04076	-3.30437	7.90452e-13	-3.19726	5.06424e-12	-3.55785	8.97354e-15
	ZTRI_8.681	hypothetical protein MYCGRDRAFT_95416		oxidation-reduction process		predicted protein	SP(Sec/SPI)	Effector	3.03179	8.17826	1.92971e-20	Secreted_Effector		No	Yes	PDB,CDB	15,16,17		-6.09988	68.5877	7.30236e-69		Y		ZtritIPO323_04t13053					-2.42132	9.31481e-05
	ZTRI_11.255	hypothetical protein MYCGRDRAFT_106125				predicted protein	SP(Sec/SPI)	Effector	2.96415	7.80367	6.70608e-11	Secreted_Effector		No	Yes	No	14,15		-2.81054	7.01546	3.38262e-11		Y		ZtritIPO323_04t03266					-2.57726	4.42673e-11
	ZTRI_10.57	hypothetical protein MYCGRDRAFT_110931				predicted protein	SP(Sec/SPI)	Effector	2.94952	7.72492	1.19867e-09	Secreted_Effector		No	Yes	No	15		-1.53085	2.88956	0.00387229		Y		ZtritIPO323_04t02400	-4.19401	1.1442e-17	-4.49435	6.11711e-20	-4.11238	3.64404e-17
	ZTRI_12.193	hypothetical protein MYCGRDRAFT_97031				predicted protein	SP(Sec/SPI)	Effector	2.82461	7.08422	1.10008e-14	Secreted_Effector		No	Yes	PDB,CDB,in planta	15,16		-3.86987	14.62	3.53545e-29		Y		ZtritIPO323_04t03806	-4.2594	4.50938e-30	-2.91451	9.61981e-15	-6.67222	7.38206e-71
	ZTRI_4.279	hypothetical protein TI39_contig5886g00004				predicted protein	SP(Sec/SPI)	Effector	2.8223	7.07288	4.55538e-49	Secreted_Effector		No	No	No			-4.97777	31.5106	2.93947e-37		Y		ZtritIPO323_04t08743
	ZTRI_1.1094	hypothetical protein MYCGRDRAFT_107286				hypothetical protein	SP(Sec/SPI)	Effector	2.79354	6.93327	2.64305e-25	Secreted_Effector	IPO323 effector (Zt18/Zt14)	No	Yes	PDB,CDB,in planta	14,16,17,19,20		-4.93934	30.6825	7.70168e-44		Y		ZtritIPO323_04t01206	2.20698	0.000524461	3.29883	1.67178e-07
	ZTRI_9.107	hypothetical protein MYCGRDRAFT_105659		cellular protein modification process		predicted protein	SP(Sec/SPI)	Non-effector	2.78044	6.87064	1.32634e-05	Secreted_Effector	IPO323 effector (Zt16)	No	Yes	PDB,CDB,in planta	15,16,20		-5.38828	41.8825	1.49508e-22		Y		ZtritIPO323_04t13264
	ZTRI_5.658	hypothetical protein MYCGRDRAFT_93448				predicted protein	SP(Sec/SPI)	Effector	2.71866	6.5826	2.04393e-14	Secreted_Effector		No	Yes	No	14,17		-3.01134	8.06311	2.95922e-17		Y		ZtritIPO323_04t10210
	ZTRI_1.1278	hypothetical protein TI39_contig4207g00001				predicted protein	SP(Sec/SPI)	Effector	2.61976	6.14649	3.90775e-09	Secreted_Effector		No	Yes	No	15		-2.42879	5.38441	3.81459e-06		Y		ZtritIPO323_04t01404	3.17327	1.85508e-09			3.23329	7.71655e-10
	ZTRI_5.88	hypothetical protein MYCGRDRAFT_92998				hypothetical protein	SP(Sec/SPI)	Effector	2.61204	6.11367	6.11574e-14	Secreted_Effector		No	Yes	PDB,CDB	15,16		-1.50403	2.83634	0.000155476		Y		ZtritIPO323_04t09555	-2.64882	1.25335e-07	-3.37381	1.58074e-11	-2.69154	6.73336e-08
	ZTRI_9.16	hypothetical protein MYCGRDRAFT_82029				predicted protein	SP(Sec/SPI)	Effector	2.56525	5.91859	6.10067e-18	Secreted_Effector		No	Low	PDB,CDB	14,16		-2.44437	5.44289	2.68577e-08		Y		ZtritIPO323_04t13160	-3.80535	1.74945e-14	-2.71713	4.94633e-08	-4.42083	5.77154e-19
	ZTRI_11.435	hypothetical protein MYCGRDRAFT_101652		lipid glycosylation		predicted protein	SP(Sec/SPI)	Effector	2.52647	5.76162	1.72852e-23	Secreted_Effector	IPO323 effector (Zt6_2)	No	No	PDB,CDB	16,21		-0.402088	1.32142	0.373246		N		ZtritIPO323_04t03467	-3.39796	3.15923e-30	-2.52395	3.31093e-17	-4.26293	5.12852e-47
	ZTRI_3.741	hypothetical protein MYCGRDRAFT_91885				hypothetical protein	SP(Sec/SPI)	Effector	2.3889	5.23757	2.30531e-07	Secreted_Effector		No	Yes	No	14,17		-3.91571	15.092	1.36742e-10		Y		ZtritIPO323_04t07982	-2.48265	1.53177e-14			-4.50469	2.19264e-37
	ZTRI_5.150	hypothetical protein MYCGRDRAFT_93045				predicted protein	SP(Sec/SPI)	Effector	2.38003	5.20548	9.94265e-08	Secreted_Effector		No	Yes	No	16,17		-1.7023	3.25419	0.00365125		Y		ZtritIPO323_04t09631	-2.63441	2.02887e-10	-2.75959	3.05883e-11	-2.5273	9.24489e-10
	ZTRI_4.56	hypothetical protein MYCGRDRAFT_104000				hypothetical protein	SP(Sec/SPI)	Effector	2.35253	5.10718	2.12365e-16	Secreted_Effector		No	Yes	PDB,CDB,in planta	14,15,16		-4.89659	29.7866	3.72886e-52		Y		ZtritIPO323_04t08501
	ZTRI_11.155	carbohydrate-binding module family 50	LysM domain (PF01476) 49->92, LysM domain (PF01476) 122->166, LysM domain (PF01476) 179->222			similar to carbohydrate-binding module family 50 protein	SP(Sec/SPI)	Non-effector	2.33274	5.03761	1.8021e-12	Secreted_Effector	IPO323 effector (Mg3LysM)	No	Yes	PDB,CDB,in planta	3,15,16,17		-5.03093	32.6934	6.57343e-56		Y		ZtritIPO323_04t03143			2.78685	5.61386e-05
	ZTRI_2.94	---NA---				predicted protein	SP(Sec/SPI)	Effector	2.32001	4.99337	1.13e-19	Secreted_Effector		No	Yes	No	15		-5.2585	38.2796	1.81e-86		Y		ZtritIPO323_04t05578
	AvrStb6								2.28453	4.87205	8.85577e-13	Secreted_Effector	IPO323 effector (AvrStb6)	No	No	No	13		-2.52489	5.75528	7.46251e-09		Y
	ZTRI_1.1747.1	hypothetical protein MYCGRDRAFT_90017				unspecified product	SP(Sec/SPI)	Effector	2.23886	4.72023	0.000694976	Secreted_Effector	IPO323 effector (Zt12)	No	Yes	No	17,19		-1.3242	2.50393	0.0809966		N		ZtritIPO323_04t01920
	ZTRI_7.387	cell wall				hypothetical protein	SP(Sec/SPI)	Effector	2.19592	4.58181	2.9434e-29	Secreted_Effector		Yes	No	Apoplast,CF,PDB,CDB,in planta	16,18		-2.75531	6.75199	1.70126e-53		Y		ZtritIPO323_04t11727
	ZTRI_6.613	hypothetical protein MYCGRDRAFT_94107				predicted protein	SP(Sec/SPI)	Effector	2.19336	4.5737	1.46957e-07	Secreted_Effector		No	Yes	PDB,CDB	15,16,17		-1.40472	2.64766	1.169e-05		Y		ZtritIPO323_04t11159	-2.09807	1.39716e-14	-2.1198	9.01314e-15	-2.37359	2.59381e-18
	ZTRI_5.850	small secreted				hypothetical protein	SP(Sec/SPI)	Non-effector	2.18656	4.5522	3.82078e-18	Secreted_Effector	IPO323 effector (Zt4_1)	Yes	Yes	Apoplast, PDB,CDB, in planta	14,16,17,18,19		-3.05823	8.32949	1.03718e-17		Y		ZtritIPO323_04t10439					-2.02536	6.17579e-08
	ZTRI_10.31	hypothetical protein MYCGRDRAFT_105826				predicted protein	SP(Sec/SPI)	Effector	2.17295	4.50944	1.30376e-16	Secreted_Effector		No	Yes	PDB,CDB, in planta	14,16,17		-0.810034	1.75325	0.0266348		N		ZtritIPO323_04t02372
	ZTRI_6.593	hypothetical protein TI39_contig4464g00002				hypothetical protein	SP(Sec/SPI)	Effector	2.16844	4.49536	5.65734e-09	Secreted_Effector		No	Yes	PDB,CDB, in planta	16,17		-0.683684	1.60624	0.220634		N		ZtritIPO323_04t11136	-2.26508	2.48527e-13	-2.13202	6.23611e-12	-2.81418	1.44684e-19
	ZTRI_12.10	hypothetical protein MYCGRDRAFT_96876				predicted protein	SP(Sec/SPI)	Effector	2.07792	4.22198	6.50459e-08	Secreted_Effector		No	No	No			-1.78608	3.44877	0.000237125		Y		ZtritIPO323_04t03590
	ZTRI_11.203	hypothetical protein MYCGRDRAFT_106106				hypothetical protein	OTHER	Effector	2.05346	4.151	0.00132222	Secreted_Effector		Yes	Yes	apoplast,PDB,CDB,in planta	14.16.18		-2.4254	5.37179	4.30562e-27		Y		ZtritIPO323_04t03203	-2.5561	0.00380608			-3.78095	1.29426e-05
	ZTRI_5.215	---NA---				predicted protein	SP(Sec/SPI)	Effector	2.01966	4.05488	0.00348548	Secreted_Effector		No	Yes	No	15		-1.75838	3.38318	0.00601063		Y		ZtritIPO323_04t09707	-3.96828	3.66171e-28	-3.5988	2.53709e-23	-4.216	8.64271e-32
	ZTRI_2.1	---NA---				predicted protein	SP(Sec/SPI)	Effector	1.99019	3.97291	2.46229e-08	Secreted_Effector		No	No	No			-3.03014	8.16888	5.42451e-08		Y		ZtritIPO323_04t05464	-2.00643	8.24561e-05
	ZTRI_4.865	ricin b lectin		proteolysis		hypothetical protein	SP(Sec/SPI)	Effector	1.96622	3.90743	0.00108937	Secreted_Effector		No	Yes	PDB,CDB,in planta	16,17		-3.1445	8.8428			NA		ZtritIPO323_04t09402
	ZTRI_9.292	---NA---				predicted protein	SP(Sec/SPI)	Effector	1.94314	3.84541	5.53588e-10	Secreted_Effector		No	No	No			-2.01452	4.04046	7.7779e-08		Y		ZtritIPO323_04t13480					-2.6585	1.03781e-11
	ZTRI_5.818	---NA---				predicted protein	SP(Sec/SPI)	Effector	1.92816	3.8057	1.49539e-06	Secreted_Effector		No	Yes	No	15		-2.52344	5.74951	2.30898e-10		Y		ZtritIPO323_04t10399	4.633	1.30527e-05	4.53908	2.11901e-05	2.63584	0.0145613
	ZTRI_11.31	---NA---				predicted protein	SP(Sec/SPI)	Effector	1.91448	3.76978	1.35703e-14	Secreted_Effector		No	No	No			-0.197296	1.14655	0.640166		N		.
	ZTRI_5.334	hypothetical protein MYCGRDRAFT_80332				predicted protein	SP(Sec/SPI)	Effector	1.85948	3.62877	1.25472e-05	Secreted_Effector		No	Yes	No	15		-3.25264	9.53109	1.42639e-17		Y		ZtritIPO323_04t09842
	ZTRI_4.289	---NA---				predicted protein	SP(Sec/SPI)	Effector	1.85079	3.60696	8.29076e-11	Secreted_Effector		No	No	No			-1.52254	2.87296	1.75833e-06		Y		ZtritIPO323_04t08754	-3.20302	5.41668e-08	-2.94324	6.71091e-07	-4.89719	4.3359e-17
	ZTRI_5.180	hypothetical protein MYCGRDRAFT_104404				predicted protein	SP(Sec/SPI)	Effector	1.74949	3.36239	3.63021e-14	Secreted_Effector	Homologue (ECP2)	No	Yes	PDB,CDB,in planta	2, 15,16,17		-1.68147	3.20754	9.65978e-08		Y		ZtritIPO323_04t09665
	ZTRI_10.178	---NA---				predicted protein	SP(Sec/SPI)	Effector	1.73433	3.32724	1.94507e-06	Secreted_Effector		No	Yes	No	15		-1.8303	3.5561	3.26891e-07		Y		ZtritIPO323_04t02537	2.82359	1.09351e-06	3.16136	5.04014e-08
	ZTRI_10.486	hypothetical protein MYCGRDRAFT_96389				predicted protein	SP(Sec/SPI)	Effector	1.72645	3.30913	9.46941e-07	Secreted_Effector		No	Yes	PDB,CDB	16,17		-2.88485	7.38627	7.3623e-09		Y		ZtritIPO323_04t02888
	ZTRI_10.280	hypothetical protein MYCGRDRAFT_96225				predicted protein	SP(Sec/SPI)	Effector	1.71982	3.29395	1.07327e-05	Secreted_Effector		No	No	No			-1.66325	3.16729	1.3965e-05		Y		ZtritIPO323_04t02654
	ZTRI_11.358	hypothetical protein TI39_contig73g00009	Pathogen effector; putative necrosis-inducing factor (PF14856) 38->142			hypothetical protein	SP(Sec/SPI)	Effector	1.68614	3.21794	1.43869e-07	Secreted_Effector	IPO323 effector (ZtNIP1)	No	Yes	No	5,15		-2.68598	6.43517	3.05611e-22		Y		ZtritIPO323_04t03375			-2.75438	8.3137e-22
	ZTRI_9.572	---NA---				predicted protein	SP(Sec/SPI)	Effector	1.67468	3.19249	1.6216e-05	Secreted_Effector		No	Yes	No	15		-1.17174	2.25284	0.00142063		Y		ZtritIPO323_04t13797
	ZTRI_3.667	hypothetical protein MYCGRDRAFT_70022		biological_process		hypothetical protein	SP(Sec/SPI)	Effector	1.61113	3.0549	7.77121e-05	Secreted_Effector		Yes	Yes	Apoplast,PDB,CDB,in planta	15,16,17.18		-0.918033	1.88954	0.0777172		N		ZtritIPO323_04t07897
	ZTRI_13.355	hypothetical protein MYCGRDRAFT_83081		defense response		hypothetical protein	SP(Sec/SPI)	Effector	1.60775	3.04777	1.63525e-07	Secreted_Effector		No	Yes	No	14,17		-1.27532	2.42052	0.000620331		Y		ZtritIPO323_04t04507
	ZTRI_7.299	hypothetical protein MYCGRDRAFT_105182				hypothetical protein	SP(Sec/SPI)	Effector	1.58494	2.99996	3.83995e-11	Secreted_Effector		No	Yes	PDB,CDB,in planta	14,16,17		-0.63461	1.55252	0.0498785		N		ZtritIPO323_04t11632
	ZTRI_2.242	hypothetical protein MYCGRDRAFT_107904	Pathogen effector; putative necrosis-inducing factor (PF14856) 45->146			hypothetical protein	SP(Sec/SPI)	Effector	1.58185	2.99354	1.84776e-08	Secreted_Effector	Homologue of CfEcp2 (Cladosporium fulvum, P=4e-09)	No	Yes	PDB,CDB	2,16,17		-1.6077	3.04766	9.7449e-05		Y		ZtritIPO323_04t05738					-2.03987	0.0235662
	ZTRI_5.652	hypothetical protein MYCGRDRAFT_93442				predicted protein	SP(Sec/SPI)	Effector	1.5765	2.98246	1.9092e-11	Secreted_Effector		No	No	No			-2.93666	7.65634	9.85974e-12		Y		ZtritIPO323_04t10204
	ZTRI_1.1189	hypothetical protein TI39_contig430g00007				predicted protein	SP(Sec/SPI)	Effector	1.48845	2.80587	0.00131131	Secreted_Effector		No	No	No			-2.15046	4.43971	0.0081669		Y		ZtritIPO323_04t01306
	ZTRI_9.156	hypothetical protein MYCGRDRAFT_105677				hypothetical protein	SP(Sec/SPI)	Effector	1.43101	2.69635	1.16094e-07	Secreted_Effector		Yes	Yes	apoplast,PDB,CDB,in planta	14,15,18		-1.3827	2.60756	9.7837e-05		Y		ZtritIPO323_04t13322
	ZTRI_6.615	---NA---				predicted protein	SP(Sec/SPI)	Effector	1.37117	2.58681	0.00113689	Secreted_Effector		No	No	No			-1.41236	2.66172	0.00356776		Y		ZtritIPO323_04t11161	-3.30741	3.45193e-14	-2.18524	6.88295e-07	-4.05762	1.10872e-20
	ZTRI_6.700	hypothetical protein TI39_contig5886g00004				predicted protein	SP(Sec/SPI)	Effector	1.35649	2.56062	0.000136277	Secreted_Effector		No	Yes	No	15		-0.536491	1.45044	0.235998		N		ZtritIPO323_04t11262
	ZTRI_6.417	hypothetical protein TI39_contig4225g00007				predicted protein	SP(Sec/SPI)	Effector	1.35262	2.55376	4.61392e-07	Secreted_Effector		No	No	No			-1.4178	2.67178	5.06668e-06		Y		ZtritIPO323_04t10933
	ZTRI_10.186	hypothetical protein MYCGRDRAFT_105896				predicted protein	SP(Sec/SPI)	Effector	1.35137	2.55155	9.90664e-08	Secreted_Effector		No	Yes	PDB,CDB,in planta	15,16,17		-0.361662	1.28491	0.356586		N		ZtritIPO323_04t02550
	ZTRI_4.664	hypothetical protein MYCGRDRAFT_94461				predicted protein	SP(Sec/SPI)	Effector	1.35077	2.55048	1.71592e-09	Secreted_Effector		No	No	No			-1.62281	3.07975	0.000571777		Y		ZtritIPO323_04t09174
	ZTRI_1.94	hypothetical protein MYCGRDRAFT_88665		transmembrane transport		predicted protein	SP(Sec/SPI)	Effector	1.33094	2.51566	0.0041573	Secreted_Effector		No	No	No			-2.5024	5.66625	0.000474209		Y		ZtritIPO323_04t00124	-2.32883	1.90024e-06	-2.09949	1.75218e-05	-2.16888	8.47572e-06
	ZTRI_3.122	---NA---				predicted protein	SP(Sec/SPI)	Effector	1.29721	2.45752	3.81597e-05	Secreted_Effector		No	No	No			-2.69756	6.48702	1.23052e-17		Y		ZtritIPO323_04t07264
	ZTRI_12.125	hypothetical protein MYCGRDRAFT_117738		DNA repair		predicted protein	SP(Sec/SPI)	Effector	1.29428	2.45255	3.16e-19	Secreted_Effector		No	No	No			-0.863608	1.81958	0.00204696		Y		ZtritIPO323_04t03723
	ZTRI_5.404	hypothetical protein MYCGRDRAFT_93246				predicted protein	SP(Sec/SPI)	Effector	1.24226	2.36569	0.00120446	Secreted_Effector		No	Yes	No	17		-2.40871	5.31	2.0023e-09		Y		ZtritIPO323_04t09921	3.42359	4.74831e-32			4.62615	6.37771e-58
	ZTRI_11.287	mucin-13-like isoform X4				hypothetical protein	SP(Sec/SPI)	Effector	1.14175	2.20648	0.0012363	Secreted_Effector		No	No	No			-1.48967	2.80825	0.000423842		Y		ZtritIPO323_04t03300	-2.73729	4.27425e-22	-2.66876	5.36283e-21	-2.82717	1.27495e-23
	ZTRI_7.832	---NA---				predicted protein	SP(Sec/SPI)	Effector	1.06068	2.08592	0.000227832	Secreted_Effector		No	No	No			-0.309758	1.2395	0.486779		N		ZtritIPO323_04t12255
	ZTRI_16.90	hypothetical protein MYCGRDRAFT_111761				predicted protein	SP(Sec/SPI)	Effector	1.05884	2.08325	0.00241574	Secreted_Effector		No	No	No			-0.558236	1.47247	0.212101		N		ZtritIPO323_04t05005
	ZTRI_6.224	---NA---				predicted protein	SP(Sec/SPI)	Effector	1.0303	2.04245	0.00123574	Secreted_Effector		No	Yes	No	15		-1.9931	3.98093	2.23635e-12		Y		.
	ZTRI_2.311	hypothetical protein MYCGRDRAFT_79286				predicted protein	SP(Sec/SPI)	Effector	0.920239	1.89243	0.00379478	Secreted_Effector		No	Yes	No	14,17		-2.80826	7.0044	2.1235e-17		Y		ZtritIPO323_04t05819	2.81052	4.42889e-10	4.08988	5.22288e-20
	ZTRI_2.1084	hypothetical protein MYCGRDRAFT_91164				predicted protein	SP(Sec/SPI)	Effector	0.805975	1.74833	0.00447611	Secreted_Effector		No	Yes	PDB	15,16		-0.804677	1.74675	0.0494665		N		ZtritIPO323_04t06670					-2.12693	0.000640502
	ZTRI_10.277	peptidase inhibitor i9				similar to peptidase inhibitor i9	OTHER	Non-effector	0.756757	1.68969	3.7249e-05	Secreted_Effector		-	-	-	-		-0.486238	1.40079	0.294683		N		ZtritIPO323_04t02651	-2.0409	0.000121135			-2.47492	2.5037e-06
	ZTRI_8.277	hypothetical protein MYCGRDRAFT_95085				predicted protein	SP(Sec/SPI)	Effector	0.747298	1.67865	0.00019451	Secreted_Effector		No	No	No			-1.18273	2.27006	0.00201092		Y		ZtritIPO323_04t12593
	ZTRI_5.628	hypothetical protein MYCGRDRAFT_96944				hypothetical protein	SP(Sec/SPI)	Effector	0.745634	1.67671	0.000344057	Secreted_Effector		No	Yes	No	17		-2.05239	4.14793	4.75e-07		Y		ZtritIPO323_04t10172
	ZTRI_6.502	hypothetical protein MYCGRDRAFT_94017				hypothetical protein	SP(Sec/SPI)	Effector	0.717151	1.64393	0.0034135	Secreted_Effector		No	No	CDB	16		-0.416279	1.33448	0.315482		N		ZtritIPO323_04t11026	-3.83457	5.82131e-23	-3.58814	3.30933e-20	-5.16291	2.01176e-40
	ZTRI_2.1116	hypothetical protein MYCGRDRAFT_108329				hypothetical protein	SP(Sec/SPI)	Effector	0.647406	1.56635	0.000343692	Secreted_Effector		No	Low	PDB,CDB	14,16		-0.286004	1.21926	0.362897		N		ZtritIPO323_04t06704
	ZTRI_4.622	---NA---				predicted protein	SP(Sec/SPI)	Effector	0.612446	1.52885	0.00894772	Secreted_Effector		No	Yes	No	15		-1.21615	2.32326	0.00212322		Y		ZtritIPO323_04t09124
	ZTRI_7.841	GMC oxidoreductase	GMC oxidoreductase (PF00732) 42->365, GMC oxidoreductase (PF05199) 477->621	oxidation-reduction process	oxidation-reduction process	similar to GMC oxidoreductase	SP(Sec/SPI)	Non-effector	4.05606	16.634	1.7918e-44	Secreted_Enzyme							-6.17493	72.2502	8.73872e-29		Y		ZtritIPO323_04t12270					-4.14978	1.36644e-15
	ZTRI_12.208	Di-copper centre-containing	Common central domain of tyrosinase (PF00264) 83->340	oxidation-reduction process	metabolic process	similar to tyrosinase precursor	SP(Sec/SPI)	Non-effector	3.61481	12.2509	1.42424e-28	Secreted_Enzyme							-5.52082	45.9126	4.52841e-138		Y		ZtritIPO323_04t03822	2.28242	4.10628e-08			2.66946	1.01406e-10
	ZTRI_3.698	aspergillopepsin-2 precursor like	Peptidase A4 family (PF01828) 40->241	proteolysis	proteolysis	similar to aspergillopepsin	SP(Sec/SPI)	Effector	3.22444	9.34659	4.68404e-20	Secreted_Enzyme							-3.44623	10.8998	1.93388e-13		Y		ZtritIPO323_04t07933					-2.04871	0.000115304
	ZTRI_7.148	carboxylesterase	Carboxylesterase family (PF00135) 22->480			similar to carboxylesterase	SP(Sec/SPI)	Non-effector	3.18246	9.07856	1.78147e-24	Secreted_Enzyme							0.6925	1.61608	0.0431211		N		ZtritIPO323_04t11454					-4.75651	3.24637e-15
	ZTRI_1.1780	Catalase peroxidase HPI	Peroxidase (PF00141) 125->447, Peroxidase (PF00141) 457->761	hydrogen peroxide catabolic process	response to oxidative stress	similar to peroxidase catalase	SP(Sec/SPI)	Non-effector	3.0505	8.28498	4.41011e-22	Secreted_Enzyme							-5.80284	55.8251	7.21177e-86		Y		ZtritIPO323_04t01956	2.10459	0.000122112	3.81638	1.92805e-12
	ZTRI_9.239	glycoside hydrolase family 72	Glucanosyltransferase (PF03198) 16->331	carbohydrate metabolic process		similar to 1	SP(Sec/SPI)	Non-effector	2.66376	6.33684	1.59144e-30	Secreted_Enzyme							-6.15145	71.0837	5.61267e-79		Y		ZtritIPO323_04t13416
	ZTRI_5.821	catalase-domain-containing	Catalase (PF00199) 63->438, Catalase-related immune-responsive (PF06628) 472->531	response to oxidative stress	response to oxidative stress	similar to catalase	SP(Sec/SPI)	Non-effector	2.61523	6.12722	3.55849e-08	Secreted_Enzyme							-5.72193	52.7803	2.60637e-34		Y		ZtritIPO323_04t10402					-3.25426	2.30868e-12
	ZTRI_2.142	peptidase M3A and thimet oligopeptidase F	Peptidase family M3 (PF01432) 250->756	proteolysis	proteolysis	similar to metallopeptidase MepB	SP(Sec/SPI)	Non-effector	2.59566	6.04466	9.20233e-32	Secreted_Enzyme							-2.33461	5.04413	1.92927e-19		Y		ZtritIPO323_04t05630	-3.62592	5.43623e-18	-2.83127	1.92944e-11	-4.432	2.59739e-26
	ZTRI_3.522	peptidase M3A and thimet oligopeptidase F	Peptidase family M3 (PF01432) 234->737	proteolysis	proteolysis	similar to metallopeptidase MepB	SP(Sec/SPI)	Non-effector	2.58233	5.98905	3.22186e-36	Secreted_Enzyme							-3.32683	10.034	6.05916e-57		Y		ZtritIPO323_04t07730
	ZTRI_13.42.1	carboxypeptidase S1	Serine carboxypeptidase (PF00450) 70->541	proteolysis	proteolysis	unspecified product	SP(Sec/SPI)	Non-effector	2.45765	5.49322	2.09663e-10	Secreted_Enzyme							-3.7629	13.5752	8.61279e-48		Y		ZtritIPO323_04t04149
	ZTRI_9.281	alpha beta-hydrolase	Carboxylesterase family (PF00135) 62->559			similar to extracellular lipase	SP(Sec/SPI)	Non-effector	2.3946	5.25831	1.72175e-12	Secreted_Enzyme							-2.6637	6.33657			NA		ZtritIPO323_04t13466
	ZTRI_4.530	aspartic protease	Eukaryotic aspartyl protease (PF00026) 95->461	proteolysis		hypothetical protein	SP(Sec/SPI)	Non-effector	2.35197	5.10521	5.17707e-12	Secreted_Enzyme							-4.52614	23.0412	5.27471e-60		Y		ZtritIPO323_04t09024
	ZTRI_12.201	tripeptidyl peptidase A	Pro-kumamolisin, activation domain (PF09286) 35->166	proteolysis	proteolysis	similar to tripeptidyl-peptidase	SP(Sec/SPI)	Non-effector	2.27947	4.85501	4.24135e-22	Secreted_Enzyme							-1.86439	3.64115	5.43232e-06		Y		ZtritIPO323_04t03815
	ZTRI_4.422	choline dehydrogenase	GMC oxidoreductase (PF00732) 44->351, GMC oxidoreductase (PF05199) 475->614	oxidation-reduction process	oxidation-reduction process	similar to choline dehydrogenase	SP(Sec/SPI)	Non-effector	2.24913	4.75397	4.30449e-25	Secreted_Enzyme							-1.64062	3.118	3.97321e-08		Y		ZtritIPO323_04t08904
	ZTRI_1.255	secreted chloroperoxidase	Peroxidase, family 2 (PF01328) 88->202	cellular oxidant detoxification		similar to aromatic peroxygenase	SP(Sec/SPI)	Non-effector	2.24596	4.74354	7.6956e-15	Secreted_Enzyme							-3.04506	8.2538	2.12272e-14		Y		ZtritIPO323_04t00310
	ZTRI_5.794	lipase 3 precursor	Carboxylesterase family (PF00135) 28->553			similar to lipase	SP(Sec/SPI)	Non-effector	2.20643	4.6153	1.73077e-18	Secreted_Enzyme							-2.0535	4.15112	9.15213e-08		Y		ZtritIPO323_04t10369
	ZTRI_1.693	peptidase s41 family		proteolysis		hypothetical protein	SP(Sec/SPI)	Non-effector	2.05261	4.14854	1.10595e-10	Secreted_Enzyme							-4.2817	19.45	4.3873e-32		Y		ZtritIPO323_04t00785					-2.30805	1.90072e-25
	ZTRI_7.286	Linoleate 11-lipoxygenase	Lipoxygenase (PF00305) 230->500	oxidation-reduction process	oxidation-reduction process	similar to manganese lipoxygenase	SP(Sec/SPI)	Non-effector	2.00139	4.00384	3.25719e-29	Secreted_Enzyme							-1.59442	3.01974	2.40209e-11		Y		ZtritIPO323_04t11616
	ZTRI_1.1994	Cu,Zn superoxide dismutase	Copper/zinc superoxide dismutase (SODC) (PF00080) 46->161	superoxide metabolic process	superoxide metabolic process	hypothetical protein	SP(Sec/SPI)	Non-effector	1.98833	3.96777	1.77e-24	Secreted_Enzyme							0.678575	1.60056	0.0179695		N		ZtritIPO323_04t02198
	ZTRI_3.103	cytochrome P450 3A9	Cytochrome P450 (PF00067) 35->484	oxidation-reduction process	oxidation-reduction process	similar to cytochrome p450	SP(Sec/SPI)	Non-effector	1.80459	3.49331	0.000534148	Secreted_Enzyme							-0.978907	1.97097	0.0037812		Y		ZtritIPO323_04t07242
	ZTRI_6.239	lipase 1 precursor	Secretory lipase (PF03583) 144->404	lipid catabolic process	lipid catabolic process	similar to lipase 1 precursor	SP(Sec/SPI)	Non-effector	1.78899	3.45573	0.00430536	Secreted_Enzyme							-3.03347	8.18779			NA		ZtritIPO323_04t10737	-2.41861	5.38787e-15	-3.15604	2.01401e-24	-2.09344	1.16847e-11
	ZTRI_8.276	chitin deacetylase	Polysaccharide deacetylase (PF01522) 105->220	carbohydrate metabolic process	carbohydrate metabolic process	hypothetical protein	SP(Sec/SPI)	Non-effector	1.75677	3.3794	8.10385e-15	Secreted_Enzyme							-1.97323	3.92646	7.81796e-09		Y		ZtritIPO323_04t12592					-2.59826	2.95911e-10
	ZTRI_1.1303	lysophospholipase Plb2	Lysophospholipase catalytic domain (PF01735) 115->610	phospholipid catabolic process	phospholipid catabolic process	similar to lysophospholipase	SP(Sec/SPI)	Non-effector	1.72482	3.30538	8.48629e-11	Secreted_Enzyme							-0.396483	1.3163	0.306042		N		ZtritIPO323_04t01434
	ZTRI_12.354	lipase 3				predicted protein	SP(Sec/SPI)	Non-effector	1.62759	3.08997	2.71302e-05	Secreted_Enzyme							-1.82535	3.54394	6.22229e-05		Y		ZtritIPO323_04t03984					2.59602	7.12349e-10
	ZTRI_2.530	aspartyl protease	Eukaryotic aspartyl protease (PF00026) 90->399	proteolysis		similar to Aspartic protease pep1	SP(Sec/SPI)	Non-effector	1.59553	3.02205	2.04418e-05	Secreted_Enzyme							-2.24231	4.73155	5.10382e-06		Y		ZtritIPO323_04t06056	-3.8436	7.61057e-31	-3.03397	7.84151e-20	-6.09699	3.74148e-69
	ZTRI_5.807	glycosyltransferase family 5	Alpha amylase, catalytic domain (PF00128) 98->342, Starch synthase catalytic domain (PF08323) 1155->1357	carbohydrate metabolic process	carbohydrate metabolic process	similar to alpha-1	SP(Sec/SPI)	Non-effector	1.54725	2.9226	4.51931e-08	Secreted_Enzyme							-3.73519	13.3169	6.04821e-21		Y		ZtritIPO323_04t10384					-2.71773	1.41795e-19
	ZTRI_2.590	alpha beta-hydrolase	Carboxylesterase family (PF00135) 28->501			similar to related to triacylglycerol lipase II precursor	SP(Sec/SPI)	Non-effector	1.50892	2.84597	5.76279e-08	Secreted_Enzyme							-2.80826	7.00441	3.70993e-10		Y		ZtritIPO323_04t06125
	ZTRI_1.1789	alpha amylase	Alpha amylase, catalytic domain (PF00128) 101->356, Starch synthase catalytic domain (PF08323) 1232->1432, Glycosyl transferases group 1 (PF00534) 1516->1621	carbohydrate metabolic process	carbohydrate metabolic process	similar to alpha 1	SP(Sec/SPI)	Non-effector	1.42622	2.68742	1.0915e-07	Secreted_Enzyme							-1.52257	2.87303	1.85552e-05		Y		ZtritIPO323_04t01966
	ZTRI_2.353	alpha beta-hydrolase	Serine carboxypeptidase (PF00450) 58->505	proteolysis	proteolysis	similar to carboxypeptidase s1	SP(Sec/SPI)	Non-effector	1.39794	2.63525	1.38877e-09	Secreted_Enzyme							-3.4774	11.1378	1.14855e-32		Y		ZtritIPO323_04t05866
	ZTRI_8.750	beta-lactamase family	Beta-lactamase (PF00144) 83->392			similar to beta-lactamase family protein	SP(Sec/SPI)	Non-effector	1.37793	2.59894	7.18215e-06	Secreted_Enzyme							-2.72383	6.60625	3.48999e-30		Y		ZtritIPO323_04t13138
	ZTRI_6.408	hypothetical protein MYCGRDRAFT_43487	Peroxidase, family 2 (PF01328) 68->107	cellular oxidant detoxification		similar to oxidase-like protein	SP(Sec/SPI)	Non-effector	1.27497	2.41993	0.000859424	Secreted_Enzyme							-2.0648	4.18377	1.11407e-05		Y		ZtritIPO323_04t10923	-2.45699	1.44953e-19	-2.44725	2.44518e-19	-2.83367	1.31349e-25
	ZTRI_1.1791	alpha beta-hydrolase	Carboxylesterase family (PF00135) 26->538			similar to carboxylesterase family protein	SP(Sec/SPI)	Non-effector	1.25905	2.39339	0.00109381	Secreted_Enzyme							-2.01983	4.05536	0.000161564		Y		ZtritIPO323_04t01968
	ZTRI_2.751	Di-copper centre-containing	Common central domain of tyrosinase (PF00264) 108->320	oxidation-reduction process	metabolic process	similar to tyrosinase central domain-containing protein	SP(Sec/SPI)	Non-effector	1.21062	2.31436	0.00652938	Secreted_Enzyme							-2.28404	4.8704	3.99737e-05		Y		ZtritIPO323_04t06309	-2.68843	1.1943e-11			-3.20978	9.03783e-16
	ZTRI_1.1605	glycoside hydrolase family 2	Glycosyl hydrolases family 2 (PF00703) 220->288	carbohydrate metabolic process	carbohydrate metabolic process	similar to glycoside hydrolase family 2 protein	SP(Sec/SPI)	Non-effector	1.14016	2.20406	3.92743e-13	Secreted_Enzyme							-0.806284	1.7487	0.00354068		Y		ZtritIPO323_04t01769
	ZTRI_10.518	glycoside hydrolase family 37	Trehalase (PF01204) 47->619	trehalose metabolic process	trehalose metabolic process	similar to glycoside hydrolase family 37 protein	SP(Sec/SPI)	Non-effector	1.10733	2.15446	0.00565033	Secreted_Enzyme							-1.32628	2.50755	0.00335024		Y		ZtritIPO323_04t02921	2.05943	9.15144e-07			2.55779	6.60275e-10
	ZTRI_12.216	PLC-like phosphodiesterase		lipid metabolic process	lipid metabolic process	similar to tat pathway signal sequence	SP(Sec/SPI)	Non-effector	1.07245	2.103	0.000818185	Secreted_Enzyme							-0.836332	1.78551	0.0503715		N		ZtritIPO323_04t03830
	ZTRI_5.803	extracellular glucoamylase	Glycosyl hydrolases family 15 (PF00723) 41->454, Starch binding domain (PF00686) 509->602	polysaccharide catabolic process	polysaccharide catabolic process	similar to glucoamylase/glucan 1	SP(Sec/SPI)	Non-effector	1.01287	2.01792	8.9279e-11	Secreted_Enzyme							0.402078	1.32141	0.277765		N		ZtritIPO323_04t10380	-3.02988	7.55224e-19	-2.85838	7.72619e-17	-2.80979	1.57169e-16
	ZTRI_1.437	glycoside hydrolase family 76	Glycosyl hydrolase family 76 (PF03663) 31->405	carbohydrate catabolic process	carbohydrate catabolic process	similar to glycoside hydrolase family 76 protein	SP(Sec/SPI)	Non-effector	0.984545	1.97869	0.000201519	Secreted_Enzyme							-2.52917	5.7724	5.8428e-13		Y		ZtritIPO323_04t00508	-2.19179	0.000289854			-3.59796	1.45088e-09
	ZTRI_9.431	Aspartic protease pep1 like	Eukaryotic aspartyl protease (PF00026) 91->404	proteolysis		similar to aspartic endopeptidase pep1	SP(Sec/SPI)	Non-effector	0.981171	1.97407	2.75262e-13	Secreted_Enzyme							-1.40109	2.64101	3.5665e-05		Y		ZtritIPO323_04t13643
	ZTRI_12.46	beta-lactamase transpeptidase	Beta-lactamase (PF00144) 99->412			similar to beta-lactamase/transpeptidase-like protein	SP(Sec/SPI)	Non-effector	0.954511	1.93792	3.148e-05	Secreted_Enzyme							-0.536496	1.45045	0.0167256		N		ZtritIPO323_04t03634
	ZTRI_13.240	glycoside hydrolase family 13	Alpha amylase, catalytic domain (PF00128) 59->418, Domain of unknown function (DUF3459) (PF11941) 511->599	carbohydrate metabolic process	carbohydrate metabolic process	similar to alpha-glucosidase	OTHER	Non-effector	0.929281	1.90433	0.000759706	Secreted_Enzyme							-0.766593	1.70125	0.000914646		Y		ZtritIPO323_04t04369
	ZTRI_8.645	Carboxypeptidase 2	Zinc carboxypeptidase (PF00246) 73->208	proteolysis	proteolysis	similar to carboxypeptidase 2	SP(Sec/SPI)	Non-effector	0.910731	1.88	3.26131e-08	Secreted_Enzyme							-1.61219	3.05715	1.16232e-10		Y		ZtritIPO323_04t13011
	ZTRI_11.451	acid protease		proteolysis		hypothetical protein	SP(Sec/SPI)	Non-effector	0.806654	1.74915	0.000284288	Secreted_Enzyme							-0.353596	1.27774	0.27149		N		ZtritIPO323_04t03485					-2.4547	2.54566e-10
	ZTRI_7.513	chitinase-3 1				hypothetical protein	SP(Sec/SPI)	Non-effector	0.803986	1.74592	0.00305266	Secreted_Enzyme							-1.30028	2.46277	0.00510118		Y		ZtritIPO323_04t11874	-2.35146	1.2532e-10	-2.63656	6.53122e-13	-2.02694	2.68276e-08
	ZTRI_2.940	glycoside hydrolase family 125	Metal-independent alpha-mannosidase (GH125) (PF06824) 75->499			similar to glycoside hydrolase family 125 protein	SP(Sec/SPI)	Non-effector	0.799561	1.74057	0.000286921	Secreted_Enzyme							-1.39083	2.62229	1.04004e-05		Y		ZtritIPO323_04t06513
	ZTRI_9.169	dipeptidase domain-containing	Peptidase family C69 (PF03577) 23->264	proteolysis	proteolysis	similar to peptidase U34	SP(Sec/SPI)	Non-effector	0.793323	1.73306	0.000552399	Secreted_Enzyme							-0.959227	1.94427	0.00345781		Y		ZtritIPO323_04t13337					2.48621	2.82702e-12
	ZTRI_3.584	alpha-1,3-glucan synthase	Alpha amylase, catalytic domain (PF00128) 100->382, Starch synthase catalytic domain (PF08323) 1200->1357	carbohydrate metabolic process	carbohydrate metabolic process	similar to alpha-1	SP(Sec/SPI)	Non-effector	0.790309	1.72944	0.00154698	Secreted_Enzyme							-1.05715	2.08081	0.0023701		Y		ZtritIPO323_04t07797
	ZTRI_12.228	triacylglycerol lipase	Carboxylesterase family (PF00135) 27->515			similar to triacylglycerol lipase	SP(Sec/SPI)	Non-effector	0.721001	1.64833	0.00372015	Secreted_Enzyme							-0.525972	1.4399	0.163951		N		ZtritIPO323_04t03842
	ZTRI_13.156	heme peroxidase	Peroxidase (PF00141) 63->262	response to oxidative stress	response to oxidative stress	similar to ligninase h2 precursor	SP(Sec/SPI)	Non-effector	0.711483	1.63749	0.0019065	Secreted_Enzyme							-1.09797	2.14053	0.00809443		Y		ZtritIPO323_04t04281	-2.78894	7.75824e-08			-4.86905	3.1327e-21
	ZTRI_2.1110	alpha beta-hydrolase	Carboxylesterase family (PF00135) 218->676			hypothetical protein	SP(Sec/SPI)	Non-effector	0.638504	1.55671	0.0021062	Secreted_Enzyme							-0.776844	1.71338	0.0307199		N		ZtritIPO323_04t06697
	ZTRI_2.766	glycosyltransferase family 2	Myosin head (motor domain) (PF00063) 193->280, Cytochrome b5-like Heme/Steroid binding domain (PF00173) 796->883, Chitin synthase (PF03142) 1037->1544, DEK C terminal domain (PF08766) 1695->1749	microtubule-based movement		similar to chitin synthase	OTHER	Non-effector	0.586805	1.50192	0.00310332	Secreted_Enzyme							-0.169713	1.12483	0.649194		N		ZtritIPO323_04t06328					-2.07453	9.43159e-18
	ZTRI_2.1017	glycoside hydrolase family 5	Cellulase (glycosyl hydrolase family 5) (PF00150) 75->387	carbohydrate metabolic process	carbohydrate metabolic process	similar to cellulase (glycoside hydrolase family 5) protein	SP(Sec/SPI)	Non-effector	2.88852	7.40509	7.48511e-10	Secreted_PCWDE	Cellulase	No	No	No			-1.89403	3.71671	0.0226015		N		ZtritIPO323_04t06598
	ZTRI_9.456	cellobiose dehydrogenase	GMC oxidoreductase (PF00732) 30->301, GMC oxidoreductase (PF05199) 418->548	oxidation-reduction process	oxidation-reduction process	similar to cellobiose dehydrogenase	SP(Sec/SPI)	Non-effector	2.26353	4.80166	5.7443e-16	Secreted_PCWDE	Cellulase	Yes	Yes	PDB,CDB, in planta	41,42,43		-3.2151	9.28629	9.06293e-25		Y		ZtritIPO323_04t13673	-2.8913	3.74864e-10	-3.00571	8.25891e-11	-3.00344	6.16172e-11
	ZTRI_3.871	glycoside hydrolase family 3	Glycosyl hydrolase family 3 N terminal domain (PF00933) 117->351, Glycosyl hydrolase family 3 C-terminal domain (PF01915) 411->679, Fibronectin type III-like domain (PF14310) 736->807	carbohydrate metabolic process	carbohydrate metabolic process	similar to beta-glucosidase g	SP(Sec/SPI)	Non-effector	0.893209	1.8573	0.00312338	Secreted_PCWDE	Cellulase	No	Yes	CDB, in planta	15,16		-0.590575	1.50585	0.00319186		Y		ZtritIPO323_04t08128					-2.40053	8.37011e-09
	ZTRI_5.466	glycoside hydrolase family 7	Glycosyl hydrolase family 7 (PF00840) 21->444	cellulose catabolic process	carbohydrate metabolic process	similar to 1	SP(Sec/SPI)	Non-effector	0.819026	1.76421	0.00419917	Secreted_PCWDE	Cellulase	Yes	Yes	CDB, in planta	12,15,16,17,18		-0.856832	1.81106	0.0739244		N		ZtritIPO323_04t09990	-3.47509	7.86781e-31	-3.17006	7.17325e-26	-3.4344	2.53837e-30
	ZTRI_3.997	glycoside hydrolase family 5	Cellulase (glycosyl hydrolase family 5) (PF00150) 22->311	carbohydrate metabolic process	carbohydrate metabolic process	similar to glycoside hydrolase family 5 protein	SP(Sec/SPI)	Non-effector	0.810329	1.75361	0.00965643	Secreted_PCWDE	Cellulase	Yes	Yes	PDB,CDB, in planta	12,15,16,17,18		-1.70629	3.26321	1.08222e-05		Y		ZtritIPO323_04t08270	2.05428	5.16451e-05			2.12533	2.51263e-05
	ZTRI_1.920	glycoside hydrolase family 132	Beta-glucosidase (SUN family) (PF03856) 150->412			similar to SUN domain protein (Uth1)	SP(Sec/SPI)	Non-effector	0.596484	1.51203	2.83269e-09	Secreted_PCWDE	Cellulase	-	-	-			0.122072	1.0883	0.673309		N		ZtritIPO323_04t01024					-3.697	1.66186e-09
	ZTRI_2.663	Chain A like	Cutinase (PF01083) 38->213	metabolic process	metabolic process	similar to Chain A	SP(Sec/SPI)	Non-effector	2.78519	6.89326	3.64764e-29	Secreted_PCWDE	Cutinase	No	Yes	PDB,CDB, in planta	12,15,16,17		-3.26537	9.61552	1.27139e-19		Y		ZtritIPO323_04t06212
	ZTRI_4.190	ferulic acid Esterase Feruloyl esterase precursor	Tannase and feruloyl esterase (PF07519) 206->670	cell wall macromolecule catabolic process		hypothetical protein	SP(Sec/SPI)	Non-effector	4.22615	18.7153	6.08864e-33	Secreted_PCWDE	Hemicellulase	No	Yes	PDB,CDB, in planta	15,16		-8.16604	287.225	8.96442e-102		Y		ZtritIPO323_04t08649
	ZTRI_3.552	glycoside hydrolase family 17	Glycosyl hydrolases family 17 (PF00332) 26->286	carbohydrate metabolic process	carbohydrate metabolic process	similar to glycoside hydrolase family 17 protein	SP(Sec/SPI)	Effector	2.12794	4.37093	9.65014e-08	Secreted_PCWDE	Hemicellulase	No	Yes	PDB,CDB, in planta	16,17		-1.6514	3.14138	0.000148299		Y		ZtritIPO323_04t07763
	ZTRI_1.968	glycoside hydrolase family 27 carbohydrate-binding module family 35	Alpha galactosidase A (PF16499) 42->312	carbohydrate metabolic process	carbohydrate metabolic process	similar to glycoside hydrolase family 27 carbohydrate-binding module family 35 protein	SP(Sec/SPI)	Non-effector	1.1545	2.22607	3.45845e-05	Secreted_PCWDE	Hemicellulase	No	Yes	CDB, in planta	15,16		-1.32303	2.50191	0.000108405		Y		ZtritIPO323_04t01075
	ZTRI_6.445	endo-1,4-beta-xylanase ( )	Glycosyl hydrolases family 11 (PF00457) 45->223	xylan catabolic process		similar to endo-beta-1	SP(Sec/SPI)	Effector	0.912984	1.88294	0.00627808	Secreted_PCWDE	Hemicellulase	Yes	Yes	CDB,in planta	12,16,17,18		-2.05559	4.15713	7.40674e-07		Y		ZtritIPO323_04t10967			-2.14204	2.3833e-08
	ZTRI_4.687	glycoside hydrolase family 51	Alpha-L-arabinofuranosidase C-terminal domain (PF06964) 436->631, RNA recognition motif. (a.k.a. RRM, RBD, or RNP domain) (PF00076) 867->934, RNA recognition motif. (a.k.a. RRM, RBD, or RNP domain) (PF00076) 988->1057	mRNA cis splicing, via spliceosome	mRNA processing	hypothetical protein	SP(Sec/SPI)	Non-effector	0.628129	1.54556	0.0002961	Secreted_PCWDE	Hemicellulase	No	Yes	CDB, in planta	12,16,17		-0.00958398	1.00667	0.969729		N		ZtritIPO323_04t09199
	ZTRI_1.1480	glycoside hydrolase family 55	Pectate lyase superfamily protein (PF12708) 69->288, Pectate lyase superfamily protein (PF12708) 430->497			similar to exo-beta-1	SP(Sec/SPI)	Non-effector	2.74496	6.70372	1.51512e-52	Secreted_PCWDE	Pectinase	No	Yes	PDB,CDB, in planta	15,16		-3.48152	11.1697	1.01111e-35		Y		ZtritIPO323_04t01627
	ZTRI_10.114	glycoside hydrolase family 2	Glycosyl hydrolases family 2, sugar binding domain (PF02837) 116->223, Glycosyl hydrolases family 2 (PF00703) 237->315, Glycosyl hydrolases family 2, TIM barrel domain (PF02836) 356->485	carbohydrate metabolic process	carbohydrate metabolic process	similar to glycoside hydrolase family 2	SP(Sec/SPI)	Non-effector	2.69237	6.46375	4.96101e-07	Secreted_PCWDE	Pectinase	No	No	No			-2.52912	5.77221	0.000419105		Y		ZtritIPO323_04t02463					2.21309	3.28065e-08
	ZTRI_3.971	alpha-N-arabinofuranosidase B	Alpha-L-arabinofuranosidase B, catalytic (PF09206) 24->330	L-arabinose metabolic process	arabinan metabolic process	similar to alpha-L-arabinofuranosidase	SP(Sec/SPI)	Effector	1.41514	2.66685	5.37013e-10	Secreted_PCWDE	Pectinase	Yes	Yes	CDB, in planta	12,15,16,18,25		-1.2597	2.39446	0.000416025		Y		ZtritIPO323_04t08243
	ZTRI_3.932	glycoside hydrolase family 105	Glycosyl Hydrolase Family 88 (PF07470) 60->424			similar to cell wall glycosyl hydrolase YteR	SP(Sec/SPI)	Non-effector	0.790222	1.72934	7.18659e-08	Secreted_PCWDE	Pectinase	No	No	CDB,PDB	16		-0.463114	1.37851	0.025203		N		ZtritIPO323_04t08201
	ZTRI_3.277	glycoside hydrolase family 3	WSC domain (PF01822) 42->121, Glycosyl hydrolase family 3 N terminal domain (PF00933) 218->470, Glycosyl hydrolase family 3 C-terminal domain (PF01915) 510->735	carbohydrate metabolic process	carbohydrate metabolic process	similar to glycoside hydrolase family 3 protein	SP(Sec/SPI)	Non-effector	0.667683	1.58852	5.64315e-05	Secreted_PCWDE	Pectinase	No	No	CDB,PDB	16		-0.698309	1.6226	0.00337339		Y		ZtritIPO323_04t07445
	ZTRI_8.699	Zn(II)2Cys6 transcription factor		regulation of transcription from RNA polymerase II promoter		predicted protein	OTHER	Non-effector	6.08128	67.7091	2.69027e-40	Transcription factor							-5.79701	55.6	1.07288e-26		Y		ZtritIPO323_04t13074	-5.74132	1.84823e-53	-4.72974	2.95562e-37	-6.30534	6.10413e-63
	ZTRI_1.2069	Fungal transcriptional regulatory N-terminal		regulation of transcription from RNA polymerase II promoter		predicted protein	OTHER	Non-effector	4.25045	19.0332	3.30201e-19	Transcription factor							-5.34637	40.6835	5.62292e-28		Y		ZtritIPO323_04t02279
	ZTRI_2.563	C6 transcription factor (Mut3)	Fungal Zn(2)-Cys(6) binuclear cluster domain (PF00172) 25->58, Fungal specific transcription factor domain (PF04082) 248->388	regulation of transcription from RNA polymerase II promoter	regulation of transcription, DNA-templated	hypothetical protein	OTHER	Non-effector	3.94175	15.3669	9.28665e-24	Transcription factor							-1.31404	2.48636	0.0211653		N		ZtritIPO323_04t06097	2.53358	1.21583e-10	2.63376	2.46746e-11	2.6884	6.51047e-12
	ZTRI_11.230	fungal Zn binuclear cluster domain-containing	Fungal Zn(2)-Cys(6) binuclear cluster domain (PF00172) 53->88	regulation of transcription from RNA polymerase II promoter	regulation of transcription, DNA-templated	hypothetical protein	OTHER	Non-effector	3.30019	9.85048	2.8052e-16	Transcription factor							-2.55468	5.87536	2.33641e-06		Y		ZtritIPO323_04t03233
	ZTRI_1.1139	C2H2 and C2HC zinc finger	Zinc finger, C2H2 type (PF00096) 302->324, Zinc finger, C2H2 type (PF00096) 330->355			hypothetical protein	OTHER	Non-effector	3.26573	9.61797	1.3e-51	Transcription factor	Homologue of NcFlbC (Neurospora crassa, P= 4e-59), controls VELVET factor Vos1/VosA						-2.29587	4.91049	1.59e-06		Y		ZtritIPO323_04t01251	-2.54863	5.25e-09	-2.19729	5.57e-07	-2.73728	3e-10
	ZTRI_11.169	hypothetical protein TI39_contig348g00034				hypothetical protein	OTHER	Non-effector	3.19908	9.18374	1.28202e-54	Transcription factor	Homologue of Bcyoh1 (Botrytis cinerea, P=2e-33) - regulating secondary metabolism						-3.25224	9.52845	2.89587e-31		Y		ZtritIPO323_04t03160	-2.88602	7.97791e-11	-2.17234	1.24936e-06	-4.54155	4.99564e-25
	ZTRI_11.527	#NAME?	NmrA-like family (PF05368) 5->245			similar to nmrA-like family protein	OTHER	Non-effector	3.17819	9.05171	1.85384e-16	Transcription factor							-3.79095	13.8417	1.05431e-11		Y		ZtritIPO323_04t03575
	ZTRI_2.1124	hypothetical protein TI39_contig859g00004	Fungal Zn(2)-Cys(6) binuclear cluster domain (PF00172) 21->58	regulation of transcription from RNA polymerase II promoter	regulation of transcription, DNA-templated	hypothetical protein	OTHER	Non-effector	3.02611	8.1461	9.01518e-29	Transcription factor							-2.6274	6.1791	1.9002e-17		Y		ZtritIPO323_04t06713					-2.28053	9.83731e-19
	ZTRI_7.453	Genome poly	Fungal specific transcription factor domain (PF11951) 222->621	regulation of transcription from RNA polymerase II promoter		hypothetical protein	OTHER	Non-effector	2.92925	7.61715	6.18145e-13	Transcription factor							-2.14611	4.42633			NA		ZtritIPO323_04t11806
	ZTRI_5.20	fungal specific transcription factor domain	Fungal Zn(2)-Cys(6) binuclear cluster domain (PF00172) 15->52, Fungal specific transcription factor domain (PF04082) 285->377	regulation of transcription from RNA polymerase II promoter	regulation of transcription, DNA-templated	similar to fungal specific transcription factor domain protein	OTHER	Non-effector	2.7641	6.79326	1.29575e-17	Transcription factor							-2.01248	4.03475	0.000121996		Y		ZtritIPO323_04t09470	4.15711	1.75723e-33	2.08761	2.5873e-09	3.98263	4.43034e-31
	ZTRI_2.1054	Amino acid transporter	BTB/POZ domain (PF00651) 11->110			hypothetical protein	OTHER	Non-effector	2.65271	6.28847	9.24878e-39	Transcription factor							-4.30049	19.705	1.03529e-40		Y		ZtritIPO323_04t06637
	ZTRI_3.689	BTB POZ domain containing				hypothetical protein	OTHER	Effector	2.6028	6.07465	1.98673e-11	Transcription factor							-2.6606	6.32298	2.45318e-06		Y		ZtritIPO323_04t07922	-6.56578	6.34632e-28	-5.18434	5.30382e-18	-7.4082	7.79094e-35
	ZTRI_3.434	hypothetical protein MYCGRDRAFT_38100, partial	BTB/POZ domain (PF00651) 31->89, BTB/POZ domain (PF00651) 279->382			hypothetical protein	OTHER	Non-effector	2.52243	5.74549	1.71e-17	Transcription factor							-1.64998	3.13829	7.81e-09		Y		ZtritIPO323_04t07618	-4.38434	9.78e-24	-3.62829	1.34e-16	-4.62052	2.16e-26
	ZTRI_10.4	c6 transcription factor		regulation of transcription, DNA-templated		hypothetical protein	OTHER	Effector	2.42219	5.35983	8.73962e-06	Transcription factor							2.60654	6.09042	3.26053e-08		Y		ZtritIPO323_04t02339			2.7704	1.1237e-05
	ZTRI_11.100	hypothetical protein TI39_contig4128g00015	Fungal Zn(2)-Cys(6) binuclear cluster domain (PF00172) 369->394	regulation of transcription from RNA polymerase II promoter	regulation of transcription, DNA-templated	hypothetical protein	OTHER	Non-effector	2.41662	5.33917	2.06e-29	Transcription factor							-2.13682	4.39791	2.15e-10		Y		ZtritIPO323_04t03080
	ZTRI_1.443	zinc knuckle transcription factor	Zinc knuckle (PF00098) 88->104, Zinc knuckle (PF00098) 283->298, Zinc knuckle (PF00098) 365->381			hypothetical protein	OTHER	Non-effector	2.09618	4.27574	0.00435665	Transcription factor							-0.658559	1.57851	0.398988		N		ZtritIPO323_04t00514
	ZTRI_7.537	#NAME?	NmrA-like family (PF05368) 6->269			similar to NmrA-like family domain-containing protein 1	OTHER	Non-effector	2.0648	4.18377	3.39164e-05	Transcription factor							-2.38766	5.23309	7.6862e-08		Y		ZtritIPO323_04t11901	-2.94947	1.22682e-06			-3.60338	2.38881e-09
	ZTRI_3.461	hypothetical protein MYCGRDRAFT_103692	Velvet factor (PF11754) 231->295, Velvet factor (PF11754) 297->408			hypothetical protein	OTHER	Non-effector	2.04719	4.133	3.68557e-25	Transcription factor	ZtVosA.2 (= BcVEL4 in Botrytis cinerea, P=1e-33; AnVosA in Aspergillus nidulans, P=2e-22)						-6.19088	73.0535	5.85576e-41		Y		ZtritIPO323_04t07650					-3.54428	3.27017e-14
	ZTRI_13.145	bZIP transcription factor	bZIP transcription factor (PF00170) 123->176	regulation of transcription from RNA polymerase II promoter	regulation of transcription, DNA-templated	similar to similar to transcription factor bZIP	OTHER	Non-effector	2.04039	4.11357	1.53925e-17	Transcription factor							-1.93645	3.82762	1.80118e-12		Y		ZtritIPO323_04t04269					-2.35692	2.46178e-05
	ZTRI_5.380	Zn2 Cys6 DNA-binding	Fungal Zn(2)-Cys(6) binuclear cluster domain (PF00172) 86->117, Fungal specific transcription factor domain (PF11951) 261->408	regulation of transcription from RNA polymerase II promoter	regulation of transcription, DNA-templated	similar to C6 finger domain protein	OTHER	Non-effector	2.0335	4.09398	8.19416e-11	Transcription factor							-1.91686	3.776	1.40948e-06		Y		ZtritIPO323_04t09893
	ZTRI_2.342	Arginine metabolism regulation II	Fungal Zn(2)-Cys(6) binuclear cluster domain (PF00172) 19->57, Fungal specific transcription factor domain (PF11951) 193->623	regulation of transcription from RNA polymerase II promoter	regulation of transcription, DNA-templated	similar to C6 zinc finger domain protein	OTHER	Non-effector	1.99961	3.99893	5.19817e-65	Transcription factor							-2.42518	5.37098	5.69936e-37		Y		ZtritIPO323_04t05854
	ZTRI_3.864	S-adenosyl-L-methionine-dependent methyltransferase	Methyltransferase domain (PF13489) 312->418	methylation		hypothetical protein	OTHER	Non-effector	1.96186	3.89565	2.85336e-35	Transcription factor	Homologue of AnLaeA (Aspergillus nidulans , P=9e-52); VELVET complex						-3.05135	8.2899	1.84369e-22		Y		ZtritIPO323_04t08119
	ZTRI_2.479	transcription factor C6 like	Fungal Zn(2)-Cys(6) binuclear cluster domain (PF00172) 19->52, Fungal specific transcription factor domain (PF11951) 139->276	regulation of transcription from RNA polymerase II promoter	regulation of transcription, DNA-templated	similar to transcription factor C6 RosA	OTHER	Non-effector	1.91351	3.76725	9.99258e-15	Transcription factor	Homologue of YlZnc1 (Yarrowia lipolytica, P=5e-11)						-3.02115	8.11816	1.43165e-13		Y		ZtritIPO323_04t06003	-2.48876	2.50286e-11	-3.01669	6.16808e-16	-2.32093	4.27695e-10
	ZTRI_9.157	zf-ZPR1-domain-containing	ZPR1 zinc-finger domain (PF03367) 45->201, ZPR1 zinc-finger domain (PF03367) 284->452			similar to zinc finger protein zpr1	OTHER	Non-effector	1.81704	3.52358	8.65348e-12	Transcription factor							-1.59451	3.01991	9.02444e-08		Y		ZtritIPO323_04t13323
	ZTRI_4.269	C6 zinc finger domain	Fungal Zn(2)-Cys(6) binuclear cluster domain (PF00172) 12->43	regulation of transcription from RNA polymerase II promoter	regulation of transcription, DNA-templated	similar to c6 zinc finger domain-containing protein	OTHER	Non-effector	1.73254	3.32313	9.75543e-08	Transcription factor							-2.25999	4.78989	1.91049e-05		Y		ZtritIPO323_04t08729
	ZTRI_3.664	Transcription activator of gluconeogenesis ERT1	Fungal Zn(2)-Cys(6) binuclear cluster domain (PF00172) 142->173	regulation of transcription from RNA polymerase II promoter	regulation of transcription, DNA-templated	hypothetical protein	OTHER	Non-effector	1.69414	3.23584	1.51579e-10	Transcription factor							-1.80737	3.50003	4.39704e-06		Y		ZtritIPO323_04t07893
	ZTRI_2.1233	DNA binding				hypothetical protein	OTHER	Non-effector	1.68966	3.2258	1.04e-11	Transcription factor							-3.43287	10.7993	6.28e-19		Y		ZtritIPO323_04t06838			2.85816	7.38e-18
	ZTRI_2.105	Basic leucine zipper		nucleocytoplasmic transport		hypothetical protein	OTHER	Non-effector	1.68096	3.2064	8.28776e-05	Transcription factor							-0.187541	1.13882	0.630623		N		ZtritIPO323_04t05590
	ZTRI_6.180	ankyrin repeat				hypothetical protein	OTHER	Effector	1.63875	3.11395	5.47811e-12	Transcription factor							-0.96105	1.94673	4.36161e-05		Y		ZtritIPO323_04t10661
	ZTRI_10.360	BTB POZ fold	BTB/POZ domain (PF00651) 16->86			hypothetical protein	OTHER	Non-effector	1.61067	3.05394	1.89894e-13	Transcription factor							-1.68702	3.2199	2.38624e-10		Y		ZtritIPO323_04t02744
	ZTRI_3.671	HIT MYND zinc finger	MYND finger (PF01753) 34->82			similar to HIT/MYND zinc finger-like protein	OTHER	Effector	1.60417	3.04021	4.04333e-08	Transcription factor							-0.54239	1.45638	0.118092		N		ZtritIPO323_04t07901	2.44347	6.46684e-09	2.39416	1.47871e-08	2.87127	5.74747e-12
	ZTRI_5.440	C2H2 and C2HC zinc finger	Fungal specific transcription factor domain (PF04082) 617->831	transcription, DNA-templated	transcription, DNA-templated	similar to C2H2 transcription factor	OTHER	Non-effector	1.52022	2.86836	1.22964e-07	Transcription factor							-1.22497	2.33751	0.00301941		Y		ZtritIPO323_04t09961
	ZTRI_13.159	C6 zinc finger domain containing	Fungal Zn(2)-Cys(6) binuclear cluster domain (PF00172) 12->41, Fungal specific transcription factor domain (PF11951) 168->271, Fungal specific transcription factor domain (PF11951) 345->466	regulation of transcription from RNA polymerase II promoter	regulation of transcription, DNA-templated	similar to Acriflavine sensitivity control protein acr-2	OTHER	Non-effector	1.51028	2.84865	2.09187e-10	Transcription factor							-1.56757	2.96405	0.00129177		Y		ZtritIPO323_04t04284
	ZTRI_11.292	BTB POZ fold	BTB/POZ domain (PF00651) 25->114			hypothetical protein	OTHER	Effector	1.50032	2.82906	1.84776e-08	Transcription factor							-1.36194	2.5703	2.19858e-07		Y		ZtritIPO323_04t03306
	ZTRI_6.374	transcription factor HOG pathway	MIF4G domain (PF02854) 314->508, MA3 domain (PF02847) 616->737			similar to nuclear protein	OTHER	Non-effector	1.4598	2.7507	6.68943e-05	Transcription factor							-0.99141	1.98813	3.40349e-05		Y		ZtritIPO323_04t10886
	ZTRI_2.1086	#NAME?	NmrA-like family (PF05368) 6->264			hypothetical protein	OTHER	Effector	1.45152	2.73495	0.000124056	Transcription factor							0.0216333	1.01511	0.969022		N		ZtritIPO323_04t06672			2.39123	2.20004e-05
	ZTRI_10.509	transcription factor	Zinc finger, C2H2 type (PF00096) 11->33, Fungal Zn(2)-Cys(6) binuclear cluster domain (PF00172) 82->114, Fungal specific transcription factor domain (PF04082) 292->339	regulation of transcription, DNA-templated	regulation of transcription, DNA-templated	hypothetical protein	OTHER	Non-effector	1.44084	2.71479	1.85426e-11	Transcription factor							-0.793764	1.73359	0.0369563		N		ZtritIPO323_04t02911	4.00261	1.11733e-18	3.01917	4.43188e-11	5.21437	4.29927e-31
	ZTRI_15.33	C6 transcription factor	Fungal specific transcription factor domain (PF11951) 54->417	regulation of transcription from RNA polymerase II promoter		hypothetical protein	OTHER	Non-effector	1.42596	2.68694	5.27082e-05	Transcription factor							-2.38513	5.22392	1.32099e-05		Y		ZtritIPO323_04t04764
	ZTRI_4.386	C2H2 type zinc finger domain-containing	Zinc-finger of C2H2 type (PF12874) 84->107, C2H2 type zinc-finger (2 copies) (PF12756) 210->308			similar to C2H2 type zinc finger domain-containing protein	OTHER	Non-effector	1.40069	2.64028	1.72833e-09	Transcription factor							-1.42004	2.67593	1.30453e-07		Y		ZtritIPO323_04t08862	-4.02375	5.06935e-28	-3.93053	1.12551e-26	-3.35997	4.1219e-20
	ZTRI_3.524	transcription factor C6 like	Fungal Zn(2)-Cys(6) binuclear cluster domain (PF00172) 28->65, Fungal specific transcription factor domain (PF04082) 239->402	regulation of transcription from RNA polymerase II promoter	regulation of transcription, DNA-templated	similar to transcription factor C6	OTHER	Non-effector	1.39431	2.62863	2.33136e-21	Transcription factor							-1.42321	2.68182	3.22638e-10		Y		ZtritIPO323_04t07732
	ZTRI_3.909	hypothetical protein MYCGRDRAFT_17373, partial	BTB/POZ domain (PF00651) 14->98			similar to BTB/POZ domain protein	OTHER	Effector	1.36633	2.57813	1.25104e-08	Transcription factor							-2.16033	4.47018	7.41816e-09		Y		ZtritIPO323_04t08173	-2.11803	6.32536e-07	-2.26446	1.10114e-07	-2.03556	1.56547e-06
	ZTRI_1.103	fungal specific transcription factor domain	Fungal Zn(2)-Cys(6) binuclear cluster domain (PF00172) 27->61, Fungal specific transcription factor domain (PF04082) 221->408	regulation of transcription from RNA polymerase II promoter	regulation of transcription, DNA-templated	similar to C6 transcription factor	OTHER	Non-effector	1.34061	2.53259	1.8414e-21	Transcription factor	Homologue of BcMrr1 (Botrytis cinerea, P=2e-42) - involved in fungicide resistance						-1.00001	2.00001	0.000372149		Y		ZtritIPO323_04t00133	2.36731	5.86006e-12	2.37663	5.6447e-12	2.36403	5.13597e-12
	ZTRI_1.878	rna polymerase iii subunit c11	Transcription factor S-II (TFIIS) (PF01096) 101->141	tRNA transcription from RNA polymerase III promoter	transcription, DNA-templated	hypothetical protein	OTHER	Effector	1.32992	2.51389	4.60897e-07	Transcription factor							-0.717421	1.64424	0.0227153		N		ZtritIPO323_04t00981
	ZTRI_4.662	fungal specific transcription factor domain	Fungal Zn(2)-Cys(6) binuclear cluster domain (PF00172) 83->121, Fungal specific transcription factor domain (PF04082) 333->580	regulation of transcription from RNA polymerase II promoter	regulation of transcription, DNA-templated	similar to fungal specific transcription factor domain-containing protein	OTHER	Non-effector	1.32524	2.50575	1.2685e-11	Transcription factor							-1.55312	2.9345	1.91985e-05		Y		ZtritIPO323_04t09171
	ZTRI_1.1795	C6 zinc finger domain	Fungal Zn(2)-Cys(6) binuclear cluster domain (PF00172) 29->59, Fungal specific transcription factor domain (PF11951) 114->238	regulation of transcription from RNA polymerase II promoter	regulation of transcription, DNA-templated	hypothetical protein	OTHER	Non-effector	1.32476	2.50491	6.68606e-29	Transcription factor							-0.690892	1.61428	0.0955702		N		ZtritIPO323_04t01972	2.43963	6.46055e-15	2.85186	7.86578e-20	2.64101	2.1743e-17
	ZTRI_2.1013	sexual development activator	Velvet factor (PF11754) 36->100, Velvet factor (PF11754) 109->225	regulation of transcription, DNA-templated		similar to sexual development activator VeA	OTHER	Non-effector	1.29915	2.46084	2.82447e-13	Transcription factor	ZtMve1 (= AnVeA in A. nidulans; P=4e-90)				36		-1.40215	2.64295	0.000483809		Y		ZtritIPO323_04t06594	-2.18791	3.52187e-09			-2.85219	8.44681e-15
	ZTRI_11.49	c2h2 finger domain containing	Zinc-finger double-stranded RNA-binding (PF12171) 50->76	carbohydrate metabolic process		similar to c2h2 finger domain containing protein	OTHER	Non-effector	1.29349	2.4512	2.30376e-20	Transcription factor							-0.916955	1.88813	0.000102591		Y		ZtritIPO323_04t03021
	ZTRI_1.952	C2H2 transcription factor (TFIIIA)	Zinc finger, C2H2 type (PF00096) 95->120, Zinc finger, C2H2 type (PF00096) 161->185			hypothetical protein	OTHER	Non-effector	1.23893	2.36023	2.03612e-05	Transcription factor							-0.709748	1.63552	0.0081669		Y		ZtritIPO323_04t01057
	ZTRI_1.1494	b-zip transcription factor		regulation of transcription, DNA-templated		hypothetical protein	OTHER	Non-effector	1.21903	2.32789	5.67323e-06	Transcription factor							-2.31809	4.98672	2.60088e-08		Y		ZtritIPO323_04t01642
	ZTRI_11.297	initiation factor 2	Zinc knuckle (PF00098) 541->556, Elongation factor Tu GTP binding domain (PF00009) 876->1034, Translation-initiation factor 2 (PF11987) 1208->1301	nucleocytoplasmic transport		hypothetical protein	OTHER	Non-effector	1.21718	2.32492	8.0688e-11	Transcription factor							-0.652663	1.57207	0.000261152		Y		ZtritIPO323_04t03311
	ZTRI_1.1470	cross-pathway control 1	Basic region leucine zipper (PF07716) 183->223	regulation of transcription, DNA-templated	regulation of transcription, DNA-templated	hypothetical protein	OTHER	Non-effector	1.18966	2.28099	5.55886e-22	Transcription factor							-2.22125	4.66299	6.23476e-25		Y		ZtritIPO323_04t01615	-4.09272	1.84424e-22	-3.20754	3.11468e-14	-4.53102	1.99695e-27
	ZTRI_3.777	C6 finger domain	Fungal Zn(2)-Cys(6) binuclear cluster domain (PF00172) 22->57	regulation of transcription from RNA polymerase II promoter	regulation of transcription, DNA-templated	similar to C6 finger domain protein	OTHER	Non-effector	1.18624	2.27559	2.45822e-13	Transcription factor							0.21403	1.15992	0.538176		N		ZtritIPO323_04t08022
	ZTRI_11.185	transcription factor Cmr1	Zinc finger, C2H2 type (PF00096) 4->23, Zinc finger, C2H2 type (PF00096) 48->70, Fungal Zn(2)-Cys(6) binuclear cluster domain (PF00172) 96->128	regulation of transcription from RNA polymerase II promoter	regulation of transcription, DNA-templated	similar to transcription factor cmr1	OTHER	Non-effector	1.1516	2.22161	1.98363e-05	Transcription factor							-1.28277	2.43306	1.72265e-05		Y		ZtritIPO323_04t03181
	ZTRI_10.548	hypothetical protein MYCGRDRAFT_96434	Chromatin modification-related protein EAF7 (PF07904) 48->169	regulation of transcription, DNA-templated	regulation of transcription, DNA-templated	hypothetical protein	OTHER	Non-effector	1.14372	2.20949	5.93425e-13	Transcription factor							-0.696662	1.62075	0.0497053		N		ZtritIPO323_04t02958			2.35416	1.81798e-08	2.19267	1.35316e-07
	ZTRI_1.516	bzip transcription factor like	Aft1 osmotic stress response (OSM) domain (PF11785) 66->113, Aft1 HRA domain (PF11786) 138->205, Aft1 HRR domain (PF11787) 211->297, bZIP transcription factor (PF00170) 423->480	positive regulation of transcription from RNA polymerase II promoter in response to maltose	regulation of transcription, DNA-templated	similar to transcription factor bZIP AtfA	OTHER	Non-effector	1.1286	2.18647	5.84253e-07	Transcription factor	Homologue of BcATF1 (Botrytis cinerea, P=9e-47)						-1.17889	2.26402	0.000585927		Y		ZtritIPO323_04t00593
	ZTRI_10.519	fungal specific transcription factor domain-containing	Fungal Zn(2)-Cys(6) binuclear cluster domain (PF00172) 8->46, Fungal specific transcription factor domain (PF04082) 172->425	regulation of transcription, DNA-templated	regulation of transcription, DNA-templated	similar to C6 transcription factor	OTHER	Non-effector	1.12359	2.17889	0.00759139	Transcription factor							-0.71866	1.64565	0.0419925		N		ZtritIPO323_04t02922
	ZTRI_6.295	transcriptional co-activator	Transcriptional regulator of RNA polII, SAGA, subunit (PF12767) 43->311			similar to transcriptional coactivator hfi1	OTHER	Non-effector	1.1208	2.17468	6.49264e-05	Transcription factor							-0.434072	1.35104	0.652051		N		ZtritIPO323_04t10797	2.30072	5.82546e-14	2.40511	4.5323e-15	2.3649	8.97354e-15
	ZTRI_2.46	BTB POZ	BTB/POZ domain (PF00651) 60->123			similar to BTB/POZ domain containing protein	OTHER	Non-effector	1.11899	2.17195	1.01701e-09	Transcription factor							-0.844192	1.79526	0.000415502		Y		ZtritIPO323_04t05525
	ZTRI_5.695	transcription factor				hypothetical protein	OTHER	Non-effector	1.11489	2.16579	0.000571175	Transcription factor							-0.966358	1.9539	0.0128749		N		ZtritIPO323_04t10256					-3.01623	2.07288e-11
	ZTRI_1.559	60S ribosomal L6	Zinc finger, C2H2 type (PF00096) 652->676	positive regulation of proteasomal ubiquitin-dependent protein catabolic process		hypothetical protein	OTHER	Non-effector	1.11383	2.16419	0.00447944	Transcription factor							-1.05718	2.08086	0.0301301		N		ZtritIPO323_04t00636	-4.86227	1.55342e-21	-4.16065	4.82138e-16	-3.99464	4.35848e-15
	ZTRI_7.315	C2H2 and C2HC zinc finger				similar to C2H2 and C2HC zinc finger	OTHER	Non-effector	1.08325	2.1188	5.74182e-08	Transcription factor							-0.2512	1.1902	0.617615		N		ZtritIPO323_04t11649	-2.13924	3.4738e-12			-2.57023	5.47234e-17
	ZTRI_6.494	histidine kinase HHK2p	PAS fold (PF08447) 999->1078, His Kinase A (phospho-acceptor) domain (PF00512) 1301->1365, Histidine kinase-, DNA gyrase B-, and HSP90-like ATPase (PF02518) 1412->1530, Response regulator receiver domain (PF00072) 1860->1976	phosphorylation	phosphorelay signal transduction system	similar to histidine kinase-like protein	OTHER	Non-effector	1.06862	2.09743	0.00033466	Transcription factor							-1.01593	2.02221	0.0139241		N		ZtritIPO323_04t11018
	ZTRI_2.860	DNA binding regulatory	Zinc finger, C2H2 type (PF00096) 61->81, Zinc finger, C2H2 type (PF00096) 87->110, Fungal specific transcription factor domain (PF04082) 531->873	transcription, DNA-templated	transcription, DNA-templated	similar to DNA binding regulatory protein AmdX	OTHER	Non-effector	1.06182	2.08757	2.76739e-07	Transcription factor							-0.779015	1.71596	0.0492886		N		ZtritIPO323_04t06429
	ZTRI_1.497	transcription elongation factor SPT6	Acidic N-terminal SPT6 (PF14632) 44->133, Helix-turn-helix DNA-binding domain of SPT6 (PF14641) 308->415, Holliday-junction resolvase-like of SPT6 (PF14639) 716->875, Helix-hairpin-helix motif (PF14635) 879->985, Death-like domain of SPT6 (PF14878) 994->1109, SH2 domain (PF14633) 1205->1414	regulation of transcription from RNA polymerase II promoter	regulation of transcription by RNA polymerase II	similar to transcription elongation factor spt6	OTHER	Non-effector	1.04599	2.06479	1.716e-05	Transcription factor							-0.322151	1.25019	0.18677		N		ZtritIPO323_04t00574
	ZTRI_1.1631	C6 finger domain	Fungal Zn(2)-Cys(6) binuclear cluster domain (PF00172) 68->102, Fungal specific transcription factor domain (PF11951) 134->302	regulation of transcription from RNA polymerase II promoter	regulation of transcription, DNA-templated	hypothetical protein	OTHER	Non-effector	1.03798	2.05334	3.14906e-07	Transcription factor							-1.22516	2.33781	0.0218072		N		ZtritIPO323_04t01797
	ZTRI_2.8	C6 transcription factor	Fungal specific transcription factor domain (PF04082) 48->247	regulation of transcription, DNA-templated	transcription, DNA-templated	hypothetical protein	OTHER	Non-effector	1.03721	2.05225	0.00034892	Transcription factor							-0.512931	1.42695	0.216795		N		ZtritIPO323_04t05472	2.51197	2.30153e-11	2.76477	1.99977e-13	2.85907	1.86503e-14
	ZTRI_2.1091	Transcription fungi	Fungal Zn(2)-Cys(6) binuclear cluster domain (PF00172) 19->51, Fungal specific transcription factor domain (PF04082) 298->361	regulation of transcription from RNA polymerase II promoter	regulation of transcription, DNA-templated	similar to transcription factor C6	OTHER	Non-effector	1.03337	2.04681	7.3162e-08	Transcription factor							-0.733536	1.66271	0.0700064		N		ZtritIPO323_04t06678
	ZTRI_3.85	transcription initiation factor iib	TFIIB zinc-binding (PF08271) 199->242, Transcription factor TFIIB repeat (PF00382) 308->377, Transcription factor TFIIB repeat (PF00382) 426->495	regulation of transcription from RNA polymerase II promoter		hypothetical protein	OTHER	Non-effector	1.02956	2.0414	6.26614e-18	Transcription factor							-1.04956	2.0699	0.0001462		Y		ZtritIPO323_04t07221
	ZTRI_2.851	fungal specific transcription factor domain-containing	Fungal Zn(2)-Cys(6) binuclear cluster domain (PF00172) 120->151, Fungal specific transcription factor domain (PF04082) 285->543	regulation of transcription, DNA-templated	regulation of transcription, DNA-templated	hypothetical protein	OTHER	Non-effector	1.02354	2.03291	3.95154e-16	Transcription factor							-0.693329	1.61701	0.0620051		N		ZtritIPO323_04t06420
	ZTRI_1.213	forkhead domain-containing	Forkhead domain (PF00250) 259->331	regulation of transcription, DNA-templated	regulation of transcription, DNA-templated	hypothetical protein	OTHER	Non-effector	1.0165	2.023	1.43083e-07	Transcription factor							-0.621328	1.53829	0.0513324		N		ZtritIPO323_04t00265	-2.32597	1.67611e-17			-2.11919	6.84505e-15
	ZTRI_12.410	hypothetical protein MYCGRDRAFT_97212	Ankyrin repeats (3 copies) (PF12796) 867->967, Zinc finger, C2H2 type (PF00096) 1176->1199			hypothetical protein	OTHER	Non-effector	1.0156	2.02175	0.000965107	Transcription factor							-0.139582	1.10159	0.679492		N		ZtritIPO323_04t04055					-2.47188	2.86876e-24
	ZTRI_1.730	transcription factor Cys6	Fungal Zn(2)-Cys(6) binuclear cluster domain (PF00172) 10->46, Fungal specific transcription factor domain (PF11951) 205->498	regulation of transcription from RNA polymerase II promoter	regulation of transcription, DNA-templated	hypothetical protein	OTHER	Non-effector	1.01038	2.01444	1.26717e-11	Transcription factor							-1.17681	2.26077	0.00276883		Y		ZtritIPO323_04t00827
	ZTRI_4.626	C6 transcription factor	Fungal Zn(2)-Cys(6) binuclear cluster domain (PF00172) 34->69	regulation of transcription from RNA polymerase II promoter	regulation of transcription, DNA-templated	hypothetical protein	OTHER	Non-effector	1.00803	2.01116	0.000205865	Transcription factor							-0.91554	1.88628	0.0977592		N		ZtritIPO323_04t09129
	ZTRI_5.235	C6 finger domain	Fungal Zn(2)-Cys(6) binuclear cluster domain (PF00172) 105->145	regulation of transcription from RNA polymerase II promoter	regulation of transcription, DNA-templated	hypothetical protein	OTHER	Non-effector	0.989042	1.98487	8.51593e-10	Transcription factor							-1.1716	2.25261	0.00236722		Y		ZtritIPO323_04t09729
	ZTRI_3.34	C6 transcription factor	Fungal specific transcription factor domain (PF04082) 212->439	regulation of transcription from RNA polymerase II promoter	transcription, DNA-templated	hypothetical protein	OTHER	Non-effector	0.979884	1.97231	4.491e-12	Transcription factor							-0.521061	1.43501	0.16954		N		ZtritIPO323_04t07163	-2.99869	2.09269e-12	-2.79775	6.47195e-11	-2.80197	4.38031e-11
	ZTRI_1.7	RNA polymerase Rpc34	RNA polymerase Rpc34 subunit (PF05158) 32->387	regulation of transcription from RNA polymerase III promoter	transcription by RNA polymerase III	similar to DNA-directed RNA polymerase III subunit Rpc34	OTHER	Non-effector	0.97228	1.96194	1.41417e-06	Transcription factor							-0.871978	1.83017	0.001768		Y		ZtritIPO323_04t00009
	ZTRI_4.465	helicase swr1	HSA (PF07529) 425->478, SNF2 family N-terminal domain (PF00176) 892->1183, Helicase conserved C-terminal domain (PF00271) 1443->1556			similar to helicase swr1	OTHER	Non-effector	0.969775	1.95854	0.000316578	Transcription factor							-0.510638	1.42468	0.11304		N		ZtritIPO323_04t08951
	ZTRI_3.964	hypothetical protein MYCGRDRAFT_108836				hypothetical protein	OTHER	Non-effector	0.946265	1.92688	2.43829e-12	Transcription factor							-0.975341	1.96611	0.000139118		Y		ZtritIPO323_04t08235
	ZTRI_10.547	zinc finger	Zinc finger, C2H2 type (PF00096) 161->185, Zinc finger, C2H2 type (PF00096) 195->218	positive regulation of transcription, DNA-templated		hypothetical protein	OTHER	Non-effector	0.919819	1.89188	1.76897e-14	Transcription factor							-0.558546	1.47278	0.178336		N		ZtritIPO323_04t02957
	ZTRI_7.76	transcriptional regulatory pro-1	Fungal Zn(2)-Cys(6) binuclear cluster domain (PF00172) 41->74, Fungal specific transcription factor domain (PF11951) 286->684	regulation of transcription from RNA polymerase II promoter	regulation of transcription, DNA-templated	similar to transcriptional regulatory protein pro-1	OTHER	Non-effector	0.914539	1.88497	3.57714e-05	Transcription factor	Homologue of AnNosA (Aspergillus nidulans; P= 0.0)						-4.7431	26.7803	7.14959e-41		Y		ZtritIPO323_04t11374	-3.10515	1.08531e-32	-2.02991	1.0915e-14	-4.67785	1.6594e-72
	ZTRI_2.844.1	DNA binding	Fungal Zn(2)-Cys(6) binuclear cluster domain (PF00172) 145->176	regulation of transcription from RNA polymerase II promoter	regulation of transcription, DNA-templated	unspecified product	OTHER	Non-effector	0.902509	1.86931	9.76e-05	Transcription factor							-0.697714	1.62193	0.000284683		Y		ZtritIPO323_04t06413
	ZTRI_5.681	C2H2 finger domain	Fungal specific transcription factor domain (PF04082) 495->748	transcription, DNA-templated	transcription, DNA-templated	similar to C2H2 finger domain protein	OTHER	Non-effector	0.894301	1.85871	2.22433e-12	Transcription factor							-1.71665	3.28672	2.60477e-10		Y		ZtritIPO323_04t10241
	ZTRI_1.882	Basic-leucine zipper (bZIP) transcription factor		regulation of transcription, DNA-templated	regulation of transcription, DNA-templated	similar to transcription factor bZIP MeaB	OTHER	Non-effector	0.892622	1.85655	0.000926565	Transcription factor							-0.0499195	1.03521	0.891067		N		ZtritIPO323_04t00985	-2.04638	3.97928e-13			-2.3513	5.01569e-17
	ZTRI_1.2033	Zn(II)2Cys6 cluster transcripitional activator	Fungal Zn(2)-Cys(6) binuclear cluster domain (PF00172) 16->52, Fungal specific transcription factor domain (PF04082) 185->406	regulation of transcription from RNA polymerase II promoter	regulation of transcription, DNA-templated	hypothetical protein	OTHER	Non-effector	0.872512	1.83085	2.11074e-07	Transcription factor							-1.0443	2.06237	0.00714318		Y		ZtritIPO323_04t02241
	ZTRI_4.612	zinc finger containing		regulation of transcription, DNA-templated		hypothetical protein	OTHER	Non-effector	0.863844	1.81988	0.000395319	Transcription factor							-1.38265	2.60747	2.8147e-06		Y		ZtritIPO323_04t09114	-5.56404	7.09711e-62	-4.04321	3.40229e-33	-5.98229	2.41828e-71
	ZTRI_12.152	regulatory cys-3 bZIP transcription factor ( )	Basic region leucine zipper (PF07716) 146->196	regulation of transcription, DNA-templated	regulation of transcription, DNA-templated	similar to regulatory protein cys-3/bZIP transcription factor (MetR)	OTHER	Non-effector	0.841322	1.79169	4.17104e-05	Transcription factor							-0.36496	1.28785	0.376448		N		ZtritIPO323_04t03757
	ZTRI_1.2066	fungal specific transcription factor domain-containing				hypothetical protein	OTHER	Non-effector	0.832099	1.78027	0.00263586	Transcription factor							-1.0211	2.02946	2.53763e-05		Y		ZtritIPO323_04t02275
	ZTRI_8.717	SAGA-associated factor 73	SCA7, zinc-binding domain (PF08313) 11->60, SCA7, zinc-binding domain (PF08313) 74->125, SCA7, zinc-binding domain (PF08313) 130->185, SCA7, zinc-binding domain (PF08313) 186->248, SCA7, zinc-binding domain (PF08313) 248->303, SCA7, zinc-binding domain (PF08313) 308->365, Ubiquitin carboxyl-terminal hydrolase (PF00443) 1295->1665	protein deubiquitination	protein deubiquitination	hypothetical protein	OTHER	Non-effector	0.823639	1.76986	0.00218533	Transcription factor							-0.252177	1.191	0.459881		N		ZtritIPO323_04t13098
	ZTRI_5.333	Arginase deacetylase	Histone deacetylase domain (PF00850) 236->587	positive regulation of transcription from RNA polymerase II promoter		hypothetical protein	OTHER	Non-effector	0.813016	1.75688	2.33917e-06	Transcription factor							0.218993	1.16392	0.54465		N		ZtritIPO323_04t09841
	ZTRI_9.316	fork head transcription	Forkhead domain (PF00250) 431->511	regulation of transcription from RNA polymerase II promoter	regulation of transcription, DNA-templated	hypothetical protein	OTHER	Non-effector	0.793577	1.73337	0.00781367	Transcription factor							-0.694853	1.61872	0.0039005		Y		ZtritIPO323_04t13510
	ZTRI_1.659	c2h2 finger domain	Zinc finger, C2H2 type (PF00096) 85->107, Zinc finger, C2H2 type (PF00096) 112->136	positive regulation of transcription from RNA polymerase II promoter		hypothetical protein	OTHER	Non-effector	0.793458	1.73322	4.53182e-05	Transcription factor							-0.132625	1.09629	0.76971		N		ZtritIPO323_04t00750	-2.47775	1.24993e-08	-2.18146	6.30468e-07	-2.44485	1.68897e-08
	ZTRI_3.593	hypothetical protein MYCGRDRAFT_91768	Homeobox KN domain (PF05920) 377->416	regulation of transcription, DNA-templated	regulation of transcription, DNA-templated	hypothetical protein	OTHER	Non-effector	0.774525	1.71063	1.66694e-07	Transcription factor							-1.70286	3.25545	3.10206e-11		Y		ZtritIPO323_04t07806
	ZTRI_2.360	TFIIH basal transcription factor subunit SSL1	Ssl1-like (PF04056) 90->291, TFIIH C1-like domain (PF07975) 370->436	phosphorylation of RNA polymerase II C-terminal domain	nucleotide-excision repair	similar to TFIIH basal transcription factor complex	OTHER	Non-effector	0.767607	1.70244	6.53574e-14	Transcription factor							0.377128	1.29875	0.0576998		N		ZtritIPO323_04t05873
	ZTRI_6.290	Transcription fungi	Fungal specific transcription factor domain (PF04082) 120->296	transcription, DNA-templated	transcription, DNA-templated	hypothetical protein	OTHER	Non-effector	0.766924	1.70164	4.78992e-08	Transcription factor							-0.964532	1.95143	0.0191943		N		ZtritIPO323_04t10792
	ZTRI_10.62	trichome differentiation GL1	Myb-like DNA-binding domain (PF00249) 6->51, Myb-like DNA-binding domain (PF00249) 61->100			similar to trichome differentiation protein GL1	OTHER	Non-effector	0.761532	1.69529	0.000629595	Transcription factor							0.806791	1.74932	1.74813e-05		Y		ZtritIPO323_04t02405	2.24394	0.000115127			2.64816	4.33795e-06
	ZTRI_7.1	nf-x1 finger transcription factor like	NF-X1 type zinc finger (PF01422) 282->298, NF-X1 type zinc finger (PF01422) 338->355, NF-X1 type zinc finger (PF01422) 415->426, NF-X1 type zinc finger (PF01422) 479->496, NF-X1 type zinc finger (PF01422) 534->547, NF-X1 type zinc finger (PF01422) 590->608, NF-X1 type zinc finger (PF01422) 703->726, R3H domain (PF01424) 843->898	regulation of transcription, DNA-templated	regulation of transcription, DNA-templated	hypothetical protein	OTHER	Non-effector	0.733409	1.66256	4.74875e-05	Transcription factor							-1.21818	2.32653	3.26903e-09		Y		ZtritIPO323_04t11288	-3.73019	2.63628e-28	-3.5092	3.90062e-25	-3.61593	7.28689e-27
	ZTRI_8.409	C6 transcription factor	Fungal Zn(2)-Cys(6) binuclear cluster domain (PF00172) 17->52, Fungal specific transcription factor domain (PF04082) 141->286	regulation of transcription from RNA polymerase II promoter	regulation of transcription, DNA-templated	similar to transcription factor C6	OTHER	Non-effector	0.723246	1.65089	0.00112899	Transcription factor							-1.15084	2.22043	0.0357789		N		ZtritIPO323_04t12737
	ZTRI_1.1173	c6 finger domain	Fungal Zn(2)-Cys(6) binuclear cluster domain (PF00172) 174->208	regulation of transcription from RNA polymerase II promoter	regulation of transcription, DNA-templated	hypothetical protein	OTHER	Non-effector	0.718641	1.64563	4.1e-11	Transcription factor							-0.486687	1.40122	0.0270278		N		ZtritIPO323_04t01289					-2.51268	5.04e-10
	ZTRI_8.229	transcription factor Cys6	Fungal specific transcription factor domain (PF04082) 178->360	transcription, DNA-templated	transcription, DNA-templated	hypothetical protein	OTHER	Non-effector	0.705126	1.63029	0.0022101	Transcription factor							-2.43829	5.41999	3.4882e-11		Y		ZtritIPO323_04t12542					-2.15733	5.07125e-07
	ZTRI_1.1442	CCCH zinc finger	Zinc finger C-x8-C-x5-C-x3-H type (and similar) (PF00642) 271->293			similar to CCCH zinc finger protein	OTHER	Non-effector	0.694646	1.61849	2.82706e-05	Transcription factor							-0.145883	1.10641	0.540545		N		ZtritIPO323_04t01584	-2.09072	4.31034e-11			-2.09137	3.52346e-11
	ZTRI_3.991	fungal specific transcription factor domain-containing	Fungal Zn(2)-Cys(6) binuclear cluster domain (PF00172) 15->50, Fungal specific transcription factor domain (PF04082) 195->448	regulation of transcription from RNA polymerase II promoter	regulation of transcription, DNA-templated	similar to Nitrogen assimilation transcription factor nit-4	OTHER	Non-effector	0.693324	1.61701	0.000690029	Transcription factor							-0.207245	1.15448	0.723669		N		ZtritIPO323_04t08263
	ZTRI_1.1114	bZIP transcription factor	bZIP transcription factor (PF00170) 172->228, Transcription factor PAP1 (PF08601) 262->468, Transcription factor PAP1 (PF08601) 478->660	positive regulation of transcription from RNA polymerase II promoter in response to menadione	regulation of transcription, DNA-templated	hypothetical protein	OTHER	Non-effector	0.689952	1.61323	1.59825e-09	Transcription factor	Homologue of BcBap1 (Botrytis cinerea, P=7e-68) - oxidative stress response						-0.77664	1.71314	3.96117e-06		Y		ZtritIPO323_04t01226
	ZTRI_3.692	hypothetical protein TI39_contig410g00001	Homeobox domain (PF00046) 184->240			hypothetical protein	OTHER	Non-effector	0.664531	1.58505	1.56914e-06	Transcription factor							-0.586306	1.5014	0.0898541		N		ZtritIPO323_04t07925
	ZTRI_8.204	C6 zinc finger domain	Fungal Zn(2)-Cys(6) binuclear cluster domain (PF00172) 19->53	regulation of transcription from RNA polymerase II promoter	regulation of transcription, DNA-templated	similar to C6 zinc finger domain-containing protein	OTHER	Non-effector	0.653907	1.57342	1.56364e-06	Transcription factor							-0.767356	1.70215	0.00449275		Y		ZtritIPO323_04t12510
	ZTRI_4.653	C2HC5 finger	Putative zinc finger motif, C2HC5-type (PF06221) 256->307	regulation of transcription, DNA-templated	regulation of transcription, DNA-templated	similar to C2HC5 finger protein	OTHER	Non-effector	0.653002	1.57244	2.71416e-05	Transcription factor							-0.980266	1.97283	1.74236e-05		Y		ZtritIPO323_04t09159
	ZTRI_1.824	zinc finger				hypothetical protein	OTHER	Non-effector	0.641343	1.55978	0.000125375	Transcription factor							-0.735926	1.66547	2.53688e-06		Y		ZtritIPO323_04t00925
	ZTRI_9.538	GATA transcription factor like	GATA zinc finger (PF00320) 119->152, GATA zinc finger (PF00320) 267->299	regulation of transcription, DNA-templated	regulation of transcription, DNA-templated	similar to GATA transcription factor	OTHER	Non-effector	0.635844	1.55385	0.000921826	Transcription factor							0.152333	1.11137	0.625513		N		ZtritIPO323_04t13757	-2.0224	1.40746e-08
	ZTRI_1.1467	transcription initiation factor subunit TAF1	Protein of unknown function (DUF3591) (PF12157) 473->935	RNA polymerase II transcriptional preinitiation complex assembly		similar to transcription factor TFIID complex 145 kDa subunit	OTHER	Non-effector	0.630412	1.54801	2.6339e-05	Transcription factor							-0.160866	1.11796	0.730874		N		ZtritIPO323_04t01612
	ZTRI_1.1668	zinc finger transcription factor ace1				hypothetical protein	OTHER	Non-effector	0.629729	1.54727	2.18922e-07	Transcription factor	Homologue of BcAce1 (Botrytis cinerea, P= 2e-105), NcAce1 (Neurospora crassa, P=2e-110) - catabolic repressor						-1.35219	2.553	5.78912e-06		Y		ZtritIPO323_04t01836	-3.64841	1.50111e-12	-2.79192	7.94396e-08	-4.46073	2.98599e-18
	ZTRI_9.587	cell division control	Myb-like DNA-binding domain (PF13921) 9->69, pre-mRNA splicing factor component (PF11831) 424->626	cell division		similar to pre-mRNA splicing factor cef-1	OTHER	Non-effector	0.616225	1.53286	0.00122852	Transcription factor							-0.16573	1.12173	0.503551		N		ZtritIPO323_04t13813
	ZTRI_9.603	zinc finger ring fyve phd-type				hypothetical protein	OTHER	Non-effector	0.606173	1.52222	0.00329296	Transcription factor							-0.809828	1.753	0.0415075		N		ZtritIPO323_04t13831	-3.08071	3.16685e-13			-3.49489	1.02209e-16
	ZTRI_2.187	transcription factor				similar to transcription factor C2H2 Con7	OTHER	Non-effector	0.603524	1.51942	0.000855347	Transcription factor							-0.563162	1.4775	0.0245114		N		ZtritIPO323_04t05678	-2.1193	1.36143e-08	-2.22752	2.63172e-09	-2.15825	6.21658e-09
	ZTRI_5.365	BTB POZ domain containing	BTB/POZ domain (PF00651) 73->167			hypothetical protein	OTHER	Unlikely effector	0.603038	1.51891	7.02795e-07	Transcription factor							-0.971979	1.96153	2.59005e-07		Y		ZtritIPO323_04t09875	-2.25521	7.02728e-30	-2.14833	4.0251e-27	-2.45192	3.14301e-35
	ZTRI_4.498	PRO1A C6 Zink-finger	Fungal specific transcription factor domain (PF11951) 359->554	regulation of transcription from RNA polymerase II promoter		hypothetical protein	OTHER	Non-effector	0.598438	1.51408	2.38536e-09	Transcription factor							-1.19983	2.29712	2.10763e-09		Y		ZtritIPO323_04t08988
	ZTRI_11.339	SGT1 family Sgt1	SGT1 protein (PF07093) 29->341			hypothetical protein	OTHER	Non-effector	0.588546	1.50373	4.73114e-05	Transcription factor							-0.405945	1.32496	0.106757		N		ZtritIPO323_04t03353
	ZTRI_5.583	Zinc finger C2H2-type	Zinc finger, C2H2 type (PF00096) 333->357, Zinc finger, C2H2 type (PF00096) 365->388			hypothetical protein	OTHER	Non-effector	0.582833	1.49779	0.00037551	Transcription factor							-1.15156	2.22153	2.02348e-07		Y		ZtritIPO323_04t10119	-4.59826	2.0291e-150	-4.22031	2.7709e-127	-4.60932	1.0323e-150
	ZTRI_2.1127	non-heme iron dependent		tricarboxylic acid cycle		predicted protein	OTHER	Unlikely effector	8.19361	292.767	1.92352e-24								-6.61539	98.0463	1.92739e-19		Y		ZtritIPO323_04t06716					-2.34852	0.000329658
	ZTRI_12.203	ABC transporter	ABC-transporter extracellular N-terminal (PF14510) 54->136, ABC transporter (PF00005) 162->319, ABC-2 type transporter (PF01061) 485->695, CDR ABC transporter (PF06422) 709->794, ABC transporter (PF00005) 854->1005, ABC-2 type transporter (PF01061) 1157->1372	transmembrane transport	transmembrane transport	similar to ABC transporter	OTHER	Non-effector	8.1518	284.404	2.24954e-107								-8.02854	261.114	1.49802e-61		Y		ZtritIPO323_04t03817
	ZTRI_2.144	adenylate isopentenyltransferase 4	IPP transferase (PF01715) 64->127, IPP transferase (PF01715) 144->241	tRNA processing	tRNA processing	hypothetical protein	OTHER	Non-effector	6.93952	122.745	1.95492e-52								-4.70375	26.0598	1.25862e-17		Y		ZtritIPO323_04t05632					2.2212	2.0918e-13
	ZTRI_1.498	alcohol dehydrogenase	Alcohol dehydrogenase GroES-like domain (PF08240) 28->129, Zinc-binding dehydrogenase (PF00107) 171->288	oxidation-reduction process	oxidation-reduction process	similar to nadp-dependent alcohol dehydrogenase	OTHER	Unlikely effector	6.7779	109.737	2.67256e-28								-5.8085	56.0444	3.59293e-15		Y		ZtritIPO323_04t00575	-3.20407	1.53036e-55	-3.72123	3.71065e-72	-2.65441	1.70176e-39
	ZTRI_3.19	hypothetical protein MYCGRDRAFT_103539				predicted protein	OTHER	Non-effector	6.63482	99.3756	5.11397e-13								-2.13998	4.40755	1.74812e-05		Y		ZtritIPO323_04t07146
	ZTRI_9.334	alcohol dehydrogenase	Alcohol dehydrogenase GroES-like domain (PF08240) 30->91, Zinc-binding dehydrogenase (PF00107) 173->302	oxidation-reduction process	oxidation-reduction process	similar to zinc-containing alcohol dehydrogenase	OTHER	Unlikely effector	6.47353	88.8641	1.81406e-72								-4.86416	29.1245	7.26077e-32		Y		ZtritIPO323_04t13531
	ZTRI_8.747	nonribosomal peptide synthase	AMP-binding enzyme (PF00501) 33->430, Phosphopantetheine attachment site (PF00550) 552->614, Condensation domain (PF00668) 657->1067, AMP-binding enzyme (PF00501) 1094->1486, Phosphopantetheine attachment site (PF00550) 1621->1686, Male sterility protein (PF07993) 1735->1955	metabolic process	metabolic process	similar to non-ribosomal peptide synthetase	OTHER	Non-effector	6.00641	64.2849	1.37832e-84								-5.69392	51.7654	3.25677e-74		Y		ZtritIPO323_04t13135
	ZTRI_4.295	P-loop containing nucleoside triphosphate hydrolase	AAA domain (PF13521) 6->186			hypothetical protein	OTHER	Effector	5.99961	63.9828	6.17087e-22								-5.96206	62.339	4.49838e-16		Y		ZtritIPO323_04t08761					-2.17528	5.09966e-06
	ZTRI_7.153	sugar transporter STL1	Sugar (and other) transporter (PF00083) 14->471	glucose import	transmembrane transport	similar to putative sugar transporter stl1 protein	OTHER	Non-effector	5.84596	57.5186	2.17839e-57								-4.47565	22.2487	2.05374e-27		Y		ZtritIPO323_04t11461					2.78384	1.28651e-06
	ZTRI_1.1237	MFS general substrate transporter	Major Facilitator Superfamily (PF07690) 112->492, Peptidase family M3 (PF01432) 836->1344	proteolysis	proteolysis	hypothetical protein	OTHER	Non-effector	5.80734	55.9996	1.56e-158								-6.24728	75.9659	6.32e-94		Y		ZtritIPO323_04t01357
	ZTRI_13.338	glutathione S-transferase	Glutathione S-transferase, N-terminal domain (PF13417) 5->80, Glutathione S-transferase, C-terminal domain (PF00043) 141->207			hypothetical protein	OTHER	Non-effector	5.74533	53.6433	2.41766e-103								-6.24872	76.0418	5.17571e-189		Y		ZtritIPO323_04t04488			-3.26037	5.52911e-30
	ZTRI_6.33	hypothetical protein MYCGRDRAFT_104703				predicted protein	OTHER	Effector	5.72971	53.0656	8.87418e-11								-4.20927	18.4977	3.07427e-06		Y		ZtritIPO323_04t10486					-4.43452	2.17957e-26
	ZTRI_8.748	major facilitator superfamily transporter like	Major Facilitator Superfamily (PF07690) 127->444	transmembrane transport	transmembrane transport	similar to major facilitator superfamily transporter	OTHER	Non-effector	5.65707	50.4601	1.47521e-69								-5.38431	41.7675	1.72017e-36		Y		ZtritIPO323_04t13136	-3.03488	1.02856e-12	-4.74327	1.21253e-28	-4.33002	1.83971e-24
	ZTRI_6.31	aldehyde dehydrogenase (NAD+)	Aldehyde dehydrogenase family (PF00171) 9->447	cellular aldehyde metabolic process	cellular aldehyde metabolic process	similar to aldehyde dehydrogenase	OTHER	Non-effector	5.56564	47.3615	2.91176e-11								-3.27209	9.66044	8.20168e-06		Y		ZtritIPO323_04t10484	-2.07421	7.58878e-08			-3.17754	1.22616e-15
	ZTRI_2.36	multicopper oxidase	Multicopper oxidase (PF07732) 34->142, Multicopper oxidase (PF00394) 172->348, Multicopper oxidase (PF07731) 444->561, Cytochrome P450 (PF00067) 681->1100	oxidation-reduction process	oxidation-reduction process	hypothetical protein	SP(Sec/SPI)	Non-effector	5.5091	45.5413	6.36e-10								-3.19757	9.1741	2.44e-05		Y		ZtritIPO323_04t05511
	ZTRI_11.353	WW domain-containing oxidoreductase [Mus musculus]	short chain dehydrogenase (PF00106) 31->170			similar to short chain dehydrogenase	OTHER	Non-effector	5.49677	45.1537	5.27395e-40								-5.30762	39.6054	4.9103e-23		Y		ZtritIPO323_04t03369
	ZTRI_1.1586	hypothetical protein MYCGRDRAFT_102788		hydrogen ion transmembrane transport		predicted protein	OTHER	Effector	5.45831	43.9659	4.50251e-26								-4.76981	27.2808	9.27501e-20		Y		ZtritIPO323_04t01745					-2.33101	0.000312954
	ZTRI_9.428	hypothetical protein MYCGRDRAFT_95833				predicted protein	SP(Sec/SPI)	Non-effector	5.38842	41.8868	8.01454e-66								-6.46489	88.3333	3.15533e-69		Y		ZtritIPO323_04t13639	4.11389	6.17365e-46			3.29737	4.04047e-30
	ZTRI_12.232	hypothetical protein MYCGRDRAFT_106353				hypothetical protein	OTHER	Non-effector	5.33127	40.2598	8.52786e-36								-5.67977	51.2602	2.19549e-34		Y		ZtritIPO323_04t03846	-3.23337	3.63585e-14	-2.91567	1.04708e-11	-3.49763	1.9264e-16
	ZTRI_1.494	NAD(P)-binding	N-terminal domain of oxidoreductase (PF16884) 6->112, Zinc-binding dehydrogenase (PF00107) 170->294	oxidation-reduction process	oxidation-reduction process	hypothetical protein	OTHER	Non-effector	5.30057	39.4122	3.77629e-63								-5.12665	34.9363	3.64397e-31		Y		ZtritIPO323_04t00571
	ZTRI_9.333	hypothetical protein TI39_contig4299g00002				predicted protein	OTHER	Non-effector	5.12903	34.9938	1.85673e-25								-4.51264	22.8265	7.95146e-27		Y		ZtritIPO323_04t13530
	ZTRI_6.24	sphingoid long-chain base transporter RSB1	RTA1 like protein (PF04479) 64->281	response to stress	response to stress	similar to RTA1 domain-containing protein	OTHER	Non-effector	5.12339	34.8573	4.34008e-12								-5.14352	35.3472	6.48949e-09		Y		ZtritIPO323_04t10476
	ZTRI_7.437	retinol dehydrogenase	short chain dehydrogenase (PF00106) 18->231			similar to short-chain dehydrogenase	OTHER	Non-effector	5.09394	34.1531	2.15364e-14								-3.97506	15.7258			NA		ZtritIPO323_04t11789
	ZTRI_11.273	acetyl- synthetase	AMP-binding enzyme (PF00501) 30->344, Phosphopantetheine attachment site (PF00550) 568->620, Male sterility protein (PF07993) 660->900	metabolic process	metabolic process	similar to ochratoxin A non-ribosomal peptide synthetase	OTHER	Non-effector	5.02089	32.4667	4.03481e-27								-3.68308	12.8445	3.08244e-15		Y		ZtritIPO323_04t03286
	ZTRI_5.586	major facilitator superfamily transporter aflatoxin efflux	short chain dehydrogenase (PF00106) 34->226	oxidation-reduction process		similar to short-chain dehydrogenase	OTHER	Non-effector	4.98438	31.6554	1.07679e-11								-4.63237	24.8017	6.04855e-23		Y		ZtritIPO323_04t10122					-3.23972	1.20653e-07
	ZTRI_1.1782	sterol 24-C-methyltransferase	Methyltransferase domain (PF08241) 193->289, Sterol methyltransferase C-terminal (PF08498) 375->437	steroid biosynthetic process	steroid biosynthetic process	hypothetical protein	OTHER	Non-effector	4.9382	30.6581	5.98487e-49								-4.90528	29.9665	2.77951e-88		Y		ZtritIPO323_04t01959
	ZTRI_2.911	actin-like ATPase domain-containing				hypothetical protein	OTHER	Non-effector	4.90089	29.8755	2.48497e-12								-1.57581	2.98103	0.000168723		Y		ZtritIPO323_04t06482
	ZTRI_9.162	hypothetical protein MYCGRDRAFT_95610				predicted protein	SP(Sec/SPI)	Non-effector	4.84856	28.8113	3.56e-07								-1.15183	2.22196	0.0617279		N		ZtritIPO323_04t13329
	ZTRI_9.90	sexual development	Ferritin-like domain (PF13668) 191->316			hypothetical protein	OTHER	Non-effector	4.84106	28.6618	1.21433e-20								-5.70543	52.1803			NA		ZtritIPO323_04t13246
	ZTRI_3.697	pisatin demethylase	Cytochrome P450 (PF00067) 53->484	oxidation-reduction process	oxidation-reduction process	similar to cytochrome p450 pisatin	OTHER	Non-effector	4.81822	28.2116	1.0075e-47								-5.0948	34.1733	3.62669e-28		Y		ZtritIPO323_04t07932	3.2442	8.32746e-15	3.48708	8.11846e-17	3.4913	4.51647e-17
	ZTRI_6.402	HSP20-like chaperone	Hsp20/alpha crystallin family (PF00011) 78->122, Hsp20/alpha crystallin family (PF00011) 171->234			similar to heat shock protein 30	OTHER	Effector	4.80131	27.8829	1.26957e-24								-1.99899	3.9972	7.08502e-05		Y		ZtritIPO323_04t10918					-4.25485	5.65939e-05
	ZTRI_2.207	ATP-dependent RNA helicase eIF4A	DEAD/DEAH box helicase (PF00270) 49->216, Helicase conserved C-terminal domain (PF00271) 256->360	RNA secondary structure unwinding		similar to atp-dependent rna helicase eif4a	OTHER	Non-effector	4.80055	27.8681	5.34279e-47								-3.88135	14.7368	4.95944e-17		Y		ZtritIPO323_04t05699	-3.07028	1.65635e-14	-2.4592	1.0228e-09	-2.94053	1.6313e-13
	ZTRI_7.541	hypothetical protein TI39_contig259g00007				predicted protein	OTHER	Non-effector	4.72651	26.4742	6.42998e-27								-6.17922	72.4654	7.62707e-17		Y		ZtritIPO323_04t11905
	ZTRI_13.317	hypothetical protein MYCGRDRAFT_83064, partial				predicted protein	OTHER	Effector	4.72395	26.4272	4.83662e-62								-5.86326	58.2125	3.0872e-45		Y		ZtritIPO323_04t04465	-3.24825	1.1726e-16	-2.90156	1.76587e-13	-3.68498	3.24603e-21
	ZTRI_6.437	cytochrome 52A4	Cytochrome P450 (PF00067) 111->526	oxidation-reduction process	oxidation-reduction process	similar to cytochrome p450	OTHER	Non-effector	4.69347	25.8746	3.76453e-73								-4.18864	18.235	1.30489e-25		Y		ZtritIPO323_04t10956					-2.6786	3.12217e-13
	ZTRI_3.720	RNA recognition domain-containing	RNA recognition motif. (a.k.a. RRM, RBD, or RNP domain) (PF00076) 6->64			similar to RNA recognition domain-containing protein	OTHER	Non-effector	4.67339	25.5171	1.2731e-84								-0.236278	1.17795	0.396768		N		ZtritIPO323_04t07961	-3.04332	1.78891e-06	-2.38052	0.000222095	-3.76214	2.55543e-09
	ZTRI_4.396	short-chain dehydrogenase	short chain dehydrogenase (PF00106) 6->211			similar to short-chain dehydrogenase	OTHER	Effector	4.64945	25.0972	1.47734e-49								-2.68935	6.45022	1.14945e-12		Y		ZtritIPO323_04t08872
	ZTRI_6.34	hypothetical protein MYCGRDRAFT_104706				predicted protein	OTHER	Non-effector	4.5715	23.7771	2.33917e-06								-2.94297	7.68994	0.00328037		Y		ZtritIPO323_04t10487
	ZTRI_7.348	cys met metabolism pyridoxal phosphate-dependent enzyme				hypothetical protein	OTHER	Non-effector	4.55723	23.543	3.95009e-19								-4.51417	22.8508	1.80973e-19		Y		ZtritIPO323_04t11685	-5.28819	2.27316e-35	-4.11484	5.42089e-22	-6.51531	1.45587e-52
	ZTRI_3.515	hypothetical protein MYCGRDRAFT_91704				predicted protein	SP(Sec/SPI)	Non-effector	4.50144	22.6499	9.60259e-11								-4.4642	22.0729	2.00693e-14		Y		ZtritIPO323_04t07721
	ZTRI_1.1978	major facilitator superfamily transporter	Major Facilitator Superfamily (PF07690) 69->454	transmembrane transport	transmembrane transport	similar to MFS multidrug transporter	OTHER	Non-effector	4.44425	21.7698	2.1844e-10								-3.59032	12.0446	6.54354e-06		Y		ZtritIPO323_04t02179					2.4854	7.02717e-14
	ZTRI_1.576	hypothetical protein TI39_contig844g00011				predicted protein	SP(Sec/SPI)	Non-effector	4.44351	21.7586	1.48344e-06								-3.39023	10.4848	0.000422175		Y		ZtritIPO323_04t00656	-3.70715	7.96462e-14	-3.53091	9.73356e-13	-3.51349	1.10769e-12
	ZTRI_5.184	MFS transporter	Major Facilitator Superfamily (PF07690) 68->407	transmembrane transport	transmembrane transport	similar to major facilitator superfamily transporter	OTHER	Non-effector	4.43386	21.6135	2.36764e-23								-4.16353	17.9204	1.83042e-30		Y		ZtritIPO323_04t09673
	ZTRI_5.120	hypothetical protein MYCGRDRAFT_109371				predicted protein	OTHER	Non-effector	4.42471	21.4768	1.40667e-183								-7.36083	164.373	8.79497e-137		Y		ZtritIPO323_04t09593	-2.4471	3.09754e-11			-4.63265	6.54227e-37
	ZTRI_5.852	hypothetical protein TI39_contig4193g00002				predicted protein	OTHER	Non-effector	4.40761	21.2238	1.39824e-75								-3.26972	9.64458	3.10029e-26		Y		ZtritIPO323_04t10441
	ZTRI_2.37	multicopper oxidase	Multicopper oxidase (PF07732) 86->193, Multicopper oxidase (PF00394) 255->397, Multicopper oxidase (PF07731) 507->613	oxidation-reduction process	oxidation-reduction process	similar to conidial pigment biosynthesis oxidase arb2 brown2	OTHER	Non-effector	4.3837	20.8749	1.12134e-06								-1.45443	2.74048	0.100422		N		ZtritIPO323_04t05513
	ZTRI_7.486	Acyl- N-acyltransferase		regulation of transcription, DNA-templated		similar to N-acetyltransferase-like protein	OTHER	Effector	4.37437	20.7404	8.80239e-19								-2.29753	4.91617	0.00565533		Y		ZtritIPO323_04t11843
	ZTRI_4.169	3-hydroxyacyl- dehydrogenase	3-hydroxyacyl-CoA dehydrogenase, NAD binding domain (PF02737) 20->192, 3-hydroxyacyl-CoA dehydrogenase, C-terminal domain (PF00725) 196->289	fatty acid metabolic process	fatty acid metabolic process	similar to 3-hydroxyacyl-CoA dehydrogenase	OTHER	Non-effector	4.36588	20.6187	2.3906e-13								-3.47702	11.1349			NA		ZtritIPO323_04t08623
	ZTRI_2.57	thioredoxin reductase	Pyridine nucleotide-disulphide oxidoreductase (PF07992) 11->302	oxidation-reduction process	oxidation-reduction process	similar to thioredoxin reductase GliT	OTHER	Non-effector	4.35133	20.4118	1.31813e-06								-2.46038	5.50361	0.0115655		N		ZtritIPO323_04t05536					2.28231	1.85808e-08
	ZTRI_3.312	hypothetical protein MYCGRDRAFT_91538				predicted protein	OTHER	Non-effector	4.30883	19.8192	5.50604e-35								-4.46176	22.0355	2.4698e-17		Y		ZtritIPO323_04t07481
	ZTRI_4.3	siderophore biosynthesis	Acetyltransferase (GNAT) domain (PF13523) 285->408			similar to Putative lysine N-acyltransferase C17G9.06c	OTHER	Non-effector	4.30037	19.7033	0.000718596								-4.91381	30.1443	3.18518e-08		Y		ZtritIPO323_04t08438	2.2318	8.33865e-06	2.3149	3.91729e-06	2.17472	1.3333e-05
	ZTRI_2.1125	RTA1 domain	RTA1 like protein (PF04479) 63->280	response to stress	response to stress	similar to RTA1 domain protein	OTHER	Non-effector	4.21645	18.59	5.66181e-64								-6.23189	75.1599	6.32074e-51		Y		ZtritIPO323_04t06714
	ZTRI_3.489	hypothetical protein MYCGRDRAFT_91684				predicted protein	OTHER	Non-effector	4.20666	18.4642	5.26529e-20								-6.58387	95.9271	1.32521e-26		Y		ZtritIPO323_04t07689
	ZTRI_2.34	salicylate hydroxylase	FAD binding domain (PF01494) 26->371	tRNA processing		similar to FAD/NAD-binding domain-containing protein	OTHER	Non-effector	4.19637	18.333	0.000386516								-2.52691	5.76335	0.00674938		Y		ZtritIPO323_04t05509
	ZTRI_3.1075	zinc-binding alcohol dehydrogenase	Alcohol dehydrogenase GroES-like domain (PF08240) 35->151, Zinc-binding dehydrogenase (PF00107) 194->319	oxidation-reduction process	oxidation-reduction process	similar to zinc-binding alcohol dehydrogenase	OTHER	Non-effector	4.19164	18.273	5.29953e-50								-4.79027	27.6704	1.48648e-33		Y		ZtritIPO323_04t08355
	ZTRI_11.221	abc-2 type transporter	ABC-transporter extracellular N-terminal (PF14510) 107->199, ABC transporter (PF00005) 228->381, ABC-2 type transporter (PF01061) 549->758, CDR ABC transporter (PF06422) 770->855, ABC transporter (PF00005) 915->1066, ABC-2 type transporter (PF01061) 1214->1423	transmembrane transport	transmembrane transport	similar to ABC transporter	OTHER	Non-effector	4.15385	17.8006	2.84752e-41								-3.85451	14.4651	6.26778e-17		Y		ZtritIPO323_04t03221			-2.66763	5.4253e-15
	ZTRI_3.594	ABC transporter	ABC transporter transmembrane region (PF00664) 82->354, ABC transporter (PF00005) 424->581, ABC transporter transmembrane region (PF00664) 726->998, ABC transporter (PF00005) 1068->1218	transmembrane transport	transmembrane transport	similar to multidrug resistance protein 1	OTHER	Non-effector	4.10808	17.2447	2.62119e-26								-3.91652	15.1005	2.03886e-16		Y		ZtritIPO323_04t07807	-2.04309	0.0320063			-2.79596	0.00276508
	ZTRI_10.145	flavonoid 3 ,5 -hydroxylase	Cytochrome P450 (PF00067) 61->505	oxidation-reduction process	oxidation-reduction process	similar to cytochrome p450	OTHER	Non-effector	4.09291	17.0643	1.3813e-06								-1.90066	3.73383	0.00788643		Y		ZtritIPO323_04t02500					2.07148	2.90696e-07
	ZTRI_5.536	Aromatic peroxygenase	Peroxidase, family 2 (PF01328) 30->100	cellular oxidant detoxification		similar to oxidase	SP(Sec/SPI)	Non-effector	4.09128	17.0451	2.66974e-13								-3.58872	12.0313	1.79578e-30		Y		ZtritIPO323_04t10064
	ZTRI_8.279	adventurous gliding z				predicted protein	OTHER	Non-effector	4.08925	17.0211	2.08087e-50								-4.65612	25.2135	5.61436e-37		Y		ZtritIPO323_04t12595
	ZTRI_11.127	Hydrophobin 2	Fungal hydrophobin (PF06766) 76->139			hypothetical protein	SP(Sec/SPI)	Non-effector	4.05306	16.5994	1.46849e-23								-2.94263	7.68812	2.99661e-14		Y		ZtritIPO323_04t03114
	ZTRI_3.278	cytochrome P450	Cytochrome P450 (PF00067) 77->481	oxidation-reduction process	oxidation-reduction process	similar to cytochrome p450	OTHER	Non-effector	3.98465	15.8307	1.34638e-30								-2.93465	7.64572	1.5236e-08		Y		ZtritIPO323_04t07446
	ZTRI_5.281	duf1857 domain containing	Domain of unknown function (DUF1857) (PF08982) 6->160	oxidation-reduction process		hypothetical protein	OTHER	Effector	3.97468	15.7216	5.43491e-75								-1.71732	3.28826	1.59051e-05		Y		ZtritIPO323_04t09782
	ZTRI_1.843	Aldo keto reductase	Aldo/keto reductase family (PF00248) 31->328			similar to aldo/keto reductase	OTHER	Non-effector	3.95394	15.4973	2.71389e-23								-3.643	12.4926	7.14648e-22		Y		ZtritIPO323_04t00945
	ZTRI_10.115	MULTISPECIES: membrane	MAPEG family (PF01124) 7->135			similar to membrane protein	OTHER	Non-effector	3.94204	15.3699	2.01083e-14								-3.3272	10.0366	1.47966e-05		Y		ZtritIPO323_04t02464
	ZTRI_8.444	hypothetical protein MYCGRDRAFT_95225		regulation of translational fidelity		hypothetical protein	OTHER	Effector	3.87519	14.674	4.68302e-16								-3.53438	11.5866	1.1665e-09		Y		ZtritIPO323_04t12777
	ZTRI_3.514	hypothetical protein TI39_contig4217g00001	Domain of unknown function (DUF3328) (PF11807) 30->211	mycotoxin biosynthetic process	mycotoxin biosynthetic process	hypothetical protein	OTHER	Non-effector	3.87475	14.6696	3.07474e-14								-3.23421	9.4101	5.90979e-16		Y		ZtritIPO323_04t07720
	ZTRI_1.542	zinc-binding oxidoreductase	Alcohol dehydrogenase GroES-like domain (PF08240) 29->89, Zinc-binding dehydrogenase (PF00107) 173->254	oxidation-reduction process	oxidation-reduction process	similar to zinc-binding oxidoreductase CipB	OTHER	Non-effector	3.84952	14.4152	4.86169e-37								-1.93932	3.83525	1.40554e-06		Y		ZtritIPO323_04t00619
	ZTRI_4.633	fungal hydrophobin	Fungal hydrophobin (PF06766) 193->256			hypothetical protein	SP(Sec/SPI)	Unlikely effector	3.8222	14.1448	3.38334e-19								-3.26701	9.62651	1.25889e-10		Y		ZtritIPO323_04t09136
	ZTRI_1.644	WD40 repeat				hypothetical protein	OTHER	Effector	3.82074	14.1305	1.47586e-23								-3.35136	10.2061	1.7405e-06		Y		ZtritIPO323_04t00732
	ZTRI_13.133	G -coupled receptor 157	G protein-coupled glucose receptor regulating Gpa2 (PF11710) 40->220			similar to integral membrane protein	OTHER	Non-effector	3.81731	14.097	2.14732e-37								-5.62896	49.4865	7.75024e-55		Y		ZtritIPO323_04t04257
	ZTRI_3.917	2,4-dienoyl- reductase	NADH:flavin oxidoreductase / NADH oxidase family (PF00724) 21->353	oxidation-reduction process	oxidation-reduction process	similar to 2	OTHER	Non-effector	3.77712	13.7096	9.97163e-29								-3.26386	9.60549	3.87283e-13		Y		ZtritIPO323_04t08184
	ZTRI_6.428	hypothetical protein MYCGRDRAFT_93958				predicted protein	OTHER	Non-effector	3.76535	13.5982	0.00332756								-3.87177	14.6392	5.39648e-05		Y		ZtritIPO323_04t10945
	ZTRI_1.1406	aspartyl-tRNA synthetase	OB-fold nucleic acid binding domain (PF01336) 191->277, tRNA synthetases class II (D, K and N) (PF00152) 315->637, Uncharacterised conserved protein (DUF2156) (PF09924) 689->947	aspartyl-tRNA aminoacylation	aspartyl-tRNA aminoacylation	similar to aspartyl-trna synthetase	OTHER	Non-effector	3.76144	13.5615	2.07903e-21								-2.3966	5.26562	0.0021211		Y		ZtritIPO323_04t01545
	ZTRI_10.489	P450 monooxygenase	Cytochrome P450 (PF00067) 102->517	oxidation-reduction process	oxidation-reduction process	similar to cytochrome P450	OTHER	Non-effector	3.76083	13.5558	1.89748e-11								-5.41343	42.6192	1.41383e-10		Y		ZtritIPO323_04t02891					2.15713	8.91592e-14
	ZTRI_5.590	glycoside hydrolase family 71	Glycosyl hydrolase family 71 (PF03659) 22->437	RNA phosphodiester bond hydrolysis, endonucleolytic		similar to glycoside hydrolase family 71 protein	SP(Sec/SPI)	Non-effector	3.74681	13.4246	9.41593e-71								-4.64841	25.079	2.95639e-71		Y		ZtritIPO323_04t10127
	ZTRI_11.414	CRAL TRIO domain-containing	CRAL/TRIO, N-terminal domain (PF03765) 49->99, CRAL/TRIO domain (PF00650) 130->308			hypothetical protein	OTHER	Non-effector	3.70521	13.043	1.14152e-27								-3.54737	11.6914	2.48056e-12		Y		ZtritIPO323_04t03442
	ZTRI_6.50	quinone oxidoreductase	Alcohol dehydrogenase GroES-like domain (PF08240) 25->83	oxidation-reduction process	oxidation-reduction process	similar to alcohol dehydrogenase-like protein	OTHER	Non-effector	3.69637	12.9634	1.82059e-32								-3.22267	9.33511	5.00308e-14		Y		ZtritIPO323_04t10509					2.32678	2.67364e-23
	ZTRI_8.569	E3 ubiquitin ligase TOM1	HECT-domain (ubiquitin-transferase) (PF00632) 107->279	protein ubiquitination		hypothetical protein	OTHER	Non-effector	3.65364	12.585	5.1793e-17								1.42218	2.6799	0.00136904		Y		ZtritIPO323_04t12921	-3.94492	2.67379e-10	-2.92265	3.48581e-06	-4.37684	1.92512e-12
	ZTRI_4.38	flavin-binding monooxygenase-like family		oxidation-reduction process		similar to flavin-binding monooxygenase-like family protein	OTHER	Non-effector	3.64586	12.5174	2.19328e-26								-2.32947	5.02619	2.07597e-08		Y		ZtritIPO323_04t08479	-4.23785	5.43658e-18	-4.06012	1.51334e-16	-5.01354	9.50919e-25
	ZTRI_10.65	gnat family acetyltransferase	Acetyltransferase (GNAT) domain (PF13302) 181->334			hypothetical protein	OTHER	Non-effector	3.61998	12.2948	7.63e-14								-3.36684	10.3162	5.71e-06		Y		ZtritIPO323_04t02408	-3.34096	2.8e-13	-2.67841	5.93e-09	-3.64493	1.22e-15
	ZTRI_4.836	hypothetical protein TI39_contig341g00013				predicted protein	SP(Sec/SPI)	Non-effector	3.58953	12.0381	0.00342907								-3.43165	10.7902	0.00025018		Y		ZtritIPO323_04t09369
	ZTRI_10.488	toxin biosynthesis proten (Fum3)	Phytanoyl-CoA dioxygenase (PhyH) (PF05721) 36->235	organic substance biosynthetic process		similar to phytanoyl-CoA dioxygenase	OTHER	Non-effector	3.57046	11.88	0.000438196								-2.3182	4.98709	0.0264715		N		ZtritIPO323_04t02890	2.78087	4.31034e-11	2.66719	3.07574e-10	3.50413	4.67093e-17
	ZTRI_8.270	hypothetical protein MYCGRDRAFT_95079				predicted protein	OTHER	Non-effector	3.5585	11.7819	6.54164e-05								-1.75088	3.36564	0.0514085		N		ZtritIPO323_04t12586
	ZTRI_4.895	Duf895 domain membrane	Major Facilitator Superfamily (PF07690) 38->351	transmembrane transport	transmembrane transport	similar to duf895 domain membrane protein	OTHER	Non-effector	3.55396	11.7449	7.25101e-27								-4.34257	20.2881	1.24459e-17		Y		ZtritIPO323_04t09441	-2.37125	3.19973e-08			-2.83156	3.6903e-11
	ZTRI_5.660	hypothetical protein SEPMUDRAFT_145691	Domain of unknown function (DUF3328) (PF11807) 37->183	mycotoxin biosynthetic process	mycotoxin biosynthetic process	hypothetical protein	OTHER	Non-effector	3.55051	11.7168	5.56917e-27								-4.75166	26.9397	4.70289e-40		Y		ZtritIPO323_04t10212
	ZTRI_7.413	2OG-Fe(II) oxygenase family oxidoreductase	non-haem dioxygenase in morphine synthesis N-terminal (PF14226) 135->236, 2OG-Fe(II) oxygenase superfamily (PF03171) 299->397	oxidation-reduction process	oxidation-reduction process	hypothetical protein	OTHER	Non-effector	3.52906	11.5439	7.15985e-41								-3.68578	12.8686	1.15484e-35		Y		ZtritIPO323_04t11760	5.15886	6.71582e-18	4.49943	7.4978e-14	3.80301	2.16039e-10
	ZTRI_11.450	hypothetical protein TI39_contig469g00008				predicted protein	OTHER	Non-effector	3.44796	10.9129	4.72151e-19								-7.54547	186.816	9.51023e-37		Y		ZtritIPO323_04t03484	-2.31871	6.21402e-10			-3.51755	3.77432e-21
	ZTRI_4.200	---NA---				predicted protein	OTHER	Effector	3.43127	10.7874	3.54765e-19								-0.922324	1.89517	0.0823508		N		ZtritIPO323_04t08659
	ZTRI_18.29	hypothetical protein MYCGRDRAFT_97873	Retrotransposon gag protein (PF03732) 95->154			hypothetical protein	OTHER	Non-effector	3.42312	10.7266	8.29137e-07								0.142315	1.10367	0.867535		N		ZtritIPO323_04t05230
	ZTRI_1.1755	---NA---				predicted protein	OTHER	Non-effector	3.42141	10.7139	1.05632e-13								-3.95512	15.5099	5.14722e-08		Y		ZtritIPO323_04t01929					-3.14094	3.49573e-12
	ZTRI_8.358	hypothetical protein MYCGRDRAFT_110449	Protein of unknown function (DUF3433) (PF11915) 90->181, Protein of unknown function (DUF3433) (PF11915) 710->796			hypothetical protein	OTHER	Non-effector	3.41836	10.6913	1.90143e-51								-3.14304	8.83385	9.66159e-28		Y		ZtritIPO323_04t12677	-2.91529	9.45991e-15	-2.4996	3.57566e-11	-3.4597	3.60696e-20
	ZTRI_1.1317	hypothetical protein MYCGRDRAFT_98637				hypothetical protein	OTHER	Effector	3.40089	10.5626	1.87204e-44								-4.91322	30.1319	3.86423e-83		Y		ZtritIPO323_04t01448	-2.17929	0.000253258			-3.628	6.87683e-10
	ZTRI_1.585	hypothetical protein MYCGRDRAFT_83566				hypothetical protein	OTHER	Non-effector	3.3837	10.4375	1.70663e-29								-1.87851	3.67694	1.68175e-06		Y		ZtritIPO323_04t00667
	ZTRI_3.644	midasin	AAA domain (dynein-related subfamily) (PF07728) 288->409, AAA domain (dynein-related subfamily) (PF07728) 613->667, AAA domain (dynein-related subfamily) (PF07728) 770->854, AAA domain (dynein-related subfamily) (PF07728) 1040->1176, AAA domain (dynein-related subfamily) (PF07728) 1334->1390, AAA domain (dynein-related subfamily) (PF07728) 1450->1539, AAA domain (dynein-related subfamily) (PF0772…	ribosomal large subunit assembly		hypothetical protein	OTHER	Non-effector	3.38274	10.4306	3.48885e-12								-1.4224	2.68032	0.00513478		Y		ZtritIPO323_04t07866
	ZTRI_2.1216	MFS multidrug transporter	Major Facilitator Superfamily (PF07690) 63->448	transmembrane transport	transmembrane transport	similar to MFS multidrug transporter	OTHER	Non-effector	3.38094	10.4175	4.30638e-72								-4.66373	25.3467	2.88397e-74		Y		ZtritIPO323_04t06818
	ZTRI_2.387	HSP20-like chaperone	Hsp20/alpha crystallin family (PF00011) 180->288			hypothetical protein	OTHER	Non-effector	3.38082	10.4167	1.706e-26								-0.834897	1.78373	0.0668304		N		ZtritIPO323_04t05903	-5.20602	3.63296e-05	-3.7316	0.00362015	-8.95128	5.4533e-13
	ZTRI_19.68	hypothetical protein MYCGRDRAFT_97784				predicted protein	OTHER	Non-effector	3.37473	10.3728	7.21752e-05								-1.25374	2.38459	0.0859636		N		ZtritIPO323_04t05429
	ZTRI_2.974	chorismate mutase				hypothetical protein	OTHER	Non-effector	3.35004	10.1968	0.000380595								-2.51278	5.70719	0.0143449		N		ZtritIPO323_04t06550
	ZTRI_2.1126	nad dependent epimerase dehydratase				hypothetical protein	OTHER	Non-effector	3.31818	9.97402	1.70604e-43								-5.6347	49.6836	2.52683e-51		Y		ZtritIPO323_04t06715					-2.6044	3.44916e-07
	ZTRI_11.149	hypothetical protein MYCGRDRAFT_95537				hypothetical protein	SP(Sec/SPI)	Non-effector	3.28714	9.76178	0.000480354								-1.80121	3.48513	0.0258474		N		ZtritIPO323_04t03137
	ZTRI_2.116	multidrug resistance	ABC transporter transmembrane region (PF00664) 95->351, ABC transporter (PF00005) 427->579, ABC transporter transmembrane region (PF00664) 721->991, ABC transporter (PF00005) 1083->1236	transmembrane transport	transmembrane transport	similar to putative abc multidrug transporter mdr1 protein	OTHER	Non-effector	3.28679	9.75936	1.61497e-15								-2.9855	7.92001	5.05347e-13		Y		ZtritIPO323_04t05601					2.27135	7.5323e-09
	ZTRI_18.32	hypothetical protein MYCGRDRAFT_97873				predicted protein	OTHER	Non-effector	3.28562	9.75144	2.01e-09								-0.364953	1.28784	0.547386		N		ZtritIPO323_04t05233	4.20382	5.25e-26	4.19144	9.04e-26	3.13762	5.42e-15
	ZTRI_8.66	Short-chain dehydrogenase reductase SDR	short chain dehydrogenase (PF00106) 18->209	oxidation-reduction process		similar to short-chain dehydrogenase	OTHER	Non-effector	3.28282	9.73257	5.37576e-08								-2.99192	7.95533	0.00138886		Y		ZtritIPO323_04t12357	-2.93162	1.16839e-15	-2.64114	6.42924e-13	-2.81183	1.28084e-14
	ZTRI_14.90	hypothetical protein TI39_contig4341g00001				predicted protein	OTHER	Non-effector	3.26894	9.63937	0.00125013								-3.7395	13.3568	6.15621e-05		Y		ZtritIPO323_04t04680
	ZTRI_3.446	cyclohexanone monooxygenase	NAD(P)-binding Rossmann-like domain (PF13450) 97->151, Flavin-binding monooxygenase-like (PF00743) 163->304	oxidation-reduction process	oxidation-reduction process	similar to monooxygenase	OTHER	Non-effector	3.26565	9.61744	1.1993e-11								-2.85437	7.23186	0.000473955		Y		ZtritIPO323_04t07630
	ZTRI_1.341	hypothetical protein MYCGRDRAFT_102108	Protein of unknown function (DUF3602) (PF12223) 40->107			hypothetical protein	OTHER	Non-effector	3.25766	9.56429	7.27575e-11								-3.96393	15.605	4.28201e-08		Y		ZtritIPO323_04t00407	-2.21561	7.33349e-09	-2.02063	1.56584e-07	-2.62284	5.34229e-12
	ZTRI_10.35	alcohol oxidase	GMC oxidoreductase (PF00732) 16->328, GMC oxidoreductase (PF05199) 468->601	oxidation-reduction process	oxidation-reduction process	similar to aryl-alcohol dehydrogenase	OTHER	Non-effector	3.23321	9.40359	2.12294e-14								-2.65655	6.30522	0.000202912		Y		ZtritIPO323_04t02377
	ZTRI_6.65	---NA---				predicted protein	SP(Sec/SPI)	Non-effector	3.2237	9.34182	1.89467e-29								-5.66444	50.7183	1.19095e-46		Y		ZtritIPO323_04t10527	3.74662	1.0754e-20			4.94451	2.67387e-35
	ZTRI_2.31	sterigmatocystin 8-O-methyltransferase	O-methyltransferase (PF00891) 249->407	methylation		similar to o-methyltransferase	OTHER	Non-effector	3.22251	9.33408	8.62857e-05								-1.63327	3.10215	0.0434566		N		ZtritIPO323_04t05506
	ZTRI_1.796	excitatory amino acid transporter 1	Sodium:dicarboxylate symporter family (PF00375) 61->463	dicarboxylic acid transport		similar to excitatory amino acid transporter 2	OTHER	Non-effector	3.2039	9.21444	6.76243e-22								-1.59349	3.01779	4.95568e-07		Y		ZtritIPO323_04t00896
	ZTRI_8.369	#NAME?	NAD(P)H-binding (PF13460) 13->202	biological_process		similar to nmrA-like family protein	OTHER	Non-effector	3.19795	9.17655	3.92538e-19								-1.96416	3.90185	1.40859e-06		Y		ZtritIPO323_04t12689	-4.23357	1.13191e-81	-3.68094	1.86228e-62	-4.74161	1.4622e-100
	ZTRI_1.1386	hypothetical protein MYCGRDRAFT_89734				predicted protein	SP(Sec/SPI)	Non-effector	3.19616	9.16518	8.3679e-10								-2.03139	4.08798	0.00131882		Y		ZtritIPO323_04t01522
	ZTRI_6.614	---NA---				predicted protein	OTHER	Effector	3.1934	9.14762	3.30201e-19								-2.4221	5.3595	1.7694e-09		Y		ZtritIPO323_04t11160	-3.86767	2.19102e-47	-3.6836	5.56726e-43	-4.2377	8.95553e-57
	ZTRI_11.256	hypothetical protein MYCGRDRAFT_106127				predicted protein	OTHER	Effector	3.17314	9.02007	6.89455e-18								-1.39885	2.63692	0.00167635		Y		ZtritIPO323_04t03267					-4.10827	5.51236e-15
	ZTRI_3.523	3-ketoacyl-acyl carrier reductase	short chain dehydrogenase (PF00106) 11->203	ATP hydrolysis coupled proton transport		similar to 3-ketoacyl-acyl carrier protein reductase	OTHER	Effector	3.15843	8.92857	3.92436e-64								-1.75602	3.37765	2.95679e-06		Y		ZtritIPO323_04t07731	3.02943	2.76861e-17	3.59746	9.00413e-24	3.29878	2.06352e-20
	ZTRI_2.1042	hypothetical protein TI39_contig380g00018				predicted protein	OTHER	Non-effector	3.15684	8.91877	8.80239e-19								-5.05762	33.3038	5.48139e-26		Y		ZtritIPO323_04t06625	-3.15619	3.0732e-20	-3.36967	8.62838e-23	-3.88457	3.87301e-30
	ZTRI_1.59	hypothetical protein MYCGRDRAFT_64907	Protein of unknown function (DUF2855) (PF11017) 51->414	biological_process		hypothetical protein	OTHER	Non-effector	3.15432	8.90319	2.63773e-11								-2.79891	6.95915	2.84863e-11		Y		ZtritIPO323_04t00077
	ZTRI_13.153	short-chain dehydrogenases reductase	short chain dehydrogenase (PF00106) 3->190			similar to short-chain dehydrogenase/reductase SDR	OTHER	Non-effector	3.15378	8.89984	5.38326e-19								-3.63528	12.4259	2.57143e-11		Y		ZtritIPO323_04t04277
	ZTRI_7.158	hypothetical protein MYCGRDRAFT_44609	Protein of unknown function (DUF4243) (PF14027) 77->403			similar to hypA-like protein	OTHER	Non-effector	3.15337	8.89729	1.52384e-30								-2.63583	6.21531	2.23878e-18		Y		ZtritIPO323_04t11468
	ZTRI_5.661	hypothetical protein MYCGRDRAFT_104632				predicted protein	OTHER	Non-effector	3.15226	8.89045	8.80396e-23								-3.00457	8.02539	7.70738e-13		Y		ZtritIPO323_04t10213
	ZTRI_10.64	aryl-alcohol dehydrogenase Aad14	Aldo/keto reductase family (PF00248) 81->389			hypothetical protein	OTHER	Non-effector	3.11995	8.69358	4.48164e-15								-2.33963	5.06171	0.00101987		Y		ZtritIPO323_04t02407
	ZTRI_9.59	MFS transporter				predicted protein	OTHER	Non-effector	3.11364	8.65564	4.91e-05								1.06444	2.09136	0.120639		N		ZtritIPO323_04t13210
	ZTRI_8.518	hypothetical protein MYCGRDRAFT_95290				hypothetical protein	OTHER	Effector	3.10661	8.61357	0.000187051								-2.94	7.67411	0.00014314		Y		ZtritIPO323_04t12867	-3.94276	1.64546e-31	-3.7244	3.15705e-28	-4.0911	6.04861e-34
	ZTRI_3.1025	Arylamine N-acetyltransferase	N-acetyltransferase (PF00797) 40->314	metabolic process	metabolic process	similar to TPA: arylamine N-acetyltransferase 1	OTHER	Non-effector	3.08642	8.49386	1.10781e-37								-2.90416	7.48583	1.36006e-14		Y		ZtritIPO323_04t08301
	ZTRI_1.308	platelet-activating factor acetylhydrolase 2 like	Platelet-activating factor acetylhydrolase, isoform II (PF03403) 11->325	phospholipid catabolic process	lipid catabolic process	similar to platelet-activating factor acetylhydrolase precursor	OTHER	Non-effector	3.07848	8.44725	3.25428e-18								-2.44257	5.4361	1.65239e-09		Y		ZtritIPO323_04t00369	-2.43168	2.3946e-25	-2.41784	5.34394e-25
	ZTRI_9.322	hypothetical protein MYCGRDRAFT_105731				predicted protein	OTHER	Non-effector	3.06991	8.39722	1.0089e-15								-0.00214522	0.998514	0.99801		N		ZtritIPO323_04t13516	-3.29336	0.0019634	-2.46814	0.0226694	-5.7273	3.93929e-08
	ZTRI_1.1497	Major facilitator superfamily general substrate transporter	Major Facilitator Superfamily (PF07690) 76->459	transmembrane transport	transmembrane transport	hypothetical protein	OTHER	Non-effector	3.06781	8.385	5.71796e-16								-3.7736	13.6763	2.0644e-15		Y		ZtritIPO323_04t01645
	ZTRI_2.15	S-adenosyl-L-methionine-dependent methyltransferase	Methyltransferase domain (PF13489) 70->175	methylation		similar to UMTA methyltransferase family protein	OTHER	Non-effector	3.04611	8.25984	1.15143e-09								-4.30476	19.7634	1.47367e-14		Y		ZtritIPO323_04t05481
	ZTRI_7.409	Tat pathway signal sequence	Domain of unknown function (DUF3328) (PF11807) 27->256	mycotoxin biosynthetic process	mycotoxin biosynthetic process	hypothetical protein	OTHER	Non-effector	3.0259	8.14494	1.33285e-17								-3.59127	12.0526	2.3292e-14		Y		ZtritIPO323_04t11754					-2.90165	9.56699e-15
	ZTRI_13.173	hypothetical protein TI39_contig835g00008				hypothetical protein	OTHER	Non-effector	3.01553	8.0866	2.26188e-26								-3.78028	13.7398	1.33837e-18		Y		ZtritIPO323_04t04300
	ZTRI_13.369	AMP-dependent synthetase ligase	AMP-binding enzyme (PF00501) 19->435, AMP-binding enzyme C-terminal domain (PF13193) 444->521	metabolic process	metabolic process	similar to AMP-binding enzyme	OTHER	Non-effector	3.00819	8.04552	8.42319e-15								-3.1446	8.84337	4.34695e-07		Y		ZtritIPO323_04t04527
	ZTRI_19.77	hypothetical protein MYCGRDRAFT_97988				predicted protein	OTHER	Non-effector	3.00722	8.04015	1.33841e-20								-1.77086	3.41258	9.68431e-08		Y		ZtritIPO323_04t05449
	ZTRI_2.529	hypothetical protein MYCGRDRAFT_90710				predicted protein	OTHER	Effector	3.00463	8.0257	4.33391e-27								-4.79716	27.8028	2.14552e-15		Y		ZtritIPO323_04t06055	-3.57398	1.13289e-10			-6.52632	1.49509e-31
	ZTRI_11.99	taurine catabolism dioxygenase	Taurine catabolism dioxygenase TauD, TfdA family (PF02668) 94->358	oxidation-reduction process	oxidation-reduction process	similar to taurine catabolism dioxygenase TauD	OTHER	Non-effector	3.00118	8.00656	9.1435e-32								-4.37747	20.7851	6.37981e-58		Y		ZtritIPO323_04t03079	3.9239	1.64085e-10	2.62555	2.44602e-05	3.06075	6.28353e-07
	ZTRI_4.188	transaldolase	Transaldolase/Fructose-6-phosphate aldolase (PF00923) 6->186	carbohydrate metabolic process	carbohydrate metabolic process	hypothetical protein	OTHER	Unlikely effector	2.99462	7.97021	1.15692e-29								-4.41736	21.3677	8.11608e-18		Y		ZtritIPO323_04t08647
	ZTRI_6.300	MFS monocarboxylate transporter	Major Facilitator Superfamily (PF07690) 104->437	transmembrane transport	transmembrane transport	similar to MFS monocarboxylate transporter	OTHER	Non-effector	2.99054	7.94774	1.43834e-18								-2.03203	4.08979	3.15193e-10		Y		ZtritIPO323_04t10802
	ZTRI_5.122	cytochrome c	Cytochrome c (PF00034) 12->108	mitochondrial electron transport, cytochrome c to oxygen		similar to cytochrome c	OTHER	Effector	2.98451	7.91457	1.38847e-98								-1.34246	2.53583	5.4621e-08		Y		ZtritIPO323_04t09595
	ZTRI_3.601	hypothetical protein MYCGRDRAFT_103761		cellular amino acid metabolic process		hypothetical protein	OTHER	Non-effector	2.9802	7.89093	1.6167e-17								-1.89289	3.71378	1.07916e-05		Y		ZtritIPO323_04t07816			-2.33971	1.3668e-14
	ZTRI_1.1968	zinc-binding dehydrogenase family oxidoreductase	Zinc-binding dehydrogenase (PF00107) 179->259	oxidation-reduction process	oxidation-reduction process	hypothetical protein	OTHER	Non-effector	2.97645	7.8705	5.77962e-05								-1.52989	2.88765	0.0832582		N		ZtritIPO323_04t02169			2.66806	1.23465e-19
	ZTRI_8.706	RNA exonuclease 4				hypothetical protein	OTHER	Non-effector	2.97238	7.84829	0.00327727								-0.70315	1.62806	0.566572		N		ZtritIPO323_04t13085
	ZTRI_15.75	hypothetical protein MYCGRDRAFT_97683				predicted protein	OTHER	Non-effector	2.97228	7.84777	4.98217e-17								-4.3648	20.6033	1.31044e-19		Y		ZtritIPO323_04t04826	2.63775	7.50809e-08	3.53022	3.99286e-13
	ZTRI_7.256	P450 monooxygenase	Cytochrome P450 (PF00067) 102->534	oxidation-reduction process	oxidation-reduction process	similar to cytochrome p450 monooxygenase	OTHER	Non-effector	2.96966	7.83351	1.90996e-09								-2.48725	5.60709	2.10757e-05		Y		ZtritIPO323_04t11580
	ZTRI_8.332	hypothetical protein MYCGRDRAFT_95134				predicted protein	OTHER	Non-effector	2.91893	7.56285	0.008454								-0.722605	1.65016	0.545007		N		ZtritIPO323_04t12649
	ZTRI_3.918	P450 monooxygenase	Cytochrome P450 (PF00067) 8->448, Flavodoxin (PF00258) 500->633, FAD binding domain (PF00667) 694->880, Oxidoreductase NAD-binding domain (PF00175) 913->1016	oxidation-reduction process	oxidation-reduction process	similar to bifunctional p-450:NADPH-p450 reductase	OTHER	Non-effector	2.91787	7.55728	2.68709e-27								-2.16458	4.48336	1.92999e-06		Y		ZtritIPO323_04t08185
	ZTRI_8.519	ABC transporter	ABC-transporter extracellular N-terminal (PF14510) 101->187, ABC transporter (PF00005) 215->374, ABC-2 type transporter (PF01061) 541->750, CDR ABC transporter (PF06422) 763->850, ABC transporter (PF00005) 903->1054, ABC-2 type transporter (PF01061) 1202->1412	transmembrane transport	transmembrane transport	similar to ABC transporter	OTHER	Non-effector	2.87476	7.3348	2.59587e-47								-3.04388	8.24708	2.80755e-19		Y		ZtritIPO323_04t12868	-2.60931	3.24175e-13	-2.28596	2.19984e-10	-2.65976	8.85621e-14
	ZTRI_1.264	GTP-binding protein EsdC				similar to GTP-binding protein EsdC	OTHER	Non-effector	2.87369	7.32936	8.34154e-34								-6.96692	125.098	2.97419e-144		Y		ZtritIPO323_04t00320	2.85604	1.37698e-06	3.83996	7.51962e-11
	ZTRI_6.353	hypothetical protein MYCGRDRAFT_104867				predicted protein	OTHER	Effector	2.86999	7.3106	2.10419e-49								-2.95859	7.77364	3.08133e-37		Y		ZtritIPO323_04t10862
	ZTRI_1.403	ABC transporter	ABC-transporter extracellular N-terminal (PF14510) 85->187, ABC transporter (PF00005) 219->371, ABC-2 type transporter (PF01061) 538->751, CDR ABC transporter (PF06422) 764->851, ABC transporter (PF00005) 922->1069, ABC-2 type transporter (PF01061) 1219->1428	transmembrane transport	transmembrane transport	similar to ABC drug exporter AtrF	OTHER	Non-effector	2.86918	7.30652	3.72468e-29								-1.67961	3.20342	5.52894e-06		Y		ZtritIPO323_04t00472					2.18277	1.94256e-14
	ZTRI_16.40	Ribonuclease H		DNA integration		predicted protein	OTHER	Non-effector	2.86691	7.29501	2.59386e-06								-1.81787	3.52561	0.0194419		N		ZtritIPO323_04t04920
	ZTRI_6.232	DUF895 domain membrane	Major Facilitator Superfamily (PF07690) 52->365	transmembrane transport	transmembrane transport	similar to duf895 domain membrane protein	OTHER	Non-effector	2.86214	7.27091	8.17025e-10								-3.57851	11.9464	1.29227e-06		Y		ZtritIPO323_04t10729	2.26753	1.45902e-13			2.47999	4.34674e-16
	ZTRI_5.786	dTDP-glucose 4,6-dehydratase	GDP-mannose 4,6 dehydratase (PF16363) 47->352	nucleotide-sugar metabolic process		similar to dtdp-glucose 4	OTHER	Non-effector	2.85771	7.24863	1.1465e-05								-1.73226	3.32249	0.0335338		N		ZtritIPO323_04t10359	-2.82836	2.2578e-08	-2.38734	2.68657e-06	-3.66033	4.15702e-13
	ZTRI_7.237	cytochrome p450	Cytochrome P450 (PF00067) 198->521	oxidation-reduction process	oxidation-reduction process	similar to cytochrome p450	OTHER	Non-effector	2.85436	7.23184	1.1794e-16								-2.41489	5.33277	3.20004e-07		Y		ZtritIPO323_04t11560	-3.0889	1.80457e-16	-2.94922	4.40609e-15	-3.25465	3.34933e-18
	ZTRI_7.164	glycosyltransferase family 20	Glycosyltransferase family 20 (PF00982) 164->618, Trehalose-phosphatase (PF02358) 655->895	trehalose biosynthetic process	trehalose biosynthetic process	similar to alpha	OTHER	Non-effector	2.84426	7.18138	1.07494e-41								-2.26547	4.80813	9.25004e-12		Y		ZtritIPO323_04t11474					-2.16831	2.00237e-12
	ZTRI_1.1279	hypothetical protein MYCGRDRAFT_102617				predicted protein	OTHER	Effector	2.8418	7.16912	3.26e-06								-2.75493	6.75022	2.76e-05		Y		ZtritIPO323_04t01406	5.3104	3.01e-29	2.72587	1.75e-08	4.86762	6.2e-25
	ZTRI_4.168	Cytochrome b5	Cytochrome b5-like Heme/Steroid binding domain (PF00173) 41->111, Oxidoreductase FAD-binding domain (PF00970) 249->346, Oxidoreductase NAD-binding domain (PF00175) 356->464	oxidation-reduction process	oxidation-reduction process	similar to cytochrome-b5 reductase	OTHER	Non-effector	2.83865	7.15348	1.28378e-06								-2.94377	7.69418			NA		ZtritIPO323_04t08622
	ZTRI_18.30	hypothetical protein MYCGRDRAFT_97872				predicted protein	OTHER	Non-effector	2.80852	7.00563	1.7894e-14								0.452521	1.36843	0.320792		N		ZtritIPO323_04t05231	2.68443	7.31802e-20	2.64512	3.14821e-19
	ZTRI_4.274	Manganese superoxide dismutase	Iron/manganese superoxide dismutases, alpha-hairpin domain (PF00081) 53->139, Iron/manganese superoxide dismutases, C-terminal domain (PF02777) 146->250	superoxide metabolic process	superoxide metabolic process	hypothetical protein	OTHER	Unlikely effector	2.80788	7.00255	2.05012e-47								-4.13334	17.5493	4.77073e-59		Y		ZtritIPO323_04t08735
	ZTRI_8.162	tyrosyl-tRNA synthetase	tRNA synthetases class I (W and Y) (PF00579) 39->359	tyrosyl-tRNA aminoacylation	tRNA aminoacylation for protein translation	similar to tyrosyl-trna synthetase	OTHER	Non-effector	2.79198	6.92582	6.24985e-09								-0.894762	1.8593	0.048104		N		ZtritIPO323_04t12461	-2.40216	6.45588e-07	-2.23578	3.48581e-06	-2.06827	1.56214e-05
	ZTRI_5.340	hypothetical protein TI39_contig339g00029	Protein of unknown function (DUF3632) (PF12311) 67->232	regulation of transcription from RNA polymerase II promoter		hypothetical protein	OTHER	Non-effector	2.77567	6.84796	9.11e-12								-1.44641	2.72529	0.000441901		Y		ZtritIPO323_04t09848			2.89273	9.77e-19
	ZTRI_7.103	hypothetical protein MYCGRDRAFT_100666				predicted protein	OTHER	Non-effector	2.7745	6.8424	4.79712e-50								-1.33955	2.53072	2.95605e-05		Y		ZtritIPO323_04t11408
	ZTRI_1.2025	FMN-linked oxidoreductase	NADH:flavin oxidoreductase / NADH oxidase family (PF00724) 19->360	ATP hydrolysis coupled proton transport	oxidation-reduction process	similar to nadh oxidase	OTHER	Non-effector	2.7738	6.83906	5.53482e-23								-2.23013	4.69176	8.38025e-11		Y		ZtritIPO323_04t02231	2.15488	1.2985e-14			3.21818	3.38498e-31
	ZTRI_2.671	pq loop repeat				predicted protein	OTHER	Non-effector	2.76587	6.80157	6.31592e-06								0.730072	1.65872	0.20083		N		ZtritIPO323_04t06220	-2.39183	7.76075e-10			-3.83497	5.19995e-23
	ZTRI_3.369	Alanine--tRNA ligase				predicted protein	OTHER	Non-effector	2.76446	6.79493	4.61487e-16								-1.09338	2.13374	0.0284894		N		ZtritIPO323_04t07546	-2.10565	1.65703e-05			-3.63765	5.95432e-14
	ZTRI_1.18	hypothetical protein MYCGRDRAFT_88598				predicted protein	OTHER	Non-effector	2.75448	6.74809	5.12215e-18								0.595022	1.5105	0.020037		N		ZtritIPO323_04t00021
	ZTRI_15.46	hypothetical protein MYCGRDRAFT_97655				predicted protein	OTHER	Non-effector	2.74556	6.70649	1.05628e-17								-4.14415	17.6813	7.81879e-21		Y		ZtritIPO323_04t04784
	ZTRI_18.35	hypothetical protein MYCGRDRAFT_97875				predicted protein	OTHER	Non-effector	2.74001	6.68076	0.00763961								-1.28745	2.44096	0.191257		N		ZtritIPO323_04t05240
	ZTRI_3.20	Tat pathway signal sequence	Domain of unknown function (DUF3328) (PF11807) 47->272	mycotoxin biosynthetic process	mycotoxin biosynthetic process	hypothetical protein	OTHER	Non-effector	2.73949	6.67834	4.83941e-13								-2.35122	5.10255	3.87052e-08		Y		ZtritIPO323_04t07148
	ZTRI_7.491	FAD NAD(P)-binding domain-containing	Pyridine nucleotide-disulphide oxidoreductase (PF07992) 49->417	oxidation-reduction process	oxidation-reduction process	similar to pyridine nucleotide-disulfide oxidoreductase	OTHER	Non-effector	2.73701	6.66688	1.54441e-36								-2.03709	4.10416	2.30898e-10		Y		ZtritIPO323_04t11848
	ZTRI_16.39	ARM repeat-containing				predicted protein	OTHER	Non-effector	2.73257	6.6464	0.000348283								-2.3139	4.97225	0.0211839		N		ZtritIPO323_04t04919
	ZTRI_1.761	hypothetical protein AC579_319				hypothetical protein	OTHER	Effector	2.71602	6.5706	3.30571e-28								-5.43041	43.1238	1.26749e-34		Y		ZtritIPO323_04t00859	-6.554	5.31791e-30	-5.06295	2.30798e-18	-8.38078	2.7889e-48
	ZTRI_2.143	lysine decarboxylase	Possible lysine decarboxylase (PF03641) 65->231			similar to lysine decarboxylase-like protein	OTHER	Unlikely effector	2.71279	6.55588	4.56439e-17								1.41006	2.65748	0.00255736		Y		ZtritIPO323_04t05631	2.51419	4.01279e-13			2.80934	3.46394e-16
	ZTRI_5.300	calcium transporter	VIT family (PF01988) 64->279			similar to vacuolar iron transporter Ccc1	OTHER	Non-effector	2.71172	6.551	2.18357e-26								-2.32952	5.02638	3.11908e-33		Y		ZtritIPO323_04t09804
	ZTRI_11.495	hypothetical protein TI39_contig5882g00001				hypothetical protein	OTHER	Non-effector	2.7117	6.55095	2.08901e-09								-4.62375	24.654	4.11156e-13		Y		ZtritIPO323_04t03538					-2.60896	1.26527e-05
	ZTRI_6.72	DSBA-like thioredoxin domain containing	DSBA-like thioredoxin domain (PF01323) 6->205	nucleotide-excision repair		hypothetical protein	OTHER	Non-effector	2.69922	6.49452	3.09e-37								-1.1034	2.14861	0.00361851		Y		ZtritIPO323_04t10534	2.47346	7.34e-15	2.26106	1.63e-12	2.7638	2.05e-18
	ZTRI_1.1642	sphingoid long-chain base transporter RSB1	RTA1 like protein (PF04479) 76->294	response to stress	response to stress	similar to RTA1 domain protein	OTHER	Non-effector	2.69578	6.47905	1.16599e-05								-2.09252	4.26494	0.0135004		N		ZtritIPO323_04t01809	2.35813	1.96152e-10	2.00017	8.68543e-08	2.55081	4.3686e-12
	ZTRI_1.1639	hypothetical protein TI39_contig4252g00001	Hydrophobic surface binding protein A (PF12296) 25->136			hypothetical protein	SP(Sec/SPI)	Non-effector	2.68242	6.41932	8.86399e-09								-3.81042	14.0298	3.04567e-17		Y		ZtritIPO323_04t01806
	ZTRI_2.328	Major facilitator superfamily general substrate transporter	Major Facilitator Superfamily (PF07690) 43->437	transmembrane transport	transmembrane transport	similar to MFS transporter	OTHER	Non-effector	2.67637	6.39246	6.39499e-05								-0.413504	1.33192	0.584159		N		ZtritIPO323_04t05837
	ZTRI_19.38	hypothetical protein MYCGRDRAFT_97949				predicted protein	OTHER	Unlikely effector	2.67469	6.38503	0.000698644								-1.2197	2.32898	0.208055		N		ZtritIPO323_04t05377			2.4394	4.06792e-11
	ZTRI_8.605	carboxypeptidase cpdS	Serine carboxypeptidase (PF00450) 64->509	proteolysis	proteolysis	similar to serine carboxypeptidase	OTHER	Non-effector	2.6659	6.34622	4.1877e-13								-5.06287	33.4253	2.52635e-46		Y		ZtritIPO323_04t12961
	ZTRI_17.62	hypothetical protein MYCGRDRAFT_97829				predicted protein	OTHER	Non-effector	2.64106	6.23788	2.17436e-13								-1.22293	2.3342	0.0324525		N		ZtritIPO323_04t05124
	ZTRI_10.552	toxin biosynthesis (Tri7)				hypothetical protein	OTHER	Non-effector	2.63409	6.20783	0.00171262								-3.15893	8.93169	0.00130671		Y		ZtritIPO323_04t02962
	ZTRI_7.127	hypothetical protein MYCGRDRAFT_94299				hypothetical protein	SP(Sec/SPI)	Non-effector	2.63339	6.20481	7.22048e-10								-1.41507	2.66673	0.000831544		Y		ZtritIPO323_04t11432
	ZTRI_9.22	hypothetical protein BAUCODRAFT_31846				hypothetical protein	OTHER	Non-effector	2.6288	6.18513	0.00246456								-0.223886	1.16787	0.827462		N		ZtritIPO323_04t13166
	ZTRI_4.667	hypothetical protein TI39_contig4099g00034		positive regulation of G2/M transition of mitotic cell cycle	regulation of transcription, DNA-templated	hypothetical protein	OTHER	Non-effector	2.61181	6.11269	8.13948e-22								-2.80861	7.00608	3.37689e-09		Y		ZtritIPO323_04t09177
	ZTRI_1.1593	DUF614 domain	PLAC8 family (PF04749) 12->115	biological_process		hypothetical protein	OTHER	Effector	2.60849	6.09865	0.000196105								-4.43263	21.595	8.94946e-09		Y		ZtritIPO323_04t01754
	ZTRI_6.485	hypothetical protein TI39_contig389g00004				predicted protein	OTHER	Effector	2.60335	6.07697	6.54297e-06								-2.76705	6.80715	6.61648e-05		Y		ZtritIPO323_04t11008	-4.0209	4.21596e-15	-3.14104	1.04518e-09	-5.52683	6.48968e-27
	ZTRI_4.270	RTA1 domain	RTA1 like protein (PF04479) 82->303	response to stress	response to stress	similar to RTA1 domain protein	OTHER	Non-effector	2.59934	6.06011	3.58687e-13								-2.71585	6.56981	3.95846e-07		Y		ZtritIPO323_04t08730
	ZTRI_9.483	RNA-binding domain-containing	RNA recognition motif. (a.k.a. RRM, RBD, or RNP domain) (PF00076) 310->369, RNA recognition motif. (a.k.a. RRM, RBD, or RNP domain) (PF00076) 398->460			hypothetical protein	OTHER	Non-effector	2.59696	6.05012	1.10655e-19								-3.1173	8.67765	9.85981e-11		Y		ZtritIPO323_04t13704
	ZTRI_1.1502	multidrug resistance	Major Facilitator Superfamily (PF07690) 136->527	transmembrane transport	transmembrane transport	similar to caffeine resistance protein 5	OTHER	Non-effector	2.59683	6.04954	2.74563e-07								-2.05753	4.16273	0.00609587		Y		ZtritIPO323_04t01650
	ZTRI_13.119	acetate transporter	GPR1/FUN34/yaaH family (PF01184) 58->253			similar to GPR1/FUN34/YaaH-class plasma membrane protein	OTHER	Non-effector	2.58132	5.98486	7.33602e-10								-2.744	6.69927	2.64125e-11		Y		ZtritIPO323_04t04241
	ZTRI_2.208	hypothetical protein MYCGRDRAFT_107889				hypothetical protein	OTHER	Non-effector	2.58022	5.9803	4.67356e-11								-1.6524	3.14357	0.000304129		Y		ZtritIPO323_04t05700	-5.48077	8.49854e-20	-4.12412	1.02263e-11	-6.2358	2.08194e-25
	ZTRI_4.196	nadh:flavin oxidoreductase nadh oxidase	NADH:flavin oxidoreductase / NADH oxidase family (PF00724) 41->384	oxidation-reduction process	oxidation-reduction process	similar to nadh-dependent flavin oxidoreductase	OTHER	Non-effector	2.57828	5.97227	5.14714e-19								-1.72575	3.30753	1.05045e-05		Y		ZtritIPO323_04t08655	2.50206	2.41319e-42			3.10544	5.33492e-65
	ZTRI_4.884	NAD(P)-binding Rossmann-fold containing	Alcohol dehydrogenase GroES-like domain (PF08240) 42->155, Zinc-binding dehydrogenase (PF00107) 202->316	mismatch repair	oxidation-reduction process	similar to alcohol dehydrogenase	OTHER	Non-effector	2.57551	5.96082	1.21256e-10								-3.64187	12.4828	2.60374e-06		Y		ZtritIPO323_04t09426	2.76792	3.48171e-12	3.96479	9.28175e-24
	ZTRI_4.236	hypothetical protein MYCGRDRAFT_92407				predicted protein	OTHER	Effector	2.57503	5.95882	7.57438e-60								-3.23185	9.39471	4.3376e-30		Y		ZtritIPO323_04t08697
	ZTRI_19.70	hypothetical protein MYCGRDRAFT_106690				predicted protein	OTHER	Effector	2.57134	5.9436	5.49416e-34								-1.04876	2.06875	0.000173427		Y		ZtritIPO323_04t05431
	ZTRI_1.1300	hypothetical protein MYCGRDRAFT_107389		positive regulation of cell-substrate adhesion		hypothetical protein	OTHER	Non-effector	2.56778	5.92898	2.55808e-29								-4.92866	30.456	1.77553e-35		Y		ZtritIPO323_04t01430
	ZTRI_9.296	nucleosome binding				hypothetical protein	OTHER	Non-effector	2.56428	5.91459	3.52139e-11								1.74816	3.3593	3.13958e-07		Y		ZtritIPO323_04t13486	-3.00833	0.0179513			-7.52739	9.4526e-10
	ZTRI_11.408	PLP-dependent transferase	Pyridoxal-dependent decarboxylase conserved domain (PF00282) 71->362, Pyridoxal-dependent decarboxylase conserved domain (PF00282) 392->464	maturation of SSU-rRNA from tricistronic rRNA transcript (SSU-rRNA, 5.8S rRNA, LSU-rRNA)	carboxylic acid metabolic process	similar to glutamate decarboxylase	OTHER	Non-effector	2.55978	5.89618	1.63097e-21								-2.31401	4.97262	6.9403e-10		Y		ZtritIPO323_04t03436
	ZTRI_1.1249	Plasma membrane proteolipid 3	Proteolipid membrane potential modulator (PF01679) 7->54			similar to plasma membrane proteolipid 3	OTHER	Non-effector	2.55699	5.88478	3.71869e-24								-2.28952	4.88892	6.0347e-15		Y		ZtritIPO323_04t01372	-2.63884	4.16783e-09	-3.28509	2.4894e-13	-2.44071	4.97448e-08
	ZTRI_3.731	MFS MCP solute carrier family 16 (monocarboxylic acid transporters) member 10	Major Facilitator Superfamily (PF07690) 101->412	transmembrane transport	transmembrane transport	similar to MFS transporter (Mch2)	OTHER	Non-effector	2.55163	5.86298	3.99721e-34								-1.32562	2.50641	1.46816e-06		Y		ZtritIPO323_04t07972	-2.6446	1.14863e-17	-2.17605	2.4707e-12	-2.34573	2.6644e-14
	ZTRI_13.150	NADP-dependent alcohol dehydrogenase	Alcohol dehydrogenase GroES-like domain (PF08240) 32->133, Zinc-binding dehydrogenase (PF00107) 175->306	oxidation-reduction process	oxidation-reduction process	similar to nadp-dependent alcohol dehydrogenase	OTHER	Non-effector	2.54891	5.85191	5.95961e-11								-0.82953	1.77711	0.0397162		N		ZtritIPO323_04t04274
	ZTRI_4.668	N-carbamoylsarcosine amidase	Isochorismatase family (PF00857) 29->209	metabolic process	metabolic process	similar to isochorismatase hydrolase	OTHER	Unlikely effector	2.53962	5.81438	3.20915e-27								-2.26462	4.80528	4.9526e-08		Y		ZtritIPO323_04t09178
	ZTRI_21.65	hypothetical protein MYCGRDRAFT_98121				predicted protein	OTHER	Non-effector	2.53239	5.78529	2.06143e-49								-1.95968	3.88976	6.90504e-06		Y		ZtritIPO323_04t07104
	ZTRI_2.145	FAD NAD(P)-binding domain-containing	Flavin-binding monooxygenase-like (PF00743) 63->274	oxidation-reduction process	oxidation-reduction process	similar to flavin-binding monooxygenase	OTHER	Non-effector	2.52278	5.7469	2.15119e-38								-2.84957	7.20787	1.34259e-28		Y		ZtritIPO323_04t05633
	ZTRI_11.228	Heat shock hsp9 P50519	Heat shock protein 9/12 (PF04119) 1->59	negative regulation of G2/M transition of mitotic cell cycle	response to stress	similar to chaperone/heat shock protein	OTHER	Non-effector	2.51908	5.73218	3.70724e-27								1.0769	2.1095	0.00987395		Y		ZtritIPO323_04t03230	-5.01065	6.98283e-20	-3.35803	1.34235e-09	-6.02941	2.37743e-28
	ZTRI_4.5	ABC transporter	ABC transporter transmembrane region (PF00664) 130->408, ABC transporter (PF00005) 479->612, ABC transporter transmembrane region (PF00664) 766->1027, ABC transporter (PF00005) 1100->1277	xenobiotic transport	transmembrane transport	similar to ABC transporter protein YOR1	OTHER	Non-effector	2.51454	5.71417	0.00469659								-3.70173	13.0117	9.60378e-05		Y		ZtritIPO323_04t08441	2.3929	7.30923e-09			2.78872	1.12977e-11
	ZTRI_18.41	---NA---				predicted protein	OTHER	Non-effector	2.50482	5.67579	3.68976e-11								-0.0651549	1.0462	0.913061		N		ZtritIPO323_04t05247
	ZTRI_2.728	hypothetical protein MYCGRDRAFT_90871				predicted protein	OTHER	Effector	2.50299	5.6686	7.72052e-05								-1.11219	2.16174	0.255637		N		ZtritIPO323_04t06283
	ZTRI_1.818	hypothetical protein MYCGRDRAFT_89261	CFEM domain (PF05730) 35->103			hypothetical protein	OTHER	Non-effector	2.50175	5.66371	5.39209e-28								-2.34742	5.08914	1.69739e-16		Y		ZtritIPO323_04t00919					-2.08252	4.94998e-12
	ZTRI_3.1102	fatty acid hydroxylase superfamily	Fatty acid hydroxylase superfamily (PF04116) 175->323	fatty acid biosynthetic process	lipid biosynthetic process	similar to fatty acid hydroxylase superfamily protein	OTHER	Non-effector	2.49902	5.65302	2.3097e-10								-3.0694	8.39423	1.30022e-09		Y		ZtritIPO323_04t08385
	ZTRI_3.916	hypothetical protein MYCGRDRAFT_92032				predicted protein	OTHER	Non-effector	2.49606	5.64142	7.63468e-07								-3.77089	13.6506	3.38477e-12		Y		ZtritIPO323_04t08183
	ZTRI_5.19	hypothetical protein MYCGRDRAFT_92941				predicted protein	OTHER	Unlikely effector	2.49421	5.6342	0.0025354								-2.30418	4.93886	0.00767586		Y		ZtritIPO323_04t09469	8.65776	7.49933e-58	5.64548	3.38523e-25	8.38737	1.39388e-54
	ZTRI_21.64	hypothetical protein MYCGRDRAFT_98120				predicted protein	OTHER	Non-effector	2.48061	5.58132	3.76787e-37								-1.81429	3.51687	0.000670497		Y		ZtritIPO323_04t07103
	ZTRI_3.313	hypothetical protein MYCGRDRAFT_91539				hypothetical protein	OTHER	Non-effector	2.47744	5.56907	2.2921e-18								-2.60771	6.09537	1.20961e-09		Y		ZtritIPO323_04t07482
	ZTRI_3.40	WW domain-containing	WW domain (PF00397) 78->108			similar to related to NPL3-nucleolar protein	OTHER	Non-effector	2.4759	5.56315	3.79861e-09								-5.73977	53.4372	5.57095e-41		Y		ZtritIPO323_04t07171					-3.02825	1.88912e-20
	ZTRI_9.321	hypothetical protein MYCGRDRAFT_95738		chitin catabolic process		hypothetical protein	OTHER	Non-effector	2.47159	5.54656	0.00355907								-1.96048	3.89191	0.0383759		N		ZtritIPO323_04t13515	-2.30323	2.6148e-05			-4.08738	8.88651e-14
	ZTRI_10.422	Magnesium transport transmembrane region	CorA-like Mg2+ transporter protein (PF01544) 449->571	metal ion transport	metal ion transport	hypothetical protein	OTHER	Non-effector	2.46633	5.52636	1.49506e-09								-1.56435	2.95745	2.64701e-09		Y		ZtritIPO323_04t02811			2.09619	5.92874e-08
	ZTRI_1.150	serine-aspartate repeat-containing				predicted protein	SP(Sec/SPI)	Non-effector	2.46507	5.52154	1.05294e-14								-4.02627	16.294	1.71124e-36		Y		ZtritIPO323_04t00189
	ZTRI_9.282	MFS general substrate transporter	Major Facilitator Superfamily (PF07690) 110->477	nucleocytoplasmic transport	transmembrane transport	similar to MFS transporter	OTHER	Non-effector	2.45685	5.49016	2.82304e-23								-2.66036	6.32189	1.87267e-13		Y		ZtritIPO323_04t13467	-2.78019	3.32037e-21	-2.32427	3.5566e-15	-3.36987	1.45853e-30
	ZTRI_1.1228	plasma membrane fusion prm1		plasma membrane fusion involved in cytogamy		similar to plasma membrane fusion protein prm1	OTHER	Non-effector	2.45095	5.46775	1.15927e-43								-2.57007	5.93837	8.34066e-08		Y		ZtritIPO323_04t01348	2.32903	1.4242e-08	3.45313	3.23343e-17
	ZTRI_3.51	copper resistance crd2				hypothetical protein	OTHER	Effector	2.44044	5.42807	5.26577e-26								-0.676782	1.59857	0.218893		N		ZtritIPO323_04t07182	-3.6118	6.43747e-18	-3.88208	2.0859e-20	-2.96723	1.27102e-12
	ZTRI_1.1588	hypothetical protein MYCGRDRAFT_107553				predicted protein	OTHER	Non-effector	2.42928	5.38626	4.51592e-15								-3.40145	10.5667	1.1053e-23		Y		ZtritIPO323_04t01747					-2.0329	0.00189249
	ZTRI_4.40	hypothetical protein MYCGRDRAFT_92253				hypothetical protein	OTHER	Effector	2.42057	5.35381	1.69958e-12								-1.3731	2.59027	0.00610753		Y		ZtritIPO323_04t08482	-2.30458	2.08061e-18	-2.74674	1.87772e-25	-2.33059	6.19121e-19
	ZTRI_7.459	hypothetical protein MYCGRDRAFT_74143				hypothetical protein	OTHER	Non-effector	2.41735	5.34188	8.56948e-34								-5.61702	49.0786	9.54108e-102		Y		ZtritIPO323_04t11812					-2.81631	9.94164e-46
	ZTRI_9.146	glycosyltransferase family 31	Fringe-like (PF02434) 172->261			hypothetical protein	OTHER	Non-effector	2.41332	5.327	1.77e-17								-4.00885	16.0985	7.32e-30		Y		ZtritIPO323_04t13307
	ZTRI_2.60	O-methyltransferase	O-methyltransferase (PF00891) 261->412, Glutathione S-transferase, C-terminal domain (PF00043) 609->679	methylation		hypothetical protein	OTHER	Non-effector	2.40982	5.31409	9.65e-43								-0.181754	1.13426	0.611737		N		ZtritIPO323_04t05540	2.96188	9.2e-12	2.51353	9.05e-09	3.31043	1.76e-14
	ZTRI_18.33	pol poly		DNA integration		predicted protein	OTHER	Non-effector	2.40087	5.28123	5.37e-05								-0.875029	1.83405	0.292253		N		ZtritIPO323_04t05237	3.42482	1.72e-22	3.2822	1.14e-20	2.31799	5.34e-11
	ZTRI_8.621	magnesium transporter	CorA-like Mg2+ transporter protein (PF01544) 34->197	metal ion transport	metal ion transport	hypothetical protein	OTHER	Effector	2.40023	5.27886	7.83672e-09								-2.54812	5.84871	2.39959e-08		Y		ZtritIPO323_04t12983	2.9669	1.74482e-10	3.12438	1.93607e-11	2.69236	6.84118e-09
	ZTRI_2.934	hypothetical protein TI39_contig342g00029		nucleocytoplasmic transport		hypothetical protein	OTHER	Non-effector	2.39837	5.27209	1.20283e-20								-2.10385	4.29856	1.8184e-11		Y		ZtritIPO323_04t06507	-2.32007	1.25038e-06			-2.764	6.33243e-09
	ZTRI_4.764.1	short chain dehydrogenase reductase family	short chain dehydrogenase (PF00106) 70->285	oxidation-reduction process		unspecified product	OTHER	Unlikely effector	2.39428	5.25713	7.21216e-16								1.80269	3.4887	5.94441e-08		Y		ZtritIPO323_04t09283	4.05482	6.90284e-15	3.78639	4.55616e-13	4.36415	3.61307e-17
	ZTRI_4.490	Tat pathway signal sequence	Domain of unknown function (DUF3328) (PF11807) 40->224	mycotoxin biosynthetic process	mycotoxin biosynthetic process	hypothetical protein	OTHER	Non-effector	2.39013	5.24205	0.000200636								-2.39378	5.25532	0.00162482		Y		ZtritIPO323_04t08978
	ZTRI_4.621	MFS general substrate transporter	Major Facilitator Superfamily (PF07690) 112->522	transmembrane transport	transmembrane transport	similar to MFS multidrug transporter	OTHER	Non-effector	2.38981	5.2409	4.20511e-16								-2.20393	4.60734	1.30185e-16		Y		ZtritIPO323_04t09123
	ZTRI_18.34	Retrovirus-related Pol poly from transposon	Integrase core domain (PF00665) 78->187	DNA integration	DNA integration	hypothetical protein	OTHER	Non-effector	2.38052	5.20723	0.000125048								-0.715017	1.6415	0.275883		N		ZtritIPO323_04t05238	2.29288	1.5961e-13	2.11034	1.41117e-11
	ZTRI_4.646	Malate L-lactate dehydrogenase	Malate/L-lactate dehydrogenase (PF02615) 15->342	oxidation-reduction process	oxidation-reduction process	similar to malate/L-lactate dehydrogenase	OTHER	Unlikely effector	2.35436	5.11369	7.3514e-22								-2.31489	4.97567	1.73982e-09		Y		ZtritIPO323_04t09151
	ZTRI_14.42	Zinc finger				predicted protein	OTHER	Non-effector	2.35355	5.11082	5.41603e-38								-1.16341	2.23987	0.00777704		Y		ZtritIPO323_04t04594
	ZTRI_13.54	hypothetical protein MYCGRDRAFT_106447	Transposase (PF01498) 158->212, DDE superfamily endonuclease (PF13358) 371->426	DNA integration	DNA integration	hypothetical protein	OTHER	Non-effector	2.35114	5.10227	1e-09								-4.90714	30.0051	8.32e-74		Y		ZtritIPO323_04t04165
	ZTRI_10.278	DUF663-domain-containing	AARP2CN (NUC121) domain (PF08142) 218->305, 40S ribosome biogenesis protein Tsr1 and BMS1 C-terminal (PF04950) 672->981	ribosome biogenesis	ribosome biogenesis	similar to ribosome biogenesis protein BMS1	OTHER	Non-effector	2.35	5.09824	5.74932e-12								-1.53192	2.8917	1.47337e-09		Y		ZtritIPO323_04t02652
	ZTRI_4.852	hypothetical protein MYCGRDRAFT_92897				predicted protein	OTHER	Non-effector	2.34955	5.09667	8.70584e-14								0.247913	1.18749	0.484568		N		ZtritIPO323_04t09387					-3.09688	3.97179e-13
	ZTRI_12.41	hypothetical protein MYCGRDRAFT_96904				predicted protein	OTHER	Non-effector	2.34274	5.07264	6.82215e-08								-0.707552	1.63303	0.220148		N		ZtritIPO323_04t03629
	ZTRI_13.241	ef-hand calcium-binding domain	Serine hydrolase (FSH1) (PF03959) 2->270			similar to EF-hand calcium-binding domain protein	OTHER	Non-effector	2.34075	5.06566	0.000451406								-2.87777	7.35015	0.00377099		Y		ZtritIPO323_04t04370
	ZTRI_2.488	Thioesterase thiol ester dehydrase-isomerase	Thioesterase-like superfamily (PF13622) 39->358	acyl-CoA metabolic process		similar to acyl-CoA thioesterase II	OTHER	Non-effector	2.33986	5.06252	4.07128e-05								-1.78278	3.44089			NA		ZtritIPO323_04t06010
	ZTRI_2.352	Rap ran-GTPase-activating	Domain of unknown function (DUF3384) (PF11864) 80->337, Tuberin (PF03542) 497->706, Rap/ran-GAP (PF02145) 959->1159	positive regulation of GTPase activity	regulation of small GTPase mediated signal transduction	similar to Rap/ran-GTPase-activating protein	OTHER	Non-effector	2.33858	5.05805	1.16248e-17								-2.39357	5.25457	5.91981e-15		Y		ZtritIPO323_04t05865
	ZTRI_1.2068	asparagine synthase related	short chain dehydrogenase (PF00106) 34->223, Asparagine synthase (PF00733) 684->709, Asparagine synthase (PF00733) 721->820	asparagine biosynthetic process	asparagine biosynthetic process	hypothetical protein	OTHER	Non-effector	2.33822	5.05679	1.29e-17								-2.35028	5.09924	2.5e-09		Y		ZtritIPO323_04t02278	-4.77296	5.84e-27	-3.79893	1.31e-17	-5.96493	1.15e-40
	ZTRI_6.78	short-chain dehydrogenase	short chain dehydrogenase (PF00106) 7->194	oxidation-reduction process		similar to short-chain dehydrogenase	OTHER	Non-effector	2.32642	5.01558	2.48158e-06								-4.27756	19.3943	1.51726e-06		Y		ZtritIPO323_04t10541			2.48422	4.71196e-07
	ZTRI_18.56	retrotransposon nucleocapsid	Reverse transcriptase (RNA-dependent DNA polymerase) (PF00078) 364->526, Integrase core domain (PF00665) 896->1013	DNA integration	DNA integration	hypothetical protein	OTHER	Non-effector	2.32625	5.01499	7.26839e-37								-2.09438	4.27043	4.28684e-17		Y		ZtritIPO323_04t05269
	ZTRI_4.430	Short-chain dehydrogenase reductase SDR	Enoyl-(Acyl carrier protein) reductase (PF13561) 16->257	oxidation-reduction process		similar to short-chain dehydrogenase/reductase	OTHER	Non-effector	2.31873	4.98893	1.66045e-06								-0.933061	1.90932	0.127385		N		ZtritIPO323_04t08912
	ZTRI_20.13	hypothetical protein MYCGRDRAFT_98008				predicted protein	OTHER	Non-effector	2.31734	4.98412	3.68117e-33								-2.90215	7.47539	1.50802e-11		Y		ZtritIPO323_04t06892
	ZTRI_2.1234	mitochondrial hypoxia responsive domain containing	Hypoxia induced protein conserved region (PF04588) 125->163	nucleocytoplasmic transport		similar to mitochondrial hypoxia responsive domain containing protein	OTHER	Non-effector	2.31218	4.96633	7.34508e-15								-2.07559	4.21516	3.36147e-08		Y		ZtritIPO323_04t06840	2.91196	4.4478e-24	2.69538	1.0159e-20	3.53297	4.31768e-35
	ZTRI_13.318	3-ketoacyl-acyl carrier reductase	Enoyl-(Acyl carrier protein) reductase (PF13561) 18->254	oxidation-reduction process		similar to 3-ketoacyl-acyl carrier protein reductase	OTHER	Non-effector	2.30057	4.92652	2.35939e-15								-2.67217	6.37387	1.62096e-12		Y		ZtritIPO323_04t04466
	ZTRI_4.715	---NA---				predicted protein	OTHER	Non-effector	2.30007	4.92481	0.00941414								-1.19132	2.28362	0.284962		N		ZtritIPO323_04t09230	-4.05369	3.89429e-16	-3.73917	6.68503e-14	-4.09914	1.48396e-16
	ZTRI_4.6.1	MFS1 major facilitator superfamily transporter	Sugar (and other) transporter (PF00083) 23->487	carbohydrate transport	transmembrane transport	unspecified product	OTHER	Non-effector	2.29958	4.92316	6.29137e-14								-2.84764	7.19823	1.459e-20		Y		ZtritIPO323_04t08442	2.8343	3.94761e-19			4.24249	1.69348e-41
	ZTRI_4.186	diphthamide biosynthesis	Putative diphthamide synthesis protein (PF01866) 61->406, Heterokaryon incompatibility protein (HET) (PF06985) 631->680	peptidyl-diphthamide biosynthetic process from peptidyl-histidine	peptidyl-diphthamide biosynthetic process from peptidyl-histidine	hypothetical protein	OTHER	Non-effector	2.2975	4.91607	9.7e-08								-1.81816	3.52631	3.04e-05		Y		ZtritIPO323_04t08643
	ZTRI_14.30	retrotransposon nucleocapsid				hypothetical protein	OTHER	Unlikely effector	2.29503	4.90763	4.61327e-11								-2.52444	5.75352	1.06866e-05		Y		ZtritIPO323_04t04578
	ZTRI_7.119	S-adenosyl-L-methionine-dependent methyltransferase	Methyltransferase domain (PF13489) 43->173	methylation		similar to UMTA methyltransferase family protein	OTHER	Non-effector	2.29238	4.89863	9.44892e-07								1.28269	2.43292	0.00176582		Y		ZtritIPO323_04t11424	-3.30599	0.000734267	-2.08076	0.0382597	-5.27468	4.43415e-08
	ZTRI_1.313	oxidoreductase domain-containing	2OG-Fe(II) oxygenase superfamily (PF13640) 146->267	oxidation-reduction process	oxidation-reduction process	similar to oxidoreductase domain containing protein	OTHER	Non-effector	2.29189	4.89698	1.22129e-05								0.172432	1.12696	0.790563		N		ZtritIPO323_04t00374	-6.69666	3.95499e-10	-5.57209	2.35168e-07	-7.84865	1.63432e-13
	ZTRI_11.277	phosphate permease	Sugar (and other) transporter (PF00083) 54->542	manganese ion transmembrane transport	phosphate ion transport	similar to inorganic phosphate transporter pho84	OTHER	Non-effector	2.29183	4.89677	2.3263e-36								-1.39163	2.62374	1.81648e-07		Y		ZtritIPO323_04t03290	-4.73895	2.0282e-07	-5.53628	1.28814e-09	-5.81073	1.31654e-10
	ZTRI_3.368	UDP-glucuronosyl UDP-glucosyltransferase	Glycosyltransferase family 28 N-terminal domain (PF03033) 138->305, UDP-glucoronosyl and UDP-glucosyl transferase (PF00201) 409->545	carbohydrate metabolic process	lipid glycosylation	hypothetical protein	OTHER	Non-effector	2.29021	4.89126	2.31273e-15								-0.393741	1.3138	0.100422		N		ZtritIPO323_04t07545	-2.20918	0.0333133			-4.2813	2.13839e-05
	ZTRI_6.600	MFS general substrate transporter	Major Facilitator Superfamily (PF07690) 169->468	transmembrane transport	transmembrane transport	hypothetical protein	OTHER	Non-effector	2.28536	4.87484	1.6945e-08								-4.68837	25.7833	2.25342e-14		Y		ZtritIPO323_04t11145	3.34022	7.73101e-09	4.13074	9.00254e-13	2.41523	3.17935e-05
	ZTRI_10.464	hypothetical protein MYCGRDRAFT_96368				hypothetical protein	OTHER	Non-effector	2.28339	4.8682	0.00048099								-1.60165	3.03491	0.0522171		N		ZtritIPO323_04t02860
	ZTRI_1.1528	methylenetetrahydrofolate dehydrogenase	Tetrahydrofolate dehydrogenase/cyclohydrolase, catalytic domain (PF00763) 16->120, Tetrahydrofolate dehydrogenase/cyclohydrolase, NAD(P)-binding domain (PF02882) 145->208	folic acid-containing compound biosynthetic process	oxidation-reduction process	similar to methylenetetrahydrofolate dehydrogenase	OTHER	Non-effector	2.28283	4.86633	7.46503e-14								-1.44294	2.71875	2.20975e-11		Y		ZtritIPO323_04t01681
	ZTRI_13.91	Phosphoadenosine phosphosulfate reductase	Phosphoadenosine phosphosulfate reductase family (PF01507) 67->243	methionine biosynthetic process	sulfate assimilation, phosphoadenylyl sulfate reduction by phosphoadenylyl-sulfate reductase (thioredoxin)	similar to phosphoadenosine phosphosulfate reductase	OTHER	Non-effector	2.26964	4.82204	7.7426e-55								-1.56485	2.95846	3.35295e-11		Y		ZtritIPO323_04t04211
	ZTRI_3.1113	galactosyl transferase				hypothetical protein	OTHER	Non-effector	2.2687	4.8189	8.04758e-48								-1.55779	2.94402	3.82559e-08		Y		ZtritIPO323_04t08396			2.5827	1.31612e-24	2.08391	1.33532e-16
	ZTRI_4.326	DUF1479 domain	Protein of unknown function (DUF1479) (PF07350) 54->478			similar to DUF1479 domain protein	OTHER	Non-effector	2.25946	4.78813	4.5717e-18								-2.29138	4.89523	2.6512e-08		Y		ZtritIPO323_04t08797
	ZTRI_4.43	glycoside hydrolase family 3	Glycosyl hydrolase family 3 N terminal domain (PF00933) 145->388, Glycosyl hydrolase family 3 C-terminal domain (PF01915) 435->687, Fibronectin type III-like domain (PF14310) 747->813	polysaccharide catabolic process	carbohydrate metabolic process	similar to glycosyl hydrolase family 3 n terminal domain-containing protein	OTHER	Non-effector	2.25751	4.78167	1.00337e-12								-4.06701	16.7607	3.4182e-26		Y		ZtritIPO323_04t08485	2.90575	2.19913e-10			3.13372	5.85187e-12
	ZTRI_2.218	alpha beta hydrolase fold-1	alpha/beta hydrolase fold (PF00561) 32->321			similar to Alpha/beta hydrolase fold-1	OTHER	Non-effector	2.25674	4.7791	0.000393839								-1.4954	2.81943			NA		ZtritIPO323_04t05712
	ZTRI_11.363	hypothetical protein MYCGRDRAFT_96736				predicted protein	OTHER	Non-effector	2.25115	4.76061	4.84248e-05								-2.17408	4.51299	0.000342434		Y		ZtritIPO323_04t03382
	ZTRI_4.643	alpha-ketoglutarate-dependent taurine dioxygenase	Taurine catabolism dioxygenase TauD, TfdA family (PF02668) 99->370	oxidation-reduction process	oxidation-reduction process	similar to alpha-ketoglutarate-dependent taurine dioxygenase	OTHER	Non-effector	2.24967	4.75573	1.24817e-14								-2.33332	5.03965	2.23692e-11		Y		ZtritIPO323_04t09147					-2.40313	2.66465e-26
	ZTRI_4.784	GABA-specific permease	Amino acid permease (PF13520) 83->523	amino acid transmembrane transport	transmembrane transport	similar to amino acid permease	OTHER	Non-effector	2.22756	4.68341	7.48359e-18								-1.7374	3.33433	1.13098e-06		Y		ZtritIPO323_04t09306
	ZTRI_3.499	hypothetical protein MYCGRDRAFT_103708				hypothetical protein	OTHER	Non-effector	2.22673	4.68073	1.02e-08								-2.30576	4.94429	2.93e-05		Y		ZtritIPO323_04t07701	-2.54571	4.82e-17	-2.12809	2.42e-12	-2.93729	4.39e-22
	ZTRI_10.182	hsp70	Hsp70 protein (PF00012) 4->610	SRP-dependent cotranslational protein targeting to membrane, translocation		similar to heat shock protein 70-like protein	OTHER	Non-effector	2.21152	4.63162	8.77617e-28								-1.29837	2.4595	7.2629e-06		Y		ZtritIPO323_04t02545
	ZTRI_1.1285	U3 small nucleolar RNA-associated 7	BING4CT (NUC141) domain (PF08149) 377->455			similar to U3 small nucleolar RNA-associated protein 7	OTHER	Non-effector	2.21144	4.63137	1.88888e-10								-1.55643	2.94125	1.3624e-08		Y		ZtritIPO323_04t01412
	ZTRI_3.435	Catalytic activity: An alcohol NAD() = an aldehyde or ketone NADH		oxidation-reduction process		hypothetical protein	OTHER	Non-effector	2.21082	4.6294	8.7852e-22								-1.62369	3.08161	4.90382e-05		Y		ZtritIPO323_04t07619					-2.34421	2.28212e-14
	ZTRI_12.58	Curved DNA-binding	DnaJ domain (PF00226) 9->70			similar to DnaJ family protein	OTHER	Non-effector	2.20855	4.62211	1.68066e-12								-2.3794	5.20319	1.20041e-12		Y		ZtritIPO323_04t03648
	ZTRI_18.57	Integrase p49		RNA phosphodiester bond hydrolysis, endonucleolytic		hypothetical protein	OTHER	Non-effector	2.20268	4.60334	2.17945e-13								-1.69028	3.22719	3.04933e-08		Y		ZtritIPO323_04t05270
	ZTRI_11.526	beta-glucosidase	Glycosyl hydrolase family 1 (PF00232) 105->559	carbohydrate metabolic process	carbohydrate metabolic process	similar to glycoside hydrolase family 1 protein	OTHER	Non-effector	2.20168	4.60014	1.37298e-10								-2.97119	7.84185	2.57392e-09		Y		ZtritIPO323_04t03574
	ZTRI_11.46	Alcohol dehydrogenase		small GTPase mediated signal transduction		hypothetical protein	OTHER	Non-effector	2.19116	4.56673	6.89945e-08								-1.01061	2.01476	0.0494911		N		ZtritIPO323_04t03018
	ZTRI_15.68	---NA---				predicted protein	OTHER	Effector	2.18384	4.54361	0.00338093								0.253026	1.1917	0.801589		N		ZtritIPO323_04t04815
	ZTRI_5.209	RPEL repeat	RPEL repeat (PF02755) 61->84, RPEL repeat (PF02755) 106->128			hypothetical protein	OTHER	Non-effector	2.18361	4.5429	1.18343e-23								-0.00172365	0.998806	0.997352		N		ZtritIPO323_04t09700
	ZTRI_2.1073	P-loop containing nucleoside triphosphate hydrolase	DEAD/DEAH box helicase (PF00270) 382->542, Helicase conserved C-terminal domain (PF00271) 693->781, Helicase associated domain (HA2) (PF04408) 843->938			similar to deah-box rna helicase	OTHER	Non-effector	2.18047	4.533	4.46932e-11								-1.63989	3.11641	8.1379e-08		Y		ZtritIPO323_04t06657
	ZTRI_6.49	amine oxidase	NAD(P)-binding Rossmann-like domain (PF13450) 45->110	oxidation-reduction process		similar to amine oxidase	SP(Sec/SPI)	Non-effector	2.17729	4.52302	7.84725e-07								-2.0571	4.1615	1.36674e-07		Y		ZtritIPO323_04t10508
	ZTRI_15.74	hypothetical protein MYCGRDRAFT_111751		establishment of cell polarity		predicted protein	OTHER	Non-effector	2.16394	4.48136	2.07162e-24								-1.84907	3.60269	7.07646e-07		Y		ZtritIPO323_04t04825			2.32213	4.46484e-08
	ZTRI_5.91	acetyl- synthetase	AMP-binding enzyme (PF00501) 55->470, AMP-binding enzyme C-terminal domain (PF13193) 512->595	ATP hydrolysis coupled proton transport	metabolic process	similar to AMP-binding enzyme	OTHER	Non-effector	2.15958	4.46786	1.75444e-26								-1.55906	2.94663	2.33686e-06		Y		ZtritIPO323_04t09560	2.98617	6.91759e-21	2.27621	1.34621e-12	3.62806	1.99785e-30
	ZTRI_1.2107	hypothetical protein MYCGRDRAFT_107795				predicted protein	OTHER	Non-effector	2.15699	4.45983	3.27213e-17								-1.5899	3.01029	0.00569959		Y		ZtritIPO323_04t02325
	ZTRI_1.1913	Salicylate hydroxylase	FAD binding domain (PF01494) 6->360	oxidation-reduction process		similar to salicylate hydroxylase	OTHER	Non-effector	2.15496	4.45355	6.13732e-10								-1.01455	2.02028	0.00639148		Y		ZtritIPO323_04t02105	2.62817	1.54798e-25			3.21872	5.55582e-38
	ZTRI_2.259	Aldo keto reductase	Aldo/keto reductase family (PF00248) 17->294	oxidation-reduction process	oxidation-reduction process	similar to glycerol dehydrogenase (GldB)	OTHER	Non-effector	2.15429	4.45149	1.07665e-06								-4.19022	18.255	6.13338e-29		Y		ZtritIPO323_04t05756
	ZTRI_7.151	urea carboxylase-associated	Domain of unknown function (DUF1989) (PF09347) 14->178			hypothetical protein	OTHER	Effector	2.15305	4.44768	3.59207e-17								-1.91857	3.78048	3.06954e-08		Y		ZtritIPO323_04t11459
	ZTRI_16.61	hypothetical protein MYCGRDRAFT_97746				predicted protein	OTHER	Non-effector	2.15303	4.44762	0.000543024								1.0091	2.01265	0.11047		N		ZtritIPO323_04t04960
	ZTRI_6.531	heat repeat	Down-regulated in metastasis (PF07539) 868->1440	endonucleolytic cleavage in ITS1 to separate SSU-rRNA from 5.8S rRNA and LSU-rRNA from tricistronic rRNA transcript (SSU-rRNA, 5.8S rRNA, LSU-rRNA)		similar to heat repeat protein	OTHER	Non-effector	2.15001	4.4383	3.99101e-08								-1.28513	2.43704	0.00019249		Y		ZtritIPO323_04t11059
	ZTRI_1.232	glycosyltransferase family 1	Glycosyltransferase family 28 N-terminal domain (PF03033) 306->466, UDP-glucoronosyl and UDP-glucosyl transferase (PF00201) 570->728	lipid glycosylation	carbohydrate metabolic process	hypothetical protein	OTHER	Non-effector	2.14752	4.43067	6.04224e-08								-2.09547	4.27366	1.68678e-05		Y		ZtritIPO323_04t00284
	ZTRI_8.607	nap family	Nucleosome assembly protein (NAP) (PF00956) 42->277	nucleosome assembly	nucleosome assembly	similar to nap family protein	OTHER	Non-effector	2.14361	4.41868	3.13651e-09								-1.8732	3.66344	2.13261e-10		Y		ZtritIPO323_04t12963
	ZTRI_10.3	hypothetical protein MYCGRDRAFT_95995		regulation of transcription from RNA polymerase II promoter		predicted protein	OTHER	Non-effector	2.14314	4.41722	1.65931e-06								0.839383	1.78928	0.0740529		N		ZtritIPO323_04t02338					-2.22641	1.14783e-16
	ZTRI_3.1046	WD40 repeat	WD domain, G-beta repeat (PF00400) 66->101	ribosomal large subunit assembly		similar to 60S ribosome biogenesis protein Sqt1	OTHER	Non-effector	2.13898	4.4045	2.75061e-16								-1.97473	3.93056	4.91537e-08		Y		ZtritIPO323_04t08325
	ZTRI_11.387	hypothetical protein MYCGRDRAFT_96758				predicted protein	OTHER	Non-effector	2.13658	4.3972	8.25407e-08								-0.874453	1.83331	0.000703847		Y		ZtritIPO323_04t03412	2.45306	9.69858e-13	2.52107	2.59245e-13	2.73871	1.10565e-15
	ZTRI_15.82	histidine biosynthesis trifunctional		histidine biosynthetic process		predicted protein	OTHER	Non-effector	2.1351	4.39268	5.94566e-12								-2.78841	6.9087	5.46902e-08		Y		ZtritIPO323_04t04836
	ZTRI_2.115	L-ornithine 5-monooxygenase	L-lysine 6-monooxygenase (NADPH-requiring) (PF13434) 49->416	oxidation-reduction process		similar to L-ornithine N5-oxygenase sida	OTHER	Non-effector	2.13285	4.38584	1.24428e-12								-1.0539	2.07613	0.00206126		Y		ZtritIPO323_04t05600	3.76903	1.13088e-51	2.1219	4.99039e-17	5.30236	3.1708e-102
	ZTRI_1.1709	NADPH-dependent medium chain alcohol dehydrogenase	Alcohol dehydrogenase GroES-like domain (PF08240) 34->147, Zinc-binding dehydrogenase (PF00107) 189->313	oxidation-reduction process	oxidation-reduction process	similar to NADP-dependent alcohol dehydrogenase	OTHER	Non-effector	2.13133	4.38121	5.31491e-15								-0.692003	1.61553	0.0163846		N		ZtritIPO323_04t01879					2.55352	8.30187e-16
	ZTRI_11.110	hypothetical protein MYCGRDRAFT_96527				predicted protein	OTHER	Non-effector	2.1275	4.3696	0.000360761								-2.09353	4.2679	0.00187472		Y		ZtritIPO323_04t03095
	ZTRI_5.671.1	ABC transporter	ABC-transporter extracellular N-terminal (PF14510) 23->100, ABC transporter (PF00005) 125->280, ABC-2 type transporter (PF01061) 444->654, CDR ABC transporter (PF06422) 667->755, ABC transporter (PF00005) 814->965, ABC-2 type transporter (PF01061) 1108->1316	transmembrane transport	transmembrane transport	unspecified product	OTHER	Non-effector	2.11821	4.34154	2.74485e-18								-2.54972	5.85519	6.23211e-10		Y		ZtritIPO323_04t10225
	ZTRI_7.12	major facilitator superfamily transporter	Major Facilitator Superfamily (PF07690) 88->490	transmembrane transport	transmembrane transport	similar to MFS transporter	OTHER	Non-effector	2.10959	4.3157	2.76054e-09								-1.98043	3.94611	2.32676e-14		Y		ZtritIPO323_04t11299	-3.26666	9.44438e-12	-2.76028	1.05287e-08	-3.17937	2.75562e-11
	ZTRI_6.215	hypothetical protein TI39_contig398g00001				predicted protein	OTHER	Non-effector	2.10595	4.30481	4.75623e-32								-2.35707	5.12329	6.36135e-16		Y		ZtritIPO323_04t10711	2.73173	1.3899e-21	2.86998	1.30166e-23	2.80904	6.36393e-23
	ZTRI_2.815	rRNA biogenesis RRP5	S1 RNA binding domain (PF00575) 589->645, S1 RNA binding domain (PF00575) 665->736, S1 RNA binding domain (PF00575) 848->919, S1 RNA binding domain (PF00575) 1149->1220, S1 RNA binding domain (PF00575) 1242->1314, S1 RNA binding domain (PF00575) 1332->1406	RNA processing	RNA processing	similar to rRNA biogenesis protein RRP5	OTHER	Non-effector	2.10494	4.30181	1.64812e-08								-1.20427	2.30421	0.000106037		Y		ZtritIPO323_04t06379
	ZTRI_5.654	heat shock 70	Hsp70 protein (PF00012) 49->647	protein folding	protein folding	similar to Heat shock protein Hsp70	OTHER	Non-effector	2.10334	4.29703	1.17164e-48								-1.31558	2.48903	6.70499e-07		Y		ZtritIPO323_04t10206
	ZTRI_12.95	hypothetical protein MYCGRDRAFT_96949				predicted protein	OTHER	Non-effector	2.10024	4.28779	1.69993e-09								-2.51407	5.7123	9.88495e-15		Y		ZtritIPO323_04t03689
	ZTRI_9.536	short chain dehydrogenase like	short chain dehydrogenase (PF00106) 7->155			similar to short chain dehydrogenase	OTHER	Non-effector	2.09668	4.27725	2.23213e-14								-1.72944	3.316	1.60992e-05		Y		ZtritIPO323_04t13755	2.20106	1.17136e-14			2.48379	1.84968e-18
	ZTRI_3.24	hypothetical protein MYCGRDRAFT_108392		nucleocytoplasmic transport		hypothetical protein	OTHER	Non-effector	2.09381	4.26874	9.22882e-26								-4.01462	16.163	2.09399e-34		Y		ZtritIPO323_04t07152
	ZTRI_21.60	hypothetical protein MYCGRDRAFT_98118				predicted protein	OTHER	Non-effector	2.08983	4.25698	0.00750094								-0.592432	1.50779	0.521558		N		ZtritIPO323_04t07100
	ZTRI_10.361	norsolorinic acid reductase	Aldo/keto reductase family (PF00248) 30->331	aflatoxin biosynthetic process		similar to norsolorinic acid reductase	OTHER	Non-effector	2.08304	4.237	2.74864e-08								-5.39322	42.0264	1.52282e-27		Y		ZtritIPO323_04t02745
	ZTRI_19.9	hypothetical protein MYCGRDRAFT_97921				predicted protein	OTHER	Unlikely effector	2.07979	4.22745	0.00313068								-2.41562	5.33548	0.000250142		Y		ZtritIPO323_04t05329
	ZTRI_2.23	hypothetical protein AC578_8141		proteolysis		hypothetical protein	OTHER	Non-effector	2.07836	4.22327	1.06e-23								-2.53382	5.79104	1.23e-07		Y		ZtritIPO323_04t05496
	ZTRI_3.645	midasin		ribosomal large subunit assembly		hypothetical protein	OTHER	Non-effector	2.07625	4.21711	2.02549e-07								-1.14076	2.20497	2.3586e-06		Y		ZtritIPO323_04t07866
	ZTRI_14.41	hypothetical protein MYCGRDRAFT_97559				predicted protein	OTHER	Effector	2.07004	4.19899	8.7852e-22								-0.986723	1.98168	0.0837152		N		ZtritIPO323_04t04593
	ZTRI_1.1966	polyketide synthase	Beta-ketoacyl synthase, N-terminal domain (PF00109) 4->254, Beta-ketoacyl synthase, C-terminal domain (PF02801) 264->382, Ketoacyl-synthetase C-terminal extension (PF16197) 386->502, Acyl transferase domain (PF00698) 549->868, Polyketide synthase dehydratase (PF14765) 942->1192, Methyltransferase domain (PF08242) 1436->1537, KR domain (PF08659) 2141->2313, Male sterility protein (PF07993) 2591->2…	metabolic process	metabolic process	similar to polyketide synthase	OTHER	Non-effector	2.05872	4.16616	4.59743e-16								-1.55794	2.94433	5.78912e-06		Y		ZtritIPO323_04t02165
	ZTRI_1.692	hypothetical protein TI39_contig340g00016				predicted protein	OTHER	Non-effector	2.05007	4.14127	4.15402e-06								-0.444805	1.36113	0.416833		N		ZtritIPO323_04t00784	-2.94641	1.76963e-09	-2.4417	7.36797e-07	-3.95725	4.02281e-16
	ZTRI_2.627	hypothetical protein TI39_contig585g00002				predicted protein	OTHER	Non-effector	2.04596	4.12949	8.92976e-05								-3.03327	8.18665	3.24332e-10		Y		ZtritIPO323_04t06169
	ZTRI_9.277	10 kDa heat shock mitochondrial	Chaperonin 10 Kd subunit (PF00166) 11->102	chaperone-mediated protein complex assembly	protein folding	similar to heat shock protein	OTHER	Effector	2.04523	4.12738	5.49487e-72								-0.530495	1.44442	0.0808493		N		ZtritIPO323_04t13461	2.7036	1.76892e-10	2.63994	5.45029e-10	2.51589	2.5941e-09
	ZTRI_6.682	methyltransferase domain-containing	Methyltransferase domain (PF13489) 66->171	methylation		similar to methyltransferase domain-containing protein	OTHER	Non-effector	2.04335	4.12201	3.55332e-07								-3.25763	9.56414	3.04933e-08		Y		ZtritIPO323_04t11240	3.00072	1.06884e-42	2.71504	5.79172e-35	2.57347	8.15969e-32
	ZTRI_2.481	Ribonuclease H	Chromo (CHRromatin Organisation MOdifier) domain (PF00385) 360->407			hypothetical protein	OTHER	Non-effector	2.04289	4.12072	1.62245e-05								-0.820201	1.76565	0.0581401		N		ZtritIPO323_04t06005	3.36884	1.26144e-17	3.26391	1.62158e-16	3.50031	4.53541e-19
	ZTRI_21.38	hypothetical protein MYCGRDRAFT_98099				predicted protein	OTHER	Non-effector	2.03753	4.10542	8.77566e-14								-0.923145	1.89624	0.0193057		N		ZtritIPO323_04t07062
	ZTRI_15.66	hypothetical protein MYCGRDRAFT_97674				predicted protein	OTHER	Non-effector	2.03351	4.09399	0.00137783								-0.9878	1.98316	0.243674		N		ZtritIPO323_04t04813
	ZTRI_7.436	fumarylacetoacetate hydrolase	Fumarylacetoacetate (FAA) hydrolase family (PF01557) 71->282	metabolic process	metabolic process	hypothetical protein	OTHER	Non-effector	2.03044	4.08529	2.39e-33								-1.2613	2.39712	4.86e-07		Y		ZtritIPO323_04t11788
	ZTRI_6.108	translation factor	Telomere recombination (PF01300) 53->244, Putative GTP-binding controlling metal-binding (PF03481) 249->440	tRNA processing		similar to translation initiation protein sua5	OTHER	Non-effector	2.01693	4.0472	6.71887e-09								-1.93542	3.82489	1.72952e-05		Y		ZtritIPO323_04t10573
	ZTRI_3.362	U3 small nucleolar RNA-associated 11	Utp11 protein (PF03998) 10->265	endonucleolytic cleavage in ITS1 to separate SSU-rRNA from 5.8S rRNA and LSU-rRNA from tricistronic rRNA transcript (SSU-rRNA, 5.8S rRNA, LSU-rRNA)	rRNA processing	similar to U3 small nucleolar RNA-associated protein Utp11	OTHER	Non-effector	2.01684	4.04696	4.17829e-09								-1.09592	2.13749	0.00131882		Y		ZtritIPO323_04t07538
	ZTRI_9.522	pentatricopeptide repeat	PPR repeat family (PF13041) 998->1047, Pentatricopeptide repeat domain (PF13812) 1131->1188	negative regulation of mitochondrial translation		similar to pentatricopeptide repeat protein	OTHER	Non-effector	2.00268	4.00745	2.48459e-18								-1.82279	3.53765	2.6494e-09		Y		ZtritIPO323_04t13742
	ZTRI_1.1365	RNA-binding domain-containing	RNA recognition motif. (a.k.a. RRM, RBD, or RNP domain) (PF00076) 58->128, RNA recognition motif. (a.k.a. RRM, RBD, or RNP domain) (PF00076) 166->235, RNA recognition motif. (a.k.a. RRM, RBD, or RNP domain) (PF00076) 317->382			similar to ribosome biogenesis protein Nop4	OTHER	Non-effector	2.0017	4.00473	1.18325e-07								-1.29941	2.46128	6.26264e-06		Y		ZtritIPO323_04t01499
	ZTRI_1.283	Kynurenine formamidase				predicted protein	OTHER	Non-effector	1.99929	3.99804	8.68881e-11								1.85809	3.62527	2.24179e-07		Y		ZtritIPO323_04t00341	3.39502	9.10652e-22	2.01542	1.97743e-08	4.36919	1.89168e-35
	ZTRI_2.823	hypothetical protein TI39_contig364g00018	Utp8 family (PF10395) 5->362	ATP hydrolysis coupled proton transport		hypothetical protein	OTHER	Non-effector	1.99368	3.98251	1.94058e-09								-1.19171	2.28423	1.19848e-06		Y		ZtritIPO323_04t06388
	ZTRI_2.1237	P450 monooxygenase	Dynamin family (PF00350) 125->384			hypothetical protein	OTHER	Non-effector	1.99355	3.98215	4.18505e-41								-1.50615	2.84052	3.24421e-15		Y		ZtritIPO323_04t06843
	ZTRI_7.278	---NA---				predicted protein	OTHER	Effector	1.9906	3.97403	6.53097e-19								-2.17462	4.51466	2.68116e-10		Y		ZtritIPO323_04t11605
	ZTRI_10.148	NEDD4-like E3 ubiquitin- ligase WWP1	WW domain (PF00397) 47->76, WW domain (PF00397) 84->113			hypothetical protein	OTHER	Non-effector	1.98292	3.95292	1.84536e-05								-2.84552	7.18763	7.42929e-10		Y		ZtritIPO323_04t02505
	ZTRI_1.1058	RNA-binding domain-containing	RNA recognition motif. (a.k.a. RRM, RBD, or RNP domain) (PF00076) 244->314, RNA recognition motif. (a.k.a. RRM, RBD, or RNP domain) (PF00076) 350->420			similar to RNA-binding domain-containing protein	OTHER	Non-effector	1.9825	3.95177	4.0885e-10								-0.869739	1.82733	0.000560325		Y		ZtritIPO323_04t01169
	ZTRI_10.7	osmotically inducible	OsmC-like protein (PF02566) 71->169			hypothetical protein	OTHER	Non-effector	1.98149	3.94901	1.69e-09								-1.02623	2.0367	0.0104123		N		ZtritIPO323_04t02344	3.52868	4.71e-18			4.30202	1.51e-26
	ZTRI_2.686	arginine N-methyltransferase	Methyltransferase domain (PF13649) 62->159	positive regulation of transcription elongation from RNA polymerase II promoter	protein methylation	similar to protein arginine N-methyltransferase	OTHER	Non-effector	1.97784	3.93904	1.30764e-17								-0.849206	1.80151	0.00019249		Y		ZtritIPO323_04t06238
	ZTRI_5.795	hypothetical protein MYCGRDRAFT_93550	HicA toxin of bacterial toxin-antitoxin, (PF07927) 1230->1285			predicted protein	OTHER	Non-effector	1.97715	3.93714	9.8983e-24								-1.67594	3.19529	1.95522e-10		Y		ZtritIPO323_04t10370
	ZTRI_4.767	short chain dehydrogenase reductase	short chain dehydrogenase (PF00106) 4->199			similar to short chain oxidoreductase	OTHER	Effector	1.97579	3.93342	2.75399e-48								-1.78229	3.43971	5.25632e-10		Y		ZtritIPO323_04t09286
	ZTRI_1.827	#NAME?	Cupin domain (PF07883) 44->104			similar to cupin	OTHER	Effector	1.97567	3.93311	2.15011e-13								-2.34274	5.07267	1.88663e-08		Y		ZtritIPO323_04t00929
	ZTRI_9.127	kinase	Phosphotransferase enzyme family (PF01636) 71->324	protein phosphorylation		similar to kinase-like protein	OTHER	Non-effector	1.97397	3.92848	1.98113e-15								-0.228464	1.17159	0.574011		N		ZtritIPO323_04t13289
	ZTRI_3.817	mitochondrial carrier	Mitochondrial carrier protein (PF00153) 23->106, Mitochondrial carrier protein (PF00153) 118->202, Mitochondrial carrier protein (PF00153) 219->298	nucleocytoplasmic transport		similar to mitochondrial phosphate carrier protein 2	OTHER	Non-effector	1.97351	3.92722	2.52497e-07								-1.93865	3.83347	4.00667e-05		Y		ZtritIPO323_04t08067
	ZTRI_6.120.1	NADP-dependent malic enzyme	Malic enzyme, N-terminal domain (PF00390) 23->196, Malic enzyme, NAD binding domain (PF03949) 208->463	malate metabolic process	oxidation-reduction process	unspecified product	OTHER	Non-effector	1.96933	3.91586	1.86834e-21								-1.26709	2.40676	1.55073e-08		Y		ZtritIPO323_04t10585
	ZTRI_10.396	hypothetical protein MYCGRDRAFT_111101				predicted protein	OTHER	Non-effector	1.96477	3.9035	1.22723e-16								-1.47186	2.77379	0.000756916		Y		ZtritIPO323_04t02782
	ZTRI_3.101	hypothetical protein MYCGRDRAFT_91371				hypothetical protein	OTHER	Non-effector	1.95898	3.88786	0.00425787								1.18346	2.27121	0.102767		N		ZtritIPO323_04t07240
	ZTRI_6.263	snoRNP assembly factor Naf1	Gar1/Naf1 RNA binding region (PF04410) 294->438	pseudouridine synthesis	pseudouridine synthesis	hypothetical protein	OTHER	Non-effector	1.94697	3.85564	2.0819e-10								-1.82367	3.53981	5.52964e-07		Y		ZtritIPO323_04t10763
	ZTRI_9.158	hypothetical protein TI39_contig4206g00006				predicted protein	OTHER	Effector	1.94588	3.85273	1.59238e-13								-2.06925	4.19667	8.85674e-11		Y		ZtritIPO323_04t13324
	ZTRI_6.346	beta and beta-prime subunits of DNA dependent RNA-polymerase	RNA polymerase beta subunit (PF04563) 42->435, RNA polymerase Rpb2, domain 2 (PF04561) 203->403, RNA polymerase Rpb2, domain 3 (PF04565) 492->556, RNA polymerase I, Rpa2 specific domain (PF06883) 596->653, RNA polymerase Rpb2, domain 6 (PF00562) 702->1086, RNA polymerase Rpb2, domain 7 (PF04560) 1088->1209	transcription of nuclear large rRNA transcript from RNA polymerase I promoter	transcription, DNA-templated	similar to DNA-directed RNA polymerase I subunit beta (Rpa2)	OTHER	Non-effector	1.94403	3.8478	1.4082e-10								-1.60573	3.0435	1.07828e-08		Y		ZtritIPO323_04t10854
	ZTRI_1.1422	major facilitator superfamily	Major Facilitator Superfamily (PF07690) 169->552	mismatch repair	transmembrane transport	similar to major facilitator superfamily transporter	OTHER	Non-effector	1.94333	3.84593	8.25068e-06								-1.42755	2.6899	0.000309197		Y		ZtritIPO323_04t01564	2.58518	1.56922e-17	2.30847	3.6457e-14	2.55885	2.47169e-17
	ZTRI_21.61	vacuolar import and degradation	VID27 cytoplasmic protein (PF08553) 1->71			hypothetical protein	OTHER	Non-effector	1.94225	3.84306	5.82041e-08								-2.17775	4.52448	1.88509e-06		Y		ZtritIPO323_04t07101			2.06395	1.2953e-09
	ZTRI_1.1474	---NA---				hypothetical protein	OTHER	Non-effector	1.94135	3.84065	0.000154424								0.323041	1.25096	0.539162		N		ZtritIPO323_04t01619
	ZTRI_10.312	---NA---				predicted protein	OTHER	Non-effector	1.94104	3.83982	4.63919e-07								0.051557	1.03638	0.918852		N		ZtritIPO323_04t02689	-4.62546	0.000132565	-2.71215	0.029267	-7.74788	7.67406e-11
	ZTRI_3.954	toxin biosynthesis (Tri7)	Membrane bound O-acyl transferase family (PF13813) 236->302			similar to toxin biosynthesis protein (Tri7)	OTHER	Non-effector	1.93456	3.82262	8.80315e-10								-1.78714	3.4513	0.00043428		Y		ZtritIPO323_04t08225
	ZTRI_10.200	sugar transporter family	Sugar (and other) transporter (PF00083) 73->488	carbohydrate transport	transmembrane transport	similar to sugar transporter family protein	OTHER	Non-effector	1.92898	3.80787	3.22855e-11								-1.99013	3.97274	3.52599e-08		Y		ZtritIPO323_04t02565	-3.93878	1.40809e-16	-4.02063	4.03476e-17	-4.20194	8.60036e-19
	ZTRI_5.634	metallopeptidase like	Peptidase family M3 (PF01432) 264->772	proteolysis	proteolysis	similar to metallopeptidase MepB	SP(Sec/SPI)	Non-effector	1.92848	3.80655	8.48629e-11								-2.98753	7.93117	1.22158e-25		Y		ZtritIPO323_04t10183
	ZTRI_1.1998	hypothetical protein TI39_contig4287g00002				hypothetical protein	OTHER	Non-effector	1.91753	3.77777	1.12359e-05								-2.53918	5.8126	3.65906e-08		Y		ZtritIPO323_04t02202
	ZTRI_2.712	urea transporter like	Sodium:solute symporter family (PF00474) 40->201	transmembrane transport	transmembrane transport	similar to urea transporter	OTHER	Non-effector	1.91657	3.77524	1.79847e-33								-0.810837	1.75423	0.000175145		Y		ZtritIPO323_04t06267
	ZTRI_1.1630	tim complex component tim54	Inner membrane protein import complex subunit Tim54 (PF11711) 43->447			similar to mitochondrial import inner membrane translocase subunit tim54	OTHER	Non-effector	1.9143	3.7693	1.78558e-25								-1.51001	2.84813	6.3309e-11		Y		ZtritIPO323_04t01796
	ZTRI_5.147	phosphoenolpyruvate carboxykinase [ATP]	Phosphoenolpyruvate carboxykinase (PF01293) 44->510	nuclear-transcribed mRNA poly(A) tail shortening	gluconeogenesis	similar to phosphoenolpyruvate carboxykinase	OTHER	Non-effector	1.90923	3.75608	7.26319e-09								-1.4234	2.68216	2.83445e-06		Y		ZtritIPO323_04t09627					2.70647	6.86384e-09
	ZTRI_4.816	Nop14	Nop14-like family (PF04147) 47->698, Nop14-like family (PF04147) 715->855	endonucleolytic cleavage in 5'-ETS of tricistronic rRNA transcript (SSU-rRNA, 5.8S rRNA, LSU-rRNA)		similar to rRNA maturation protein/Nop14	OTHER	Non-effector	1.90765	3.75198	1.40644e-07								-1.45969	2.7505	2.88197e-06		Y		ZtritIPO323_04t09343
	ZTRI_4.296	P-loop containing nucleoside triphosphate hydrolase	RNA dependent RNA polymerase (PF05183) 60->588, AAA domain (PF13086) 1285->1392, AAA domain (PF13086) 1397->1467, AAA domain (PF13087) 1475->1667	transcription, RNA-templated		similar to rna-directed rna polymerase	OTHER	Non-effector	1.90762	3.75191	9.5757e-11								-1.2306	2.34664	1.70057e-07		Y		ZtritIPO323_04t08762
	ZTRI_10.491	Pyridoxal phosphate-dependent major domain	Aminotransferase class I and II (PF00155) 58->431	biosynthetic process	biosynthetic process	similar to class II aminotransferase/8-amino-7-oxononanoate synthase	OTHER	Non-effector	1.90461	3.74408	2.71421e-07								-0.705189	1.63036	0.0156055		N		ZtritIPO323_04t02893
	ZTRI_5.573	hypothetical protein MYCGRDRAFT_93377				hypothetical protein	OTHER	Unlikely effector	1.90368	3.74166	2.44278e-06								-4.51508	22.8651	1.64484e-26		Y		ZtritIPO323_04t10104
	ZTRI_4.535	heat shock 90	Histidine kinase-, DNA gyrase B-, and HSP90-like ATPase (PF02518) 26->180, Hsp90 protein (PF00183) 183->687	response to stress	protein folding	similar to heat shock protein 90	OTHER	Non-effector	1.90236	3.73825	1.90616e-45								-1.10455	2.15032	4.53162e-06		Y		ZtritIPO323_04t09030
	ZTRI_10.465	hypothetical protein MYCGRDRAFT_96369				hypothetical protein	OTHER	Non-effector	1.90139	3.73572	2.77e-06								-1.98454	3.95735	0.000516198		Y		ZtritIPO323_04t02862
	ZTRI_2.1170	hypothetical protein TI39_contig290g00009		regulation of transcription from RNA polymerase II promoter		predicted protein	OTHER	Non-effector	1.90053	3.7335	6.40313e-07								-3.02751	8.15399	1.26242e-11		Y		ZtritIPO323_04t06768	-2.39148	3.93651e-12			-3.70792	1.05321e-26
	ZTRI_1.679	D-xylulose 5-phosphate D-fructose 6-phosphate phosphoketolase	XFP N-terminal domain (PF09364) 34->409, D-xylulose 5-phosphate/D-fructose 6-phosphate phosphoketolase (PF03894) 425->601, XFP C-terminal domain (PF09363) 612->814	carbohydrate metabolic process	carbohydrate metabolic process	similar to xylulose-5-phosphate phosphoketolase	OTHER	Non-effector	1.89926	3.73021	1.74237e-08								-1.90804	3.75298	1.2255e-05		Y		ZtritIPO323_04t00770	3.67496	3.96257e-27	2.97534	3.9128e-18	4.42634	5.06967e-39
	ZTRI_2.637	DNA-binding hgh1	Domain of unknown function (DUF383) (PF04063) 94->300, Domain of unknown function (DUF384) (PF04064) 306->359			similar to DNA-binding protein hgh1	OTHER	Non-effector	1.89817	3.7274	6.10886e-12								-1.09009	2.12887	8.04789e-05		Y		ZtritIPO323_04t06180
	ZTRI_9.144	hypothetical protein MYCGRDRAFT_105672				hypothetical protein	OTHER	Non-effector	1.89668	3.72354	6.80991e-21								-1.49062	2.81009	1.23116e-10		Y		ZtritIPO323_04t13305	2.23077	2.58893e-11			3.27328	4.89055e-23
	ZTRI_1.1603	heme peroxidase	Animal haem peroxidase (PF03098) 326->406, Animal haem peroxidase (PF03098) 411->802, Cytochrome P450 (PF00067) 1166->1251	oxylipin biosynthetic process	response to oxidative stress	hypothetical protein	OTHER	Non-effector	1.89406	3.71679	9.19905e-14								-1.51713	2.86221	2.19223e-07		Y		ZtritIPO323_04t01767					-3.00056	3.17791e-10
	ZTRI_2.317	Cytochrome cd1-nitrite reductase- C-terminal heme d1	AAA domain (PF13401) 448->588			similar to NACHT and WD domain-containing protein	OTHER	Non-effector	1.8935	3.71536	4.33997e-09								-0.997243	1.99618	0.0158784		N		ZtritIPO323_04t05825
	ZTRI_13.237	polyketide synthase	Beta-ketoacyl synthase, N-terminal domain (PF00109) 13->262, Beta-ketoacyl synthase, C-terminal domain (PF02801) 271->386, Ketoacyl-synthetase C-terminal extension (PF16197) 390->444, Acyl transferase domain (PF00698) 596->935, Polyketide synthase dehydratase (PF14765) 996->1313, Methyltransferase domain (PF08242) 1505->1616, Alcohol dehydrogenase GroES-like domain (PF08240) 1930->1984, Zinc-bind…	oxidation-reduction process	oxidation-reduction process	similar to polyketide synthase	OTHER	Non-effector	1.88952	3.70511	2.34656e-08								-1.52881	2.88548	0.00191482		Y		ZtritIPO323_04t04366
	ZTRI_11.95	n -glutamine methyltransferase mtq2 like		regulation of translation		similar to n -glutamine methyltransferase mtq2	OTHER	Non-effector	1.88842	3.70229	2.08834e-11								-2.33858	5.05806	8.73843e-10		Y		ZtritIPO323_04t03075
	ZTRI_21.63	chromo domain		histone deacetylation		predicted protein	OTHER	Non-effector	1.88764	3.70029	2.81675e-31								-1.7098	3.27114	5.71769e-14		Y		ZtritIPO323_04t07103
	ZTRI_2.522	U3 small nucleolar RNA-associated	U3 small nucleolar RNA-associated protein 10 (PF12397) 247->358, BP28CT (NUC211) domain (PF08146) 1499->1649	endonucleolytic cleavage in ITS1 to separate SSU-rRNA from 5.8S rRNA and LSU-rRNA from tricistronic rRNA transcript (SSU-rRNA, 5.8S rRNA, LSU-rRNA)		similar to U3 small nucleolar RNA-associated protein	OTHER	Non-effector	1.88569	3.6953	2.22331e-09								-1.20019	2.2977	0.000348476		Y		ZtritIPO323_04t06047
	ZTRI_13.7	2,2-dialkylglycine decarboxylase (pyruvate)	Aminotransferase class-III (PF00202) 12->412			similar to 2	OTHER	Non-effector	1.88544	3.69466	5.69992e-07								-4.28392	19.48	9.01841e-16		Y		ZtritIPO323_04t04109	3.42874	3.51109e-15			5.17706	2.78266e-33
	ZTRI_2.61	P450 monooxygenase	Cytochrome P450 (PF00067) 147->471	oxidation-reduction process	oxidation-reduction process	similar to cytochrome p450 monooxygenase	OTHER	Non-effector	1.88418	3.69143	1.65911e-08								0.603469	1.51937	0.174881		N		ZtritIPO323_04t05541
	ZTRI_2.532	sugar transporter	Sugar (and other) transporter (PF00083) 62->174	transmembrane transport	transmembrane transport	hypothetical protein	OTHER	Non-effector	1.88307	3.68858	2.73923e-07								-1.84193	3.58489	9.80447e-06		Y		ZtritIPO323_04t06058
	ZTRI_7.109	small nucleolar ribonucleo complex subunit	WD domain, G-beta repeat (PF00400) 102->139, WD domain, G-beta repeat (PF00400) 146->213, WD domain, G-beta repeat (PF00400) 221->255, WD domain, G-beta repeat (PF00400) 418->449, WD domain, G-beta repeat (PF00400) 459->512, WD domain, G-beta repeat (PF00400) 527->559, WD domain, G-beta repeat (PF00400) 565->617, WD domain, G-beta repeat (PF00400) 622->668, Utp13 specific WD40 associated domain (…	rRNA processing	rRNA processing	similar to putative small nucleolar ribonucleoprotein complex subunit protein	OTHER	Non-effector	1.88301	3.68845	5.98523e-10								-1.20687	2.30837	1.07329e-06		Y		ZtritIPO323_04t11414
	ZTRI_1.377	pentatricopeptide repeat-containing				hypothetical protein	OTHER	Non-effector	1.87296	3.66282	1.92816e-13								-0.917025	1.88822	0.00535621		Y		ZtritIPO323_04t00446
	ZTRI_12.59	mitochondrial chaperone bcs1	BCS1 N terminal (PF08740) 49->225, ATPase family associated with various cellular activities (AAA) (PF00004) 263->395, DnaJ domain (PF00226) 544->605	mitochondrial respiratory chain complex III assembly	mitochondrial respiratory chain complex III assembly	hypothetical protein	OTHER	Non-effector	1.86938	3.65376	1.56e-10								-1.92128	3.78758	1.83e-09		Y		ZtritIPO323_04t03650	2.11216	5.73e-09	2.14742	3.57e-09	2.37145	4.58e-11
	ZTRI_12.76	DUF431 domain-containing	Predicted SAM-dependent RNA methyltransferase (PF04252) 13->214	peptidyl-arginine omega-N-methylation		similar to duf431 domain-containing protein	OTHER	Non-effector	1.86748	3.64895	5.12927e-12								-0.901064	1.86744	0.000142447		Y		ZtritIPO323_04t03669					2.25342	3.08417e-15
	ZTRI_2.249	hypothetical protein TI39_contig295g00016				predicted protein	SP(Sec/SPI)	Non-effector	1.86594	3.64504	0.00996								-2.30013	4.92503	0.0234765		N		ZtritIPO323_04t05746	-4.65148	2.03187e-59	-4.60241	3.17951e-58	-4.77803	1.60573e-62
	ZTRI_8.315	hypothetical protein MYCGRDRAFT_95118				predicted protein	OTHER	Non-effector	1.86588	3.64491	4.51592e-13								-1.35838	2.56397	3.79685e-05		Y		ZtritIPO323_04t12631					-2.96026	1.20667e-19
	ZTRI_14.39	hypothetical protein MYCGRDRAFT_97558				predicted protein	OTHER	Non-effector	1.86056	3.63149	5.92406e-15								-0.889327	1.85231	0.025169		N		ZtritIPO323_04t04591
	ZTRI_4.810	hypothetical protein TI39_contig81g00001, partial				hypothetical protein	OTHER	Non-effector	1.8592	3.62807	1.28513e-22								-0.544249	1.45826	0.361734		N		ZtritIPO323_04t09335	2.81721	3.393e-12	3.583	7.318e-19
	ZTRI_1.325	hypothetical protein TI39_contig613g00019	Protein kinase domain (PF00069) 373->518	protein phosphorylation	protein phosphorylation	hypothetical protein	OTHER	Non-effector	1.85264	3.61161	4.67e-07								-0.986317	1.98112	1.69e-07		Y		ZtritIPO323_04t00389
	ZTRI_9.402	aspartate carbamoyltransferase	Carbamoyl-phosphate synthase small chain, CPSase domain (PF00988) 23->153, Glutamine amidotransferase class-I (PF00117) 266->442, Carbamoyl-phosphate synthase L chain, ATP binding domain (PF02786) 596->798, Carbamoyl-phosphate synthetase large chain, oligomerisation domain (PF02787) 887->1007, Carbamoyl-phosphate synthase L chain, ATP binding domain (PF02786) 1134->1333, MGS-like domain (PF02142)…	'de novo' pyrimidine nucleobase biosynthetic process	'de novo' pyrimidine nucleobase biosynthetic process	similar to pyrABCN protein	OTHER	Non-effector	1.8521	3.61024	4.44118e-09								-1.0787	2.11213	0.000431771		Y		ZtritIPO323_04t13610	2.09658	5.24189e-10	2.31853	6.93504e-12	2.43456	3.78572e-13
	ZTRI_8.164	hypothetical protein MYCGRDRAFT_94992				predicted protein	OTHER	Non-effector	1.84637	3.59593	1.08664e-16								-1.45848	2.7482	1.3589e-08		Y		ZtritIPO323_04t12464
	ZTRI_1.1165	NUC173-domain-containing	NUC173 domain (PF08161) 384->585			similar to putative 90s preribosome component rrp12 protein	OTHER	Non-effector	1.84409	3.59028	1.0641e-05								-1.16911	2.24873	1.09409e-05		Y		ZtritIPO323_04t01280
	ZTRI_9.526	hypothetical protein MYCGRDRAFT_95919				predicted protein	OTHER	Non-effector	1.84305	3.58768	2.07706e-14								-1.52429	2.87645	0.000450703		Y		ZtritIPO323_04t13746
	ZTRI_1.1194	nucleotide exchange	GrpE (PF01025) 70->240	protein import into mitochondrial matrix	protein folding	similar to mitochondrial co-chaperone GrpE/grpE	OTHER	Non-effector	1.84223	3.58564	4.98085e-33								-0.707634	1.63312	0.00443412		Y		ZtritIPO323_04t01312
	ZTRI_1.391	aldehyde dehydrogenase	Aldehyde dehydrogenase family (PF00171) 29->446	cellular aldehyde metabolic process	cellular aldehyde metabolic process	similar to aldehyde dehydrogenase	OTHER	Non-effector	1.84052	3.5814	0.001349								-1.13367	2.19416			NA		ZtritIPO323_04t00460
	ZTRI_2.248	---NA---				predicted protein	OTHER	Effector	1.83927	3.5783	4.36328e-05								-1.04961	2.06997	0.036073		N		ZtritIPO323_04t05744
	ZTRI_21.67	hypothetical protein MYCGRDRAFT_98123				predicted protein	OTHER	Effector	1.83788	3.57484	8.47673e-09								-1.21518	2.32169	0.000364357		Y		ZtritIPO323_04t07106					-2.48765	1.54167e-09
	ZTRI_2.127	coenzyme A	Coenzyme A transferase (PF01144) 73->137, Coenzyme A transferase (PF01144) 162->359	metabolic process	metabolic process	hypothetical protein	OTHER	Non-effector	1.83765	3.57427	1.15e-08								-1.48612	2.80135	2.37e-05		Y		ZtritIPO323_04t05614					2.14082	1.4e-09
	ZTRI_3.685	cyclin (Clg1)	Cyclin (PF08613) 103->284	positive regulation of macroautophagy	regulation of cyclin-dependent protein serine/threonine kinase activity	similar to cyclin-like protein (Clg1)	OTHER	Non-effector	1.83521	3.56823	9.13066e-19								-1.57106	2.97122	6.2042e-05		Y		ZtritIPO323_04t07916	-2.15236	1.0479e-13	-2.1687	8.17599e-14
	ZTRI_5.347	thioredoxin reductase	Pyridine nucleotide-disulphide oxidoreductase (PF07992) 4->309	removal of superoxide radicals	removal of superoxide radicals	similar to thioredoxin reductase	OTHER	Non-effector	1.83452	3.56653	4.25316e-31								0.0609373	1.04314	0.853605		N		ZtritIPO323_04t09857
	ZTRI_18.52	hypothetical protein MYCGRDRAFT_97885				predicted protein	OTHER	Non-effector	1.83372	3.56456	1.08099e-06								-1.31495	2.48794	0.0028773		Y		ZtritIPO323_04t05263
	ZTRI_6.223	FKBP-type peptidyl-prolyl cis-trans isomerase	FKBP-type peptidyl-prolyl cis-trans isomerase (PF00254) 401->489	peptidyl-proline modification	peptidyl-proline modification	similar to Peptidyl-prolyl cis-trans isomerase	OTHER	Non-effector	1.83249	3.5615	5.71596e-10								-1.35552	2.55888	1.14037e-08		Y		ZtritIPO323_04t10721			2.04106	4.60478e-09
	ZTRI_1.1785	hypothetical protein MYCGRDRAFT_34426				hypothetical protein	OTHER	Non-effector	1.83221	3.56081	2.39481e-16								-1.43212	2.69843	8.30461e-07		Y		ZtritIPO323_04t01962
	ZTRI_6.679	ATP-dependent RNA helicase DBP3	DEAD/DEAH box helicase (PF00270) 179->344, Helicase conserved C-terminal domain (PF00271) 389->497	endonucleolytic cleavage in ITS1 upstream of 5.8S rRNA from tricistronic rRNA transcript (SSU-rRNA, 5.8S rRNA, LSU-rRNA)		similar to ATP-dependent rna helicase dbp3	OTHER	Non-effector	1.83076	3.55725	1.21081e-07								-0.818039	1.76301	0.00346462		Y		ZtritIPO323_04t11237
	ZTRI_3.314	glycosyltransferase family 76	Mannosyltransferase (PIG-V) (PF04188) 26->486	GPI anchor biosynthetic process	GPI anchor biosynthetic process	similar to gpi mannosyltransferase 2	OTHER	Non-effector	1.82974	3.55473	8.79031e-12								-2.79883	6.95878	1.33415e-11		Y		ZtritIPO323_04t07483
	ZTRI_1.1698	hypothetical protein MYCGRDRAFT_89984				hypothetical protein	OTHER	Non-effector	1.82973	3.55472	0.000213194								-2.04942	4.13941	0.00278501		Y		ZtritIPO323_04t01868	-4.66804	8.63511e-14	-3.70478	4.14206e-09	-6.46866	2.23395e-25
	ZTRI_7.540	hypothetical protein MYCGRDRAFT_94624	Protein of unknown function (DUF3716) (PF12511) 333->385			hypothetical protein	OTHER	Non-effector	1.82449	3.54181	2.79007e-52								-0.728375	1.65677	0.000659776		Y		ZtritIPO323_04t11904
	ZTRI_1.956	eukaryotic translation initiation factor 3 subunit CLU1 TIF31	Mitochondrial function, CLU-N-term (PF15044) 82->154, Clustered mitochondria (PF13236) 363->585, Translation initiation factor eIF3 subunit 135 (PF12807) 735->898, Tetratricopeptide repeat (PF13374) 1019->1057, Tetratricopeptide repeat (PF13374) 1064->1102, Tetratricopeptide repeat (PF13424) 1104->1177	intracellular distribution of mitochondria		similar to eukaryotic translation initiation factor 3 subunit CLU1/TIF31	OTHER	Non-effector	1.8244	3.54161	5.30144e-20								-1.7344	3.32741	3.30485e-10		Y		ZtritIPO323_04t01062	2.65443	9.4844e-14	2.51255	2.23235e-12	3.41335	4.73151e-22
	ZTRI_6.563	vacuolar h+-atpase assembly	Endoplasmic reticulum-based factor for assembly of V-ATPase (PF11712) 72->214	vacuolar proton-transporting V-type ATPase complex assembly	vacuolar proton-transporting V-type ATPase complex assembly	similar to vacuolar h+-atpase assembly protein	OTHER	Non-effector	1.81801	3.52595	6.41291e-18								-1.4275	2.68979	0.00136141		Y		ZtritIPO323_04t11095
	ZTRI_20.12	hypothetical protein MYCGRDRAFT_98008				predicted protein	OTHER	Non-effector	1.81647	3.52218	1.37e-15								-2.91174	7.52528	1.29e-11		Y		ZtritIPO323_04t06891
	ZTRI_7.396	XChain E2~ubiquitin-Hect	Ubiquitin family (PF00240) 127->199	positive regulation of protein monoubiquitination		hypothetical protein	OTHER	Effector	1.81639	3.52198	0.000570842								-2.02192	4.06124	0.00220287		Y		ZtritIPO323_04t11738
	ZTRI_3.629	polyketide cyclase like	Polyketide cyclase / dehydrase and lipid transport (PF10604) 4->128			similar to polyketide cyclase	OTHER	Non-effector	1.81501	3.51862	1.57925e-09								-2.08834	4.2526	4.03865e-06		Y		ZtritIPO323_04t07849
	ZTRI_1.379	benomyl methotrexate resistance	Major Facilitator Superfamily (PF07690) 149->437	transmembrane transport	transmembrane transport	hypothetical protein	OTHER	Non-effector	1.8136	3.51517	5.22489e-15								-0.426647	1.34411	0.0778348		N		ZtritIPO323_04t00448					-2.19529	3.483e-07
	ZTRI_6.233	Nitrilotriacetate monooxygenase component A pristinamycin IIA synthase subunit A	Luciferase-like monooxygenase (PF00296) 36->401	nucleocytoplasmic transport	oxidation-reduction process	similar to xenobiotic compound monooxygenase	OTHER	Non-effector	1.80351	3.49067	2.76989e-19								-1.94751	3.85709	2.13262e-12		Y		ZtritIPO323_04t10730	4.78523	1.35573e-39	2.68861	2.97339e-13	5.56779	1.64039e-53
	ZTRI_3.961	lea domain	Protein of unknown function (DUF3659) (PF12396) 302->360			hypothetical protein	OTHER	Non-effector	1.80318	3.48988	1.2314e-06								-1.88017	3.68119	1.67343e-06		Y		ZtritIPO323_04t08232
	ZTRI_2.1185	hypothetical protein MYCGRDRAFT_91247				predicted protein	OTHER	Non-effector	1.79532	3.47092	2.6768e-07								-1.09918	2.14234	0.00747488		Y		ZtritIPO323_04t06785					-2.70395	9.44745e-07
	ZTRI_1.1993	2003-03-14	14-3-3 protein (PF00244) 239->317			hypothetical protein	OTHER	Non-effector	1.79524	3.47073	9.65091e-22								-2.58237	5.98922	4.64389e-14		Y		ZtritIPO323_04t02196
	ZTRI_14.49	actin-like ATPase domain-containing	Hsp70 protein (PF00012) 13->388			similar to Hsp70 family protein	OTHER	Non-effector	1.79454	3.46905	7.18302e-15								0.655204	1.57484	0.0153467		N		ZtritIPO323_04t04605
	ZTRI_13.33	Heterokaryon incompatibility	Heterokaryon incompatibility protein (HET) (PF06985) 197->273			hypothetical protein	OTHER	Non-effector	1.79365	3.46691	2.26718e-11								-1.21344	2.3189	0.00376151		Y		ZtritIPO323_04t04139
	ZTRI_1.539	AROM pentafunctional ARO1	3-dehydroquinate synthase (PF01761) 88->364, EPSP synthase (3-phosphoshikimate 1-carboxyvinyltransferase) (PF00275) 408->844, Shikimate kinase (PF01202) 887->1028, Type I 3-dehydroquinase (PF01487) 1071->1302, Shikimate dehydrogenase substrate binding domain (PF08501) 1315->1395	chorismate biosynthetic process	aromatic amino acid family biosynthetic process	similar to pentafunctional polypeptide (AroM)	OTHER	Non-effector	1.79217	3.46334	1.12072e-09								-0.966992	1.95476	0.00099472		Y		ZtritIPO323_04t00616					2.07052	4.89688e-20
	ZTRI_14.2	Ribonuclease H	Reverse transcriptase (RNA-dependent DNA polymerase) (PF00078) 1171->1328, Integrase core domain (PF00665) 1756->1868	DNA integration	DNA integration	hypothetical protein	OTHER	Non-effector	1.79144	3.46161	0.000976174								-1.48579	2.8007	0.0300345		N		ZtritIPO323_04t04537
	ZTRI_10.423	Mak16	Ribosomal L28e protein family (PF01778) 6->128, Mak16 protein C-terminal region (PF04874) 153->261	maturation of 5.8S rRNA from tricistronic rRNA transcript (SSU-rRNA, 5.8S rRNA, LSU-rRNA)		similar to 66S preribosome component MAK16	OTHER	Non-effector	1.79091	3.46033	4.50183e-07								-1.24481	2.36987	4.85078e-05		Y		ZtritIPO323_04t02812
	ZTRI_6.225	mitochondrial carrier	Mitochondrial carrier protein (PF00153) 65->152, Mitochondrial carrier protein (PF00153) 166->258, Mitochondrial carrier protein (PF00153) 270->356	transmembrane transport		similar to mitochondrial carnitine:acyl carnitine carrier	OTHER	Non-effector	1.78981	3.45768	1.13756e-07								-1.71472	3.28232			NA		ZtritIPO323_04t10722					2.11996	7.47291e-14
	ZTRI_1.646	hypothetical protein TI39_contig48g00001				hypothetical protein	OTHER	Non-effector	1.78942	3.45676	1.05712e-41								-1.32653	2.50799	1.04844e-08		Y		ZtritIPO323_04t00735
	ZTRI_7.542	hypothetical protein TI39_contig259g00006	Protein of unknown function (DUF3716) (PF12511) 368->422			hypothetical protein	OTHER	Non-effector	1.78563	3.44769	0.000335106								-2.59125	6.02621	0.000464759		Y		ZtritIPO323_04t11906
	ZTRI_5.146	hypothetical protein TI39_contig306g00013				predicted protein	OTHER	Non-effector	1.78476	3.4456	0.0057224								-1.4788	2.78717	0.0405307		N		ZtritIPO323_04t09626	3.15718	1.77272e-09	4.03404	1.25008e-14
	ZTRI_3.908	hypothetical protein TI39_contig272g00011				hypothetical protein	OTHER	Non-effector	1.78277	3.44087	6.75e-19								-1.90423	3.74309	7.6e-10		Y		ZtritIPO323_04t08172			-2.05501	0.000131612
	ZTRI_15.89	hypothetical protein MYCGRDRAFT_111755				predicted protein	OTHER	Non-effector	1.78255	3.44034	7.08265e-37								-2.68041	6.41036	7.4529e-29		Y		ZtritIPO323_04t04849
	ZTRI_5.615	WD40 repeat	WD domain, G-beta repeat (PF00400) 102->139, WD domain, G-beta repeat (PF00400) 418->449, WD domain, G-beta repeat (PF00400) 500->530, WD domain, G-beta repeat (PF00400) 560->587, WD domain, G-beta repeat (PF00400) 593->629, WD domain, G-beta repeat (PF00400) 684->720, Dip2/Utp12 Family (PF04003) 824->924			hypothetical protein	OTHER	Non-effector	1.77797	3.42942	1.14e-08								-0.95979	1.94503	0.00101119		Y		ZtritIPO323_04t10154
	ZTRI_1.1612	Arginase deacetylase	Arginase family (PF00491) 74->375			similar to agmatinase 1	SP(Sec/SPI)	Non-effector	1.77643	3.42578	0.00052475								-1.78529	3.44687	0.000303137		Y		ZtritIPO323_04t01776	6.04694	2.63341e-08	2.65847	0.0179753	8.48227	3.21033e-15
	ZTRI_2.577	acyl- N-acyltransferase	Acetyltransferase (GNAT) family (PF00583) 160->221			similar to GNAT family acetyltransferase	OTHER	Non-effector	1.77421	3.4205	2.71389e-23								-2.02195	4.06133	1.75742e-08		Y		ZtritIPO323_04t06111					-2.94297	6.06252e-07
	ZTRI_3.894	serine threonine- kinase RIO1	RIO1 family (PF01163) 182->386	maturation of SSU-rRNA from tricistronic rRNA transcript (SSU-rRNA, 5.8S rRNA, LSU-rRNA)		similar to serine/threonine-protein kinase RIO1	OTHER	Non-effector	1.77342	3.41863	3.68858e-14								-1.72995	3.31715	1.98126e-12		Y		ZtritIPO323_04t08153	-2.32675	6.78523e-15	-2.03169	1.2606e-11	-2.0866	2.44928e-12
	ZTRI_17.61	HSP20-like chaperone				hypothetical protein	OTHER	Non-effector	1.77186	3.41493	3.09101e-16								-0.961927	1.94791	0.0592928		N		ZtritIPO323_04t05123
	ZTRI_3.353	dienelactone hydrolase family	Dienelactone hydrolase family (PF01738) 80->299			hypothetical protein	OTHER	Unlikely effector	1.77085	3.41256	3.24063e-08								-0.983182	1.97682	0.0188076		N		ZtritIPO323_04t07526	4.53356	1.40999e-26	3.70236	4.62585e-18	5.04631	7.65007e-33
	ZTRI_3.1045	Phosphorylase superfamily	N-terminal domain on NACHT_NTPase and P-loop NTPases (PF17107) 8->128	ubiquitin-dependent protein catabolic process		predicted protein	OTHER	Non-effector	1.76983	3.41014	0.0045346								-1.24198	2.36523	0.0771544		N		ZtritIPO323_04t08324
	ZTRI_18.55	retrotransposon nucleocapsid	Retrotransposon gag protein (PF03732) 273->358			hypothetical protein	OTHER	Non-effector	1.76843	3.40684	7.57032e-30								-2.46535	5.52262	2.12856e-17		Y		ZtritIPO323_04t05268
	ZTRI_3.248	hypothetical protein TI39_contig4130g00007				predicted protein	OTHER	Non-effector	1.76585	3.40075	1.49784e-19								-1.99604	3.98903	2.6225e-14		Y		ZtritIPO323_04t07410
	ZTRI_14.40	hypothetical protein TI39_contig4118g00030				predicted protein	OTHER	Effector	1.76547	3.39984	7.03153e-24								-1.19193	2.28459	0.000306468		Y		ZtritIPO323_04t04592
	ZTRI_8.705	P-loop containing nucleoside triphosphate hydrolase				hypothetical protein	OTHER	Non-effector	1.76366	3.39558	5.38069e-14								-2.19761	4.5872	3.86749e-15		Y		ZtritIPO323_04t13084
	ZTRI_1.435	aminodeoxychorismate lyase	Amino-transferase class IV (PF01063) 48->266	metabolic process	metabolic process	similar to aminodeoxychorismate lyase	OTHER	Non-effector	1.76175	3.3911	2.61989e-16								-1.12778	2.18523	2.6074e-05		Y		ZtritIPO323_04t00506
	ZTRI_3.978	hypothetical protein MYCGRDRAFT_92082				predicted protein	OTHER	Non-effector	1.76094	3.38918	0.000117856								-1.38961	2.62008	0.00637986		Y		ZtritIPO323_04t08250
	ZTRI_2.186	ATP-dependent RNA helicase dbp2	DEAD/DEAH box helicase (PF00270) 163->333, Helicase conserved C-terminal domain (PF00271) 375->481			similar to ATP-dependent RNA helicase dbp2	OTHER	Non-effector	1.76039	3.3879	9.48e-12								-1.06733	2.09555	1.4e-05		Y		ZtritIPO323_04t05676	-2.28744	1.14e-13
	ZTRI_2.194	thiamin biosynthesis (Thi-4)	Phosphomethylpyrimidine kinase (PF08543) 11->274, TENA/THI-4/PQQC family (PF03070) 297->505	thiamine biosynthetic process	thiamine biosynthetic process	similar to thiamin biosynthesis protein (thi-4)	OTHER	Non-effector	1.75723	3.38047	1.27334e-26								-1.16077	2.23576	3.34031e-06		Y		ZtritIPO323_04t05685
	ZTRI_4.127	f-box domain containing	F-box domain (PF00646) 26->56			hypothetical protein	OTHER	Non-effector	1.75389	3.37266	4.85432e-36								-2.32929	5.02559	1.90563e-21		Y		ZtritIPO323_04t08577	-2.5308	3.52963e-13			-3.70579	9.19449e-27
	ZTRI_9.203.1	glutathione-dependent formaldehyde-activating enzyme	Glutathione-dependent formaldehyde-activating enzyme (PF04828) 46->136	formaldehyde catabolic process	formaldehyde catabolic process	unspecified product	OTHER	Effector	1.75323	3.37112	3.32053e-16								-2.45624	5.48785	1.08556e-14		Y		ZtritIPO323_04t13376	2.47972	3.78881e-07	4.1296	1.69354e-17
	ZTRI_3.472	mitochondrial phosphate carrier	Mitochondrial carrier protein (PF00153) 16->94, Mitochondrial carrier protein (PF00153) 111->193, Mitochondrial carrier protein (PF00153) 210->292	transmembrane transport		similar to mitochondrial phosphate carrier protein	OTHER	Non-effector	1.7526	3.36966	2.42894e-16								-2.46139	5.50746	8.12287e-13		Y		ZtritIPO323_04t07667
	ZTRI_1.1149	RNA-directed RNA polymerase L	TPR repeat (PF13414) 11->52			hypothetical protein	OTHER	Non-effector	1.75242	3.36922	8.60375e-09								-1.4359	2.7055	0.00972864		Y		ZtritIPO323_04t01261
	ZTRI_7.15	sugar transporter stl1	Sugar (and other) transporter (PF00083) 27->478	carbohydrate transport	transmembrane transport	similar to putative sugar transporter stl1 protein	OTHER	Non-effector	1.75219	3.3687	1.24224e-06								-3.12195	8.70564	8.13117e-14		Y		ZtritIPO323_04t11303
	ZTRI_5.75	WD40 repeat	WD domain, G-beta repeat (PF00400) 91->124, WD domain, G-beta repeat (PF00400) 131->167			hypothetical protein	OTHER	Non-effector	1.74997	3.36352	5.60759e-07								0.918522	1.89018	0.0209812		N		ZtritIPO323_04t09540	-3.92678	0.000162919	-2.3085	0.0310343	-7.40314	5.11581e-13
	ZTRI_1.1010	integral membrane	SUR7/PalI family (PF06687) 5->272			similar to sur7 protein	OTHER	Non-effector	1.74891	3.36106	0.00197635								-3.18855	9.11693	1.22328e-05		Y		ZtritIPO323_04t01120					-2.30255	8.91969e-14
	ZTRI_16.48	hypothetical protein MYCGRDRAFT_97734				predicted protein	OTHER	Non-effector	1.74784	3.35855	0.00451899								-0.0442654	1.03116	0.952575		N		ZtritIPO323_04t04936	2.49452	2.42634e-09	3.10379	6.38048e-14
	ZTRI_6.686	hypothetical protein MYCGRDRAFT_94170		transcription, RNA-templated		predicted protein	SP(Sec/SPI)	Non-effector	1.74488	3.35167	2.27e-18								-2.14575	4.42521	6.03e-14		Y		ZtritIPO323_04t11244	2.50317	2.06e-12			2.97081	4.11e-17
	ZTRI_1.1568	methyltransferase domain-containing	Methyltransferase domain (PF08241) 642->730	mRNA processing	metabolic process	similar to methyltransferase domain-containing protein	OTHER	Non-effector	1.74462	3.35107	3.37091e-34								-3.52539	11.5146	1.26716e-36		Y		ZtritIPO323_04t01725
	ZTRI_1.72	dimethyl sulfone monooxygenase	Luciferase-like monooxygenase (PF00296) 543->866	oxidation-reduction process	oxidation-reduction process	hypothetical protein	OTHER	Non-effector	1.74461	3.35104	4.24e-19								-1.946	3.85306	3.54e-14		Y		ZtritIPO323_04t00097
	ZTRI_5.151	phospholipid-translocating P-type ATPase	Phospholipid-translocating ATPase N-terminal (PF16209) 96->155, Cation transport ATPase (P-type) (PF13246) 764->844, Phospholipid-translocating P-type ATPase C-terminal (PF16212) 1106->1355	phospholipid transport	phospholipid transport	similar to phospholipid-translocating p-type atpase domain-containing protein	OTHER	Non-effector	1.74211	3.34524	4.46388e-18								-1.00816	2.01135	0.0157075		N		ZtritIPO323_04t09632
	ZTRI_14.99	hypothetical protein MYCGRDRAFT_97608				predicted protein	OTHER	Non-effector	1.74101	3.34269	1.83712e-11								-1.43151	2.69728	0.00183506		Y		ZtritIPO323_04t04692
	ZTRI_4.345	WD repeat	NUC153 domain (PF08159) 550->577	maturation of SSU-rRNA from tricistronic rRNA transcript (SSU-rRNA, 5.8S rRNA, LSU-rRNA)		similar to WD repeat protein	OTHER	Non-effector	1.73905	3.33815	1.71248e-08								-1.21435	2.32036	1.27194e-06		Y		ZtritIPO323_04t08819
	ZTRI_13.20	alpha beta-hydrolase	alpha/beta hydrolase fold (PF07859) 76->291	metabolic process	metabolic process	similar to alpha/beta hydrolase fold protein	OTHER	Non-effector	1.73571	3.33043	0.00389841								-1.08994	2.12865	0.155427		N		ZtritIPO323_04t04124
	ZTRI_3.651	Aha1domain family	Activator of Hsp90 ATPase, N-terminal (PF09229) 13->160, Activator of Hsp90 ATPase homolog 1-like protein (PF08327) 220->338	positive regulation of ATPase activity	response to stress	similar to putative hsp90 co-chaperone aha1 protein	OTHER	Non-effector	1.73496	3.3287	3.93431e-28								-0.552067	1.46618	0.0497288		N		ZtritIPO323_04t07874
	ZTRI_9.602	hypothetical protein MYCGRDRAFT_105805				predicted protein	OTHER	Non-effector	1.73389	3.32623	0.00470043								-1.28174	2.43132	0.0495408		N		ZtritIPO323_04t13830					-2.60915	8.91619e-07
	ZTRI_2.297	S-adenosyl-L-methionine-dependent methyltransferase	16S rRNA methyltransferase RsmB/F (PF01189) 232->344	rRNA base methylation		similar to NOL1/NOP2/sun domain protein	OTHER	Non-effector	1.73366	3.3257	4.96259e-12								-1.40495	2.64809	2.39959e-08		Y		ZtritIPO323_04t05802			2.13316	7.40254e-14	2.24539	2.0718e-15
	ZTRI_7.574	hypothetical protein TI39_contig455g00020				predicted protein	OTHER	Non-effector	1.73361	3.32559	0.000522901								-0.911944	1.88158	0.156072		N		ZtritIPO323_04t11945					-2.09415	1.66359e-08
	ZTRI_11.397	cysteine ase	Calpain family cysteine protease (PF00648) 138->437, Calpain large subunit, domain III (PF01067) 612->723	proteolysis	proteolysis	similar to calpain-like protease palB	OTHER	Non-effector	1.7303	3.31797	1.01467e-19								-1.13806	2.20084	0.00760734		Y		ZtritIPO323_04t03423
	ZTRI_6.265	mfs allantoate				hypothetical protein	OTHER	Non-effector	1.72397	3.30344	2.83205e-05								-1.43507	2.70395	1.97814e-06		Y		ZtritIPO323_04t10765
	ZTRI_1.1270	K+-dependent Ca2+ Na+ exchanger NCKX1				hypothetical protein	OTHER	Non-effector	1.72373	3.30289	9.60008e-06								-3.23907	9.44183	1.8431e-11		Y		ZtritIPO323_04t01395					-2.68744	1.19114e-07
	ZTRI_18.40	hypothetical protein MYCGRDRAFT_97878				predicted protein	OTHER	Non-effector	1.72356	3.3025	4.91133e-17								-0.950336	1.93232	0.000127005		Y		ZtritIPO323_04t05246
	ZTRI_1.1043	phosphate transporter A-1	Sugar (and other) transporter (PF00083) 105->549	transmembrane transport	transmembrane transport	similar to MFS phosphate transporter	OTHER	Non-effector	1.72187	3.29863	1.46999e-10								-1.72006	3.29451	5.94036e-14		Y		ZtritIPO323_04t01154	-2.40174	2.14224e-10	-2.62889	4.08314e-12	-2.47976	4.51706e-11
	ZTRI_10.490	major facilitator superfamily transporter	Major Facilitator Superfamily (PF07690) 31->426	transmembrane transport	transmembrane transport	similar to MFS transporter	OTHER	Non-effector	1.72151	3.29781	7.26175e-20								-1.47832	2.78624	1.65957e-08		Y		ZtritIPO323_04t02892
	ZTRI_5.569	nucleolar ATPase Kre33 like	Domain of unknown function (DUF1726) (PF08351) 108->202, Helicase (PF05127) 282->496, GNAT acetyltransferase 2 (PF13718) 537->771, Possible tRNA binding domain (PF13725) 782->1009	ncRNA processing		similar to nucleolar ATPase Kre33	OTHER	Non-effector	1.72067	3.2959	1.28785e-07								-1.33745	2.52704	1.35777e-05		Y		ZtritIPO323_04t10100
	ZTRI_8.689	heat shock 60	TCP-1/cpn60 chaperonin family (PF00118) 51->551	protein import into mitochondrial intermembrane space	protein refolding	similar to heat shock protein 60	OTHER	Non-effector	1.72005	3.29449	8.87904e-45								-0.79724	1.73777	0.00152113		Y		ZtritIPO323_04t13061	2.74276	8.55503e-25	2.78056	2.37119e-25	2.86539	3.92835e-27
	ZTRI_2.1223	hypothetical protein TI39_contig397g00030	GNS1/SUR4 family (PF01151) 57->449	fatty acid biosynthetic process		hypothetical protein	OTHER	Non-effector	1.71864	3.29125	6.81271e-09								-1.16484	2.24208	0.0113875		N		ZtritIPO323_04t06826	-2.2464	8.79862e-28	-2.03872	4.90941e-23	-2.05762	1.06794e-23
	ZTRI_1.154	bax inhibitor family	Inhibitor of apoptosis-promoting Bax1 (PF01027) 125->340	ATP hydrolysis coupled proton transport		similar to bax inhibitor family protein	OTHER	Non-effector	1.71836	3.29061	6.80057e-11								-1.02163	2.03022	0.00572901		Y		ZtritIPO323_04t00193
	ZTRI_1.888	alcohol dehydrogenase	Alcohol dehydrogenase GroES-like domain (PF08240) 31->133, Zinc-binding dehydrogenase (PF13602) 214->350	oxidation-reduction process	oxidation-reduction process	similar to zinc alcohol dehydrogenase	OTHER	Non-effector	1.71798	3.28976	3.51142e-12								-0.933513	1.90992	0.0309023		N		ZtritIPO323_04t00992
	ZTRI_5.638	cytochrome P450		oxidation-reduction process	oxidation-reduction process	hypothetical protein	OTHER	Effector	1.71644	3.28625	1.10006e-13								-1.81638	3.52196	2.68532e-09		Y		ZtritIPO323_04t10189
	ZTRI_8.442	SET domain-containing	SET domain (PF00856) 42->261	peptidyl-lysine monomethylation	peptidyl-lysine monomethylation	similar to SET domain-containing protein	OTHER	Non-effector	1.71641	3.28617	5.9749e-10								-0.802186	1.74374	0.00127464		Y		ZtritIPO323_04t12775
	ZTRI_8.583	h aca ribonucleo complex subunit 3	Nucleolar RNA-binding protein, Nop10p family (PF04135) 3->51	cleavage involved in rRNA processing	pseudouridine synthesis	hypothetical protein	OTHER	Non-effector	1.71559	3.28431	1.56e-10								-0.368368	1.29089	0.389755		N		ZtritIPO323_04t12936
	ZTRI_4.766	acetylglutamate synthase like	NAT, N-acetyltransferase, of N-acetylglutamate synthase (PF04768) 447->638	arginine biosynthetic process		similar to acetylglutamate synthase	OTHER	Non-effector	1.7144	3.2816	3.49106e-26								-2.00354	4.00983	6.2261e-07		Y		ZtritIPO323_04t09285
	ZTRI_11.357	---NA---				predicted protein	OTHER	Non-effector	1.71387	3.28039	9.89911e-08								-3.67073	12.7351	4.77275e-16		Y		ZtritIPO323_04t03373			-3.2849	3.37143e-17	-2.1032	6.59931e-08
	ZTRI_5.202	ribosome biogenesis rlp24	Ribosomal protein L24e (PF01246) 1->65	positive regulation of ATPase activity		similar to ribosome biogenesis protein rlp24	OTHER	Non-effector	1.71203	3.27621	2.81505e-07								-0.823296	1.76944	0.031089		N		ZtritIPO323_04t09692	-2.15548	2.226e-14			-2.0546	2.8109e-13
	ZTRI_1.552	alpha beta-hydrolase		nucleocytoplasmic transport		similar to triacylglycerol lipase	OTHER	Non-effector	1.71026	3.2722	9.42444e-26								-1.2977	2.45836	5.41785e-07		Y		ZtritIPO323_04t00629
	ZTRI_1.640	amidohydrolase 2	Amidohydrolase (PF04909) 73->320	F-9775A biosynthetic process		similar to 2-amino-3-carboxymuconate-6-semialdehyde decarboxylase	OTHER	Non-effector	1.70729	3.26546	0.000132385								-0.753819	1.68625	0.0932993		N		ZtritIPO323_04t00728
	ZTRI_13.48	mitochondrial carrier	Mitochondrial carrier protein (PF00153) 41->154, Mitochondrial carrier protein (PF00153) 162->255, Mitochondrial carrier protein (PF00153) 277->363	transmembrane transport		similar to mitochondrial carrier protein rim2	OTHER	Non-effector	1.70651	3.2637	5.15276e-29								-1.69537	3.23859	9.38863e-11		Y		ZtritIPO323_04t04155
	ZTRI_8.208	hypothetical protein MYCGRDRAFT_46277	Methyltransferase domain (PF13679) 151->353			hypothetical protein	OTHER	Non-effector	1.70476	3.25974	1.50715e-05								-1.40417	2.64666	0.00125057		Y		ZtritIPO323_04t12515	3.30037	6.67915e-26	3.31565	4.87203e-26	3.39727	1.48557e-27
	ZTRI_2.777	hypothetical protein MYCGRDRAFT_90912				predicted protein	OTHER	Non-effector	1.70162	3.25266	0.000191217								-1.05587	2.07898	0.0507601		N		ZtritIPO323_04t06339
	ZTRI_4.808	hypothetical protein TI39_contig81g00003				predicted protein	OTHER	Non-effector	1.70048	3.2501	3.66913e-14								-0.883901	1.84536	0.0529762		N		ZtritIPO323_04t09333
	ZTRI_4.702	DNA-binding HEXBP				hypothetical protein	OTHER	Non-effector	1.69632	3.24074	1.59825e-09								-0.936321	1.91364	0.00111068		Y		ZtritIPO323_04t09215	-3.26304	2.86778e-10	-2.12004	5.34256e-05	-4.59833	3.37203e-19
	ZTRI_3.845	S-adenosyl-L-methionine-dependent methyltransferase	Methyltransferase domain (PF13489) 61->240	methylation		similar to methyltransferase domain-containing protein	OTHER	Non-effector	1.69544	3.23876	1.11025e-09								-2.49089	5.62125	1.03161e-17		Y		ZtritIPO323_04t08098
	ZTRI_7.543	hypothetical protein TI39_contig606g00018				predicted protein	OTHER	Effector	1.68935	3.2251	1.92497e-06								-1.14167	2.20637	0.00875907		Y		ZtritIPO323_04t11907	-2.47901	0.000272991	-2.15364	0.00174627	-3.84508	9.78241e-09
	ZTRI_5.524	nucleolar gtp-binding	Nucleolar GTP-binding protein 1 (NOG1) (PF06858) 234->291, NOGCT (NUC087) domain (PF08155) 403->455	rRNA processing		similar to nucleolar gtp-binding protein	OTHER	Non-effector	1.68926	3.22491	5.89673e-06								-1.10579	2.15217	8.55067e-06		Y		ZtritIPO323_04t10052
	ZTRI_5.44	hypothetical protein MYCGRDRAFT_92962	PAN domain (PF14295) 35->75, PAN domain (PF00024) 348->396, PAN domain (PF14295) 820->863, PAN domain (PF00024) 1115->1151			hypothetical protein	SP(Sec/SPI)	Non-effector	1.68803	3.22216	0.00253569								1.58269	2.99527	4.28e-08		Y		ZtritIPO323_04t09496
	ZTRI_3.492	hypothetical protein TI39_contig319g00003	Domain of unknown function (DUF1989) (PF09347) 18->61, Domain of unknown function (DUF1989) (PF09347) 252->399	nucleocytoplasmic transport		hypothetical protein	OTHER	Non-effector	1.68689	3.21962	2.38368e-09								-1.74036	3.3412	1.73912e-07		Y		ZtritIPO323_04t07693
	ZTRI_6.718	beta and beta-prime subunits of DNA dependent RNA-polymerase	RNA polymerase Rpb1, domain 1 (PF04997) 10->483, RNA polymerase Rpb1, domain 2 (PF00623) 487->666, RNA polymerase Rpb1, domain 3 (PF04983) 671->849, RNA polymerase Rpb1, domain 4 (PF05000) 907->999, RNA polymerase Rpb1, domain 5 (PF04998) 1006->1642	transcription of nuclear large rRNA transcript from RNA polymerase I promoter	transcription, DNA-templated	similar to dna-directed rna polymerase i subunit rpa1	OTHER	Non-effector	1.68416	3.21352	3.1221e-06								-1.22915	2.34428	3.84976e-05		Y		ZtritIPO323_04t11282
	ZTRI_10.153	flavo oxygenase	Flavin reductase like domain (PF01613) 132->281	oxidation-reduction process		similar to flavoprotein oxygenase	OTHER	Non-effector	1.68407	3.21333	2.74498e-16								-0.451992	1.36793	0.305348		N		ZtritIPO323_04t02510
	ZTRI_11.401	glycoside hydrolase family 32	Glycosyl hydrolases family 32 N-terminal domain (PF00251) 46->403, Glycosyl hydrolases family 32 C terminal (PF08244) 445->600	protein phosphorylation	carbohydrate metabolic process	similar to glycoside hydrolase family 32 protein	OTHER	Non-effector	1.68253	3.20991	3.75187e-08								-1.29259	2.44968	2.19699e-05		Y		ZtritIPO323_04t03428			3.722	2.3629e-11
	ZTRI_1.1079	nucleolar 27s pre-rrna processing urb2 npa2	Urb2/Npa2 family (PF10441) 1148->1359	rRNA metabolic process		hypothetical protein	OTHER	Non-effector	1.68214	3.20904	2.72168e-06								-1.19006	2.28162	0.000171557		Y		ZtritIPO323_04t01190
	ZTRI_4.22	GMC oxidoreductase	GMC oxidoreductase (PF00732) 8->307, GMC oxidoreductase (PF05199) 421->557	proteolysis	oxidation-reduction process	similar to glucose-methanol-choline oxidoreductase	OTHER	Non-effector	1.68146	3.20753	9.92392e-06								-0.71768	1.64453	0.225421		N		ZtritIPO323_04t08460
	ZTRI_15.47	hypothetical protein MYCGRDRAFT_97656				predicted protein	OTHER	Effector	1.67505	3.1933	0.000891012								-1.77493	3.4222	0.00594056		Y		ZtritIPO323_04t04785
	ZTRI_5.639	Ent-kaurene oxidase	Cytochrome P450 (PF00067) 1->120	oxidation-reduction process	oxidation-reduction process	hypothetical protein	OTHER	Non-effector	1.67486	3.19289	2.16936e-10								-1.54091	2.90979	7.02553e-10		Y		ZtritIPO323_04t10189
	ZTRI_8.163	hypothetical protein MYCGRDRAFT_94991				predicted protein	OTHER	Non-effector	1.67056	3.18339	5.93e-13								-0.799836	1.7409	0.0125687		N		ZtritIPO323_04t12462
	ZTRI_1.923	nicotinamide N-methyltransferase Nnt1 like	Lysine methyltransferase (PF10294) 75->216	chromatin silencing at rDNA		similar to nicotinamide N-methyltransferase Nnt1	OTHER	Non-effector	1.66947	3.18097	8.97978e-14								-0.425986	1.34349	0.17784		N		ZtritIPO323_04t01027
	ZTRI_6.80	3-isopropylmalate dehydrogenase	Isocitrate/isopropylmalate dehydrogenase (PF00180) 19->374	leucine biosynthetic process	leucine biosynthetic process	similar to 3-isopropylmalate dehydrogenase	OTHER	Non-effector	1.66876	3.17942	0.00506771								-1.61722	3.06784	0.0785746		N		ZtritIPO323_04t10543
	ZTRI_7.397	hypothetical protein MYCGRDRAFT_110208				hypothetical protein	OTHER	Non-effector	1.66834	3.17848	7.26175e-20								-2.65864	6.3144	4.12597e-19		Y		ZtritIPO323_04t11739
	ZTRI_17.5	hypothetical protein MYCGRDRAFT_97780	Ulp1 protease family, C-terminal catalytic domain (PF02902) 572->668	proteolysis	proteolysis	hypothetical protein	OTHER	Non-effector	1.66571	3.17269	1.93886e-19								-2.76395	6.79254	3.18659e-28		Y		ZtritIPO323_04t05039
	ZTRI_6.587	OPT superfamily oligopeptide transporter	OPT oligopeptide transporter protein (PF03169) 73->758	transmembrane transport	transmembrane transport	similar to OPT oligopeptide transporter	OTHER	Non-effector	1.66094	3.16222	7.28687e-15								-1.81818	3.52636	7.46061e-12		Y		ZtritIPO323_04t11123
	ZTRI_3.1030	hypothetical protein TI39_contig5841g00012				predicted protein	OTHER	Effector	1.66089	3.16212	6.08034e-10								-0.492509	1.40689	0.160982		N		ZtritIPO323_04t08306
	ZTRI_12.262	acyl- oxidase	Acyl-coenzyme A oxidase N-terminal (PF14749) 68->182, Acyl-CoA dehydrogenase, middle domain (PF02770) 184->294, Acyl-CoA oxidase (PF01756) 548->714	ATP hydrolysis coupled proton transport	fatty acid beta-oxidation	similar to acyl-CoA oxidase	OTHER	Non-effector	1.65976	3.15964	2.43375e-05								-1.85178	3.60946			NA		ZtritIPO323_04t03879
	ZTRI_11.412	hypothetical protein MYCGRDRAFT_40891, partial	F-box domain (PF00646) 150->182			hypothetical protein	OTHER	Non-effector	1.65876	3.15745	0.00041154								-1.82974	3.55473	0.00578623		Y		ZtritIPO323_04t03440
	ZTRI_12.340	hypothetical protein MYCGRDRAFT_97155				predicted protein	OTHER	Non-effector	1.65822	3.15627	0.000222824								-1.22007	2.32957	0.0494665		N		ZtritIPO323_04t03965
	ZTRI_13.154	Vegetative incompatibility HET-E-1		eisosome assembly		hypothetical protein	OTHER	Non-effector	1.65814	3.1561	2.83099e-14								-0.924391	1.89788	0.00595426		Y		ZtritIPO323_04t04278	2.44163	2.73586e-23	2.50714	1.92847e-24	2.15816	1.65298e-18
	ZTRI_4.80.1	MFS general substrate transporter	Major Facilitator Superfamily (PF07690) 4->194	proteolysis	transmembrane transport	unspecified product	OTHER	Non-effector	1.65082	3.14013	7.79122e-09								-1.92582	3.79953	7.49052e-09		Y		ZtritIPO323_04t08526
	ZTRI_11.12	pre-rrna processing utp22	Nrap protein domain 1 (PF03813) 184->322, Nrap protein PAP/OAS-like domain (PF17403) 326->468, Nrap protein domain 3 (PF17404) 474->619, Nrap protein nucleotidyltransferase domain 4 (PF17405) 639->825, Nrap protein PAP/OAS1-like domain 5 (PF17406) 828->988, Nrap protein domain 6 (PF17407) 991->1135			similar to pre-rRNA processing protein utp22	OTHER	Non-effector	1.64564	3.12887	2.32562e-06								-1.03902	2.05483	0.00724037		Y		ZtritIPO323_04t02978	-2.43685	5.21187e-12			-2.35849	2.03442e-11
	ZTRI_1.702	pre-rRNA processing Tsr1	AARP2CN (NUC121) domain (PF08142) 232->303, 40S ribosome biogenesis protein Tsr1 and BMS1 C-terminal (PF04950) 489->792	rRNA processing	ribosome biogenesis	similar to pre-rRNA processing protein Tsr1	OTHER	Non-effector	1.64443	3.12623	1.24917e-05								-1.20999	2.31336	0.000197339		Y		ZtritIPO323_04t00795
	ZTRI_12.36	non-ribosomal peptide synthetase	AMP-binding enzyme (PF00501) 271->436, Condensation domain (PF00668) 601->978	metabolic process	metabolic process	hypothetical protein	OTHER	Non-effector	1.63753	3.11133	1.88e-06								-1.5187	2.86533	0.000990503		Y		ZtritIPO323_04t03622
	ZTRI_2.19	fad binding domain-containing				hypothetical protein	OTHER	Non-effector	1.63645	3.10901	6.51846e-07								-1.3779	2.5989	0.00377696		Y		ZtritIPO323_04t05489
	ZTRI_1.901	Aldo keto reductase	Aldo/keto reductase family (PF00248) 4->304	oxidation-reduction process		similar to aldo/keto reductase	OTHER	Non-effector	1.63569	3.10737	2.34446e-06								-1.04465	2.06286	0.0491665		N		ZtritIPO323_04t01005
	ZTRI_11.523	hydantoinase oxoprolinase	Hydantoinase/oxoprolinase N-terminal region (PF05378) 9->189, Hydantoinase/oxoprolinase (PF01968) 209->404, Protein of unknown function (DUF917) (PF06032) 596->976	nucleocytoplasmic transport		similar to hydantoinase	OTHER	Non-effector	1.63526	3.10643	0.000128657								-1.60721	3.04663	0.00260821		Y		ZtritIPO323_04t03570
	ZTRI_16.20	hypothetical protein MYCGRDRAFT_97713				predicted protein	OTHER	Non-effector	1.63301	3.1016	1.01095e-06								-1.0187	2.0261	0.000620033		Y		ZtritIPO323_04t04884	4.32512	5.83015e-34	4.66474	2.71764e-39	3.86626	1.65416e-27
	ZTRI_3.926	hypothetical protein MYCGRDRAFT_80151, partial				hypothetical protein	OTHER	Non-effector	1.6286	3.09213	1.76681e-05								-1.19127	2.28354			NA		ZtritIPO323_04t08194	-2.01122	3.15834e-10			-2.05141	1.16055e-10
	ZTRI_6.130	DNA polymerase V	DNA polymerase phi (PF04931) 78->842	transcription of nuclear large rRNA transcript from RNA polymerase I promoter	transcription, DNA-templated	similar to DNA polymerase V	OTHER	Non-effector	1.62331	3.08081	4.02859e-06								-1.4998	2.82803	5.86607e-05		Y		ZtritIPO323_04t10601	3.22802	6.3959e-20	3.35543	2.39333e-21	3.61176	8.04845e-25
	ZTRI_2.1222	hypothetical protein TI39_contig397g00029				hypothetical protein	OTHER	Non-effector	1.62156	3.07707	9.93063e-08								-0.19342	1.14347	0.73724		N		ZtritIPO323_04t06825	-2.54659	5.60177e-14	-3.66956	5.77546e-27
	ZTRI_5.458	3-isopropylmalate dehydratase	Aconitase family (aconitate hydratase) (PF00330) 13->472, Aconitase C-terminal domain (PF00694) 538->661	leucine biosynthetic process	leucine biosynthetic process	similar to 3-isopropylmalate dehydratase	OTHER	Non-effector	1.62153	3.07702	2.33702e-24								-0.0327037	1.02293	0.901989		N		ZtritIPO323_04t09982
	ZTRI_10.286	Hsp70 nucleotide exchange factor (Fes1)	Nucleotide exchange factor Fes1 (PF08609) 7->90	ubiquitin-dependent catabolism of misfolded proteins by cytoplasm-associated proteasome		similar to putative hsp70 nucleotide exchange factor fes1 protein	OTHER	Non-effector	1.62079	3.07543	3.51447e-16								-1.32159	2.49942	2.14668e-05		Y		ZtritIPO323_04t02660
	ZTRI_1.629	short-chain dehydrogenase	Enoyl-(Acyl carrier protein) reductase (PF13561) 13->96			hypothetical protein	OTHER	Non-effector	1.61984	3.0734	0.00652695								-1.84896	3.6024			NA		ZtritIPO323_04t00715	-2.50506	2.41114e-06	-2.38892	7.60404e-06	-3.03669	8.42411e-09
	ZTRI_3.955	hypothetical protein TI39_contig331g00017				hypothetical protein	OTHER	Non-effector	1.61815	3.0698	2.88814e-08								-1.25741	2.39067	0.0025186		Y		ZtritIPO323_04t08226
	ZTRI_1.426	ATP-dependent RNA helicase HAS1	DEAD/DEAH box helicase (PF00270) 220->392, Helicase conserved C-terminal domain (PF00271) 433->537, Domain of unknown function (DUF4217) (PF13959) 579->639	maturation of SSU-rRNA from tricistronic rRNA transcript (SSU-rRNA, 5.8S rRNA, LSU-rRNA)		hypothetical protein	OTHER	Non-effector	1.61664	3.06659	2.77405e-06								-0.951495	1.93388	0.000167916		Y		ZtritIPO323_04t00496
	ZTRI_1.2112	brix domain-containing	Brix domain (PF04427) 39->237	maturation of 5.8S rRNA from tricistronic rRNA transcript (SSU-rRNA, 5.8S rRNA, LSU-rRNA)		similar to brix domain-containing protein	OTHER	Non-effector	1.6162	3.06566	1.90292e-07								-0.898121	1.86364	0.00108218		Y		ZtritIPO323_04t02331
	ZTRI_6.523	hypothetical protein TI39_contig443g00013				hypothetical protein	OTHER	Non-effector	1.61565	3.0645	1.01814e-11								-0.473321	1.3883	0.138163		N		ZtritIPO323_04t11051
	ZTRI_12.370	hypothetical protein MYCGRDRAFT_97182				predicted protein	OTHER	Non-effector	1.6145	3.06205	0.00137068								-1.52253	2.87293	0.0256656		N		ZtritIPO323_04t04005					-2.60166	7.33661e-15
	ZTRI_10.11	hypothetical protein MYCGRDRAFT_96004				predicted protein	OTHER	Non-effector	1.61123	3.05513	0.000881189								-0.208001	1.15509	0.667877		N		ZtritIPO323_04t02351
	ZTRI_3.187	Utp14-domain-containing	Utp14 protein (PF04615) 218->959	endonucleolytic cleavage in 5'-ETS of tricistronic rRNA transcript (SSU-rRNA, 5.8S rRNA, LSU-rRNA)	rRNA processing	similar to small nucleolar ribonucleoprotein complex subunit Utp14	OTHER	Non-effector	1.60961	3.05168	0.00181478								-1.00394	2.00548	0.000150905		Y		ZtritIPO323_04t07343
	ZTRI_2.276	ribosomal L1	Ribosomal protein L1p/L10e family (PF00687) 52->288	mitotic actomyosin contractile ring assembly		hypothetical protein	OTHER	Non-effector	1.60816	3.04863	6.71301e-06								-0.832558	1.78084	0.00204921		Y		ZtritIPO323_04t05777
	ZTRI_9.475	FAD NAD(P)-binding domain-containing	FAD binding domain (PF01494) 8->340	oxidation-reduction process		similar to salicylate hydroxylase	OTHER	Non-effector	1.60781	3.0479	6.17392e-08								0.461714	1.37718	0.205143		N		ZtritIPO323_04t13695					-2.3379	4.22654e-07
	ZTRI_1.1606	exostoses (multiple)-like 3	Glycosyl transferase family 64 domain (PF09258) 73->317	heparan sulfate proteoglycan biosynthetic process		hypothetical protein	OTHER	Non-effector	1.6065	3.04513	2.62089e-15								-2.91106	7.52169	8.62482e-24		Y		ZtritIPO323_04t01770
	ZTRI_16.19	G1 S regulator		positive regulation of protein kinase activity		predicted protein	OTHER	Effector	1.60554	3.04309	1.82478e-08								-3.03973	8.22339	7.30883e-12		Y		ZtritIPO323_04t04883			2.68892	8.90265e-16
	ZTRI_5.471	hypothetical protein MYCGRDRAFT_93297				predicted protein	OTHER	Non-effector	1.60516	3.04229	1.11167e-05								0.561278	1.47558	0.270619		N		ZtritIPO323_04t09995
	ZTRI_8.491	OPT oligopeptide transporter	OPT oligopeptide transporter protein (PF03169) 54->694	cation transport	transmembrane transport	similar to OPT oligopeptide transporter	OTHER	Non-effector	1.60477	3.04148	5.0512e-10								-1.0099	2.01377	0.00398161		Y		ZtritIPO323_04t12835	2.02	8.83259e-12	2.75137	1.03849e-20
	ZTRI_6.632	dimethyladenosine transferase	Ribosomal RNA adenine dimethylase (PF00398) 34->253	rRNA processing	rRNA processing	similar to dimethyladenosine transferase dimethyltransferase	OTHER	Non-effector	1.60415	3.04017	5.43322e-06								-0.812604	1.75638	0.0185056		N		ZtritIPO323_04t11181
	ZTRI_3.947	hypothetical protein MYCGRDRAFT_92058				predicted protein	OTHER	Non-effector	1.60052	3.03252	1.40976e-10								-4.22879	18.7496	3.89257e-31		Y		ZtritIPO323_04t08217
	ZTRI_8.529	DNA-directed RNA polymerase I and III 14 KDA polypeptide	RNA polymerase Rpb3/Rpb11 dimerisation domain (PF13656) 44->117	tRNA transcription from RNA polymerase III promoter	transcription, DNA-templated	similar to dna-directed rna polymerase i and iii 14 kda polypeptide	OTHER	Non-effector	1.60001	3.03145	2.63958e-12								-0.258792	1.19648	0.332482		N		ZtritIPO323_04t12878
	ZTRI_3.162.1	DNA polymerase sigma	Nucleotidyltransferase domain (PF01909) 443->535, Cid1 family poly A polymerase (PF03828) 607->663			unspecified product	OTHER	Non-effector	1.59585	3.02273	6.18005e-07								-1.07389	2.1051	0.00309875		Y		ZtritIPO323_04t07312
	ZTRI_2.463	acetoacetate- ligase	Acetyl-coenzyme A synthetase N-terminus (PF16177) 40->97, AMP-binding enzyme (PF00501) 110->551	glycolytic process	lipid metabolic process	similar to acetoacetyl-CoA synthase	OTHER	Non-effector	1.59567	3.02235	6.73221e-10								-0.347169	1.27206	0.0747219		N		ZtritIPO323_04t05986	2.55332	5.48421e-09	2.67548	1.0849e-09	2.92403	1.73339e-11
	ZTRI_1.155	hypothetical protein TI39_contig352g00016				predicted protein	OTHER	Non-effector	1.59552	3.02202	0.00267231								-3.62135	12.3065	3.06e-05		Y		ZtritIPO323_04t00194			2.31635	4.37e-17
	ZTRI_11.280	FAD NAD(P)-binding domain-containing	FAD binding domain (PF01494) 10->196, FAD binding domain (PF01494) 328->377	oxidation-reduction process		similar to FAD/NAD(P)-binding domain-containing protein	OTHER	Non-effector	1.59324	3.01727	6.45527e-05								-0.24673	1.18651	0.639747		N		ZtritIPO323_04t03293
	ZTRI_7.636	atp-dependent clp protease	Ribosome biogenesis protein SLX9 (PF15341) 65->236	nucleocytoplasmic transport		hypothetical protein	OTHER	Non-effector	1.59254	3.01579	5.30338e-06								-1.19752	2.29344	4.21958e-06		Y		ZtritIPO323_04t12014
	ZTRI_1.1522	hypothetical protein MYCGRDRAFT_89842				predicted protein	OTHER	Non-effector	1.5925	3.01572	7.14008e-08								-0.983676	1.9775	0.0497312		N		ZtritIPO323_04t01673
	ZTRI_2.383	pogo transposable	Tc5 transposase DNA-binding domain (PF03221) 56->109, DDE superfamily endonuclease (PF03184) 190->368			similar to pogo transposable element	OTHER	Non-effector	1.59208	3.01484	9.55832e-25								-0.291668	1.22405	0.213027		N		ZtritIPO323_04t05899
	ZTRI_3.304.3	Thioesterase thiol ester dehydrase-isomerase	Thioesterase-like superfamily (PF13622) 10->275			unspecified product	OTHER	Non-effector	1.59191	3.01448	1.0745e-07								-1.23725	2.35748	0.0102416		N		ZtritIPO323_04t07472
	ZTRI_11.296	PLP-dependent transferase	Aminotransferase class-V (PF00266) 17->444			similar to PLP-dependent transferase	OTHER	Non-effector	1.59173	3.0141	7.72472e-06								0.116799	1.08433	0.800011		N		ZtritIPO323_04t03310
	ZTRI_2.646	large subunit of L-aminoadipate-semialdehyde dehydrogenase	AMP-binding enzyme (PF00501) 29->499, Phosphopantetheine attachment site (PF00550) 655->725, Male sterility protein (PF07993) 781->1025	negative regulation of lysine biosynthetic process via aminoadipic acid	lysine biosynthetic process	similar to l-aminoadipate-semialdehyde dehydrogenase large subunit	OTHER	Non-effector	1.5887	3.00779	2.86771e-12								-0.745371	1.6764	0.0556149		N		ZtritIPO323_04t06190	2.87494	4.39198e-13	2.54755	1.75413e-10	3.58972	7.95658e-20
	ZTRI_13.92	sulfate adenylyltransferase	PUA-like domain (PF14306) 4->164, ATP-sulfurylase (PF01747) 174->387, Adenylylsulphate kinase (PF01583) 395->553	phosphorylation	sulfate assimilation	similar to sulfate adenylyltransferase	OTHER	Non-effector	1.58843	3.00723	8.80351e-15								-1.45584	2.74316	1.75041e-09		Y		ZtritIPO323_04t04212	3.00515	1.393e-15	2.74032	4.23517e-13	3.82051	1.41303e-24
	ZTRI_6.601	AMP-binding enzyme family	AMP-binding enzyme (PF00501) 26->461, Phosphopantetheine attachment site (PF00550) 600->644, Condensation domain (PF00668) 717->894	metabolic process	metabolic process	similar to AMP-binding enzyme family protein	OTHER	Non-effector	1.58689	3.004	2.52463e-08								-1.9775	3.93811	4.63367e-10		Y		ZtritIPO323_04t11146	3.74056	7.49204e-14	4.44798	6.04065e-19	2.71043	6.31286e-08
	ZTRI_5.93	elongation factor mitochondrial	Elongation factor Tu GTP binding domain (PF00009) 26->313, Elongation factor Tu domain 2 (PF03144) 355->421, Elongation Factor G, domain II (PF14492) 434->508, Elongation factor G, domain IV (PF03764) 509->628, Elongation factor G C-terminus (PF00679) 631->716	mitochondrial translational elongation	translational elongation	similar to elongation factor G	OTHER	Non-effector	1.58589	3.00192	7.81353e-16								-1.09973	2.14314	0.000459674		Y		ZtritIPO323_04t09563
	ZTRI_11.364	Ribonuclease H	Chromo (CHRromatin Organisation MOdifier) domain (PF00385) 78->123	RNA-dependent DNA biosynthetic process		hypothetical protein	OTHER	Effector	1.58554	3.00121	0.00140429								-2.00797	4.02215	0.000145158		Y		ZtritIPO323_04t03383
	ZTRI_3.307	polyadenylate binding	RNA recognition motif. (a.k.a. RRM, RBD, or RNP domain) (PF00076) 1191->1260, RNA recognition motif. (a.k.a. RRM, RBD, or RNP domain) (PF00076) 1279->1346, RNA recognition motif. (a.k.a. RRM, RBD, or RNP domain) (PF00076) 1372->1441, RNA recognition motif. (a.k.a. RRM, RBD, or RNP domain) (PF00076) 1476->1509, RNA recognition motif. (a.k.a. RRM, RBD, or RNP domain) (PF00076) 1561->1595, Poly-aden…	tRNA modification		hypothetical protein	OTHER	Non-effector	1.5835	2.99696	8.28e-11								-0.910092	1.87916	0.00250901		Y		ZtritIPO323_04t07475
	ZTRI_6.571	hypothetical protein MYCGRDRAFT_44136		biological_process		hypothetical protein	OTHER	Non-effector	1.58177	2.99337	0.00199465								1.13349	2.19389	0.0242534		N		ZtritIPO323_04t11105	-3.79264	0.00178876			-8.05875	1.4199e-11
	ZTRI_9.147	ABC transporter	Pyoverdine/dityrosine biosynthesis protein (PF05141) 50->315, ABC-transporter extracellular N-terminal (PF14510) 413->472, ABC transporter (PF00005) 499->630, ABC-2 type transporter (PF01061) 797->1006, CDR ABC transporter (PF06422) 1017->1106, ABC transporter (PF00005) 1168->1318	transmembrane transport	transmembrane transport	hypothetical protein	OTHER	Non-effector	1.58151	2.99283	4.26577e-08								-1.71548	3.28406	0.00129217		Y		ZtritIPO323_04t13311
	ZTRI_1.1758	glutamate-cysteine ligase Gcs1	Glutamate-cysteine ligase (PF03074) 257->646	regulation of transcription, DNA-templated	glutathione biosynthetic process	similar to glutamate-cysteine ligase	OTHER	Non-effector	1.58136	2.99252	5.13567e-24								-1.12689	2.18387	0.000239246		Y		ZtritIPO323_04t01932
	ZTRI_6.95	clock-controlled 6				hypothetical protein	SP(Sec/SPI)	Non-effector	1.57928	2.98821	8.9749e-07								-0.719156	1.64622	0.00569768		Y		ZtritIPO323_04t10560
	ZTRI_13.343	anaphase-promoting complex subunit 11 RING-H2 finger	RING-like zinc finger (PF17123) 354->378			hypothetical protein	OTHER	Non-effector	1.57915	2.98794	4.79623e-05								-0.87836	1.83828	0.106954		N		ZtritIPO323_04t04493
	ZTRI_7.51	WD40 repeat	WD domain, G-beta repeat (PF00400) 214->242, WD domain, G-beta repeat (PF00400) 248->285, WD domain, G-beta repeat (PF00400) 424->451			similar to WD repeat domain-containing protein	OTHER	Non-effector	1.57765	2.98483	2.16642e-06								-0.958204	1.94289	0.000855899		Y		ZtritIPO323_04t11347
	ZTRI_7.280	Ribonuclease H	Retroviral aspartyl protease (PF08284) 426->527, Reverse transcriptase (RNA-dependent DNA polymerase) (PF00078) 728->859	RNA-dependent DNA biosynthetic process		hypothetical protein	OTHER	Non-effector	1.57662	2.9827	8.65e-09								-1.06196	2.08776	0.00100405		Y		ZtritIPO323_04t11606
	ZTRI_13.19	short-chain dehydrogenase reductase	Enoyl-(Acyl carrier protein) reductase (PF13561) 13->265			similar to short chain dehydrogenase reductase family oxidoreductase	OTHER	Unlikely effector	1.5749	2.97915	4.60789e-07								-1.98955	3.97113	1.07979e-10		Y		ZtritIPO323_04t04123	2.02911	1.61906e-08	2.45152	7.71228e-12
	ZTRI_5.501	mitochondrial chaperone like	DnaJ domain (PF00226) 94->155, DnaJ C terminal domain (PF01556) 239->465, DnaJ central domain (PF00684) 266->329	misfolded or incompletely synthesized protein catabolic process	protein folding	similar to mitochondrial DnaJ chaperone	OTHER	Non-effector	1.57423	2.97778	7.66152e-25								-1.25303	2.38342	2.57392e-09		Y		ZtritIPO323_04t10028
	ZTRI_4.568	phosphoglycerate mutase	Histidine phosphatase superfamily (branch 2) (PF00328) 66->438	dephosphorylation		similar to phosphoglycerate mutase-like protein	SP(Sec/SPI)	Non-effector	1.57355	2.97636	4.2256e-20								-1.78818	3.45379	5.3746e-14		Y		ZtritIPO323_04t09064
	ZTRI_1.1600	acetylornithine and succinylornithine aminotransferase	Aminotransferase class-III (PF00202) 83->462	arginine metabolic process	arginine metabolic process	similar to acetylornithine aminotransferase	OTHER	Non-effector	1.5724	2.97399	2.18954e-16								-1.12624	2.18289	0.000760767		Y		ZtritIPO323_04t01763
	ZTRI_1.1512	phytanoyl- dioxygenase family	Phytanoyl-CoA dioxygenase (PhyH) (PF05721) 25->209	oxidation-reduction process		similar to phytanoyl-CoA dioxygenase	OTHER	Non-effector	1.57194	2.97303	1.77243e-14								-0.462345	1.37778	0.0657542		N		ZtritIPO323_04t01662	-3.70995	2.74055e-43	-3.47784	3.29394e-38	-3.48062	1.5767e-38
	ZTRI_21.39	hypothetical protein MYCGRDRAFT_98099				predicted protein	OTHER	Effector	1.57069	2.97048	1.11343e-06								-0.802948	1.74466	0.0831251		N		ZtritIPO323_04t07062
	ZTRI_3.691	eukaryotic translation initiation factor subunit eIF-4F	Eukaryotic translation initiation factor 4G1 (PF12152) 755->826, MIF4G domain (PF02854) 1024->1262	translational initiation		similar to eukaryotic translation initiation factor subunit eIF-4F	OTHER	Non-effector	1.57066	2.9704	2.82528e-13								-0.855676	1.80961	0.0413867		N		ZtritIPO323_04t07924
	ZTRI_19.39	sister chromatid separation (Src1)		centromere clustering at the mitotic nuclear envelope		hypothetical protein	OTHER	Non-effector	1.56848	2.96593	2.06764e-35								-1.24715	2.37372	1.31133e-09		Y		ZtritIPO323_04t05378
	ZTRI_3.207	h+-transporting two-sector atpase lipid-binding precursor	ATP synthase subunit C (PF00137) 91->152	ATP hydrolysis coupled proton transport	ATP hydrolysis coupled proton transport	similar to ATP synthase protein 9 precursor	OTHER	Non-effector	1.56836	2.96567	1.28748e-16								-0.824146	1.77049	0.00292032		Y		ZtritIPO323_04t07364
	ZTRI_8.441	methyltransferase domain-containing	Methyltransferase domain (PF13649) 94->192	methylation		similar to methyltransferase domain-containing protein	OTHER	Non-effector	1.56758	2.96407	4.72969e-08								-0.871118	1.82908	0.0496053		N		ZtritIPO323_04t12774	2.43546	6.48406e-17			3.79378	1.97074e-39
	ZTRI_8.148	periodic tryptophan 2	WD domain, G-beta repeat (PF00400) 151->185, WD domain, G-beta repeat (PF00400) 342->373, WD domain, G-beta repeat (PF00400) 379->414, WD domain, G-beta repeat (PF00400) 420->459, WD domain, G-beta repeat (PF00400) 463->501, Dip2/Utp12 Family (PF04003) 746->849	endonucleolytic cleavage in ITS1 to separate SSU-rRNA from 5.8S rRNA and LSU-rRNA from tricistronic rRNA transcript (SSU-rRNA, 5.8S rRNA, LSU-rRNA)		similar to periodic tryptophan protein 2	OTHER	Non-effector	1.56595	2.96072	2.05583e-06								-1.11669	2.16848	1.25778e-05		Y		ZtritIPO323_04t12447	2.31063	2.114e-14	2.08505	6.95994e-12	2.88226	6.96718e-22
	ZTRI_1.1724	choline-sulfatase	Sulfatase (PF00884) 38->380, Choline sulfatase enzyme C terminal (PF12411) 484->535	metabolic process	metabolic process	similar to choline-sulfatase	OTHER	Non-effector	1.56513	2.95903	1.02929e-12								-2.83046	7.11303	2.09792e-29		Y		ZtritIPO323_04t01894	-2.45431	1.31404e-11	-3.03538	5.87984e-17	-2.39265	3.51624e-11
	ZTRI_1.834	cytochrome p450	Cytochrome P450 (PF00067) 251->516	oxidation-reduction process	oxidation-reduction process	similar to cytochrome p450	OTHER	Non-effector	1.56438	2.9575	2.63006e-07								-1.15353	2.22457	0.00184399		Y		ZtritIPO323_04t00936	3.938	4.95802e-27			3.76695	5.31003e-25
	ZTRI_7.301	microtubule associated (Ytm1)	NLE (NUC135) domain (PF08154) 12->76, WD domain, G-beta repeat (PF00400) 104->149, WD domain, G-beta repeat (PF00400) 161->189, WD domain, G-beta repeat (PF00400) 273->310, WD domain, G-beta repeat (PF00400) 363->397	maturation of 5.8S rRNA from tricistronic rRNA transcript (SSU-rRNA, 5.8S rRNA, LSU-rRNA)		similar to microtubule-associated protein ytm1	OTHER	Non-effector	1.56388	2.95649	3.4576e-08								-0.793513	1.73329	0.00710133		Y		ZtritIPO323_04t11634
	ZTRI_4.226	hypothetical protein TI39_contig4173g00039				predicted protein	OTHER	Non-effector	1.5625	2.95365	2.83e-16								-1.20343	2.30286	3.89e-07		Y		ZtritIPO323_04t08686	-3.08721	5.12e-21	-2.77679	3.57e-17	-3.508	7.02e-27
	ZTRI_10.426	heat shock hsp88	Hsp70 protein (PF00012) 3->662	nucleocytoplasmic transport		similar to heat shock protein hsp88	OTHER	Non-effector	1.56231	2.95326	2.76175e-18								-0.755999	1.6888	0.000137466		Y		ZtritIPO323_04t02815
	ZTRI_7.848	ABC transporter	ABC transporter (PF00005) 133->209, ABC-2 type transporter (PF01061) 356->564, CDR ABC transporter (PF06422) 593->660, ABC transporter (PF00005) 724->872, ABC-2 type transporter (PF01061) 1015->1223	transmembrane transport	transmembrane transport	similar to putative abc transporter protein	OTHER	Non-effector	1.56156	2.95173	1.4808e-05								-3.03229	8.18106	4.31919e-08		Y		ZtritIPO323_04t12279
	ZTRI_11.148	phosphoglycerate mutase	Histidine phosphatase superfamily (branch 1) (PF00300) 7->177			similar to phosphoglycerate mutase family protein	OTHER	Non-effector	1.5589	2.94628	1.56657e-09								-1.96099	3.8933	4.0276e-09		Y		ZtritIPO323_04t03136
	ZTRI_1.1746.1	beta-lactamase transpeptidase	Beta-lactamase (PF00144) 104->418	biological_process		unspecified product	SP(Sec/SPI)	Non-effector	1.55821	2.94488	1.34423e-07								-1.38403	2.60996	3.03638e-05		Y		ZtritIPO323_04t01919
	ZTRI_1.1003	oxidoreductase	short chain dehydrogenase (PF00106) 14->221			similar to retinol dehydrogenase	OTHER	Non-effector	1.55721	2.94285	2.35154e-08								-0.201665	1.15003	0.706225		N		ZtritIPO323_04t01113
	ZTRI_6.94	cell agglutination mam3				predicted protein	SP(Sec/SPI)	Non-effector	1.55688	2.94217	8.37e-10								-0.974074	1.96438	0.00456056		Y		ZtritIPO323_04t10558
	ZTRI_4.459	aquaporin	Major intrinsic protein (PF00230) 48->282	ATP hydrolysis coupled proton transport	transmembrane transport	similar to aquaporin-like protein	OTHER	Non-effector	1.55426	2.93684	1.9229e-05								-1.01944	2.02713	0.0572978		N		ZtritIPO323_04t08945
	ZTRI_2.996	serine palmitoyl transferase subunit 2	Aminotransferase class I and II (PF00155) 261->619	nucleocytoplasmic transport	biosynthetic process	similar to serine palmitoyltransferase 2	OTHER	Non-effector	1.55352	2.93531	1.02794e-10								-2.01171	4.03261	1.03535e-07		Y		ZtritIPO323_04t06574
	ZTRI_8.254	pak-box p21-rho-binding		ATP hydrolysis coupled proton transport		hypothetical protein	OTHER	Non-effector	1.55085	2.9299	4.95205e-11								-3.75154	13.4687	9.73635e-37		Y		ZtritIPO323_04t12570
	ZTRI_8.570	deoxyhypusine synthase	Deoxyhypusine synthase (PF01916) 51->352	protein deubiquitination	peptidyl-lysine modification to peptidyl-hypusine	similar to deoxyhypusine synthase	OTHER	Non-effector	1.54882	2.92579	2.90483e-13								-0.753788	1.68621	0.00519125		Y		ZtritIPO323_04t12922
	ZTRI_4.569	ARM repeat-containing	Importin-beta N-terminal domain (PF03810) 24->89, HEAT-like repeat (PF13513) 358->408	intracellular protein transport	intracellular protein transport	similar to importin subunit beta-4	OTHER	Non-effector	1.54691	2.92191	2.42838e-08								-0.798284	1.73903	0.00126338		Y		ZtritIPO323_04t09065
	ZTRI_10.39	Cleavage polyadenylation specificity factor A subunit	Mono-functional DNA-alkylating methyl methanesulfonate N-term (PF10433) 107->612			similar to thermotolerance protein	OTHER	Non-effector	1.54283	2.91366	1.89064e-22								-1.92357	3.7936	1.44593e-13		Y		ZtritIPO323_04t02381	-2.56169	2.47768e-17	-2.17014	9.28278e-13	-2.63404	2.23044e-18
	ZTRI_10.343	Aminomethyltransferase folate-binding domain-containing	Aminomethyltransferase folate-binding domain (PF01571) 35->141	iron-sulfur cluster assembly		similar to Aminomethyltransferase folate-binding domain-containing protein	OTHER	Non-effector	1.5424	2.91279	3.34656e-22								-1.40184	2.64238	3.09644e-08		Y		ZtritIPO323_04t02727
	ZTRI_3.117	WD repeat-containing 36	WD domain, G-beta repeat (PF00400) 365->407, WD domain, G-beta repeat (PF00400) 590->628, Utp21 specific WD40 associated putative domain (PF04192) 821->1046	rRNA processing	rRNA processing	similar to WD repeat-containing protein 36	OTHER	Non-effector	1.54121	2.91038	5.04538e-07								-1.07937	2.11312	0.00592822		Y		ZtritIPO323_04t07257
	ZTRI_5.346	amino acid permease	Amino acid permease (PF00324) 50->509	amino acid transmembrane transport	amino acid transport	similar to arginine permease	OTHER	Non-effector	1.53938	2.9067	5.88668e-06								-0.263016	1.19998	0.450431		N		ZtritIPO323_04t09856	-2.70831	2.14251e-17	-2.33321	3.50561e-13	-2.5978	3.07052e-16
	ZTRI_1.742	histidinol-phosphate aminotransferase	Aminotransferase class I and II (PF00155) 62->393	histidine biosynthetic process	histidine biosynthetic process	similar to histidinol-phosphate aminotransferase	OTHER	Non-effector	1.53734	2.90259	3.14415e-20								-0.743097	1.67376	0.0138342		N		ZtritIPO323_04t00839	-3.52562	3.662e-29	-3.31027	8.85829e-26	-3.09954	4.8049e-23
	ZTRI_1.863	RNI				hypothetical protein	OTHER	Non-effector	1.53383	2.89554	8.87996e-15								-1.87312	3.66323	1.20912e-12		Y		ZtritIPO323_04t00966
	ZTRI_6.206	MFS general substrate transporter	Major Facilitator Superfamily (PF07690) 402->786	ATP hydrolysis coupled proton transport	transmembrane transport	hypothetical protein	OTHER	Non-effector	1.53304	2.89395	1.23e-12								-1.17635	2.26005	0.000587479		Y		ZtritIPO323_04t10699			2.39274	7.5e-06
	ZTRI_6.605	serologically defined colon cancer antigen 1	Fibronectin-binding protein A N-terminus (FbpA) (PF05833) 7->521, Domain of unknown function (DUF814) (PF05670) 550->651, Domain of unknown function (DUF3441) (PF11923) 961->1073	ribosome-associated ubiquitin-dependent protein catabolic process		similar to putative serologically defined colon cancer antigen 1 protein	OTHER	Non-effector	1.53104	2.88994	3.98896e-10								-1.54479	2.91763	3.66525e-08		Y		ZtritIPO323_04t11150
	ZTRI_1.1923	ARM repeat-containing	CPL (NUC119) domain (PF08144) 470->605	negative regulation of translation		similar to pumilio domain-containing protein	OTHER	Non-effector	1.53092	2.8897	0.000157893								-0.820761	1.76634	0.00934502		Y		ZtritIPO323_04t02116
	ZTRI_3.902	phosphotransferase enzyme family	Phosphotransferase enzyme family (PF01636) 63->253			similar to phosphotransferase enzyme family protein	OTHER	Non-effector	1.52896	2.88579	7.52871e-10								-1.49234	2.81345	1.10086e-08		Y		ZtritIPO323_04t08165
	ZTRI_1.580	WD40 repeat	WD domain, G-beta repeat (PF00400) 133->164, WD domain, G-beta repeat (PF00400) 191->208, WD domain, G-beta repeat (PF00400) 253->290, UTP15 C terminal (PF09384) 390->548	maturation of SSU-rRNA from tricistronic rRNA transcript (SSU-rRNA, 5.8S rRNA, LSU-rRNA)	rRNA processing	similar to small nucleolar ribonucleoprotein complex subunit Utp15	OTHER	Non-effector	1.52849	2.88484	6.75131e-09								-1.28471	2.43634	1.30356e-06		Y		ZtritIPO323_04t00660
	ZTRI_2.939	NAD(P)-binding	short chain dehydrogenase (PF00106) 5->190	oxidation-reduction process		similar to short-chain dehydrogenase	OTHER	Effector	1.52218	2.87224	2.47447e-05								-1.37466	2.59307	0.00024079		Y		ZtritIPO323_04t06512	3.05248	1.71596e-09			4.36336	3.37971e-18
	ZTRI_1.504	proteasome subunit alpha type 6	Uncharacterised conserved protein (DUF2373) (PF10180) 239->300			hypothetical protein	OTHER	Non-effector	1.52165	2.8712	3.54326e-08								-0.945701	1.92612	0.000997528		Y		ZtritIPO323_04t00581
	ZTRI_9.232	sh3 domain-containing				similar to sh3 domain-containing protein	OTHER	Non-effector	1.51958	2.86707	3.32632e-20								-1.93734	3.82998	2.11839e-13		Y		ZtritIPO323_04t13407
	ZTRI_13.135	WD40 repeat	WD domain, G-beta repeat (PF00400) 121->156, WD domain, G-beta repeat (PF00400) 170->210	rRNA processing		similar to WD repeat protein	OTHER	Non-effector	1.51835	2.86464	2.18242e-05								-1.43749	2.7085	0.000197622		Y		ZtritIPO323_04t04259
	ZTRI_4.63	MFS general substrate transporter	Major Facilitator Superfamily (PF07690) 131->512	transmembrane transport	transmembrane transport	similar to MFS transporter	OTHER	Non-effector	1.51806	2.86405	3.35183e-10								-1.55311	2.93449	2.54417e-05		Y		ZtritIPO323_04t08508
	ZTRI_1.1425	ribosome biogenesis ATPase RIX7	ATPase family associated with various cellular activities (AAA) (PF00004) 178->308, ATPase family associated with various cellular activities (AAA) (PF00004) 483->612			similar to AAA family ATPase/60S ribosome export protein Rix7/60S ribosome export protein/Rix7	OTHER	Non-effector	1.51779	2.86352	3.21206e-16								-1.65705	3.15372	7.70001e-17		Y		ZtritIPO323_04t01567
	ZTRI_10.156	hypothetical protein MYCGRDRAFT_96123				hypothetical protein	OTHER	Non-effector	1.51636	2.86069	6.08927e-05								-1.49013	2.80914	0.00475436		Y		ZtritIPO323_04t02514
	ZTRI_15.65	hypothetical protein MYCGRDRAFT_106618				predicted protein	OTHER	Non-effector	1.51542	2.85882	5.07777e-12								-0.539197	1.45316	0.119774		N		ZtritIPO323_04t04812					-2.38653	2.61117e-18
	ZTRI_1.122	heat shock sti1	Tetratricopeptide repeat (PF13432) 8->60, Tetratricopeptide repeat (PF13181) 72->104, Tetratricopeptide repeat (PF13424) 297->362	negative regulation of catalytic activity		similar to heat shock protein sti1	OTHER	Non-effector	1.5132	2.85443	8.90366e-22								-1.23206	2.34902	2.58314e-06		Y		ZtritIPO323_04t00155			2.02141	3.92473e-08
	ZTRI_2.973	Peptidase aspartic	Aspartyl protease (PF13650) 340->424	signal transduction		predicted protein	OTHER	Non-effector	1.51208	2.85221	1.29069e-06								-1.15268	2.22327	0.0242028		N		ZtritIPO323_04t06549					-3.07025	1.75587e-22
	ZTRI_6.191	WD40 repeat				similar to small nucleolar ribonucleoprotein complex subunit	OTHER	Non-effector	1.51196	2.85198	3.51515e-07								-1.46105	2.75309	7.07646e-07		Y		ZtritIPO323_04t10676
	ZTRI_5.316	DNA-directed RNA polymerases I and III 40 kDa polypeptide	RNA polymerase Rpb3/Rpb11 dimerisation domain (PF01193) 68->378, RNA polymerase Rpb3/RpoA insert domain (PF01000) 99->270	tRNA transcription from RNA polymerase III promoter	transcription, DNA-templated	similar to DNA-directed RNA polymerase I and III subunit RPAC1	OTHER	Non-effector	1.51077	2.84962	1.92261e-07								-0.710631	1.63652	0.00309008		Y		ZtritIPO323_04t09824
	ZTRI_1.1967	major facilitator superfamily transporter	Cytochrome P450 (PF00067) 60->475, Major Facilitator Superfamily (PF07690) 553->956	transmembrane transport	transmembrane transport	hypothetical protein	OTHER	Non-effector	1.51062	2.84932	2.16e-15								-1.60919	3.05081	1.45e-14		Y		ZtritIPO323_04t02167
	ZTRI_12.146	hypothetical protein MYCGRDRAFT_96993		nucleocytoplasmic transport		hypothetical protein	OTHER	Non-effector	1.50984	2.84778	0.00137574								-1.63566	3.1073	0.0139851		N		ZtritIPO323_04t03750
	ZTRI_6.198	alternative oxidase	Acylphosphatase (PF00708) 6->88, Alternative oxidase (PF01786) 202->419	oxidation-reduction process	oxidation-reduction process	hypothetical protein	OTHER	Non-effector	1.50935	2.84682	4.52e-06								-0.74089	1.67121	0.0764233		N		ZtritIPO323_04t10685	-2.44262	7.66e-05
	ZTRI_5.353	cytochrome P450	Cytochrome P450 (PF00067) 85->494	oxidation-reduction process	oxidation-reduction process	similar to cytochrome P450 monooxygenase	OTHER	Non-effector	1.50875	2.84563	3.66391e-12								-1.27192	2.41483	0.000512275		Y		ZtritIPO323_04t09863
	ZTRI_1.1405	heat shock 78	ATPase family associated with various cellular activities (AAA) (PF00004) 67->196, AAA domain (Cdc48 subfamily) (PF07724) 461->626, C-terminal, D2-small domain, of ClpB protein (PF10431) 633->712			similar to heat shock protein 78	OTHER	Non-effector	1.50818	2.8445	1.68737e-18								-1.25636	2.38893	3.59998e-06		Y		ZtritIPO323_04t01544
	ZTRI_3.884	alternative sulfate transporter	Major Facilitator Superfamily (PF07690) 97->478	transmembrane transport	transmembrane transport	similar to alternative sulfate transporter	OTHER	Non-effector	1.50605	2.84031	1.95689e-11								-0.662392	1.58271	0.00643496		Y		ZtritIPO323_04t08143
	ZTRI_9.98	f-box domain				hypothetical protein	OTHER	Non-effector	1.50583	2.83988	8.94154e-07								-1.79856	3.47872	7.10815e-12		Y		ZtritIPO323_04t13253			2.23952	5.45138e-16
	ZTRI_8.40	NOL1 NOP2 sun family RNA met	N-terminal domain of 16S rRNA methyltransferase RsmF (PF17125) 273->358, 16S rRNA methyltransferase RsmB/F (PF01189) 362->571	maturation of LSU-rRNA from tricistronic rRNA transcript (SSU-rRNA, 5.8S rRNA, LSU-rRNA)	rRNA processing	similar to S-adenosylmethionine-dependent methyltransferase superfamily domain-containing protein	OTHER	Non-effector	1.50073	2.82986	9.87698e-06								-0.710849	1.63677	0.00538947		Y		ZtritIPO323_04t12328
	ZTRI_13.172	hypothetical protein MYCGRDRAFT_97372				hypothetical protein	OTHER	Non-effector	1.5005	2.8294	2.91978e-10								-0.608861	1.52505	0.0657118		N		ZtritIPO323_04t04299	-3.31944	1.85628e-20	-2.74999	2.18247e-14	-3.71352	1.9498e-25
	ZTRI_2.418	C-x8-C-x5-C-x3-H type zinc finger		regulation of cyclin-dependent protein serine/threonine kinase activity		hypothetical protein	OTHER	Non-effector	1.50034	2.82909	3.13346e-14								-2.05264	4.14864	1.08597e-14		Y		ZtritIPO323_04t05936	-2.79656	6.10849e-28	-2.12504	9.53785e-17	-3.27211	1.6116e-37
	ZTRI_2.531	General substrate transporter		transmembrane transport		predicted protein	OTHER	Non-effector	1.50009	2.82859	0.00012953								-1.28796	2.44182	0.00193868		Y		ZtritIPO323_04t06057
	ZTRI_9.557	Gag-Pol poly	GAG-pre-integrase domain (PF13976) 429->497, Integrase core domain (PF00665) 515->628, Reverse transcriptase (RNA-dependent DNA polymerase) (PF07727) 965->1059	DNA integration	DNA integration	hypothetical protein	OTHER	Non-effector	1.49981	2.82805	1.10577e-37								0.257338	1.19527	0.698643		N		.
	ZTRI_5.11	Krr1-domain-containing	KRI1-like family (PF05178) 324->438, KRI1-like family C-terminal (PF12936) 503->593	endonucleolytic cleavage in ITS1 to separate SSU-rRNA from 5.8S rRNA and LSU-rRNA from tricistronic rRNA transcript (SSU-rRNA, 5.8S rRNA, LSU-rRNA)		similar to ribosome biogenesis protein kri1	OTHER	Non-effector	1.49543	2.81947	0.000126948								-1.11048	2.15917	7.05e-06		Y		ZtritIPO323_04t09459
	ZTRI_1.151	serine carboxypeptidase	Serine carboxypeptidase S28 (PF05577) 55->242	proteolysis	proteolysis	similar to serine peptidase	SP(Sec/SPI)	Non-effector	1.495	2.81865	7.64958e-05								-2.08596	4.24558	7.18519e-05		Y		ZtritIPO323_04t00190
	ZTRI_5.239	nucleolar GTP-binding 2	NGP1NT (NUC091) domain (PF08153) 43->176, 50S ribosome-binding GTPase (PF01926) 335->442	ribosomal large subunit export from nucleus		similar to nucleolar GTP-binding protein	OTHER	Non-effector	1.49427	2.81721	6.17659e-05								-0.529249	1.44318	0.0968195		N		ZtritIPO323_04t09733
	ZTRI_2.896	hypothetical protein MYCGRDRAFT_108217				predicted protein	OTHER	Effector	1.49368	2.81605	0.000119841								-0.323122	1.25104	0.570076		N		ZtritIPO323_04t06466
	ZTRI_6.429	hypothetical protein TI39_contig427g00008				predicted protein	SP(Sec/SPI)	Non-effector	1.49333	2.81539	0.000722558								-3.27946	9.70992	6.60847e-08		Y		ZtritIPO323_04t10946	-2.64567	3.01774e-07	-2.29948	8.12202e-06	-2.96041	1.30292e-08
	ZTRI_13.96	transferase family	Transferase family (PF02458) 57->109			hypothetical protein	OTHER	Non-effector	1.49095	2.81073	0.000251386								-1.52797	2.8838	0.00263081		Y		ZtritIPO323_04t04216	-2.60698	1.25844e-11	-2.39405	5.52085e-10	-2.53789	3.69445e-11
	ZTRI_2.1102	hypothetical protein MYCGRDRAFT_36159		ATP hydrolysis coupled proton transport		hypothetical protein	OTHER	Non-effector	1.4885	2.80597	2.13662e-05								-0.73547	1.66494	0.0212536		N		ZtritIPO323_04t06689
	ZTRI_1.439	alpha beta knot	RNA 2'-O ribose methyltransferase substrate binding (PF08032) 332->423, SpoU rRNA Methylase family (PF00588) 472->633	RNA processing	RNA processing	hypothetical protein	OTHER	Non-effector	1.48846	2.8059	3.20245e-18								-1.59853	3.02835	2.11043e-17		Y		ZtritIPO323_04t00510
	ZTRI_13.358	integral membrane	G protein-coupled glucose receptor regulating Gpa2 (PF11710) 29->230, G protein-coupled glucose receptor regulating Gpa2 C-term (PF11970) 254->315			similar to integral membrane protein	OTHER	Non-effector	1.4878	2.80462	4.25593e-09								-1.32471	2.50483	0.00319383		Y		ZtritIPO323_04t04511
	ZTRI_3.695	DEAD helicases superfamily	Intron-binding protein aquarius N-terminus (PF16399) 11->798, AAA domain (PF13086) 801->1105, AAA domain (PF13087) 1115->1307	mRNA splicing, via spliceosome	mRNA splicing, via spliceosome	similar to DEAD helicases superfamily protein (Aquarius)	OTHER	Non-effector	1.48681	2.80269	9.32211e-11								-0.733357	1.6625	0.0189812		N		ZtritIPO323_04t07929
	ZTRI_2.1030	DEAD-domain-containing	DEAD/DEAH box helicase (PF00270) 250->420, Helicase conserved C-terminal domain (PF00271) 459->566			similar to ATP-dependent rna helicase drs1	OTHER	Non-effector	1.4834	2.79606	2.41901e-07								-1.10345	2.14868	4.52189e-05		Y		ZtritIPO323_04t06612
	ZTRI_5.295	acyl- dehydrogenase	Cytochrome b5-like Heme/Steroid binding domain (PF00173) 7->76, Acyl-CoA dehydrogenase, N-terminal domain (PF02771) 148->273, Acyl-CoA dehydrogenase, middle domain (PF02770) 277->372, Acyl-CoA dehydrogenase, C-terminal domain (PF00441) 384->540	oxidation-reduction process	oxidation-reduction process	similar to acyl-CoA dehydrogenase	OTHER	Non-effector	1.48295	2.7952	7.32144e-06								-2.50841	5.68992			NA		ZtritIPO323_04t09797	-4.62014	1.23061e-33	-4.77585	9.5045e-36	-4.09916	5.45474e-27
	ZTRI_4.195	TRAUB-domain-containing	Apoptosis antagonizing transcription factor (PF13339) 185->308, Apoptosis-antagonizing transcription factor, C-terminal (PF08164) 377->457	maturation of SSU-rRNA from tricistronic rRNA transcript (SSU-rRNA, 5.8S rRNA, LSU-rRNA)		similar to vesicle mediated transport protein Bfr2/Che 1	OTHER	Non-effector	1.48125	2.7919	3.42332e-06								-1.16219	2.23797	8.38559e-05		Y		ZtritIPO323_04t08654
	ZTRI_8.17	phosphoribosylamine-glycine ligase phosphoribosylformylglycinamidine cyclo-ligase	Phosphoribosylglycinamide synthetase, N domain (PF02844) 6->109, Phosphoribosylglycinamide synthetase, ATP-grasp (A) domain (PF01071) 110->302, Phosphoribosylglycinamide synthetase, C domain (PF02843) 337->425	'de novo' IMP biosynthetic process	purine nucleobase biosynthetic process	similar to phosphoribosylamine-glycine ligase	OTHER	Non-effector	1.47939	2.78832	2.46426e-11								-0.456576	1.37228	0.0778759		N		ZtritIPO323_04t12304
	ZTRI_2.457	hypothetical protein TI39_contig418g00013	CorA-like Mg2+ transporter protein (PF01544) 354->420	metal ion transport	metal ion transport	hypothetical protein	OTHER	Non-effector	1.47723	2.78413	5.075e-29								-1.57148	2.9721	1.36552e-09		Y		ZtritIPO323_04t05980
	ZTRI_5.217	hypothetical protein MYCGRDRAFT_93099	Domain of unknown function (DUF3328) (PF11807) 22->243	mycotoxin biosynthetic process	mycotoxin biosynthetic process	hypothetical protein	OTHER	Non-effector	1.47436	2.77861	1.81917e-09								-1.57669	2.98285	2.12587e-06		Y		ZtritIPO323_04t09710
	ZTRI_10.206	NAD binding Rossmann fold	Oxidoreductase family, NAD-binding Rossmann fold (PF01408) 8->130	oxidation-reduction process		similar to NAD binding Rossmann fold oxidoreductase	OTHER	Non-effector	1.47302	2.77602	8.50721e-17								-0.4914	1.40581	0.131593		N		ZtritIPO323_04t02572
	ZTRI_3.234	glycoside hydrolase family 32	Glycosyl hydrolases family 32 N-terminal domain (PF00251) 2->288, Glycosyl hydrolases family 32 C terminal (PF08244) 330->490	carbohydrate metabolic process	carbohydrate metabolic process	hypothetical protein	OTHER	Non-effector	1.47112	2.77237	0.000741792								-2.19275	4.57176	0.00141798		Y		ZtritIPO323_04t07395
	ZTRI_13.115	Ribosomal bacterial-type	Mitochondrial small ribosomal subunit Rsm22 (PF09243) 513->775	translation	translation	hypothetical protein	OTHER	Non-effector	1.47019	2.77058	1.11246e-06								-0.935113	1.91204	0.023406		N		ZtritIPO323_04t04237
	ZTRI_9.303	atp-dependent rna helicase dbp10	DEAD/DEAH box helicase (PF00270) 100->265, Helicase conserved C-terminal domain (PF00271) 354->449, DBP10CT (NUC160) domain (PF08147) 740->805			similar to ATP-dependent rna helicase dbp10	OTHER	Non-effector	1.46859	2.76752	1.73658e-05								-1.00972	2.01352	8.19203e-05		Y		ZtritIPO323_04t13494
	ZTRI_2.247	protease s8 tripeptidyl peptidase	Pro-kumamolisin, activation domain (PF09286) 109->244	proteolysis	proteolysis	similar to protease s8 tripeptidyl peptidase	OTHER	Non-effector	1.46806	2.7665	4.64286e-17								-1.40462	2.64747	1.69407e-10		Y		ZtritIPO323_04t05743
	ZTRI_5.767	hypothetical protein MYCGRDRAFT_93532	Protein of unknown function (DUF3807) (PF12720) 43->262			hypothetical protein	OTHER	Non-effector	1.46602	2.76259	7.46248e-14								-0.994254	1.99205	0.00672227		Y		ZtritIPO323_04t10338	3.0502	3.18945e-26	2.6186	1.67394e-19	2.87014	1.76041e-23
	ZTRI_2.199	WD40 repeat	WD domain, G-beta repeat (PF00400) 492->524			hypothetical protein	OTHER	Non-effector	1.46473	2.76011	4.10474e-05								-0.828026	1.77525	0.000672438		Y		ZtritIPO323_04t05691
	ZTRI_9.440	DNA RNA polymerase	DNA-directed RNA polymerase N-terminal (PF14700) 375->707, DNA-dependent RNA polymerase (PF00940) 831->1464	transcription, DNA-templated	transcription, DNA-templated	similar to mitochondrial DNA-directed RNA polymerase	OTHER	Non-effector	1.46412	2.75895	1.02624e-08								-0.813844	1.75789	0.022761		N		ZtritIPO323_04t13654
	ZTRI_8.104	ribosome biogenesis BRX1	Brix domain (PF04427) 38->244	mitochondrial RNA metabolic process		similar to ribosome biogenesis protein brx1	OTHER	Non-effector	1.46224	2.75536	3.15756e-06								-0.411502	1.33007	0.204503		N		ZtritIPO323_04t12399
	ZTRI_16.89	hypothetical protein MYCGRDRAFT_97768				predicted protein	OTHER	Non-effector	1.45869	2.74859	4.07656e-13								-0.953772	1.93693	5.55602e-05		Y		ZtritIPO323_04t05004
	ZTRI_12.60	HAD superfamily hydrolase	Haloacid dehalogenase-like hydrolase (PF13419) 9->205	metabolic process	metabolic process	similar to haloacid dehalogenase-like hydrolase	OTHER	Non-effector	1.45782	2.74693	4.41064e-14								-0.808759	1.7517	0.100422		N		ZtritIPO323_04t03651
	ZTRI_2.296	hypothetical protein MYCGRDRAFT_90541				predicted protein	OTHER	Non-effector	1.45766	2.74663	1.47425e-05								-1.21613	2.32322	0.00257839		Y		ZtritIPO323_04t05801
	ZTRI_9.28	FAD NAD(P)-binding domain-containing	Pyridine nucleotide-disulphide oxidoreductase (PF07992) 160->477	oxidation-reduction process	oxidation-reduction process	similar to NADH-ubiquinone oxidoreductase 64 kDa subunit	OTHER	Non-effector	1.45315	2.73806	8.77163e-09								-1.15657	2.22927	0.0001101		Y		ZtritIPO323_04t13172
	ZTRI_10.92	FMN-linked oxidoreductase	Dihydrouridine synthase (Dus) (PF01207) 22->280	tRNA processing	tRNA processing	similar to tRNA-dihydrouridine synthase	OTHER	Non-effector	1.45305	2.73786	2.53377e-06								-1.03715	2.05217	0.000514355		Y		ZtritIPO323_04t02441
	ZTRI_7.140	Formyltetrahydrofolate deformylase	ACT domain (PF01842) 53->116, Formyl transferase (PF00551) 135->310	'de novo' IMP biosynthetic process	'de novo' IMP biosynthetic process	similar to formyltetrahydrofolate deformylase	OTHER	Non-effector	1.45216	2.73617	1.71099e-15								-0.221115	1.16563	0.499715		N		ZtritIPO323_04t11446	4.27112	2.54814e-25	3.43588	1.05452e-16	4.99526	1.87326e-34
	ZTRI_2.30	ABC transporter	ABC transporter transmembrane region (PF00664) 321->588, ABC transporter (PF00005) 663->797, ABC transporter transmembrane region (PF00664) 933->1065, ABC transporter (PF00005) 1231->1376	transmembrane transport	transmembrane transport	similar to ABC multidrug transporter	OTHER	Non-effector	1.45174	2.73539	3.83377e-10								-0.264542	1.20125	0.486779		N		ZtritIPO323_04t05504	-2.27159	0.000600036			-3.19239	1.01637e-06
	ZTRI_10.263	TPR	Tetratricopeptide repeat (PF13181) 642->672			similar to TPR domain-containing protein	OTHER	Non-effector	1.45154	2.735	2.23564e-05								-1.073	2.1038	8.19203e-05		Y		ZtritIPO323_04t02636
	ZTRI_19.64	hypothetical protein MYCGRDRAFT_97978				predicted protein	OTHER	Non-effector	1.4501	2.73227	1.7047e-10								-1.43383	2.70162	6.99889e-05		Y		ZtritIPO323_04t05416			2.32092	4.26187e-15
	ZTRI_11.388	hypothetical protein MYCGRDRAFT_96758				predicted protein	OTHER	Non-effector	1.44978	2.73166	0.000606587								-2.26117	4.79382	1.32964e-06		Y		ZtritIPO323_04t03413	2.64771	1.55728e-07	2.95134	5.04854e-09	2.78163	2.99464e-08
	ZTRI_11.471	hypothetical protein TI39_contig462g00007	DNA-directed RNA polymerase I subunit RPA34.5 (PF08208) 223->419	nucleocytoplasmic transport		hypothetical protein	OTHER	Non-effector	1.44869	2.7296	1.60116e-05								-0.846605	1.79826	0.00473288		Y		ZtritIPO323_04t03510
	ZTRI_3.1112	glycosyl transferase	Glycosyltransferase sugar-binding region containing DXD motif (PF04488) 140->175			similar to glycosyl transferase	OTHER	Non-effector	1.44844	2.72912	8.80621e-20								-2.26212	4.79695	1.02154e-24		Y		ZtritIPO323_04t08395
	ZTRI_1.1617	La domain containing	La domain (PF05383) 719->771			similar to RNA-binding protein Lupus La	OTHER	Non-effector	1.44685	2.72613	5.64119e-06								-1.02986	2.04183	0.0269431		N		ZtritIPO323_04t01781
	ZTRI_1.1032	aldehyde reductase	Aldo/keto reductase family (PF00248) 6->302	oxidation-reduction process		similar to aldehyde reductase	OTHER	Non-effector	1.44606	2.72463	1.09801e-17								-0.678699	1.6007	0.00834699		Y		ZtritIPO323_04t01143
	ZTRI_2.113	ribosome biogenesis	Brix domain (PF04427) 46->343			similar to ribosome biogenesis protein ssf2	OTHER	Non-effector	1.44303	2.71891	2.06941e-08								-1.1915	2.28391	2.29854e-05		Y		ZtritIPO323_04t05598
	ZTRI_3.1083	mip family channel	Major intrinsic protein (PF00230) 242->459	transmembrane transport	transmembrane transport	hypothetical protein	OTHER	Non-effector	1.44238	2.71768	0.00128581								-1.15749	2.23068	0.0212526		N		ZtritIPO323_04t08366
	ZTRI_4.232	multiple RNA-binding domain-containing 1	RNA recognition motif. (a.k.a. RRM, RBD, or RNP domain) (PF00076) 6->66, RNA recognition motif. (a.k.a. RRM, RBD, or RNP domain) (PF00076) 313->383, RNA recognition motif. (a.k.a. RRM, RBD, or RNP domain) (PF00076) 496->558, RNA recognition motif. (a.k.a. RRM, RBD, or RNP domain) (PF00076) 609->683, RNA recognition motif. (a.k.a. RRM, RBD, or RNP domain) (PF00076) 714->782			similar to multiple RNA-binding domain-containing protein 1	OTHER	Non-effector	1.44102	2.71512	1.39881e-07								-0.983457	1.9772	6.1429e-05		Y		ZtritIPO323_04t08693
	ZTRI_3.493	corA-like mg2+ transporter domain-containing				hypothetical protein	OTHER	Non-effector	1.4404	2.71396	2.33423e-06								-1.0869	2.12418	1.91985e-05		Y		ZtritIPO323_04t07694
	ZTRI_14.100	hypothetical protein MYCGRDRAFT_97608				predicted protein	OTHER	Non-effector	1.43903	2.71138	2.19999e-07								-1.15053	2.21995	0.00340227		Y		ZtritIPO323_04t04693
	ZTRI_1.947	WD40 repeat	WD domain, G-beta repeat (PF00400) 416->445	maturation of SSU-rRNA from tricistronic rRNA transcript (SSU-rRNA, 5.8S rRNA, LSU-rRNA)		similar to U3 small nucleolar RNA-associated protein 4	OTHER	Non-effector	1.43856	2.71051	4.35811e-08								-0.988048	1.9835	3.81736e-05		Y		ZtritIPO323_04t01052
	ZTRI_6.317	cytochrome P450	Cytochrome P450 (PF00067) 225->683	oxidation-reduction process	oxidation-reduction process	hypothetical protein	OTHER	Non-effector	1.43729	2.70812	1.35993e-07								-1.34608	2.54221	0.00129949		Y		ZtritIPO323_04t10823					2.32721	2.44675e-16
	ZTRI_17.24	hypothetical protein TI39_contig324g00002				predicted protein	OTHER	Non-effector	1.43611	2.7059	1.94547e-08								-2.6218	6.15517	6.91049e-15		Y		ZtritIPO323_04t05066					-2.39408	3.25722e-07
	ZTRI_4.9	MFS general substrate transporter	Major Facilitator Superfamily (PF07690) 30->408	transmembrane transport	transmembrane transport	similar to MFS amine transporter	OTHER	Non-effector	1.43572	2.70517	2.09547e-12								-1.52174	2.87138	8.72869e-12		Y		ZtritIPO323_04t08447
	ZTRI_2.67	polyketide synthase	Beta-ketoacyl synthase, N-terminal domain (PF00109) 4->254, Beta-ketoacyl synthase, C-terminal domain (PF02801) 262->380, Ketoacyl-synthetase C-terminal extension (PF16197) 392->473, Acyl transferase domain (PF00698) 540->839, Polyketide synthase dehydratase (PF14765) 930->1234, Methyltransferase domain (PF08242) 1442->1559, Zinc-binding dehydrogenase (PF00107) 1996->2106, KR domain (PF08659) 219…	malonyl-CoA metabolic process	oxidation-reduction process	similar to polyketide synthase	OTHER	Non-effector	1.43546	2.70469	1.72123e-06								-0.535937	1.44988	0.0298354		N		ZtritIPO323_04t05547
	ZTRI_6.659	hypothetical protein MYCGRDRAFT_94146				predicted protein	OTHER	Effector	1.43478	2.70341	2.71032e-13								-1.38455	2.6109	3.24332e-10		Y		ZtritIPO323_04t11212
	ZTRI_11.88	exosome component 3 -5 exonuclease like	PMC2NT (NUC016) domain (PF08066) 17->107, 3'-5' exonuclease (PF01612) 221->387, HRDC domain (PF00570) 449->516	polyadenylation-dependent snoRNA 3'-end processing	RNA processing	similar to exosome component 3'-5' exonuclease	OTHER	Non-effector	1.43224	2.69866	1.86197e-09								-0.955628	1.93942	0.000416025		Y		ZtritIPO323_04t03068
	ZTRI_4.293	phenylalanyl-tRNA synthetase beta chain	B3/4 domain (PF03483) 112->272, tRNA synthetase B5 domain (PF03484) 304->370	phenylalanyl-tRNA aminoacylation	phenylalanyl-tRNA aminoacylation	similar to phenylalanyl-tRNA synthetase	OTHER	Non-effector	1.43095	2.69625	5.92945e-19								-0.547446	1.4615	0.00729899		Y		ZtritIPO323_04t08758
	ZTRI_6.64	glycosyltransferase family 20	Glycosyltransferase family 20 (PF00982) 234->636, Trehalose-phosphatase (PF02358) 670->904	trehalose biosynthetic process	trehalose biosynthetic process	similar to alpha	OTHER	Non-effector	1.4304	2.69522	8.65911e-20								-0.872459	1.83078	0.00502042		Y		ZtritIPO323_04t10524	2.51028	2.19807e-10	2.35872	2.94505e-09	2.48386	2.87112e-10
	ZTRI_1.1486	Amino acid transporter arg-13	Mitochondrial carrier protein (PF00153) 30->119, Mitochondrial carrier protein (PF00153) 133->235, Mitochondrial carrier protein (PF00153) 244->331	arginine biosynthetic process		similar to amino-acid transporter Arg-13	OTHER	Non-effector	1.42964	2.6938	2.44635e-10								-1.16967	2.2496	4.77661e-05		Y		ZtritIPO323_04t01634
	ZTRI_12.11	hypothetical protein MYCGRDRAFT_96877		proteolysis		hypothetical protein	OTHER	Non-effector	1.42846	2.69159	9.35297e-06								-1.29815	2.45914	4.25041e-07		Y		ZtritIPO323_04t03591
	ZTRI_2.136.2	hypothetical protein MYCGRDRAFT_107852, partial				unspecified product	OTHER	Non-effector	1.42839	2.69147	9.14761e-11								-1.46514	2.76091	2.74964e-06		Y		ZtritIPO323_04t05623
	ZTRI_1.1702	nucleolar 12	RNA recognition motif. (a.k.a. RRM, RBD, or RNP domain) (PF00076) 395->447	maturation of LSU-rRNA from tricistronic rRNA transcript (SSU-rRNA, 5.8S rRNA, LSU-rRNA)		similar to nucleolar protein 12	OTHER	Non-effector	1.42756	2.68992	7.41442e-05								-0.943233	1.92283	0.000382206		Y		ZtritIPO323_04t01872
	ZTRI_8.685	Armadillo-like helical	rRNA processing/ribosome biogenesis (PF08167) 12->209	chromatin silencing at centromere		hypothetical protein	OTHER	Non-effector	1.42693	2.68874	1.97219e-06								-1.09026	2.12912	5.74535e-06		Y		ZtritIPO323_04t13057
	ZTRI_2.546	ABC transporter	ABC transporter (PF00005) 484->617, ABC transporter transmembrane region (PF00664) 754->955, ABC transporter (PF00005) 1077->1221	transmembrane transport	transmembrane transport	similar to ABC multidrug transporter	OTHER	Non-effector	1.42687	2.68863	0.000791026								-0.487111	1.40164	0.112331		N		ZtritIPO323_04t06075
	ZTRI_4.75	Cytochrome P450				predicted protein	OTHER	Non-effector	1.42564	2.68634	8.65531e-11								-1.6292	3.09341	4.93709e-09		Y		ZtritIPO323_04t08520
	ZTRI_1.303	DEAD-domain-containing	DEAD/DEAH box helicase (PF00270) 102->290, Helicase conserved C-terminal domain (PF00271) 355->459			similar to dead box RNA helicase	OTHER	Non-effector	1.42538	2.68586	7.5184e-14								-1.07016	2.09966	2.6869e-05		Y		ZtritIPO323_04t00363
	ZTRI_9.18	P-loop containing nucleoside triphosphate hydrolase	Helicase conserved C-terminal domain (PF00271) 440->529, Mitochondrial degradasome RNA helicase subunit C terminal (PF12513) 723->769			hypothetical protein	OTHER	Non-effector	1.42489	2.68495	1.69963e-12								-1.16551	2.24312	8.26457e-08		Y		ZtritIPO323_04t13162
	ZTRI_1.1940	hypothetical protein MYCGRDRAFT_90170				hypothetical protein	OTHER	Non-effector	1.42357	2.68248	4.53182e-05								-2.41906	5.34823	1.58918e-09		Y		ZtritIPO323_04t02135					2.00854	4.96923e-16
	ZTRI_10.383	DNA directed RNA polymerase III subunit Rpc82 like	RNA polymerase III subunit RPC82 helix-turn-helix domain (PF08221) 7->67, RNA polymerase III subunit RPC82 (PF05645) 174->477	tRNA transcription from RNA polymerase III promoter	transcription, DNA-templated	similar to DNA directed RNA polymerase III subunit Rpc82	OTHER	Non-effector	1.42337	2.68211	1.2871e-09								-1.43892	2.71118	8.04336e-12		Y		ZtritIPO323_04t02768
	ZTRI_2.90	FAD dependent oxidoreductase	FAD dependent oxidoreductase (PF01266) 9->393	oxidation-reduction process	oxidation-reduction process	similar to fructosyl amino acid oxidasesarcosine oxidase	OTHER	Non-effector	1.42097	2.67766	2.31146e-21								-0.598904	1.51457	0.0027957		Y		ZtritIPO323_04t05573	2.31862	1.29639e-33	2.36464	7.50849e-35	2.57045	2.28165e-41
	ZTRI_3.357	component of 3 histone acetyltransferase complex	2OG-Fe(II) oxygenase superfamily (PF13661) 145->264, Oxoglutarate and iron-dependent oxygenase degradation C-term (PF10637) 325->621	oxidation-reduction process	oxidation-reduction process	similar to Fe II 2-oxoglutarate-dependent dioxygenase	OTHER	Non-effector	1.42011	2.67605	2.76285e-08								-0.78021	1.71738	0.00601063		Y		ZtritIPO323_04t07532
	ZTRI_3.850	homoserine O-acetyltransferase	alpha/beta hydrolase fold (PF00561) 133->481	methionine biosynthetic process	biosynthetic process	similar to homoserine o-acetyltransferase	OTHER	Non-effector	1.41996	2.67577	5.10843e-31								-1.62157	3.07709	4.85272e-07		Y		ZtritIPO323_04t08104	2.94796	1.38125e-26	3.01142	1.50374e-27	2.97484	3.1508e-27
	ZTRI_3.780	Carbon-nitrogen hydrolase	Carbon-nitrogen hydrolase (PF00795) 9->292	cyanide catabolic process	nitrogen compound metabolic process	similar to cyanide hydratase	OTHER	Non-effector	1.41868	2.67342	3.48851e-05								-1.1142	2.16475	1.66587e-05		Y		ZtritIPO323_04t08025
	ZTRI_2.14	heterokaryon incompatibility	Heterokaryon incompatibility protein (HET) (PF06985) 89->225	biological_process		similar to heterokaryon incompatibility protein	OTHER	Non-effector	1.41828	2.67266	0.00412201								-0.651371	1.57066	0.372109		N		ZtritIPO323_04t05480
	ZTRI_6.45	hypothetical protein MYCGRDRAFT_93638				hypothetical protein	OTHER	Non-effector	1.41818	2.67248	4.2001e-12								-0.939261	1.91755	0.0194419		N		ZtritIPO323_04t10501	-2.30295	2.57008e-12
	ZTRI_6.450	dopa -dioxygenase	Dopa 4,5-dioxygenase family (PF08883) 59->162			similar to dopa 4	OTHER	Non-effector	1.41752	2.67126	1.30304e-14								-0.50734	1.42143	0.185026		N		ZtritIPO323_04t10972
	ZTRI_13.67	rna binding	RNA recognition motif. (a.k.a. RRM, RBD, or RNP domain) (PF00076) 131->194			hypothetical protein	OTHER	Non-effector	1.41398	2.66472	3.16047e-06								-0.833493	1.78199	0.0189526		N		ZtritIPO323_04t04184
	ZTRI_7.266	DEAD-domain-containing	DEAD/DEAH box helicase (PF00270) 222->407, Helicase conserved C-terminal domain (PF00271) 443->551	cytoplasmic translational initiation		similar to atp-dependent rna helicase ded1	OTHER	Non-effector	1.41241	2.66181	5.26998e-07								-1.12886	2.18686	0.000321257		Y		ZtritIPO323_04t11591	-2.27354	3.80511e-15			-2.00068	4.0597e-12
	ZTRI_7.64	ornithine decarboxylase	Pyridoxal-dependent decarboxylase, pyridoxal binding domain (PF02784) 80->308, Pyridoxal-dependent decarboxylase, C-terminal sheet domain (PF00278) 265->446	polyamine biosynthetic process		similar to ornithine decarboxylase	OTHER	Non-effector	1.41177	2.66064	1.87308e-13								-0.638208	1.55639	0.0244727		N		ZtritIPO323_04t11361
	ZTRI_11.421	Zinc finger RING-type	SPX domain (PF03105) 1->329			similar to ring-14 protein	OTHER	Non-effector	1.40942	2.6563	3.06854e-08								-0.961911	1.94789	0.000528048		Y		ZtritIPO323_04t03451	-3.54072	2.37706e-27	-2.72534	1.05959e-16	-3.8107	1.30217e-31
	ZTRI_1.1246	mismatched base pair and cruciform DNA recognition				similar to mismatched base pair and/cruciform DNA recognition protein	OTHER	Non-effector	1.40865	2.65489	1.01538e-09								-1.4478	2.72792	2.70019e-06		Y		ZtritIPO323_04t01369	-3.40361	1.36757e-15	-3.04925	1.04202e-12	-3.79466	3.56709e-19
	ZTRI_14.14	hypothetical protein MYCGRDRAFT_96672				predicted protein	OTHER	Non-effector	1.40825	2.65415	0.000400988								-1.99603	3.98902	0.0014871		Y		ZtritIPO323_04t04553
	ZTRI_3.81	hypothetical protein MYCGRDRAFT_108416		transmembrane transport		hypothetical protein	OTHER	Non-effector	1.40663	2.65118	2.6067e-11								-1.39395	2.62796	5.72947e-07		Y		ZtritIPO323_04t07217
	ZTRI_5.98	hypothetical protein MYCGRDRAFT_93009				predicted protein	OTHER	Non-effector	1.40638	2.65071	7.45545e-11								-1.94258	3.84392	3.18018e-11		Y		ZtritIPO323_04t09568
	ZTRI_1.1626	CBF-domain-containing	CBF/Mak21 family (PF03914) 434->606	ribosomal large subunit assembly		similar to putative ccaat-box-binding transcription factor protein	OTHER	Non-effector	1.40598	2.64998	2.5383e-06								-1.21061	2.31436	9.92646e-08		Y		ZtritIPO323_04t01792
	ZTRI_1.1843	hypothetical protein MYCGRDRAFT_90092				hypothetical protein	OTHER	Effector	1.40567	2.6494	2.2e-14								-1.9584	3.88632	3.22e-13		Y		ZtritIPO323_04t02024
	ZTRI_11.152	Tyrosinase central domain	Common central domain of tyrosinase (PF00264) 175->359	oxidation-reduction process	metabolic process	hypothetical protein	SP(Sec/SPI)	Non-effector	1.40287	2.64428	5.4367e-07								-2.01585	4.04418	1.41893e-22		Y		ZtritIPO323_04t03140	-3.30066	8.13205e-46	-3.0586	2.22251e-39	-3.56753	1.64039e-53
	ZTRI_13.160	metallopeptidase like	Peptidase family M3 (PF01432) 271->757	proteolysis	proteolysis	similar to metallopeptidase MepB	SP(Sec/SPI)	Non-effector	1.40176	2.64224	3.66135e-16								-2.03118	4.08739	5.25972e-19		Y		ZtritIPO323_04t04285
	ZTRI_2.223	hypothetical protein TI39_contig5852g00012				hypothetical protein	OTHER	Non-effector	1.39978	2.63861	2.95814e-08								0.870691	1.82854	0.000691562		Y		ZtritIPO323_04t05717	-3.8048	1.50541e-33	-4.01283	5.25031e-37	-3.92727	8.01338e-36
	ZTRI_4.871	T-complex 1 subunit alpha	SnoaL-like domain (PF13577) 6->119, SnoaL-like domain (PF13577) 139->275			hypothetical protein	OTHER	Non-effector	1.3978	2.63499	1.65e-09								-2.56584	5.921	6.04e-11		Y		ZtritIPO323_04t09408					2.36265	5.26e-09
	ZTRI_14.16	hypothetical protein MYCGRDRAFT_101925				predicted protein	OTHER	Non-effector	1.39711	2.63374	3.13357e-18								-0.975512	1.96634	0.000199738		Y		ZtritIPO323_04t04556					-2.2682	1.40236e-12
	ZTRI_9.99	hypothetical protein MYCGRDRAFT_95556		cellular protein modification process		predicted protein	OTHER	Non-effector	1.39676	2.6331	1.62294e-06								-1.65853	3.15695	1.69417e-07		Y		ZtritIPO323_04t13254	2.34615	9.9255e-14	2.70393	9.12083e-18	2.36842	4.68063e-14
	ZTRI_1.1430	hypothetical protein MYCGRDRAFT_107460	RNA polymerase I-specific transcription-initiation factor (PF10214) 110->949			hypothetical protein	OTHER	Non-effector	1.39579	2.63132	1.58556e-07								-1.13573	2.1973	8.43745e-07		Y		ZtritIPO323_04t01572
	ZTRI_7.401	saccharopine dehydrogenase [NAD+ L-lysine-forming]	Alanine dehydrogenase/PNT, N-terminal domain (PF05222) 10->143, Alanine dehydrogenase/PNT, C-terminal domain (PF01262) 238->363	lysine biosynthetic process via aminoadipic acid	lysine biosynthetic process	similar to saccharopine dehydrogenase	OTHER	Non-effector	1.39364	2.62741	1.73626e-21								-0.586917	1.50203	0.0218678		N		ZtritIPO323_04t11746
	ZTRI_10.438	Proteasome subunit beta type-1				predicted protein	OTHER	Non-effector	1.39111	2.62281	7.85546e-06								-2.29155	4.8958	1.52974e-05		Y		ZtritIPO323_04t02832	-2.10987	0.000242895			-2.58651	5.86175e-06
	ZTRI_8.183	SNF2 family DNA-dependent ATPase domain-containing	SNF2 family N-terminal domain (PF00176) 955->1251, Helicase conserved C-terminal domain (PF00271) 1362->1474			similar to SNF2 family helicase/ATPase	OTHER	Non-effector	1.39034	2.6214	3.65189e-09								-0.708447	1.63404	0.0327099		N		ZtritIPO323_04t12487
	ZTRI_3.797	hypothetical protein MYCGRDRAFT_91928				predicted protein	OTHER	Effector	1.38783	2.61686	9.01684e-07								-0.373127	1.29516	0.416717		N		ZtritIPO323_04t08045					-2.02119	1.31448e-05
	ZTRI_10.259	PIN domain	XPG I-region (PF00867) 122->209	DNA catabolic process, endonucleolytic		hypothetical protein	OTHER	Non-effector	1.38774	2.61669	6.90768e-07								-1.08785	2.12557	0.00501478		Y		ZtritIPO323_04t02631
	ZTRI_9.87	hypothetical protein MYCGRDRAFT_95545				predicted protein	OTHER	Non-effector	1.38758	2.6164	6.2904e-08								-2.33694	5.0523	2.50139e-08		Y		ZtritIPO323_04t13242
	ZTRI_1.1527	galactose-proton symport	Sugar (and other) transporter (PF00083) 133->338, Sugar (and other) transporter (PF00083) 406->628	carbohydrate transport	transmembrane transport	similar to MFS sugar transporter	OTHER	Non-effector	1.38744	2.61613	7.49665e-09								-0.754806	1.68741	2.71829e-05		Y		ZtritIPO323_04t01680					-3.34155	9.65519e-12
	ZTRI_1.561	MFS monocarboxylate transporter	Major Facilitator Superfamily (PF07690) 115->397	transmembrane transport	transmembrane transport	similar to MFS monocarboxylate transporter	OTHER	Non-effector	1.38685	2.61507	8.90983e-13								-1.58931	3.00906	9.72364e-18		Y		ZtritIPO323_04t00638
	ZTRI_6.40	hypothetical protein TI39_contig404g00001				hypothetical protein	OTHER	Non-effector	1.38492	2.61157	1.39e-10								-1.46859	2.76752	2.1e-06		Y		ZtritIPO323_04t10494
	ZTRI_10.258	hypothetical protein TI39_contig285g00027				predicted protein	SP(Sec/SPI)	Non-effector	1.38172	2.60579	0.000100632								-0.275748	1.21062	0.648032		N		ZtritIPO323_04t02630
	ZTRI_3.250	eukaryotic rRNA processing	Eukaryotic rRNA processing protein EBP2 (PF05890) 134->400	rRNA processing		similar to rRNA processing protein Ebp2	OTHER	Non-effector	1.38171	2.60576	9.06285e-05								-0.737025	1.66674	0.0197634		N		ZtritIPO323_04t07412
	ZTRI_4.165	hypothetical protein MYCGRDRAFT_92349				predicted protein	OTHER	Non-effector	1.3793	2.60142	1.31313e-20								-0.837165	1.78654	0.0057562		Y		ZtritIPO323_04t08619	2.57785	3.46461e-34	2.24545	4.10218e-26	2.81462	7.40157e-41
	ZTRI_2.560	IF-2B-domain-containing	Initiation factor 2 subunit family (PF01008) 169->480	regulation of translational initiation	cellular metabolic process	similar to translation initiation factor eif-2b delta subunit	OTHER	Non-effector	1.37906	2.601	1.45327e-21								-0.68026	1.60243	4.65325e-05		Y		ZtritIPO323_04t06094
	ZTRI_1.557	ATP-dependent RNA helicase ROK1	DEAD/DEAH box helicase (PF00270) 186->366, Helicase conserved C-terminal domain (PF00271) 445->543			similar to ATP-dependent RNA helicase rok1	OTHER	Non-effector	1.37809	2.59925	1.46173e-10								-0.788516	1.7273	0.00199255		Y		ZtritIPO323_04t00634
	ZTRI_1.415	S-adenosyl-L-methionine-dependent methyltransferase	16S rRNA methyltransferase RsmB/F (PF01189) 238->465	tRNA methylation		similar to methyltransferase (Ncl1)	OTHER	Non-effector	1.37647	2.59632	6.88584e-11								-1.03441	2.04827	4.03862e-05		Y		ZtritIPO323_04t00484			2.0178	1.77379e-15	2.42473	4.49821e-22
	ZTRI_9.317	Armadillo-like helical	Ribosome 60S biogenesis N-terminal (PF11707) 132->468, Nucleolar pre-ribosomal-associated protein 1 (PF16201) 903->1101			similar to ribosome biogenesis protein urb1	OTHER	Non-effector	1.37634	2.59609	7.18215e-06								-1.26353	2.40082	2.54928e-05		Y		ZtritIPO323_04t13511
	ZTRI_9.521	Phosphomevalonate kinase	GHMP kinases N terminal domain (PF00288) 162->228, GHMP kinases C terminal (PF08544) 349->411	ATP hydrolysis coupled proton transport		similar to phosphomevalonate kinase	OTHER	Non-effector	1.37584	2.59519	3.56215e-24								-0.841403	1.79179	7.37277e-05		Y		ZtritIPO323_04t13741
	ZTRI_8.340	RNA polymerase I associated A49	A49-like RNA polymerase I associated factor (PF06870) 52->437	transcription elongation from RNA polymerase I promoter	transcription, DNA-templated	similar to a49-like rna polymerase i associated factor	OTHER	Non-effector	1.37535	2.59431	0.000141016								-0.710102	1.63592	0.0347074		N		ZtritIPO323_04t12657
	ZTRI_17.65	hypothetical protein MYCGRDRAFT_97830				predicted protein	OTHER	Non-effector	1.37383	2.59157	4.49895e-05								-0.426132	1.34363	0.417642		N		ZtritIPO323_04t05130
	ZTRI_4.830	---NA---				predicted protein	OTHER	Effector	1.37231	2.58884	0.000935798								-1.68154	3.20771	0.00139561		Y		ZtritIPO323_04t09360
	ZTRI_10.293	glutathione s-transferase like	Glutathione S-transferase, N-terminal domain (PF13417) 32->94			similar to glutathione s-transferase	OTHER	Non-effector	1.37076	2.58607	1.38864e-11								-2.30391	4.93794	4.60133e-12		Y		ZtritIPO323_04t02669
	ZTRI_3.199	DUF1295-domain-containing	Protein of unknown function (DUF1295) (PF06966) 98->321	lipid metabolic process	lipid metabolic process	similar to DUF1295-domain-containing protein	OTHER	Non-effector	1.37019	2.58505	2.20582e-07								-1.42709	2.68905	1.7316e-05		Y		ZtritIPO323_04t07356					3.19553	3.15357e-41
	ZTRI_2.944	P-loop containing nucleoside triphosphate hydrolase	Elongation factor Tu GTP binding domain (PF00009) 19->318, Elongation factor Tu domain 2 (PF03144) 528->603, Elongation Factor G, domain II (PF14492) 623->686, Elongation factor G C-terminus (PF00679) 955->1036	ATP hydrolysis coupled proton transport		similar to translation elongation factor 2/ribosome biogenesis protein	OTHER	Non-effector	1.36885	2.58266	2.72743e-06								-1.02998	2.042	3.50002e-05		Y		ZtritIPO323_04t06517	-2.24206	1.11753e-09	-2.36401	1.48656e-10
	ZTRI_8.215	Metallo-hydrolase oxidoreductase	Beta-lactamase superfamily domain (PF12706) 116->330			similar to n-acyl-phosphatidylethanolamine-hydrolyzing phospholipase d	OTHER	Non-effector	1.36884	2.58263	1.98688e-10								-1.31456	2.48726	0.0118638		N		ZtritIPO323_04t12525					2.24283	8.94326e-21
	ZTRI_7.492	hypothetical protein MYCGRDRAFT_86932				predicted protein	OTHER	Non-effector	1.36825	2.58157	9.95382e-16								-1.58099	2.99174	0.000138946		Y		ZtritIPO323_04t11849
	ZTRI_3.606	nuclear export Noc3	Nucleolar complex-associated protein (PF07540) 123->213, CBF/Mak21 family (PF03914) 483->675	rRNA processing		similar to nucleolar complex-associated protein 3	OTHER	Non-effector	1.36784	2.58083	5.11898e-05								-0.901889	1.86851	0.00209245		Y		ZtritIPO323_04t07822
	ZTRI_7.372	methyltransferase type 11	Methyltransferase domain (PF08241) 72->180	methylation	metabolic process	similar to S-adenosyl-L-methionine-dependent methyltransferase	OTHER	Non-effector	1.3669	2.57916	3.58101e-07								-1.23065	2.34672	0.00017133		Y		ZtritIPO323_04t11712			2.13913	6.57514e-22	2.40392	1.14836e-27
	ZTRI_3.974	P-loop containing nucleoside triphosphate hydrolase	DEAD/DEAH box helicase (PF00270) 177->402, Helicase conserved C-terminal domain (PF00271) 465->608			similar to mrh4/ATP-dependent RNA helicase	OTHER	Non-effector	1.36418	2.5743	8.92291e-13								-0.946923	1.92776	9.29034e-06		Y		ZtritIPO323_04t08246
	ZTRI_3.67	CFEM domain-containing	CFEM domain (PF05730) 68->131			hypothetical protein	OTHER	Non-effector	1.36406	2.57408	4.06174e-21								-1.32655	2.50803	1.51866e-10		Y		ZtritIPO323_04t07199	-2.26411	2.87308e-29	-2.23056	2.46331e-28	-2.52213	4.49028e-36
	ZTRI_3.952	4-oxalocrotonate tautomerase	Tautomerase enzyme (PF14552) 39->119	cellular aromatic compound metabolic process		similar to tautomerase	OTHER	Non-effector	1.3636	2.57327	0.000187693								0.031312	1.02194	0.955028		N		ZtritIPO323_04t08222					2.34693	5.92138e-09
	ZTRI_3.373	Natural resistance-associated macrophage	Natural resistance-associated macrophage protein (PF01566) 149->535	metal ion transport	metal ion transport	similar to metal ion transporter metal ion transporter	OTHER	Non-effector	1.36295	2.5721	9.07694e-11								-1.47166	2.77341	3.34847e-08		Y		ZtritIPO323_04t07550
	ZTRI_3.733	60S ribosomal L13	Ribosomal protein L13e (PF01294) 8->196	translation	translation	similar to 60s ribosomal protein l13	OTHER	Non-effector	1.36287	2.57197	3.82931e-06								0.0458007	1.03226	0.927437		N		ZtritIPO323_04t07974
	ZTRI_9.267	pre-mRNA-splicing factor ATP-dependent RNA helicase PRP43	DEAD/DEAH box helicase (PF00270) 112->264, Helicase conserved C-terminal domain (PF00271) 302->441, Helicase associated domain (HA2) (PF04408) 504->592, Oligonucleotide/oligosaccharide-binding (OB)-fold (PF07717) 657->734	maturation of SSU-rRNA from tricistronic rRNA transcript (SSU-rRNA, 5.8S rRNA, LSU-rRNA)		similar to pre-mRNA-splicing factor ATP-dependent RNA helicase prp43	OTHER	Non-effector	1.36244	2.57119	5.67587e-07								-0.333309	1.2599	0.137767		N		ZtritIPO323_04t13445
	ZTRI_3.1071	---NA---				predicted protein	OTHER	Non-effector	1.36224	2.57084	0.00219789								-1.4152	2.66696	0.0178086		N		ZtritIPO323_04t08351
	ZTRI_1.1111	hypothetical protein MYCGRDRAFT_102520	Protein of unknown function (DUF541) (PF04402) 9->249	biological_process		hypothetical protein	OTHER	Non-effector	1.36071	2.56812	2.30453e-08								-0.658083	1.57798	0.0358976		N		ZtritIPO323_04t01223	-5.64887	4.34037e-11	-5.71277	3.00381e-11	-5.12259	2.03711e-09
	ZTRI_1.1056	cytochrome c oxidase copper chaperone	Cytochrome C oxidase copper chaperone (COX17) (PF05051) 32->79	copper ion transport	copper ion transport	similar to cytochrome c oxidase copper chaperone protein	OTHER	Effector	1.35698	2.56149	1.38761e-14								-1.13576	2.19735	0.00121889		Y		ZtritIPO323_04t01167			-2.31309	4.23208e-22
	ZTRI_8.376	serine threonine	Protein kinase domain (PF00069) 238->506	cellular response to cation stress	protein phosphorylation	similar to serine/threonine protein kinase	OTHER	Non-effector	1.35642	2.56049	4.91636e-12								-1.25061	2.37942	6.87615e-05		Y		ZtritIPO323_04t12697	-2.30045	3.36308e-19			-2.22933	2.96359e-18
	ZTRI_12.409	antiviral helicase	DEAD/DEAH box helicase (PF00270) 149->296, Helicase conserved C-terminal domain (PF00271) 441->547, rRNA-processing arch domain (PF13234) 601->870, DSHCT (NUC185) domain (PF08148) 898->1066	RNA catabolic process	RNA catabolic process	similar to ATP-dependent RNA helicase DOB1	OTHER	Non-effector	1.35444	2.55698	6.56246e-08								-0.63546	1.55343	0.0168182		N		ZtritIPO323_04t04054
	ZTRI_2.370	methionine synthase II (cobalamin-independent)	Cobalamin-independent synthase, Catalytic domain (PF01717) 177->366	methionine biosynthetic process	methionine biosynthetic process	similar to methionine synthase	OTHER	Non-effector	1.35343	2.55519	1.8262e-06								0.974408	1.96483	0.0257226		N		ZtritIPO323_04t05884
	ZTRI_2.266	benomyl methotrexate resistance	Major Facilitator Superfamily (PF07690) 65->443	nucleocytoplasmic transport	transmembrane transport	similar to MFS transporter	OTHER	Non-effector	1.35337	2.55509	0.000995972								-1.6515	3.14159	0.000461286		Y		ZtritIPO323_04t05765
	ZTRI_2.923.1	beta and beta-prime subunits of DNA dependent RNA-polymerase	RNA polymerase beta subunit (PF04563) 1->295, RNA polymerase Rpb2, domain 2 (PF04561) 71->260, RNA polymerase Rpb2, domain 3 (PF04565) 339->402, RNA polymerase Rpb2, domain 4 (PF04566) 439->500, RNA polymerase Rpb2, domain 5 (PF04567) 521->561, RNA polymerase Rpb2, domain 6 (PF00562) 568->931, RNA polymerase Rpb2, domain 7 (PF04560) 933->1017	tRNA transcription from RNA polymerase III promoter	transcription, DNA-templated	unspecified product	OTHER	Non-effector	1.35168	2.55209	2.63006e-07								-1.13129	2.19055	7.15025e-07		Y		ZtritIPO323_04t06496
	ZTRI_5.201	mitochondrial import inner membrane translocase subunit tim14		protein transport		similar to mitochondrial import inner membrane translocase subunit tim14	OTHER	Non-effector	1.34967	2.54854	1.36669e-14								-0.87827	1.83817	0.0250728		N		ZtritIPO323_04t09691
	ZTRI_1.721	hypothetical protein MYCGRDRAFT_89185				predicted protein	OTHER	Effector	1.34789	2.54539	0.00187687								-0.949015	1.93055	0.1657		N		ZtritIPO323_04t00817
	ZTRI_3.605	60S ribosome subunit biogenesis Nip7	Uncharacterised protein family (UPF0113) (PF03657) 46->182	ribosome assembly	ribosome assembly	similar to Nip7/60S ribosome subunit biogenesis protein	OTHER	Effector	1.34326	2.53724	8.90158e-05								-0.907616	1.87594	0.00108006		Y		ZtritIPO323_04t07821
	ZTRI_2.863	P-loop containing nucleoside triphosphate hydrolase	DEAD/DEAH box helicase (PF00270) 394->500, DEAD/DEAH box helicase (PF00270) 560->667, Helicase conserved C-terminal domain (PF00271) 832->929			similar to DEAD box ATP-dependent RNA helicase	OTHER	Non-effector	1.34139	2.53396	2.96247e-07								-0.99684	1.99562	1.6011e-05		Y		ZtritIPO323_04t06432
	ZTRI_11.4	male sterility	AMP-binding enzyme (PF00501) 57->179, Phosphopantetheine attachment site (PF00550) 388->432	metabolic process	metabolic process	hypothetical protein	OTHER	Non-effector	1.34087	2.53303	0.00136271								-1.23271	2.35008	1.01795e-08		Y		ZtritIPO323_04t02969
	ZTRI_3.284	hypothetical protein MYCGRDRAFT_91515				hypothetical protein	OTHER	Non-effector	1.34056	2.5325	9.33183e-07								0.235001	1.17691	0.594955		N		ZtritIPO323_04t07451
	ZTRI_13.155	Di-copper centre-containing	Common central domain of tyrosinase (PF00264) 106->340	oxidation-reduction process	metabolic process	similar to tyrosinase central domain-containing protein	SP(Sec/SPI)	Non-effector	1.34013	2.53174	5.7703e-11								-1.35021	2.54948	0.000440245		Y		ZtritIPO323_04t04279
	ZTRI_2.955	translation elongation factor Tu	Elongation factor Tu GTP binding domain (PF00009) 52->245, Elongation factor Tu domain 2 (PF03144) 269->338, Elongation factor Tu C-terminal domain (PF03143) 344->443	mitochondrial translational elongation	translational elongation	similar to translation elongation factor Tu	OTHER	Non-effector	1.33964	2.53088	1.40772e-21								-0.397815	1.31751	0.012175		N		ZtritIPO323_04t06530
	ZTRI_4.112	ribosomal S7e	Ribosomal protein S7e (PF01251) 13->197	translation	translation	similar to 40s ribosomal protein s7	OTHER	Non-effector	1.33918	2.53008	4.91663e-12								0.341232	1.26684	0.395564		N		ZtritIPO323_04t08561					2.22287	5.37048e-14
	ZTRI_7.241	hypothetical protein MYCGRDRAFT_110144				predicted protein	SP(Sec/SPI)	Non-effector	1.33807	2.52814	3.79015e-07								-1.02349	2.03283	0.0160646		N		ZtritIPO323_04t11565
	ZTRI_4.870	zinc-binding alcohol dehydrogenase	Alcohol dehydrogenase GroES-like domain (PF08240) 33->89, Zinc-binding dehydrogenase (PF13602) 197->338	oxidation-reduction process	oxidation-reduction process	similar to NADPH:quinone reductase	OTHER	Non-effector	1.33041	2.51474	2.89554e-12								-1.04547	2.06404	0.00042543		Y		ZtritIPO323_04t09407	3.00031	3.1035e-19	2.20728	6.31133e-11	3.87859	1.60758e-31
	ZTRI_8.347	centromere microtubule-binding cbf5	DKCLD (NUC011) domain (PF08068) 28->85, TruB family pseudouridylate synthase (N terminal domain) (PF01509) 89->206, tRNA pseudouridylate synthase B C-terminal domain (PF16198) 207->273, PUA domain (PF01472) 277->349	RNA processing	pseudouridine synthesis	similar to centromere/microtubule-binding protein cbf5	OTHER	Non-effector	1.32843	2.5113	1.74437e-09								-0.96382	1.95047	1.05914e-05		Y		ZtritIPO323_04t12664	2.78783	2.6456e-16	2.98629	2.03544e-18	3.22794	1.42967e-21
	ZTRI_2.38	polyketide	Beta-ketoacyl synthase, N-terminal domain (PF00109) 16->269, Beta-ketoacyl synthase, C-terminal domain (PF02801) 278->396, Ketoacyl-synthetase C-terminal extension (PF16197) 401->522, Polyketide synthase dehydratase (PF14765) 766->848	metabolic process	metabolic process	hypothetical protein	OTHER	Non-effector	1.32831	2.51109	4.35498e-06								-1.31646	2.49054	4.97335e-05		Y		ZtritIPO323_04t05514
	ZTRI_1.890	histidine kinase	His Kinase A (phospho-acceptor) domain (PF00512) 382->452, Histidine kinase-, DNA gyrase B-, and HSP90-like ATPase (PF02518) 505->646, Response regulator receiver domain (PF00072) 712->844	phosphorylation	phosphorelay signal transduction system	hypothetical protein	OTHER	Non-effector	1.32744	2.50958	4.01418e-09								-1.93689	3.82879	2.70888e-11		Y		ZtritIPO323_04t00994					-2.25655	4.94323e-14
	ZTRI_5.156	DUF1613-domain-containing	Predicted AdoMet-dependent methyltransferase (PF07757) 287->336, Predicted AdoMet-dependent methyltransferase (PF07757) 365->416	tRNA methylation		similar to tRNA (uracil-O(2)-)-methyltransferase	OTHER	Non-effector	1.32574	2.50662	7.41113e-05								-0.98342	1.97715	0.0155309		N		ZtritIPO323_04t09637			2.08309	1.70097e-12	2.02341	5.43228e-12
	ZTRI_8.600	D-site 20S pre-rRNA nuclease	PIN domain of ribonuclease (PF17146) 10->101, Nin one binding (NOB1) Zn-ribbon like (PF08772) 299->370	maturation of SSU-rRNA from tricistronic rRNA transcript (SSU-rRNA, 5.8S rRNA, LSU-rRNA)	cleavage involved in rRNA processing	similar to putative 20s-pre-rrna d-site endonuclease nob1 protein	OTHER	Non-effector	1.32199	2.50012	0.000207143								-0.961654	1.94754	0.000944929		Y		ZtritIPO323_04t12956
	ZTRI_9.313	hypothetical protein MYCGRDRAFT_95729				predicted protein	OTHER	Non-effector	1.32186	2.49988	0.00785674								-1.56075	2.95006	0.0262712		N		ZtritIPO323_04t13505
	ZTRI_2.713	homoaconitase mitochondrial precursor	Aconitase family (aconitate hydratase) (PF00330) 188->613, Aconitase C-terminal domain (PF00694) 687->809	lysine biosynthetic process via aminoadipic acid	lysine biosynthetic process	similar to homoaconitase	OTHER	Non-effector	1.32043	2.49741	1.24821e-28								-0.250611	1.18971	0.243907		N		ZtritIPO323_04t06268	2.58166	2.08277e-07	2.31676	3.66477e-06	3.18603	1.02099e-10
	ZTRI_15.7	gag-pol poly	Domain of unknown function (DUF4219) (PF13961) 209->233	DNA integration		predicted protein	OTHER	Non-effector	1.31991	2.49651	0.000154085								-1.73306	3.32431	1.26e-08		Y		ZtritIPO323_04t04717
	ZTRI_1.371	nucleolar 58	NOP5NT (NUC127) domain (PF08156) 4->67, snoRNA binding domain, fibrillarin (PF01798) 171->389	endonucleolytic cleavage in 5'-ETS of tricistronic rRNA transcript (SSU-rRNA, 5.8S rRNA, LSU-rRNA)		similar to nucleolar protein	OTHER	Non-effector	1.31953	2.49585	2.15313e-05								-0.879349	1.83955	0.000170349		Y		ZtritIPO323_04t00439
	ZTRI_5.443	KRR1 small subunit processome component		endonucleolytic cleavage in ITS1 to separate SSU-rRNA from 5.8S rRNA and LSU-rRNA from tricistronic rRNA transcript (SSU-rRNA, 5.8S rRNA, LSU-rRNA)		similar to ribosomal RNA assembly protein KRR1	OTHER	Non-effector	1.31908	2.49508	0.00010385								-0.677809	1.59971	0.0388775		N		ZtritIPO323_04t09964
	ZTRI_3.1115	hypothetical protein TI39_contig4178g00002				hypothetical protein	OTHER	Non-effector	1.31902	2.49497	3.04712e-06								-1.10679	2.15366	0.00103327		Y		ZtritIPO323_04t08398
	ZTRI_8.319	cyclopropane-fatty-acyl-phospholipid synthase	Mycolic acid cyclopropane synthetase (PF02353) 65->329	cellular calcium ion homeostasis		similar to cyclopropane-fatty-acyl-phospholipid synthase/SAM-dependent methyltransferase	OTHER	Non-effector	1.31842	2.49393	7.40453e-16								-0.855097	1.80888	0.000645155		Y		ZtritIPO323_04t12636
	ZTRI_1.202	ankyrin repeat and sam domain-containing 6	Heterokaryon incompatibility protein (HET) (PF06985) 46->196			hypothetical protein	OTHER	Non-effector	1.31767	2.49264	5.79282e-14								-0.549232	1.46331	0.293875		N		ZtritIPO323_04t00252
	ZTRI_12.430	RNA-binding domain-containing	RNA recognition motif. (a.k.a. RRM, RBD, or RNP domain) (PF00076) 160->228			hypothetical protein	OTHER	Non-effector	1.31719	2.4918	0.000610576								-0.406583	1.32554	0.271185		N		ZtritIPO323_04t04079
	ZTRI_9.27	betaine aldehyde dehydrogenase 2	Aldehyde dehydrogenase family (PF00171) 4->460	oxidation-reduction process	oxidation-reduction process	similar to aldehyde dehydrogenase	OTHER	Non-effector	1.31566	2.48916	1.36823e-11								-1.46264	2.75612	2.27219e-12		Y		ZtritIPO323_04t13171	2.21304	8.68095e-16			2.79072	1.50652e-24
	ZTRI_1.1447	peptidyl prolyl cis-trans isomerase	RNA recognition motif. (a.k.a. RRM, RBD, or RNP domain) (PF00076) 11->84	protein peptidyl-prolyl isomerization		similar to peptidyl prolyl cis-trans isomerase cyclophilin	OTHER	Non-effector	1.31446	2.48708	2.39973e-08								-0.140052	1.10194	0.678859		N		ZtritIPO323_04t01590
	ZTRI_9.378	pre-mRNA-splicing factor syf1	Tetratricopeptide repeat (PF13181) 289->313, Tetratricopeptide repeat (PF13181) 430->457	RNA processing	RNA processing	similar to pre-mrna-splicing factor syf1	OTHER	Non-effector	1.31408	2.48645	7.50722e-08								-0.745948	1.67708	0.0890407		N		ZtritIPO323_04t13580
	ZTRI_10.188	winged helix DNA-binding domain-containing	La domain (PF05383) 137->193, RNA recognition motif. (a.k.a. RRM, RBD, or RNP domain) (PF00076) 251->305	RNA processing		hypothetical protein	OTHER	Non-effector	1.31323	2.48497	8.15409e-08								-1.1414	2.20595	2.27319e-06		Y		ZtritIPO323_04t02552
	ZTRI_7.78	S-adenosyl-L-methionine-dependent methyltransferase	Methyltransferase domain (PF08241) 52->161, Methyltransferase involved in Williams-Beuren syndrome (PF12589) 215->272	endonucleolytic cleavage in ITS1 to separate SSU-rRNA from 5.8S rRNA and LSU-rRNA from tricistronic rRNA transcript (SSU-rRNA, 5.8S rRNA, LSU-rRNA)	rRNA (guanine-N7)-methylation	similar to methyltransferase	OTHER	Unlikely effector	1.31197	2.4828	5.67388e-05								-1.16817	2.24726	0.000258309		Y		ZtritIPO323_04t11376
	ZTRI_5.87	hypothetical protein MYCGRDRAFT_41456	Heterokaryon incompatibility protein (HET) (PF06985) 22->110			hypothetical protein	OTHER	Non-effector	1.31181	2.48253	1.65985e-06								-1.63341	3.10246	0.000114207		Y		ZtritIPO323_04t09554
	ZTRI_9.604	nonsense-mediated mRNA decay 3	NMD3 family (PF04981) 26->256	ribosomal large subunit export from nucleus		similar to nonsense-mediated mRNA decay protein 3	OTHER	Non-effector	1.31144	2.48188	1.29068e-05								-1.3512	2.55125	7.83864e-09		Y		ZtritIPO323_04t13832	-2.26225	2.01153e-12
	ZTRI_6.328	hypothetical protein MYCGRDRAFT_93875				predicted protein	OTHER	Non-effector	1.30996	2.47934	0.000389905								0.504869	1.41899	0.258472		N		ZtritIPO323_04t10834
	ZTRI_8.549	P450 monooxygenase	Cytochrome P450 (PF00067) 226->550	oxidation-reduction process	oxidation-reduction process	similar to cytochrome p450	OTHER	Non-effector	1.30938	2.47835	6.8417e-13								-1.06224	2.08817	3.49029e-06		Y		ZtritIPO323_04t12899
	ZTRI_4.793	folic acid synthesis	7,8-dihydro-6-hydroxymethylpterin-pyrophosphokinase (HPPK) (PF01288) 1315->1442, Pterin binding enzyme (PF00809) 1495->1748	folic acid-containing compound biosynthetic process	folic acid-containing compound biosynthetic process	hypothetical protein	OTHER	Non-effector	1.30755	2.47521	2.41e-07								-0.938739	1.91685	6.13e-05		Y		ZtritIPO323_04t09316
	ZTRI_14.24	hypothetical protein MYCGRDRAFT_97550				predicted protein	OTHER	Non-effector	1.30742	2.47498	4.85836e-05								-2.1569	4.45955	0.000121702		Y		ZtritIPO323_04t04569	2.08446	0.000544658
	ZTRI_4.332	ribosome assembly Noc2	Noc2p family (PF03715) 380->687	ribosomal large subunit biogenesis		similar to ribosome assembly protein Noc2	OTHER	Non-effector	1.30712	2.47447	0.000281345								-0.924163	1.89758	0.000212413		Y		ZtritIPO323_04t08805
	ZTRI_10.108	et-dependent rRNA methyltransferase spb-1	FtsJ-like methyltransferase (PF01728) 24->200, Domain of unknown function (DUF3381) (PF11861) 234->402, Spb1 C-terminal domain (PF07780) 626->849	maturation of LSU-rRNA from tricistronic rRNA transcript (SSU-rRNA, 5.8S rRNA, LSU-rRNA)	rRNA processing	similar to AdoMet-dependent rRNA methyltransferase spb1	OTHER	Non-effector	1.30588	2.47234	0.00087316								-1.02529	2.03537	9.24211e-05		Y		ZtritIPO323_04t02457
	ZTRI_7.566	Fe-containing alcohol	Iron-containing alcohol dehydrogenase (PF00465) 38->404	oxidation-reduction process	oxidation-reduction process	similar to Fe-containing alcohol dehydrogenase	OTHER	Non-effector	1.30292	2.46727	1.58311e-11								-0.575881	1.49059	0.0619472		N		ZtritIPO323_04t11936
	ZTRI_4.46	thioesterase family	Thioesterase superfamily (PF03061) 114->184			similar to thioesterase family protein	OTHER	Effector	1.3009	2.46383	0.00447051								-2.15876	4.46532	0.00233165		Y		ZtritIPO323_04t08489
	ZTRI_2.1235	DUF947-domain-containing	rRNA biogenesis protein RRP36 (PF06102) 156->320	maturation of SSU-rRNA from tricistronic rRNA transcript (SSU-rRNA, 5.8S rRNA, LSU-rRNA)	cleavage involved in rRNA processing	similar to pre-rRNA processing protein	OTHER	Non-effector	1.2983	2.45938	9.19237e-07								-0.656992	1.57679	0.0244304		N		ZtritIPO323_04t06841
	ZTRI_2.230	short-chain dehydrogenase like	short chain dehydrogenase (PF00106) 34->225	oxidation-reduction process		similar to short chain dehydrogenase	OTHER	Effector	1.29798	2.45884	0.00117648								-1.83974	3.57946	4.97052e-05		Y		ZtritIPO323_04t05726	-2.07124	1.19499e-06			-2.9009	8.44535e-12
	ZTRI_7.95	hypothetical protein MYCGRDRAFT_94272				predicted protein	OTHER	Non-effector	1.29647	2.45628	6.3e-06								-0.66798	1.58885	0.209215		N		ZtritIPO323_04t11398
	ZTRI_9.270	GMP synthase	Glutamine amidotransferase class-I (PF00117) 86->272, NAD synthase (PF02540) 284->363, GMP synthase C terminal domain (PF00958) 516->606	GMP biosynthetic process	GMP biosynthetic process	similar to GMP synthase	OTHER	Non-effector	1.29594	2.45537	1.10318e-07								-0.651816	1.57114	0.033902		N		ZtritIPO323_04t13449
	ZTRI_9.82	polyphosphoinositide phosphatase fig4	SacI homology domain (PF02383) 219->534	phosphatidylinositol-3-phosphate biosynthetic process		similar to putative polyphosphoinositide phosphatase fig4 protein	OTHER	Non-effector	1.29508	2.4539	1.36486e-17								-0.816142	1.76069	0.00145093		Y		ZtritIPO323_04t13237
	ZTRI_4.593	P-loop containing nucleoside triphosphate hydrolase	DEAD/DEAH box helicase (PF00270) 250->452, Helicase conserved C-terminal domain (PF00271) 511->626	maturation of 5.8S rRNA from tricistronic rRNA transcript (SSU-rRNA, 5.8S rRNA, LSU-rRNA)		similar to ATP-dependent rna helicase mak5	OTHER	Non-effector	1.29454	2.45298	5.21118e-05								-1.1111	2.1601	4.76011e-06		Y		ZtritIPO323_04t09094	-3.03707	3.01425e-24	-2.3664	3.35985e-15	-2.97682	1.60616e-23
	ZTRI_5.355	ATP-dependent RNA helicase eIF4A	DEAD/DEAH box helicase (PF00270) 48->212, Helicase conserved C-terminal domain (PF00271) 249->357	RNA secondary structure unwinding		similar to atp-dependent rna helicase eif4a	OTHER	Non-effector	1.29414	2.45231	3.04283e-09								-0.466291	1.38155	0.0202568		N		ZtritIPO323_04t09865	-4.24632	1.19354e-32	-3.90403	1.08148e-27	-3.81424	8.08077e-27
	ZTRI_5.409	rrna-processing utp23	Fcf1 (PF04900) 52->157	endonucleolytic cleavage in ITS1 to separate SSU-rRNA from 5.8S rRNA and LSU-rRNA from tricistronic rRNA transcript (SSU-rRNA, 5.8S rRNA, LSU-rRNA)		hypothetical protein	OTHER	Non-effector	1.29193	2.44855	0.000104153								-0.423064	1.34077	0.243246		N		ZtritIPO323_04t09927	-2.9099	1.83211e-27	-2.14451	1.28263e-15	-2.75902	5.24459e-25
	ZTRI_2.1148	molybdenum cofactor biosynthesis prote	Radical SAM superfamily (PF04055) 81->245, 4Fe-4S single cluster domain (PF13353) 84->175, Molybdenum Cofactor Synthesis C (PF06463) 255->374, MoaC family (PF01967) 813->952	Mo-molybdopterin cofactor biosynthetic process	Mo-molybdopterin cofactor biosynthetic process	hypothetical protein	OTHER	Non-effector	1.2895	2.44444	6.31e-26								-1.0419	2.05894	4.67e-09		Y		ZtritIPO323_04t06742
	ZTRI_13.61	iron-sulfur cluster biosynthesis isd11	Complex 1 protein (LYR family) (PF05347) 8->64			similar to iron-sulfur cluster biosynthesis protein isd11	OTHER	Non-effector	1.28932	2.44413	1.8083e-20								-0.521548	1.43549	0.0847513		N		ZtritIPO323_04t04174
	ZTRI_9.338	import receptor MAS20	MAS20 protein import receptor (PF02064) 21->151	ATP hydrolysis coupled proton transport	protein targeting	similar to mitochondrial import receptor subunit tom-20	OTHER	Non-effector	1.28754	2.44112	6.2135e-13								-1.02091	2.02919	0.000280792		Y		ZtritIPO323_04t13535
	ZTRI_4.41	DUF887-domain-containing	TLC domain (PF03798) 73->312			similar to duf887 domain containing protein	OTHER	Non-effector	1.28676	2.4398	1.1088e-05								-1.79218	3.46337	1.59893e-05		Y		ZtritIPO323_04t08483			-2.3609	1.94363e-26	-2.09368	2.44717e-21
	ZTRI_1.230	hypothetical protein MYCGRDRAFT_88778				predicted protein	OTHER	Non-effector	1.28658	2.43949	6.73498e-19								-0.502691	1.41685	0.0909753		N		ZtritIPO323_04t00282
	ZTRI_6.25	carotenoid cleavage dioxygenase like	Retinal pigment epithelial membrane protein (PF03055) 16->523	oxidation-reduction process	oxidation-reduction process	similar to carotenoid cleavage dioxygenase	OTHER	Non-effector	1.28567	2.43794	5.54277e-15								-1.66392	3.16876	1.47613e-11		Y		ZtritIPO323_04t10477
	ZTRI_9.373	p60 domain-containing	Nop53 (60S ribosomal biogenesis) (PF07767) 16->403			similar to 60S ribosome subunit biogenesis protein NOP53	OTHER	Non-effector	1.28554	2.43773	0.000657743								-0.40545	1.3245	0.240899		N		ZtritIPO323_04t13574	-2.98851	1.44528e-24	-2.05581	2.57141e-12	-2.88671	3.44859e-23
	ZTRI_13.270.1	arabinan endo- -alpha-l-arabinosidase a	Phosphotransferase enzyme family (PF01636) 87->258	nucleoside metabolic process		unspecified product	OTHER	Non-effector	1.28537	2.43744	1.1638e-20								-0.772745	1.70852	0.00851003		Y		ZtritIPO323_04t04408
	ZTRI_5.574	ankyrin repeat domain-containing 52	Ankyrin repeats (3 copies) (PF12796) 514->604, Ankyrin repeats (3 copies) (PF12796) 649->735, Ankyrin repeats (3 copies) (PF12796) 741->801, Ankyrin repeats (many copies) (PF13637) 852->888			similar to ankyrin repeat domain-containing protein 52	OTHER	Non-effector	1.28505	2.43691	1.94563e-12								-1.01686	2.02352	2.10183e-05		Y		ZtritIPO323_04t10105					-2.45835	5.00734e-15
	ZTRI_12.377	60S ribosomal L31	Ribosomal protein L31e (PF01198) 21->101	cytoplasmic translation	translation	similar to 60s ribosomal protein l31	OTHER	Non-effector	1.28478	2.43645	2.31509e-12								-0.0611277	1.04328	0.892864		N		ZtritIPO323_04t04014
	ZTRI_6.196	---NA---				predicted protein	OTHER	Effector	1.28472	2.43635	0.000146072								-0.736553	1.66619	0.146424		N		ZtritIPO323_04t10682
	ZTRI_5.564	phosphotransferase enzyme family	Phosphotransferase enzyme family (PF01636) 84->325			similar to phosphotransferase enzyme family protein	OTHER	Non-effector	1.28371	2.43464	3.34948e-07								-1.84133	3.5834	1.86809e-09		Y		ZtritIPO323_04t10094
	ZTRI_13.144	DUF171-domain-containing	Putative RNA methyltransferase (PF02598) 39->334			similar to deoxyribose-phosphate aldolase	OTHER	Non-effector	1.2833	2.43396	2.56949e-09								-0.990678	1.98712	8.76589e-06		Y		ZtritIPO323_04t04268
	ZTRI_1.1167	tRNA guanosine-2 -O-methyltransferase	Putative RNA methylase family UPF0020 (PF01170) 180->294	tRNA methylation		similar to RNA methylase family protein	OTHER	Non-effector	1.28289	2.43325	1.76874e-09								-1.08267	2.11795	9.83448e-05		Y		ZtritIPO323_04t01282
	ZTRI_1.193	radical s-adenosyl methionine domain-containing 2	4Fe-4S single cluster domain (PF13353) 48->135, Radical SAM superfamily (PF04055) 50->204	defense response to virus		similar to radical s-adenosyl methionine domain containing protein 2	OTHER	Non-effector	1.28244	2.4325	7.47986e-06								-2.66734	6.35256	2.26354e-16		Y		ZtritIPO323_04t00243
	ZTRI_1.1391	hypothetical protein TI39_contig4265g00002				predicted protein	OTHER	Non-effector	1.28108	2.43022	4.39776e-05								0.714632	1.64106	0.0553026		N		ZtritIPO323_04t01528
	ZTRI_5.123	NAD(P)-binding	short chain dehydrogenase (PF00106) 7->202	oxidation-reduction process		similar to short-chain dehydrogenase	OTHER	Non-effector	1.2807	2.42957	1.29838e-05								-1.84671	3.59679	3.09644e-08		Y		ZtritIPO323_04t09596
	ZTRI_6.678	arginine N-methyltransferase 2		peptidyl-arginine N-methylation		similar to arginine n-methyltransferase 2	OTHER	Non-effector	1.28029	2.42888	1.2946e-05								-1.17944	2.26489	1.077e-05		Y		ZtritIPO323_04t11236
	ZTRI_2.429	hypothetical protein TI39_contig284g00015	Mitochondrial protein from FMP27 (PF10344) 17->884, Domain of unknown function (DUF2405) (PF10293) 901->1056, RNA pol II promoter Fmp27 protein domain (PF10305) 1133->1233, RNA pol II promoter Fmp27 protein domain (PF10347) 1251->1409, RNA pol II promoter Fmp27 protein domain (PF10359) 1654->2174, Golgi-body localisation protein domain (PF10351) 2187->2761			hypothetical protein	OTHER	Non-effector	1.2798	2.42805	1.30325e-15								0.0324783	1.02277	0.938183		N		ZtritIPO323_04t05947
	ZTRI_2.1083	dipeptidyl aminopeptidase acylaminoacyl-peptidase related	Dienelactone hydrolase family (PF01738) 148->287			hypothetical protein	SP(Sec/SPI)	Non-effector	1.27773	2.42457	0.00425189								-1.79315	3.4657	0.00107946		Y		ZtritIPO323_04t06669	2.47928	3.06639e-10	2.46091	4.74041e-10	2.50063	1.85168e-10
	ZTRI_1.238	hypothetical protein TI39_contig1051g00027	Protein of unknown function (DUF3405) (PF11885) 140->567			hypothetical protein	OTHER	Non-effector	1.27693	2.42323	9.74254e-06								-1.07407	2.10537	0.00080138		Y		ZtritIPO323_04t00290	2.97775	4.25119e-15	2.80297	1.92772e-13	2.74464	4.2159e-13
	ZTRI_9.502	serine threonine- kinase rio2	Rio2, N-terminal (PF09202) 8->89, RIO1 family (PF01163) 108->288	maturation of SSU-rRNA from tricistronic rRNA transcript (SSU-rRNA, 5.8S rRNA, LSU-rRNA)	protein phosphorylation	hypothetical protein	OTHER	Non-effector	1.27513	2.42021	2.76439e-06								-0.924659	1.89824	3.19394e-05		Y		ZtritIPO323_04t13722
	ZTRI_2.398	ARF SAR superfamily	ADP-ribosylation factor family (PF00025) 35->125, ADP-ribosylation factor family (PF00025) 143->228	protein localization to organelle		similar to adp-ribosylation factor family protein	OTHER	Non-effector	1.27469	2.41947	5.9334e-07								-0.496189	1.41048	0.363846		N		ZtritIPO323_04t05916
	ZTRI_4.418	MFS sugar transporter	Sugar (and other) transporter (PF00083) 13->463	carbohydrate transport	transmembrane transport	similar to MFS sugar transporter	OTHER	Non-effector	1.27463	2.41937	5.84351e-06								-1.3436	2.53783	5.21745e-05		Y		ZtritIPO323_04t08900					-2.45566	8.38737e-19
	ZTRI_1.168	pre-mRNA-processing-splicing factor 8	PRO8NT (NUC069), PrP8 N-terminal domain (PF08082) 71->222, PROCN (NUC071) domain (PF08083) 423->828, RNA recognition motif of the spliceosomal PrP8 (PF10598) 1013->1103, U5-snRNA binding site 2 of PrP8 (PF10597) 1237->1370, U6-snRNA interacting domain of PrP8 (PF10596) 1469->1627, PRP8 domain IV core (PF12134) 1789->2016, PROCT (NUC072) domain (PF08084) 2241->2363	mRNA splicing, via spliceosome	mRNA splicing, via spliceosome	similar to pre-mrna processing splicing factor 8	OTHER	Non-effector	1.27416	2.41857	5.86263e-07								-0.464919	1.38024	0.0646047		N		ZtritIPO323_04t00213
	ZTRI_1.675	serine threonine kinase	Phosphotransferase enzyme family (PF01636) 112->366			similar to phosphotransferase enzyme family protein	OTHER	Non-effector	1.27256	2.4159	2.67389e-25								-1.07211	2.1025	6.0759e-10		Y		ZtritIPO323_04t00766
	ZTRI_2.738	LOC1_AJECN ame: Full=60S ribosomal subunit assembly export LOC1		ribosomal large subunit biogenesis		hypothetical protein	OTHER	Non-effector	1.27232	2.4155	9.49065e-06								-1.03262	2.04573	5.06668e-06		Y		ZtritIPO323_04t06295
	ZTRI_15.11	hypothetical protein MYCGRDRAFT_97622				predicted protein	OTHER	Non-effector	1.27215	2.41522	0.000369881								-1.98573	3.96062	0.00024446		Y		ZtritIPO323_04t04723
	ZTRI_2.756	WD40 repeat	WD domain, G-beta repeat (PF00400) 282->308, WD domain, G-beta repeat (PF00400) 348->383, WD domain, G-beta repeat (PF00400) 389->426, WD domain, G-beta repeat (PF00400) 543->564			similar to WD repeat protein	OTHER	Non-effector	1.27208	2.41509	0.00015565								-1.18675	2.2764	0.0160759		N		ZtritIPO323_04t06317
	ZTRI_7.171	WD40 repeat		maturation of LSU-rRNA from tricistronic rRNA transcript (SSU-rRNA, 5.8S rRNA, LSU-rRNA)		similar to 60S ribosome biogenesis protein Mak11	OTHER	Non-effector	1.27089	2.41311	3.72047e-05								-0.55543	1.46961	0.0600317		N		ZtritIPO323_04t11482
	ZTRI_1.1775	mitochondrial import inner membrane subunit Tim44	Tim44-like domain (PF04280) 427->580	protein import into mitochondrial matrix	protein import into mitochondrial matrix	similar to mitochondrial inner membrane translocase subunit tim44	OTHER	Non-effector	1.26942	2.41065	1.8345e-26								-1.12471	2.18058	2.81481e-05		Y		ZtritIPO323_04t01951
	ZTRI_7.843	high affinity methionine permease	Amino acid permease (PF13520) 70->502	amino acid transmembrane transport	transmembrane transport	similar to high-affinity methionine permease	OTHER	Non-effector	1.26768	2.40773	1.0665e-07								-2.0761	4.21666	2.07597e-08		Y		ZtritIPO323_04t12272					-2.36262	9.00517e-07
	ZTRI_10.384	4HBT like	Thioesterase-like superfamily (PF13279) 89->188			similar to capsule polysaccharide biosynthesis protein	OTHER	Non-effector	1.26651	2.40579	4.89936e-05								-0.809416	1.7525	0.131425		N		ZtritIPO323_04t02769	-2.22012	1.24535e-30	-2.58303	1.29818e-40
	ZTRI_1.942	L-lactate dehydrogenase	FMN-dependent dehydrogenase (PF01070) 23->380	nucleocytoplasmic transport	oxidation-reduction process	similar to (S)-2-hydroxy-acid oxidase	OTHER	Non-effector	1.26636	2.40555	5.69163e-07								-0.522897	1.43684	0.117546		N		ZtritIPO323_04t01047	2.5164	1.43968e-17			3.70562	7.85472e-37
	ZTRI_2.925	UDP-glucose 4-epimerase	NAD dependent epimerase/dehydratase family (PF01370) 8->201			similar to UDP-glucose 4-epimerase	OTHER	Effector	1.26555	2.40419	3.93093e-10								-0.202563	1.15074	0.637821		N		ZtritIPO323_04t06498	2.31781	2.9094e-23			3.11293	2.58882e-41
	ZTRI_18.54	translation initiation factor 4B like		eukaryotic translation initiation factor 4F complex assembly		predicted protein	OTHER	Non-effector	1.26332	2.40047	5.41236e-05								-1.12298	2.17796	0.0104096		N		ZtritIPO323_04t05265
	ZTRI_12.378	hypothetical protein MYCGRDRAFT_111548				predicted protein	OTHER	Non-effector	1.26318	2.40025	0.00023718								-0.1545	1.11304	0.662356		N		ZtritIPO323_04t04015	-2.26685	3.77e-05			-2.59251	2.61e-06
	ZTRI_5.282	glutaredoxin	Glutaredoxin (PF00462) 16->78	cell redox homeostasis	cell redox homeostasis	similar to glutaredoxin	OTHER	Effector	1.26181	2.39797	4.14968e-17								-0.395407	1.31531	0.290669		N		ZtritIPO323_04t09783					2.00752	1.763e-09
	ZTRI_2.702	cytochrome P450	Cytochrome P450 (PF00067) 363->608	oxidation-reduction process	oxidation-reduction process	similar to cytochrome p450	OTHER	Non-effector	1.2609	2.39645	4.80848e-06								-1.95616	3.88027	1.76884e-06		Y		ZtritIPO323_04t06257					-2.20441	7.41409e-15
	ZTRI_15.78	hypothetical protein MYCGRDRAFT_111752				predicted protein	OTHER	Non-effector	1.26075	2.39619	6.56143e-07								-4.18623	18.2046	8.56642e-11		Y		ZtritIPO323_04t04829					-2.27396	3.24499e-09
	ZTRI_3.591	polyketide synthase	Protein of unknown function (DUF1769) (PF08588) 112->165	regulation of nitric-oxide synthase activity		hypothetical protein	OTHER	Non-effector	1.26072	2.39615	4.13545e-06								-0.984922	1.97921	0.00449854		Y		ZtritIPO323_04t07804
	ZTRI_4.494	serine carboxypeptidase	Serine carboxypeptidase S28 (PF05577) 63->280	transmembrane transport	proteolysis	similar to serine peptidase	OTHER	Non-effector	1.25963	2.39434	2.81209e-07								-1.91733	3.77724	8.75335e-07		Y		ZtritIPO323_04t08984
	ZTRI_6.683	glycosyltransferase family 20	Glycosyltransferase family 20 (PF00982) 13->478	trehalose biosynthesis in response to heat stress	trehalose biosynthetic process	similar to alpha-trehalose-phosphate synthase	OTHER	Non-effector	1.25861	2.39266	2.35224e-06								-2.00966	4.02688	4.7021e-07		Y		ZtritIPO323_04t11241
	ZTRI_4.887	MFS general substrate transporter	Major Facilitator Superfamily (PF07690) 85->485	transmembrane transport	transmembrane transport	similar to efflux pump antibiotic resistance protein	OTHER	Non-effector	1.25789	2.39145	4.36873e-19								-1.07444	2.10591	9.24078e-05		Y		ZtritIPO323_04t09430
	ZTRI_1.1851	ribosomal L6	Ribosomal protein L6 (PF00347) 12->85, Ribosomal protein L6 (PF00347) 97->180	translation	translation	similar to 60s ribosomal protein l9	OTHER	Effector	1.25584	2.38806	4.8326e-14								0.321616	1.24973	0.321584		N		ZtritIPO323_04t02033
	ZTRI_5.242	fumarate hydratase	Lyase (PF00206) 10->341, Fumarase C C-terminus (PF10415) 407->459	fumarate metabolic process	fumarate metabolic process	similar to fumarate hydratase	OTHER	Non-effector	1.25572	2.38787	3.89261e-20								-0.75066	1.68256	0.000758421		Y		ZtritIPO323_04t09736					2.24466	6.21791e-12
	ZTRI_11.24	conidiation-specific family	Stress-induced bacterial acidophilic repeat motif (PF10685) 9->30			hypothetical protein	OTHER	Non-effector	1.25562	2.3877	2.8669e-07								-2.79141	6.92306	3.06612e-20		Y		ZtritIPO323_04t02991	-2.70832	2.25587e-07			-5.38545	1.71638e-25
	ZTRI_4.58	hypothetical protein TI39_contig4216g00016				predicted protein	OTHER	Non-effector	1.25359	2.38434	0.00066798								-1.25956	2.39422	0.0121102		N		ZtritIPO323_04t08503			2.13232	4.93171e-09
	ZTRI_1.492	DUF1014-domain-containing	Coiled-coil domain-containing protein 124 (PF06244) 24->188			similar to DUF1014-domain-containing protein	OTHER	Non-effector	1.25152	2.38092	6.11873e-15								-0.216549	1.16195	0.631102		N		ZtritIPO323_04t00569
	ZTRI_7.367	high-affinity nicotinic acid transporter	Major Facilitator Superfamily (PF07690) 57->420	anion transport	transmembrane transport	similar to high-affinity nicotinic acid transporter	OTHER	Non-effector	1.25039	2.37905	5.51096e-11								-1.90701	3.75031	1.4828e-10		Y		ZtritIPO323_04t11705
	ZTRI_10.99	DEAD DEAH box helicase	RWD domain (PF05773) 425->522, DEAD/DEAH box helicase (PF00270) 602->768, Helicase conserved C-terminal domain (PF00271) 869->985, Helicase associated domain (HA2) (PF04408) 1049->1121, Oligonucleotide/oligosaccharide-binding (OB)-fold (PF07717) 1214->1314	metabolic process		similar to DEAD/DEAH box helicase	OTHER	Non-effector	1.24904	2.37683	4.61587e-06								-0.713169	1.6394	0.00505649		Y		ZtritIPO323_04t02448
	ZTRI_3.1079	Agglutinin 2	GLEYA domain (PF10528) 1144->1236, GLEYA domain (PF10528) 1428->1520	cell adhesion		hypothetical protein	SP(Sec/SPI)	Non-effector	1.2488	2.37644	2.03756e-07								4.23538	18.8354	8.55518e-29		Y		ZtritIPO323_04t08359			-3.69741	3.31975e-16
	ZTRI_14.20	alpha		microtubule-based process		hypothetical protein	OTHER	Non-effector	1.24826	2.37554	2.21358e-07								-1.45404	2.73975	0.00307362		Y		ZtritIPO323_04t04565			2.43199	2.0381e-10
	ZTRI_1.1927	CORD and CS domain	CHORD (PF04968) 4->61, CHORD (PF04968) 132->192, CS domain (PF04969) 212->290	biological_process		similar to cord and cs domain containing protein	OTHER	Non-effector	1.24812	2.37532	9.10412e-20								-0.9713	1.96061	2.1902e-05		Y		ZtritIPO323_04t02121	2.28127	4.99744e-15	2.38595	3.14221e-16	2.08987	6.49811e-13
	ZTRI_4.438	sterol O-acyltransferase	MBOAT, membrane-bound O-acyltransferase family (PF03062) 250->543			similar to sterol o-acyltransferase	OTHER	Non-effector	1.24743	2.37418	0.00210057								-1.47575	2.78129	0.00119516		Y		ZtritIPO323_04t08921
	ZTRI_2.134	hypothetical protein MYCGRDRAFT_107851				predicted protein	OTHER	Non-effector	1.24644	2.37255	2.33243e-14								-1.24409	2.36869	1.15149e-05		Y		ZtritIPO323_04t05621
	ZTRI_20.87	hypothetical protein MYCGRDRAFT_98069				predicted protein	OTHER	Non-effector	1.24443	2.36924	2.85558e-05								-1.51848	2.86489	0.00290401		Y		ZtritIPO323_04t06995
	ZTRI_7.228	hypothetical protein MYCGRDRAFT_94383				predicted protein	OTHER	Unlikely effector	1.24339	2.36755	3.29739e-06								-0.68946	1.61268	0.0291968		N		ZtritIPO323_04t11548
	ZTRI_3.1054	ankyrin repeat				hypothetical protein	OTHER	Non-effector	1.24139	2.36426	7.90714e-07								-1.10267	2.14751	0.0125791		N		ZtritIPO323_04t08333
	ZTRI_7.411	related to hard surface induced 3 (chip3)	Acyltransferase family (PF01757) 86->440, Domain of unknown function (DUF3328) (PF11807) 496->704	mycotoxin biosynthetic process	mycotoxin biosynthetic process	hypothetical protein	OTHER	Non-effector	1.24106	2.36372	2.28e-10								-1.64844	3.13495	7.29e-08		Y		ZtritIPO323_04t11756	3.20636	3.43e-13	2.6833	1.49e-09	3.43525	4.66e-15
	ZTRI_2.904	zinc ion binding				hypothetical protein	OTHER	Effector	1.23807	2.35883	0.00141472								-2.91754	7.55556	1.73876e-07		Y		ZtritIPO323_04t06474
	ZTRI_2.334	citrate synthase	Citrate synthase, C-terminal domain (PF00285) 80->459	citrate metabolic process	citrate metabolic process	similar to citrate synthase	OTHER	Non-effector	1.23791	2.35857	4.11133e-10								-0.933764	1.91025	1.07634e-08		Y		ZtritIPO323_04t05843
	ZTRI_4.243	hypothetical protein MYCGRDRAFT_104086				predicted protein	OTHER	Non-effector	1.2378	2.35839	2.17868e-20								-0.919836	1.8919	9.34939e-07		Y		ZtritIPO323_04t08704
	ZTRI_9.128	hypothetical protein MYCGRDRAFT_105666				predicted protein	OTHER	Non-effector	1.23758	2.35802	0.000172399								0.210883	1.1574	0.369246		N		ZtritIPO323_04t13290
	ZTRI_5.392	RNA polymerase I-specific transcription initiation factor RRN3	RNA polymerase I specific transcription initiation factor RRN3 (PF05327) 71->642	regulation of transcription from RNA polymerase I promoter		similar to RNA polymerase I-specific transcription initiation factor rrn3	OTHER	Non-effector	1.23549	2.35462	3.21108e-05								-0.83471	1.7835	0.00594397		Y		ZtritIPO323_04t09908
	ZTRI_20.74	hypothetical protein TI39_contig350g00029				predicted protein	OTHER	Effector	1.23437	2.35278	7.40188e-09								-1.08115	2.11572	0.190052		N		ZtritIPO323_04t06973
	ZTRI_5.356	F-box and domain	F-box-like (PF12937) 67->111, Cupin-like domain (PF13621) 190->405			similar to F-box and JmjC domain-containing protein	OTHER	Non-effector	1.2341	2.35234	3.08129e-09								-0.980982	1.97381	0.000155701		Y		ZtritIPO323_04t09866	-5.59129	1.32051e-45	-4.92861	1.25139e-35	-5.64331	1.10133e-46
	ZTRI_15.83	hypothetical protein MYCGRDRAFT_106622				predicted protein	OTHER	Unlikely effector	1.23367	2.35164	3.06745e-07								-0.53472	1.44866	0.244912		N		ZtritIPO323_04t04837
	ZTRI_1.1516	methyltransferase domain-containing	Methyltransferase domain (PF08241) 140->236	methylation	metabolic process	similar to s-adenosyl-methionine-sterol-c-methyltransferase	OTHER	Non-effector	1.23248	2.34971	6.12127e-10								-0.815205	1.75955	0.00879409		Y		ZtritIPO323_04t01666	-2.18752	2.96755e-11	-2.0087	1.2246e-09	-2.34459	8.06752e-13
	ZTRI_1.1783	Pisatin demethylase	Cytochrome P450 (PF00067) 90->521	oxidation-reduction process	oxidation-reduction process	similar to cytochrome p450	OTHER	Non-effector	1.2311	2.34745	7.3673e-20								-0.911803	1.8814	4.40845e-06		Y		ZtritIPO323_04t01960
	ZTRI_8.657	---NA---				predicted protein	OTHER	Non-effector	1.23038	2.34629	4.72749e-06								-0.288878	1.22169	0.495902		N		ZtritIPO323_04t13025
	ZTRI_12.9	cytochrome c and c1 heme-lyase	Cytochrome c/c1 heme lyase (PF01265) 99->253	cytochrome c-heme linkage		similar to cytochrome c1 heme lyase	OTHER	Non-effector	1.23029	2.34613	3.5183e-07								-1.25786	2.39141	7.4883e-07		Y		ZtritIPO323_04t03589
	ZTRI_4.743	WD40 repeat	WD domain, G-beta repeat (PF00400) 315->346, WD domain, G-beta repeat (PF00400) 429->443	rRNA processing		similar to rRNA processing protein Pwp1	OTHER	Non-effector	1.22971	2.34519	6.80206e-05								-0.852894	1.80612	0.000480787		Y		ZtritIPO323_04t09262
	ZTRI_3.186	ubiquitin-conjugating enzyme family	Ubiquitin-conjugating enzyme (PF00179) 17->124			similar to ubiquitin-conjugating enzyme family protein	OTHER	Non-effector	1.22738	2.34141	0.000586055								-1.01713	2.02388	0.000731384		Y		ZtritIPO323_04t07342	-4.32785	3.31234e-12	-4.161	2.29665e-11	-3.93319	1.93866e-10
	ZTRI_2.446	mRNA turnover 4	Ribosomal protein L10 (PF00466) 21->119	rRNA processing	ribosome biogenesis	similar to mRNA turnover protein	OTHER	Unlikely effector	1.22614	2.33941	7.82375e-06								-0.915812	1.88663	0.000660658		Y		ZtritIPO323_04t05967
	ZTRI_9.457	hypothetical protein TI39_contig4100g00013		tetrahydrobiopterin biosynthetic process		predicted protein	OTHER	Non-effector	1.22572	2.33873	1.28e-08								-0.768575	1.70359	0.004194		Y		ZtritIPO323_04t13674	-2.94883	6.6e-13	-2.74238	2.49e-11	-2.88588	1.73e-12
	ZTRI_2.811	Bystin-domain-containing	Bystin (PF05291) 161->484	endonucleolytic cleavage in ITS1 to separate SSU-rRNA from 5.8S rRNA and LSU-rRNA from tricistronic rRNA transcript (SSU-rRNA, 5.8S rRNA, LSU-rRNA)		similar to rRNA processing protein Bystin	OTHER	Non-effector	1.22282	2.33402	4.79081e-05								-0.720851	1.64815	0.0014486		Y		ZtritIPO323_04t06375
	ZTRI_7.493	salicylate hydroxylase	FAD binding domain (PF01494) 12->183, FAD binding domain (PF01494) 314->379	oxidation-reduction process		similar to salicylate hydroxylase	OTHER	Non-effector	1.22148	2.33186	1.24143e-19								-1.00714	2.00992	1.14339e-07		Y		ZtritIPO323_04t11850
	ZTRI_14.21	SNF2 family DNA-dependent ATPase domain-containing		proteolysis		predicted protein	OTHER	Non-effector	1.2203	2.32996	1.29706e-09								-1.33341	2.51997	0.000387327		Y		ZtritIPO323_04t04566
	ZTRI_5.656	zinc-binding alcohol dehydrogenase	Alcohol dehydrogenase GroES-like domain (PF08240) 35->156, Zinc-binding dehydrogenase (PF00107) 198->323	oxidation-reduction process	oxidation-reduction process	similar to zinc-binding alcohol dehydrogenase	OTHER	Unlikely effector	1.21991	2.32933	0.00206537								-1.02306	2.03222	0.0324404		N		ZtritIPO323_04t10208	2.40007	7.54053e-15			3.7923	2.28357e-35
	ZTRI_3.1118	armadillo-like helical	Retinoic acid induced 16-like protein (PF10257) 82->450			hypothetical protein	OTHER	Non-effector	1.21919	2.32817	1.03888e-19								-1.09043	2.12938	7.82432e-05		Y		ZtritIPO323_04t08403					-2.12044	1.44282e-15
	ZTRI_2.620	hypoxanthine guanine phosphoribosyltransferase	Phosphoribosyl transferase domain (PF00156) 12->129	nucleoside metabolic process	nucleoside metabolic process	similar to xanthine-guanine phosphoribosyl transferase	OTHER	Effector	1.21853	2.3271	4.23815e-08								-0.983744	1.97759	3.01566e-06		Y		ZtritIPO323_04t06160
	ZTRI_14.98	hypothetical protein TI39_contig4383g00001				predicted protein	OTHER	Non-effector	1.21738	2.32524	4.47679e-53								-0.884315	1.84589	5.02668e-09		Y		ZtritIPO323_04t04691
	ZTRI_2.907	pogo transposable	DDE superfamily endonuclease (PF03184) 5->83			hypothetical protein	OTHER	Non-effector	1.21685	2.32439	8.91328e-07								-0.223596	1.16764	0.500876		N		ZtritIPO323_04t06478
	ZTRI_11.14	H ACA ribonucleo complex subunit 1	Gar1/Naf1 RNA binding region (PF04410) 32->131	snRNA pseudouridine synthesis	pseudouridine synthesis	hypothetical protein	OTHER	Non-effector	1.21614	2.32325	6.3091e-05								-0.0697384	1.04953	0.818105		N		ZtritIPO323_04t02980	2.64292	1.33532e-10	2.78122	1.54409e-11	2.78898	9.51142e-12
	ZTRI_5.82	---NA---				predicted protein	OTHER	Non-effector	1.2159	2.32286	3.01273e-05								1.05977	2.0846	0.000566377		Y		ZtritIPO323_04t09549	-5.08201	8.84711e-07	-3.58373	0.000635411	-6.90704	1.73833e-11
	ZTRI_7.157	telomerase reverse	Telomerase ribonucleoprotein complex - RNA binding domain (PF12009) 435->567, Reverse transcriptase (RNA-dependent DNA polymerase) (PF00078) 798->882	RNA-dependent DNA biosynthetic process		similar to telomerase reverse transcriptase	OTHER	Non-effector	1.21573	2.32258	1.40656e-12								-0.920622	1.89293	0.00208468		Y		ZtritIPO323_04t11467
	ZTRI_13.314	hypothetical protein MYCGRDRAFT_111708				predicted protein	OTHER	Non-effector	1.21545	2.32213	8.54794e-06								0.249499	1.18879	0.550202		N		ZtritIPO323_04t04462	2.6393	4.60029e-13	2.54441	3.73077e-12
	ZTRI_7.373	Flavin monooxygenase	NAD(P)-binding Rossmann-like domain (PF13450) 70->117, Flavin-binding monooxygenase-like (PF00743) 125->322	oxidation-reduction process	oxidation-reduction process	similar to flavin-binding monooxygenase	OTHER	Non-effector	1.21496	2.32135	0.000113949								-0.766608	1.70127	0.139532		N		ZtritIPO323_04t11713
	ZTRI_4.423	hypothetical protein MYCGRDRAFT_109112				hypothetical protein	OTHER	Non-effector	1.21488	2.32122	1.2792e-11								-1.38711	2.61554	0.000575238		Y		ZtritIPO323_04t08905
	ZTRI_17.52	hypothetical protein MYCGRDRAFT_97820				predicted protein	OTHER	Non-effector	1.21464	2.32083	2.0625e-07								-1.38659	2.61461	0.00093635		Y		ZtritIPO323_04t05110					-2.2322	3.42207e-12
	ZTRI_6.670	methylitaconate delta2-delta3-isomerase	PrpF protein (PF04303) 6->371	metal ion transport		similar to DUF453 domain protein	OTHER	Non-effector	1.21423	2.32017	2.16215e-10								-1.36463	2.5751	0.00128784		Y		ZtritIPO323_04t11227	2.11437	9.2017e-11	2.60337	1.19257e-15	2.41575	8.72823e-14
	ZTRI_2.448	hypothetical protein MYCGRDRAFT_108001	Alb1 (PF09135) 14->112	ribosomal large subunit export from nucleus		hypothetical protein	OTHER	Non-effector	1.21331	2.31869	0.000207877								-0.691948	1.61546	0.0183263		N		ZtritIPO323_04t05970					-2.1175	1.48686e-12
	ZTRI_1.1115	ntf2 and rrm domain-containing	Nuclear transport factor 2 (NTF2) domain (PF02136) 56->171, RNA recognition motif. (a.k.a. RRM, RBD, or RNP domain) (PF00076) 436->486	transport		similar to ntf2 and rrm domain-containing protein	OTHER	Non-effector	1.21242	2.31725	7.03437e-12								-0.877108	1.83669	0.0245113		N		ZtritIPO323_04t01227
	ZTRI_19.65	importin 11		poly(A)+ mRNA export from nucleus		predicted protein	OTHER	Effector	1.212	2.31659	0.00371672								0.136822	1.09948	0.770881		N		ZtritIPO323_04t05417	2.02154	1.83106e-06
	ZTRI_9.257	acyl- n-acyltransferase		oxidation-reduction process		similar to putative gnat family acetyltransferase protein	OTHER	Non-effector	1.21046	2.31412	1.85037e-09								-0.895772	1.86061	0.000474209		Y		ZtritIPO323_04t13435	-2.4746	6.30046e-08			-2.91974	1.24742e-10
	ZTRI_1.2087	nucleolar GTP-binding 2	GNL3L/Grn1 putative GTPase (PF08701) 15->88			similar to GN3L_Grn1-domain-containing protein	OTHER	Non-effector	1.21006	2.31346	2.55105e-15								-0.447479	1.36365	0.113225		N		ZtritIPO323_04t02299
	ZTRI_1.1943	TPR domain-containing	Tetratricopeptide repeat (PF13181) 69->99	ER-associated ubiquitin-dependent protein catabolic process		similar to TPR domain-containing protein	OTHER	Non-effector	1.20938	2.31238	0.000266446								-1.30287	2.4672	2.01628e-07		Y		ZtritIPO323_04t02138
	ZTRI_12.259	Mg2+ transporter -like Zinc transport	CorA-like Mg2+ transporter protein (PF01544) 1099->1263	metal ion transport	metal ion transport	hypothetical protein	OTHER	Non-effector	1.20894	2.31168	9.58869e-07								-0.0421113	1.02962	0.878642		N		ZtritIPO323_04t03876
	ZTRI_4.684	hypothetical protein TI39_contig4099g00017				hypothetical protein	OTHER	Non-effector	1.2065	2.30777	4.92827e-08								-2.44137	5.43158	2.23585e-13		Y		ZtritIPO323_04t09196
	ZTRI_1.1719	Major facilitator superfamily general substrate transporter	Major Facilitator Superfamily (PF07690) 304->686	transmembrane transport	transmembrane transport	hypothetical protein	OTHER	Non-effector	1.20536	2.30595	3.46125e-13								-1.36986	2.58445	2.41889e-05		Y		ZtritIPO323_04t01889
	ZTRI_1.680	ubiquitin- ligase	Domain of Unknown Function (DUF908) (PF06012) 120->493, Domain of Unknown Function (DUF913) (PF06025) 562->964, Domain of unknown function (DUF4414) (PF14377) 2892->3007, HECT-domain (ubiquitin-transferase) (PF00632) 3677->3980	protein ubiquitination		similar to ubiquitin-protein ligase	OTHER	Non-effector	1.20425	2.30418	4.10148e-13								-0.462903	1.37831	0.253135		N		ZtritIPO323_04t00771
	ZTRI_8.608	hypothetical protein TI39_contig74g00001, partial				predicted protein	OTHER	Effector	1.20344	2.30288	2.48287e-07								0.878402	1.83834	9.08438e-05		Y		ZtritIPO323_04t12965
	ZTRI_12.220	cell wall				hypothetical protein	OTHER	Non-effector	1.20344	2.30287	8.22207e-15								-2.0595	4.16842	7.07135e-18		Y		ZtritIPO323_04t03834	-2.02108	2.07235e-19			-2.62827	4.4673e-32
	ZTRI_1.894	citrate synthase	Citrate synthase, C-terminal domain (PF00285) 73->458	propionate catabolic process, 2-methylcitrate cycle	citrate metabolic process	similar to 2-methylcitrate synthase	OTHER	Non-effector	1.20203	2.30064	1.76093e-07								-0.226125	1.16969	0.59468		N		ZtritIPO323_04t00998	3.84597	7.98589e-31	3.24719	2.93046e-22	4.56711	3.08958e-43
	ZTRI_8.716	dnaj heat shock family	DnaJ domain (PF00226) 7->65, DnaJ C terminal domain (PF01556) 200->358	protein folding	protein folding	similar to DnaJ protein	OTHER	Non-effector	1.20186	2.30036	3.28092e-09								-0.610528	1.52682	0.0440929		N		ZtritIPO323_04t13097
	ZTRI_5.836	hypothetical protein MYCGRDRAFT_93584				predicted protein	OTHER	Non-effector	1.20023	2.29777	0.00703601								-0.727731	1.65603	0.111536		N		ZtritIPO323_04t10421
	ZTRI_11.497	RNA-processing HAT helix	U3 small nucleolar RNA-associated protein 6 (PF08640) 12->81	endonucleolytic cleavage in 5'-ETS of tricistronic rRNA transcript (SSU-rRNA, 5.8S rRNA, LSU-rRNA)	maturation of SSU-rRNA from tricistronic rRNA transcript (SSU-rRNA, 5.8S rRNA, LSU-rRNA)	similar to U3 small nucleolar RNA-associated protein 6	OTHER	Non-effector	1.19969	2.29691	0.001482								-0.589415	1.50464	0.0236504		N		ZtritIPO323_04t03541
	ZTRI_6.375	hypothetical protein TI39_contig310g00014				predicted protein	OTHER	Non-effector	1.19892	2.29569	0.000350859								-1.40675	2.6514	4.29034e-10		Y		ZtritIPO323_04t10887
	ZTRI_6.419	ARM repeat-containing	Domain of unknown function (DUF3554) (PF12074) 369->726, HEAT-like repeat (PF13513) 1500->1553	regulation of translation		similar to translational activator gcn1	OTHER	Non-effector	1.1965	2.29183	5.57427e-08								-0.673124	1.59452	0.0635839		N		ZtritIPO323_04t10935
	ZTRI_12.110	GH16 family				predicted protein	OTHER	Non-effector	1.19585	2.2908	1.45301e-08								-1.27047	2.41241	0.000161833		Y		ZtritIPO323_04t03707
	ZTRI_1.509	cysteine ase	OTU-like cysteine protease (PF02338) 171->299	protein deubiquitination		similar to otu domain-containing protein 6b	OTHER	Non-effector	1.19561	2.29041	0.000269616								-0.986298	1.9811	0.0110326		N		ZtritIPO323_04t00586			2.00206	1.11982e-10	2.00429	7.90934e-11
	ZTRI_5.337	18S rRNA biogenesis	RNA 3'-terminal phosphate cyclase (PF01137) 11->342, RNA 3'-terminal phosphate cyclase (RTC), insert domain (PF05189) 207->319	endonucleolytic cleavage in ITS1 to separate SSU-rRNA from 5.8S rRNA and LSU-rRNA from tricistronic rRNA transcript (SSU-rRNA, 5.8S rRNA, LSU-rRNA)	ribosome biogenesis	hypothetical protein	OTHER	Non-effector	1.19434	2.28839	4.73e-05								-1.12339	2.17858	1.03e-05		Y		ZtritIPO323_04t09845	-4.78749	1.25e-30	-3.69914	9.83e-19	-5.80923	9.89e-45
	ZTRI_11.415	F-box domain-containing	F-box-like (PF12937) 19->64, Transglutaminase-like superfamily (PF13369) 229->387, Hemimethylated DNA-binding protein YccV like (PF08755) 509->580			similar to F-box domain-containing protein	OTHER	Non-effector	1.19386	2.28763	7.04024e-05								-1.85124	3.6081	1.7878e-05		Y		ZtritIPO323_04t03443
	ZTRI_3.565	small subunit of carbamoyl phosphate synthase	Carbamoyl-phosphate synthase small chain, CPSase domain (PF00988) 55->191, Glutamine amidotransferase class-I (PF00117) 236->411	'de novo' pyrimidine nucleobase biosynthetic process	'de novo' pyrimidine nucleobase biosynthetic process	similar to carbamoyl-phosphate synthase arginine-specific small chain	OTHER	Non-effector	1.19298	2.28625	2.77345e-09								-0.853229	1.80654	6.87492e-05		Y		ZtritIPO323_04t07777
	ZTRI_7.263	SCP-like extracellular	Cysteine-rich secretory protein family (PF00188) 79->194			hypothetical protein	OTHER	Effector	1.19241	2.28533	7.60257e-09								-1.44595	2.72441	4.61718e-06		Y		ZtritIPO323_04t11587
	ZTRI_8.511	GTP cyclohydrolase I	GTP cyclohydrolase I (PF01227) 164->296	tetrahydrofolate biosynthetic process	tetrahydrofolate biosynthetic process	hypothetical protein	OTHER	Non-effector	1.19122	2.28346	1.63e-08								-0.796794	1.73724	4.42e-05		Y		ZtritIPO323_04t12857
	ZTRI_1.390	RNB-domain-containing	RNB domain (PF00773) 569->934			hypothetical protein	OTHER	Non-effector	1.18845	2.27907	1.53067e-15								-0.718089	1.645	4.04876e-05		Y		ZtritIPO323_04t00459
	ZTRI_6.660	hypothetical protein TI39_contig293g00012	Protein of unknown function (DUF3431) (PF11913) 2->215			hypothetical protein	OTHER	Non-effector	1.18615	2.27545	3.66163e-18								-1.25667	2.38944	1.47359e-11		Y		ZtritIPO323_04t11213
	ZTRI_15.67	hypothetical protein MYCGRDRAFT_97675				predicted protein	OTHER	Non-effector	1.18591	2.27506	1.41408e-06								-0.358069	1.28171	0.426976		N		ZtritIPO323_04t04814
	ZTRI_15.79	hypothetical protein MYCGRDRAFT_97687				predicted protein	OTHER	Non-effector	1.18543	2.27431	4.76258e-05								-3.14427	8.8414	1.78512e-07		Y		ZtritIPO323_04t04831					-2.34272	3.70124e-08
	ZTRI_11.98	hypothetical protein MYCGRDRAFT_111193				hypothetical protein	OTHER	Non-effector	1.18434	2.27259	0.0047673								-2.13665	4.39741	0.0019807		Y		ZtritIPO323_04t03078
	ZTRI_8.297	carboxylesterase lipase esterase	Carboxylesterase family (PF00135) 57->188, Carboxylesterase family (PF00135) 200->359, Carboxylesterase family (PF00135) 371->488			similar to chlorogenic acid esterase precursor	OTHER	Non-effector	1.18394	2.27197	1.01396e-05								-0.865873	1.82244	9.33375e-07		Y		ZtritIPO323_04t12613
	ZTRI_4.691	duf1665 domain containing	Protein of unknown function (DUF4246) (PF14033) 43->522			hypothetical protein	OTHER	Non-effector	1.18268	2.26999	6.58562e-06								-0.692295	1.61585	0.0621445		N		ZtritIPO323_04t09204
	ZTRI_6.703	hypothetical protein TI39_contig386g00011				hypothetical protein	OTHER	Non-effector	1.18217	2.26918	1.47283e-13								-1.34086	2.53302	5.98871e-08		Y		ZtritIPO323_04t11265
	ZTRI_2.343	glycoside hydrolase family 2	Glycosyl hydrolases family 2 (PF00703) 195->298	carbohydrate metabolic process	carbohydrate metabolic process	similar to beta-mannosidase	OTHER	Non-effector	1.18186	2.2687	4.84711e-26								-0.84457	1.79573	3.88007e-07		Y		ZtritIPO323_04t05855
	ZTRI_1.1061	alpha beta-hydrolase	Partial alpha/beta-hydrolase lipase region (PF04083) 251->310	lipid metabolic process	lipid metabolic process	similar to ab-hydrolase associated lipase	OTHER	Non-effector	1.1808	2.26703	2.24729e-07								-0.840415	1.79057	0.0234986		N		ZtritIPO323_04t01172
	ZTRI_4.215	hypothetical protein TI39_contig4359g00001				predicted protein	OTHER	Non-effector	1.18072	2.2669	3.37721e-07								-1.95854	3.88668	1.40935e-07		Y		ZtritIPO323_04t08674
	ZTRI_4.212	Phosphoenolpyruvate pyruvate domain-containing	Phosphoenolpyruvate phosphomutase (PF13714) 15->269	metabolic process		similar to Phosphoenolpyruvate/pyruvate domain-containing protein	OTHER	Non-effector	1.18052	2.26658	5.1412e-06								-0.530857	1.44479	0.191995		N		ZtritIPO323_04t08671	2.06602	2.54215e-16			2.59938	2.92404e-25
	ZTRI_8.64	Pet127-domain-containing	Mitochondrial protein Pet127 (PF08634) 615->889	mitochondrial RNA 5'-end processing	mitochondrial RNA metabolic process	hypothetical protein	OTHER	Non-effector	1.17909	2.26434	1.64621e-10								-1.0509	2.07183	5.26513e-05		Y		ZtritIPO323_04t12355
	ZTRI_9.218	P-loop containing nucleoside triphosphate hydrolase	DEAD/DEAH box helicase (PF00270) 72->242, Helicase conserved C-terminal domain (PF00271) 280->390, Domain of unknown function (DUF4217) (PF13959) 432->492	rRNA processing		similar to ATP-dependent rna helicase dbp4	OTHER	Non-effector	1.17746	2.26179	0.000169617								-0.876938	1.83647	0.000381857		Y		ZtritIPO323_04t13393
	ZTRI_4.333	hypothetical protein MYCGRDRAFT_92485				predicted protein	OTHER	Non-effector	1.17735	2.26161	0.00866557								-1.72791	3.31248	3.71435e-08		Y		ZtritIPO323_04t08806
	ZTRI_12.148	ATP-dependent DNA helicase	DEAD/DEAH box helicase (PF00270) 29->195, Helicase conserved C-terminal domain (PF00271) 274->365, RecQ zinc-binding (PF16124) 378->447	DNA recombination	DNA recombination	similar to ATP-dependent DNA helicase recq	OTHER	Non-effector	1.1769	2.26091	4.33989e-07								-1.66945	3.18093	6.63556e-09		Y		ZtritIPO323_04t03753	2.37229	2.69404e-21	2.42215	4.5362e-22	2.42388	2.47269e-22
	ZTRI_3.835.1	carbonic anhydrase	Carbonic anhydrase (PF00484) 40->190	cellular response to carbon dioxide		unspecified product	OTHER	Effector	1.17631	2.25999	3.30243e-24								-0.415082	1.33337	0.0813518		N		ZtritIPO323_04t08087	2.26709	1.44989e-13			3.07515	4.91349e-24
	ZTRI_10.260	bicyclomycin resistance	Major Facilitator Superfamily (PF07690) 91->472	transmembrane transport	transmembrane transport	similar to bicyclomycin resistance protein	OTHER	Non-effector	1.17491	2.2578	0.000857222								-0.937409	1.91509	0.0395217		N		ZtritIPO323_04t02632
	ZTRI_6.564	DNA repair helicase	DEAD_2 (PF06733) 196->385, Helicase C-terminal domain (PF13307) 621->803	DNA duplex unwinding	nucleobase-containing compound metabolic process	similar to ATP-dependent RNA helicase chl1	OTHER	Non-effector	1.17457	2.25725	8.37227e-13								-0.73602	1.66557	0.000154539		Y		ZtritIPO323_04t11096
	ZTRI_6.684	60S ribosome biogenesis Rrp14	60S ribosome biogenesis protein Rrp14 (PF15459) 14->70, Surfeit locus protein 6 (PF04935) 356->552			similar to 60S ribosome biogenesis protein Rrp14	OTHER	Non-effector	1.17453	2.2572	4.1662e-05								-0.716929	1.64368	0.0131295		N		ZtritIPO323_04t11242
	ZTRI_16.26	hypothetical protein MYCGRDRAFT_97717				predicted protein	OTHER	Non-effector	1.17427	2.25679	1.01028e-09								-1.98732	3.96501	7.52318e-12		Y		ZtritIPO323_04t04893
	ZTRI_5.152	L-cystine transporter				predicted protein	OTHER	Non-effector	1.17303	2.25486	3.31768e-05								-0.550484	1.46458	0.0651651		N		ZtritIPO323_04t09633
	ZTRI_4.315	tRNAHis guanylyltransferase	tRNAHis guanylyltransferase (PF04446) 7->137, Thg1 C terminal domain (PF14413) 141->260	tRNA modification	tRNA modification	similar to tRNA(His) guanylyltransferase	OTHER	Non-effector	1.17101	2.25169	3.86681e-06								-1.62982	3.09475	0.000127692		Y		ZtritIPO323_04t08784
	ZTRI_1.822	eukaryotic translation initiation factor 3 subunit H	JAB1/Mov34/MPN/PAD-1 ubiquitin protease (PF01398) 11->137	formation of translation preinitiation complex		similar to eukaryotic translation initiation factor 3 subunit H	OTHER	Non-effector	1.16862	2.24797	8.83643e-11								-0.527913	1.44184	0.0226487		N		ZtritIPO323_04t00923
	ZTRI_1.2043	ribosome biogenesis Erb1	BOP1NT (NUC169) domain (PF08145) 156->422, WD domain, G-beta repeat (PF00400) 425->461, WD domain, G-beta repeat (PF00400) 742->781	maturation of LSU-rRNA from tricistronic rRNA transcript (SSU-rRNA, 5.8S rRNA, LSU-rRNA)	rRNA processing	similar to eukaryotic ribosome biogenesis protein 1	OTHER	Non-effector	1.16852	2.24781	0.00222755								-0.890655	1.85402	0.00024941		Y		ZtritIPO323_04t02250
	ZTRI_1.1862	amino acid permease		oxidation-reduction process		hypothetical protein	OTHER	Non-effector	1.16751	2.24624	0.00165766								-1.54557	2.91919	0.0116203		N		ZtritIPO323_04t02045
	ZTRI_10.179	DNA helicase	AAA domain (PF13086) 687->962, AAA domain (PF13087) 977->1195			hypothetical protein	OTHER	Non-effector	1.16725	2.24583	9.20876e-11								-1.2939	2.4519	0.00408564		Y		ZtritIPO323_04t02540
	ZTRI_2.1016	MFS general substrate transporter	Major Facilitator Superfamily (PF07690) 31->429	transmembrane transport	transmembrane transport	similar to mfs transporter	OTHER	Non-effector	1.16722	2.24578	0.00390232								0.510787	1.42483	0.227769		N		ZtritIPO323_04t06597	3.901	7.19699e-08	2.05146	0.0058215	4.64486	1.01472e-10
	ZTRI_12.211	U3 small nucleolar RNA-associated 25	Utp25, U3 small nucleolar RNA-associated SSU processome protein 25 (PF06862) 248->727	maturation of SSU-rRNA from tricistronic rRNA transcript (SSU-rRNA, 5.8S rRNA, LSU-rRNA)		similar to U3 small nucleolar RNA-associated protein 25	OTHER	Non-effector	1.16699	2.24542	3.09719e-05								-0.81193	1.75556	0.000716778		Y		ZtritIPO323_04t03825
	ZTRI_11.391	40S ribosomal S20	Ribosomal protein S10p/S20e (PF00338) 21->114	maturation of SSU-rRNA from tricistronic rRNA transcript (SSU-rRNA, 5.8S rRNA, LSU-rRNA)	translation	similar to 40s ribosomal protein s20	OTHER	Effector	1.16527	2.24275	8.0826e-16								-0.403002	1.32226	0.23036		N		ZtritIPO323_04t03417
	ZTRI_3.745	eukaryotic translation initiation factor 3 subunit C	Eukaryotic translation initiation factor 3 subunit 8 N-terminus (PF05470) 65->215, Eukaryotic translation initiation factor 3 subunit 8 N-terminus (PF05470) 248->632, PCI domain (PF01399) 646->775	regulation of translational initiation	translational initiation	similar to eukaryotic translation initiation factor 3 subunit C	OTHER	Non-effector	1.1637	2.24032	1.35192e-06								-0.708794	1.63444	0.0154416		N		ZtritIPO323_04t07986
	ZTRI_9.441	polyketide synthase	Beta-ketoacyl synthase, N-terminal domain (PF00109) 12->264, Beta-ketoacyl synthase, C-terminal domain (PF02801) 273->388, Ketoacyl-synthetase C-terminal extension (PF16197) 393->553, Acyl transferase domain (PF00698) 584->881, Polyketide synthase dehydratase (PF14765) 976->1294, Methyltransferase domain (PF08242) 1489->1596, Alcohol dehydrogenase GroES-like domain (PF08240) 1917->1969, Zinc-bind…	oxidation-reduction process	oxidation-reduction process	similar to polyketide synthase	OTHER	Non-effector	1.16322	2.23957	3.4564e-08								-0.387299	1.30794	0.32819		N		ZtritIPO323_04t13655
	ZTRI_3.223	glutathione s-transferase like	Glutathione S-transferase, N-terminal domain (PF13417) 12->90			similar to glutathione s-transferase	OTHER	Non-effector	1.16314	2.23944	0.0017388								-1.50771	2.84358	9.89447e-07		Y		ZtritIPO323_04t07381					-2.31709	5.18168e-05
	ZTRI_4.11	Ca2+ calmodulin-dependent kinase	Protein kinase domain (PF00069) 541->794	protein phosphorylation	protein phosphorylation	hypothetical protein	OTHER	Non-effector	1.16289	2.23905	2.28097e-05								-0.692838	1.61646	0.0220973		N		ZtritIPO323_04t08449	-3.34349	1.64186e-15	-3.24381	1.3207e-14	-4.00612	8.98443e-22
	ZTRI_7.39	hypothetical protein MYCGRDRAFT_44586		protein deubiquitination involved in ubiquitin-dependent protein catabolic process		hypothetical protein	OTHER	Effector	1.16215	2.23791	4.79898e-05								0.128016	1.09279	0.734479		N		ZtritIPO323_04t11332
	ZTRI_2.951	tRNA rRNA methyltransferase	SpoU rRNA Methylase family (PF00588) 1096->1243	RNA processing	RNA processing	hypothetical protein	OTHER	Non-effector	1.1621	2.23783	3.94223e-06								-0.803814	1.74571	7.06107e-05		Y		ZtritIPO323_04t06526
	ZTRI_1.1768	MFS transporter				predicted protein	OTHER	Non-effector	1.16183	2.23741	1.29069e-06								-0.95904	1.94402	0.0275553		N		ZtritIPO323_04t01942
	ZTRI_8.381	MFS general substrate transporter	Major Facilitator Superfamily (PF07690) 21->393	transmembrane transport	transmembrane transport	similar to tetracycline transporter	OTHER	Non-effector	1.16164	2.23712	4.10049e-08								-0.0225215	1.01573	0.96015		N		ZtritIPO323_04t12703
	ZTRI_4.370	guanine nucleotide exchange factor synembryn like	Guanine nucleotide exchange factor synembryn (PF10165) 39->469			similar to guanine nucleotide exchange factor synembryn	OTHER	Non-effector	1.16135	2.23666	2.30186e-11								-0.353206	1.2774	0.234915		N		ZtritIPO323_04t08845
	ZTRI_8.556	Ham1	Ham1 family (PF01725) 6->180	deoxyribonucleoside triphosphate catabolic process	nucleoside triphosphate catabolic process	similar to rdgB/HAM1 family non-canonical purine NTP pyrophosphatase	OTHER	Effector	1.16075	2.23573	6.72896e-06								0.567906	1.48237	0.0664982		N		ZtritIPO323_04t12907
	ZTRI_21.56	hypothetical protein MYCGRDRAFT_111815				predicted protein	OTHER	Non-effector	1.16024	2.23494	4.86781e-11								-2.16853	4.49566	1.42847e-17		Y		ZtritIPO323_04t07089
	ZTRI_12.132	biotin ligase	Biotin-protein ligase, N terminal (PF09825) 73->120			hypothetical protein	SP(Sec/SPI)	Non-effector	1.15989	2.23441	0.000602608								-1.4661	2.76275	5.8909e-06		Y		ZtritIPO323_04t03731	-3.98325	1.63294e-25	-4.01224	8.85829e-26	-3.14449	1.0005e-16
	ZTRI_21.22	hypothetical protein MYCGRDRAFT_98085				predicted protein	OTHER	Non-effector	1.15963	2.23401	0.000100355								-0.889863	1.853	0.0290029		N		ZtritIPO323_04t07032	2.08288	9.48271e-11	2.30105	8.07963e-13
	ZTRI_11.241	ARM repeat-containing	HEAT-like repeat (PF13513) 395->446	regulation of protein desumoylation	intracellular protein transport	similar to importin subunit beta-3	OTHER	Non-effector	1.15912	2.23321	0.000125447								-0.604095	1.52002	0.0149003		N		ZtritIPO323_04t03246
	ZTRI_1.469	hypothetical protein MYCFIDRAFT_88405				hypothetical protein	OTHER	Non-effector	1.15838	2.23207	0.000307853								-2.00592	4.01644	5.09919e-07		Y		ZtritIPO323_04t00544
	ZTRI_3.1078	HEAT repeat	Putative death-receptor fusion protein (DUF2428) (PF10350) 653->882			similar to heat repeat protein	OTHER	Non-effector	1.15672	2.22949	1.5754e-09								-0.805406	1.74764	0.000101228		Y		ZtritIPO323_04t08358
	ZTRI_13.354	hypothetical protein MYCGRDRAFT_97518	Arylsulfotransferase (ASST) (PF14269) 160->447			hypothetical protein	OTHER	Non-effector	1.1557	2.22792	0.00406468								-1.00037	2.00052	0.0377826		N		ZtritIPO323_04t04506
	ZTRI_2.1122	ABC transporter	ABC transporter transmembrane region (PF00664) 319->492, ABC transporter (PF00005) 580->713, ABC transporter transmembrane region (PF00664) 852->1109, ABC transporter (PF00005) 1177->1334	transmembrane transport	transmembrane transport	similar to ABC transporter family protein	OTHER	Non-effector	1.15303	2.22381	4.03936e-06								-1.08645	2.12351	0.000123198		Y		ZtritIPO323_04t06711
	ZTRI_4.161	Ran-binding-domain-containing	RanGTP-binding protein (PF05508) 1->348			hypothetical protein	OTHER	Non-effector	1.15296	2.22369	6.97277e-09								-1.70894	3.26921	2.62311e-07		Y		ZtritIPO323_04t08615	-3.32105	3.48749e-12	-2.54091	1.17595e-07	-3.82012	1.12551e-15
	ZTRI_13.27	cellulosome anchoring cohesin region	PAN domain (PF14295) 53->87, PAN domain (PF14295) 153->187, PAN domain (PF14295) 239->281, WSC domain (PF01822) 367->435	polysaccharide catabolic process		hypothetical protein	SP(Sec/SPI)	Non-effector	1.15287	2.22356	0.000956103								-1.58343	2.99682	0.000175274		Y		ZtritIPO323_04t04133	5.17045	3.8025e-16	3.66425	1.07613e-08	4.36358	5.75678e-12
	ZTRI_7.133	nuclear transport factor 2 domain-containing	Nuclear transport factor 2 (NTF2) domain (PF02136) 25->151	transport		similar to nuclear transport factor 2 domain-containing protein	OTHER	Effector	1.15232	2.2227	1.14912e-06								-0.876764	1.83625	0.0142015		N		ZtritIPO323_04t11439
	ZTRI_2.757	elongation factor 3	ABC transporter (PF00005) 463->594, ABC transporter (PF00005) 708->947	translational elongation		similar to elongation factor 3	OTHER	Non-effector	1.15207	2.22232	1.50844e-06								-0.682656	1.60509	0.000507679		Y		ZtritIPO323_04t06318
	ZTRI_15.8	Gag-Pol poly	Reverse transcriptase (RNA-dependent DNA polymerase) (PF07727) 45->114			hypothetical protein	OTHER	Non-effector	1.15185	2.22198	2.54359e-06								-1.82394	3.54047	1.58984e-07		Y		ZtritIPO323_04t04719
	ZTRI_5.496	FMN-linked oxidoreductase	Dihydrouridine synthase (Dus) (PF01207) 24->298	tRNA processing	tRNA processing	similar to trna dihydrouridine synthase	OTHER	Non-effector	1.15011	2.21931	2.18651e-16								-0.0135178	1.00941	0.965561		N		ZtritIPO323_04t10023
	ZTRI_3.821	inositol phosphatase	Fructose-1-6-bisphosphatase, N-terminal domain (PF00316) 22->209	dephosphorylation	carbohydrate metabolic process	similar to fructose-1	OTHER	Non-effector	1.14953	2.21842	1.29708e-05								-0.858271	1.81286	0.00275185		Y		ZtritIPO323_04t08073
	ZTRI_3.711	serine carboxypeptidase	Peptidase M50B-like (PF13398) 40->234, Serine carboxypeptidase S28 (PF05577) 379->790	proteolysis	proteolysis	hypothetical protein	OTHER	Non-effector	1.14875	2.21722	1.07e-08								-0.773337	1.70922	0.0105631		N		ZtritIPO323_04t07949	-2.20159	6.44e-17			-2.90429	2.65e-28
	ZTRI_12.115	NACHT and Ankyrin domain	Ankyrin repeats (3 copies) (PF12796) 761->852, Ankyrin repeats (3 copies) (PF12796) 933->1030, Ankyrin repeats (3 copies) (PF12796) 1050->1133, Ankyrin repeats (3 copies) (PF12796) 1140->1205			hypothetical protein	OTHER	Non-effector	1.14852	2.21686	6.67921e-12								-1.06617	2.09387	0.00521875		Y		ZtritIPO323_04t03712
	ZTRI_4.344	mitochondrial import inner membrane translocase subunit tim-17	Tim17/Tim22/Tim23/Pmp24 family (PF02466) 21->126	protein import into mitochondrial matrix		similar to mitochondrial import inner membrane translocase subunit tim-17	OTHER	Effector	1.14829	2.21651	3.37849e-18								-0.801742	1.74321	9.7992e-05		Y		ZtritIPO323_04t08818
	ZTRI_10.493	serine palmitoyl transferase subunit	Aminotransferase class I and II (PF00155) 134->467	biosynthetic process	biosynthetic process	similar to serine palmitoyltransferase	OTHER	Non-effector	1.14745	2.21522	0.000411461								-0.814482	1.75867	0.00136365		Y		ZtritIPO323_04t02895
	ZTRI_1.1166	60s ribosomal l22	Ribosomal L22e protein family (PF01776) 19->127	cytoplasmic translation	translation	similar to 60s ribosomal protein l22	OTHER	Effector	1.14699	2.21452	1.87222e-10								-0.269928	1.20575	0.411215		N		ZtritIPO323_04t01281
	ZTRI_4.254	NADH-cytochrome b5 reductase 2	Oxidoreductase FAD-binding domain (PF00970) 94->192, Oxidoreductase NAD-binding domain (PF00175) 203->311	oxidation-reduction process	oxidation-reduction process	similar to nadh-cytochrome b5 reductase	OTHER	Non-effector	1.14675	2.21415	7.36002e-10								-0.598972	1.51464	0.0576998		N		ZtritIPO323_04t08715	2.30858	4.21301e-11			3.25236	6.48757e-21
	ZTRI_21.48	hypothetical protein MYCGRDRAFT_111813				predicted protein	OTHER	Non-effector	1.14643	2.21365	5.18572e-13								0.129855	1.09418	0.657643		N		ZtritIPO323_04t07074
	ZTRI_3.179	ARM repeat-containing	Importin-beta N-terminal domain (PF03810) 24->100, Cse1 (PF08506) 351->476	ATP hydrolysis coupled proton transport	intracellular protein transport	similar to nonsense-mediated mRNA decay protein (Nmd5)	OTHER	Non-effector	1.14642	2.21364	2.55851e-05								-0.395982	1.31584	0.216625		N		ZtritIPO323_04t07335
	ZTRI_11.361	citrinin biosynthesis oxydoreductase	Serine hydrolase (FSH1) (PF03959) 16->242			similar to citrinin biosynthesis oxydoreductase CtnB	OTHER	Non-effector	1.14479	2.21114	6.15755e-13								-1.24807	2.37524	3.45244e-06		Y		ZtritIPO323_04t03379
	ZTRI_4.694	MOSC domain containing	MOSC N-terminal beta barrel domain (PF03476) 83->162, MOSC domain (PF03473) 293->435			similar to mosc domain-containing protein	OTHER	Non-effector	1.14283	2.20814	5.93821e-09								-1.80132	3.48538	3.21992e-09		Y		ZtritIPO323_04t09207
	ZTRI_8.477.1	DUF636 domain	Glutathione-dependent formaldehyde-activating enzyme (PF04828) 41->136	metabolic process	metabolic process	unspecified product	OTHER	Effector	1.14203	2.20691	3.38894e-06								1.65738	3.15442	9.12184e-08		Y		ZtritIPO323_04t12818	-2.31227	1.89983e-08	-2.62086	2.02144e-10	-2.56046	3.95605e-10
	ZTRI_13.26	microsomal epoxide hydrolase	Serine aminopeptidase, S33 (PF12146) 28->277			similar to alpha/beta-hydrolase	OTHER	Non-effector	1.14141	2.20596	0.000132288								-1.78498	3.44613	2.74872e-10		Y		ZtritIPO323_04t04132	8.93109	0	6.80056	2.5099e-215	8.71946	0
	ZTRI_11.35	Ras GEF	RNA recognition motif. (a.k.a. RRM, RBD, or RNP domain) (PF00076) 384->447			hypothetical protein	OTHER	Non-effector	1.14013	2.204	1.2363e-18								-1.13575	2.19733	5.16405e-06		Y		ZtritIPO323_04t03004
	ZTRI_2.101	hypothetical protein MYCGRDRAFT_107837				predicted protein	OTHER	Effector	1.13892	2.20215	3.80481e-07								-0.487553	1.40207	0.0805173		N		ZtritIPO323_04t05585	-2.72857	1.56373e-19	-2.46408	4.2856e-16	-2.58795	7.55565e-18
	ZTRI_8.212	60S ribosomal L25	Ribosomal protein L23, N-terminal domain (PF03939) 16->64, Ribosomal protein L23 (PF00276) 73->134	translation	translation	similar to 60s ribosomal protein l25	OTHER	Effector	1.13872	2.20186	5.37576e-08								0.235139	1.17702	0.469565		N		ZtritIPO323_04t12519
	ZTRI_6.88	retrograde regulation 2	Ppx/GppA phosphatase family (PF02541) 38->347	positive regulation of transcription from RNA polymerase II promoter		similar to retrograde regulation protein 2	OTHER	Non-effector	1.13733	2.19974	3.40766e-05								-1.14382	2.20966	0.0308075		N		ZtritIPO323_04t10552	2.4296	1.0083e-12	2.22176	8.83408e-11	2.62631	9.20802e-15
	ZTRI_20.7	hypothetical protein MYCGRDRAFT_111794				predicted protein	OTHER	Non-effector	1.13688	2.19905	1.86e-05								-2.37396	5.18363	4.23e-08		Y		ZtritIPO323_04t06882			2.42815	1.7e-12
	ZTRI_10.433	ARM repeat-containing	Importin-beta N-terminal domain (PF03810) 32->106, HEAT-like repeat (PF13513) 440->493	exit from mitosis	intracellular protein transport	similar to importin subunit beta-2	OTHER	Non-effector	1.13632	2.19819	2.53041e-07								-0.783546	1.72136	0.0564172		N		ZtritIPO323_04t02824	2.33654	1.77221e-23	2.42729	3.75672e-25	2.46871	2.97514e-26
	ZTRI_2.1076	Ca2+-modulated nonselective cation channel polycystin				predicted protein	OTHER	Non-effector	1.13535	2.19671	0.000865949								-1.47202	2.77411	0.0133212		N		ZtritIPO323_04t06660	-4.62386	2.04951e-18	-3.71438	2.68406e-12	-5.91264	2.63113e-29
	ZTRI_13.29	ribosome-associated complex subunit SSZ1	Hsp70 protein (PF00012) 16->466			similar to Heat shock protein Hsp70	OTHER	Non-effector	1.13346	2.19384	1.02918e-06								-0.271478	1.20704	0.167984		N		ZtritIPO323_04t04135
	ZTRI_5.18	hypothetical protein TI39_contig373g00013				predicted protein	OTHER	Non-effector	1.13303	2.19319	2.02e-05								-0.50811	1.42219	0.189168		N		ZtritIPO323_04t09467					2.07481	1.25e-10
	ZTRI_4.738	histidyl-tRNA synthetase	Histidyl-tRNA synthetase (PF13393) 67->339, Anticodon binding domain (PF03129) 429->529	histidyl-tRNA aminoacylation		similar to histidyl-trna synthetase	OTHER	Non-effector	1.13233	2.19212	1.24987e-08								-1.43585	2.70542	8.76334e-12		Y		ZtritIPO323_04t09256
	ZTRI_8.643	hypothetical protein AOL_s00215g762				predicted protein	OTHER	Non-effector	1.13221	2.19195	1.1123e-06								-0.590024	1.50527	0.0477361		N		ZtritIPO323_04t13009
	ZTRI_2.586	hypothetical protein TI39_contig312g00031				predicted protein	OTHER	Non-effector	1.13162	2.19104	3.28562e-15								-1.0973	2.13953	1.84988e-05		Y		ZtritIPO323_04t06121
	ZTRI_2.959	hypothetical protein MYCGRDRAFT_108252	Domain of unknown function (DUF4604) (PF15377) 48->198			hypothetical protein	OTHER	Non-effector	1.13155	2.19094	1.64078e-08								-1.06355	2.09006	2.64729e-06		Y		ZtritIPO323_04t06535
	ZTRI_7.412	DUF3328 domain	Domain of unknown function (DUF3328) (PF11807) 10->208	mycotoxin biosynthetic process	mycotoxin biosynthetic process	similar to DUF3328 domain protein	OTHER	Effector	1.13152	2.19089	3.79861e-09								-2.16345	4.47985	9.84953e-11		Y		ZtritIPO323_04t11758	4.53466	1.13719e-12	3.82341	2.58036e-09	3.99156	3.54536e-10
	ZTRI_9.489	poly A polymerase C-terminal region	Poly A polymerase head domain (PF01743) 133->295, Probable RNA and SrmB- binding site of polymerase A (PF12627) 324->387	tRNA 3'-terminal CCA addition	RNA processing	similar to tRNA nucleotidyltransferase/poly(A) polymerase	OTHER	Non-effector	1.13011	2.18875	1.73113e-08								-0.759832	1.69329	0.00941471		Y		ZtritIPO323_04t13710
	ZTRI_11.512	eukaryotic translation initiation factor 3 subunit E	eIF3 subunit 6 N terminal domain (PF09440) 15->148, PCI domain (PF01399) 317->411	regulation of translational initiation		similar to eukaryotic translation initiation factor 3 subunit e	OTHER	Non-effector	1.12885	2.18684	1.0109e-07								-0.247251	1.18694	0.258467		N		ZtritIPO323_04t03557
	ZTRI_10.58	60S ribosomal L12	Ribosomal protein L11, N-terminal domain (PF03946) 13->69, Ribosomal protein L11, RNA binding domain (PF00298) 74->143	ribosomal large subunit assembly	translation	similar to 60s ribosomal protein l12	OTHER	Effector	1.12799	2.18554	1.12226e-13								-0.0255528	1.01787	0.945825		N		ZtritIPO323_04t02401
	ZTRI_1.173	40S ribosomal S19	Ribosomal protein S19e (PF01090) 5->140	translation	translation	similar to 40s ribosomal protein s19	OTHER	Non-effector	1.12705	2.18412	5.60434e-10								0.303948	1.23452	0.43336		N		ZtritIPO323_04t00220
	ZTRI_9.110	DNA-directed RNA polymeras I subunit	RNA polymerases M/15 Kd subunit (PF02150) 8->33, Transcription factor S-II (TFIIS) (PF01096) 82->118	mRNA cleavage	transcription, DNA-templated	similar to DNA-directed RNA polymerase i subunit rpa12	OTHER	Effector	1.12678	2.1837	1.80074e-08								-0.835828	1.78488	0.0088236		Y		ZtritIPO323_04t13268
	ZTRI_3.1077	mitochondrial import inner membrane translocase subunit TIM23	Tim17/Tim22/Tim23/Pmp24 family (PF02466) 101->212	protein transmembrane transport		similar to mitochondrial import inner membrane translocase subunit tim23	OTHER	Non-effector	1.12641	2.18315	8.09748e-12								-0.678918	1.60094	0.00750553		Y		ZtritIPO323_04t08357
	ZTRI_4.397	mitochondrial inner membrane magnesium transporter mrs2 like	CorA-like Mg2+ transporter protein (PF01544) 223->433	metal ion transport	metal ion transport	similar to mitochondrial inner membrane magnesium transporter mrs2	OTHER	Non-effector	1.12397	2.17946	2.6602e-10								-1.22742	2.34148	1.14282e-06		Y		ZtritIPO323_04t08873
	ZTRI_1.2111	monothiol glutaredoxin like	Thioredoxin (PF00085) 14->116, Glutaredoxin (PF00462) 179->243	cellular iron ion homeostasis	cell redox homeostasis	similar to monothiol glutaredoxin	OTHER	Non-effector	1.12123	2.17532	1.96014e-13								-0.413096	1.33154	0.16313		N		ZtritIPO323_04t02330
	ZTRI_1.649	tRNA-dihydrouridine(47) synthase [NAD(P)(+)]	Dihydrouridine synthase (Dus) (PF01207) 339->542, Dihydrouridine synthase (Dus) (PF01207) 580->626	tRNA processing	tRNA processing	similar to tRNA-dihydrouridine synthase 3	OTHER	Non-effector	1.12015	2.17369	1.67765e-08								-0.533642	1.44758	0.0970729		N		ZtritIPO323_04t00738
	ZTRI_12.214	only prolin and serin are matching in the corresponding				hypothetical protein	OTHER	Non-effector	1.11841	2.17108	1.07629e-09								-2.5594	5.89464	1.67794e-13		Y		ZtritIPO323_04t03828	-2.63011	1.5439e-14			-3.10377	7.79603e-20
	ZTRI_1.479	arginine methyltransferase		protein methylation		hypothetical protein	OTHER	Non-effector	1.11789	2.17029	7.7755e-08								-0.743892	1.67469	0.00114064		Y		ZtritIPO323_04t00555	-2.10875	2.05007e-27			-2.12627	5.9734e-28
	ZTRI_2.995	polysaccharide export	Cryptococcal mannosyltransferase 1 (PF11735) 55->308			hypothetical protein	OTHER	Non-effector	1.11688	2.16877	5.3088e-15								-0.808665	1.75159	0.0156055		N		ZtritIPO323_04t06573
	ZTRI_5.457	sensor histidine kinase response regulator	His Kinase A (phospho-acceptor) domain (PF00512) 561->621, Histidine kinase-, DNA gyrase B-, and HSP90-like ATPase (PF02518) 714->822, Response regulator receiver domain (PF00072) 1034->1167	phosphorylation	phosphorelay signal transduction system	hypothetical protein	OTHER	Non-effector	1.11682	2.16868	4.92e-17								-2.76322	6.78909	5.43e-31		Y		ZtritIPO323_04t09980
	ZTRI_3.828	P-loop containing nucleoside triphosphate hydrolase	DEAD/DEAH box helicase (PF00270) 251->416, Helicase conserved C-terminal domain (PF00271) 481->586, Sec63 Brl domain (PF02889) 704->1019	proton transport		hypothetical protein	OTHER	Non-effector	1.11678	2.16862	0.000318028								-1.05259	2.07425	1.45237e-05		Y		ZtritIPO323_04t08080
	ZTRI_3.929	hypothetical protein MYCGRDRAFT_92043				hypothetical protein	OTHER	Non-effector	1.11649	2.16818	8.26625e-14								-1.98274	3.95243	2.5963e-13		Y		ZtritIPO323_04t08198	-2.50379	1.91439e-19			-3.10601	2.61305e-29
	ZTRI_14.38	hypothetical protein TI39_contig4130g00007				predicted protein	OTHER	Non-effector	1.11588	2.16727	4.48451e-07								-0.28481	1.21825	0.33665		N		ZtritIPO323_04t04589	-2.24336	1.16564e-08			-2.85022	4.48024e-13
	ZTRI_7.154	mfs dha1 multidrug resistance	Major Facilitator Superfamily (PF07690) 110->468	transmembrane transport	transmembrane transport	similar to MFS transporter	OTHER	Non-effector	1.11564	2.16691	5.19611e-05								-0.981784	1.97491	0.00107364		Y		ZtritIPO323_04t11463
	ZTRI_3.1142	ubiquitin-conjugating enzyme E2	Ubiquitin-conjugating enzyme (PF00179) 9->131			similar to ubiquitin-conjugating enzyme E2	OTHER	Non-effector	1.1152	2.16625	0.000646805								-0.294495	1.22646	0.57578		N		ZtritIPO323_04t08431	-3.22302	4.06117e-13	-2.41344	7.22204e-08	-4.00881	1.12236e-19
	ZTRI_1.844	Complex 1 LYR	Complex 1 protein (LYR family) (PF05347) 9->66			similar to Complex 1 protein (LYR family)	OTHER	Non-effector	1.11429	2.16488	3.60494e-05								-1.65019	3.13874	7.3795e-05		Y		ZtritIPO323_04t00946	2.04636	7.77477e-10	2.0553	7.37434e-10	2.64987	7.57494e-16
	ZTRI_6.452	ubiquitin-40S ribosomal S27a	Ubiquitin family (PF00240) 57->128, Ribosomal protein S27a (PF01599) 157->202	maturation of SSU-rRNA from tricistronic rRNA transcript (SSU-rRNA, LSU-rRNA,5S)	translation	hypothetical protein	OTHER	Non-effector	1.11389	2.16428	2.23865e-11								-0.0394684	1.02774	0.919448		N		ZtritIPO323_04t10974
	ZTRI_3.549	ribosomal L37ae	Ribosomal L37ae protein family (PF01780) 4->88	translation	translation	similar to 60s ribosomal protein l43	OTHER	Effector	1.11247	2.16216	6.35744e-19								-0.0792304	1.05645	0.838012		N		ZtritIPO323_04t07760
	ZTRI_1.327	meiotic recombinase Dmc1	Rad51 (PF08423) 84->268	DNA repair	DNA repair	hypothetical protein	OTHER	Unlikely effector	1.11237	2.162	0.00195475								-0.558176	1.47241	0.208166		N		ZtritIPO323_04t00392
	ZTRI_5.651	alpha beta-hydrolase				similar to alpha/beta hydrolase family containing protein	SP(Sec/SPI)	Non-effector	1.11117	2.16021	0.000334434								-1.95322	3.87238	1.30154e-08		Y		ZtritIPO323_04t10203
	ZTRI_18.45	hypothetical protein MYCGRDRAFT_97881				predicted protein	OTHER	Non-effector	1.11052	2.15924	3.93093e-10								-0.624022	1.54117	0.204115		N		ZtritIPO323_04t05252	2.21375	1.22083e-13	2.50742	4.39874e-17	2.17378	2.87215e-13
	ZTRI_1.627	hypothetical protein MYCGRDRAFT_89110				predicted protein	OTHER	Non-effector	1.10914	2.15717	1.35103e-08								-2.50909	5.6926	4.64101e-33		Y		ZtritIPO323_04t00714	-6.4431	6.32635e-25	-4.54917	5.03606e-13	-7.52048	1.15787e-33
	ZTRI_4.771	hypothetical protein MYCGRDRAFT_109292				predicted protein	OTHER	Non-effector	1.10874	2.15657	2.19571e-06								-1.18105	2.26741	5.65798e-06		Y		ZtritIPO323_04t09292	-3.98804	4.72999e-19	-3.93299	1.76937e-18	-4.84374	1.4865e-27
	ZTRI_13.95	hypothetical protein MYCGRDRAFT_51070	Sulphur transport (PF04143) 24->319			similar to YeeE/YedE family protein	OTHER	Non-effector	1.1087	2.15651	0.00795483								-2.21194	4.63297			NA		ZtritIPO323_04t04215
	ZTRI_1.653	lysyl-tRNA synthetase	OB-fold nucleic acid binding domain (PF01336) 102->192, tRNA synthetases class II (D, K and N) (PF00152) 211->558	lysyl-tRNA aminoacylation	tRNA aminoacylation for protein translation	similar to lysyl-trna synthetase	OTHER	Non-effector	1.10853	2.15626	5.55679e-11								-1.20362	2.30317	0.00658856		Y		ZtritIPO323_04t00743
	ZTRI_3.510	voltage-gated potassium channel subunit beta-3	Aldo/keto reductase family (PF00248) 32->338			similar to voltage-gated potassium channel beta-2 subunit	OTHER	Non-effector	1.10835	2.15599	1.35969e-05								-0.259751	1.19727	0.434083		N		ZtritIPO323_04t07714					2.51872	5.27891e-21
	ZTRI_3.430	hypothetical protein MYCGRDRAFT_108571				predicted protein	OTHER	Non-effector	1.10832	2.15594	9.09438e-09								-1.36639	2.57825	2.43864e-06		Y		ZtritIPO323_04t07612					-2.66784	2.94836e-26
	ZTRI_1.1796	alkanesulfonate monooxygenase	Luciferase-like monooxygenase (PF00296) 19->383	oxidation-reduction process	oxidation-reduction process	similar to nitrilotriacetate monooxygenase protein	OTHER	Non-effector	1.10735	2.1545	2.34572e-22								-0.375417	1.29721	0.136279		N		ZtritIPO323_04t01973
	ZTRI_2.369	hypothetical protein TI39_contig298g00043				hypothetical protein	OTHER	Non-effector	1.10703	2.15402	0.000116517								-1.52415	2.87616	2.08596e-06		Y		ZtritIPO323_04t05883	-4.07946	3.97003e-44	-3.6335	3.81948e-35	-4.74034	2.23437e-59
	ZTRI_2.727	zinc metallo ase	WLM domain (PF08325) 172->358	proteolysis		similar to ubiquitin/metalloprotease fusion protein	OTHER	Non-effector	1.10696	2.15392	0.000209831								-1.5867	3.00362	0.000300873		Y		ZtritIPO323_04t06282	-2.24387	2.27225e-24	-2.26644	9.31261e-25	-2.25321	9.97418e-25
	ZTRI_11.104	ATP-dependent DNA ligase	DNA ligase N terminus (PF04675) 201->377, ATP dependent DNA ligase domain (PF01068) 458->646, ATP dependent DNA ligase C terminal region (PF04679) 749->867	DNA ligation involved in DNA repair	DNA recombination	similar to DNA ligase I	OTHER	Non-effector	1.10621	2.1528	1.24831e-05								-0.944607	1.92466	0.00408276		Y		ZtritIPO323_04t03088	2.60759	4.79915e-19			3.3973	1.01043e-31
	ZTRI_1.1150	hypothetical protein AC578_3388				predicted protein	OTHER	Non-effector	1.10586	2.15227	0.00833075								-0.684284	1.6069	0.209454		N		ZtritIPO323_04t01262
	ZTRI_1.726	MFS general substrate transporter	Major Facilitator Superfamily (PF07690) 103->368	transmembrane transport	transmembrane transport	similar to MFS monocarboxylate transporter	OTHER	Non-effector	1.10495	2.15091	0.000202883								-0.431611	1.34874	0.298937		N		ZtritIPO323_04t00823
	ZTRI_5.606	heat shock SSB1	Hsp70 protein (PF00012) 9->613			similar to heat shock protein	OTHER	Non-effector	1.10405	2.14958	8.11365e-07								-0.322673	1.25065	0.0761446		N		ZtritIPO323_04t10144
	ZTRI_6.597	glutathione S-transferase	Glutathione S-transferase, N-terminal domain (PF02798) 8->88, Glutathione S-transferase, C-terminal domain (PF00043) 146->220			hypothetical protein	OTHER	Non-effector	1.10373	2.14909	0.00403669								-0.392983	1.31311	0.254477		N		ZtritIPO323_04t11142	3.09379	3.80291e-24	2.32442	4.46312e-14	3.69951	3.05002e-34
[truncated: 1,508 more rows]

## Sheet: IPO323 , 18oC_WLSE↓
	Supplementary Data 3 Gene expression in IPO323, MC2306, 1E4, and T5 (18˚C/WLSE)																		Up regulated				Controlled by WCC = Y if it was up-regualted and is now down regulated, and vice versa
[truncated: 2,790 more rows]

[truncated: 7 more sheets: MC2306, 18oC_WLSE↑, MC2306, 18oC_WLSE↓, 1E4, 18oC_WLSE↑, 1E4, 18oC_WLSE↓, T5, 18oC_WLSE↑, T5, 18oC_WLSE↓, References]
