# Supplementary material for: Zymoseptoria tritici white-collar complex integrates light, temperature and plant cues to initiate dimorphism and pathogenesis
Source: Nat Commun. 2022 Sep 26;13:5625. doi: 10.1038/s41467-022-33183-2 (PMC9512790; doi:10.1038/s41467-022-33183-2)
Supplement: Supplementary file 5 — Supplementary Data 4 [file 41467_2022_33183_MOESM5_ESM.xlsx]

## Sheet: Pan-Strain Core Dimorphism↑
	Supplementary Data 4 Pan-Strain Core Dimorphism Genes and their regulation
	Pan-Strain Core Dimorphism Genes↑ (n=552)																																Down regulated												Controlled by WCC = Y if it was up-regualted and is now down regulated, and vice versa
																																	Up regulated
	Genes, significantly up-regulated in IPO323, MC2306, 1E4 and T5 hyphae, grown at 18oC/WLSE																				(compared to spores, grown for 2d a 12oC/MetOH)												Non-significant
	(=down-regulated in spores, grown at 12oC/MetOH)																																statistical outlier (no-pvalue)															Light regulation[1] - positive is up-regualted in light relative to darkness
																IPO323			MC2306			ST99_1E4			T5			Average				IPO323			MC2306			ST99_1E4			T5				Y/N/NA			Blue vs Dark
																Fold-regulation (Log2)	Fold-change number	p-adj	Fold-regulation (Log2)	Fold-change number	p-adj	Fold-regulation (Log2)	Fold-change number	p-adj	Fold-regulation (Log2)	Fold-change number	p-adj	Fold-change number	STDEV			Fold-regulation (Log2)	Fold change	p-adj	Fold-regulation (Log2)	Fold change	p-adj	Fold-regulation (Log2)	Fold change	p-adj	Fold-regulation (Log2)	Fold change	p-adj		Controlled by WCC?		Gene ID	Fold-regulation (Log2)	p-adj
				Detected in apoplast	In planta expression	Secretion proteomically confirmed	Supporting references										(up-regulated)			(up-regulated)			(up-regulated)			(up-regulated)		(up-regulated)
	FungiDB Gene ID	Functional class	Published/homologue					Description	Pfam	b2g.GoDescription	fdb.GoDescription	fungidb_gff_desc	SignalP	EffectorP																		(dwco1 compared to wildtype hyphae, grown for 2d a 18oC/MetOH + WLSE)
	ZTRI_3.894	Kinase/Phosphatase						serine threonine- kinase RIO1	RIO1 family (PF01163) 182->386	maturation of SSU-rRNA from tricistronic rRNA transcript (SSU-rRNA, 5.8S rRNA, LSU-rRNA)		similar to serine/threonine-protein kinase RIO1	OTHER	Non-effector		1.77342	3.41863	3.68858e-14	1.42585	2.68672	3.8551e-08	1.14492	2.21133	2.18684e-06	1.11621	2.16777	3.29604e-06	2.62111	0.581316		ZTRI_3.894	-1.72995	3.31715	1.98126e-12	-1.31673	2.49101	3.96491e-24	-1.03987	2.05604	1.8826e-28	-1.1442	2.21023	0.00134104		Yes		ZtritIPO323_04t08153	-2.32675	6.78523e-15
	ZTRI_8.376	Kinase/Phosphatase						serine threonine	Protein kinase domain (PF00069) 238->506	cellular response to cation stress	protein phosphorylation	similar to serine/threonine protein kinase	OTHER	Non-effector		1.35642	2.56049	4.91636e-12	1.21943	2.32855	1.56192e-08	1.38212	2.60651	2.40364e-12	1.83207	3.56047	3.61177e-21	2.764	0.544735		ZTRI_8.376	-1.25061	2.37942	6.87615e-05	-1.04356	2.06131	4.98689e-37	-1.39308	2.62638	5.23665e-83	-1.73743	3.33442	5.35281e-20		Yes		ZtritIPO323_04t12697	-2.30045	3.36308e-19
	ZTRI_5.832	Kinase/Phosphatase						kinase-like domain like	Phosphotransferase enzyme family (PF01636) 41->221	protein phosphorylation		similar to Protein kinase-like domain	OTHER	Non-effector		0.932965	1.9092	9.89277e-07	0.664389	1.5849	0.00160571	0.751772	1.68386	8.45424e-05	1.13608	2.19783	1.92948e-10	1.84395	0.272167		ZTRI_5.832	-1.04153	2.05841	0.00159837	-0.881534	1.84233	1.37146e-07	-0.716247	1.6429	2.80927e-06	-1.45571	2.74292	1.53205e-12		Yes		ZtritIPO323_04t10415
	ZTRI_1.1460	Kinase/Phosphatase						Pkinase-domain-containing	FHA domain (PF00498) 113->185, Protein kinase domain (PF00069) 268->554	protein phosphorylation	protein phosphorylation	similar to protein kinase	OTHER	Non-effector		0.926107	1.90014	2.26794e-11	1.33954	2.5307	2.06204e-19	0.850963	1.8037	2.26761e-09	1.58631	3.00281	2.40841e-31	2.30934	0.563621		ZTRI_1.1460	-0.775121	1.71133	0.0208615	-1.23249	2.34972	4.27465e-28	-1.09838	2.14115	8.75159e-23	-1.64536	3.12826	2.07582e-13		No		ZtritIPO323_04t01604	-3.23053	2.01312e-16
	ZTRI_10.386	Kinase/Phosphatase						bifunctional 6-phosphofructo-2-kinase fructose-2,6-bisphosphate 2-phosphatase	6-phosphofructo-2-kinase (PF01591) 272->337, 6-phosphofructo-2-kinase (PF01591) 432->604, Histidine phosphatase superfamily (branch 1) (PF00300) 709->852	fructose metabolic process	fructose metabolic process	hypothetical protein	OTHER	Non-effector		0.828981	1.77643	2.24e-05	1.44185	2.7167	4.17e-12	1.35291	2.55426	2.4e-12	2.24475	4.73956	1.05e-32	2.94674	1.2637		ZTRI_10.386	-0.366405	1.28914	0.24217	-1.26947	2.41073	1.8e-27	-1.42146	2.67857	1.52e-36	-2.15771	4.46207	3.02e-17		No		ZtritIPO323_04t02772	-2.09065	0.00107298
	ZTRI_1.1616	Kinase/Phosphatase						glycerol-3-phosphate phosphatase	Haloacid dehalogenase-like hydrolase (PF13419) 21->197	metabolic process	metabolic process	similar to glycerol-3-phosphate phosphatase	OTHER	Non-effector		1.04809	2.06779	6.20465e-09	1.04133	2.05812	5.80693e-07	0.763518	1.69763	9.19322e-05	0.779779	1.71687	3.38661e-05	1.8851	0.205556		ZTRI_1.1616	-0.379758	1.30112	0.206081	-0.963905	1.95058	5.43687e-08	-0.8823	1.84331	1.01887e-11	-0.516375	1.43036	0.0529347		No		ZtritIPO323_04t01780
	ZTRI_3.544	Kinase/Phosphatase						Hydroxyethylthiazole kinase	Thiamine monophosphate synthase (PF02581) 7->201, Hydroxyethylthiazole kinase family (PF02110) 246->498	thiamine biosynthetic process	thiamine biosynthetic process	similar to thiamine biosynthetic bifunctional enzyme	OTHER	Non-effector		0.608861	1.52505	1.40224e-06	0.608766	1.52495	2.82234e-05	0.840134	1.79022	7.52026e-11	1.66794	3.1776	1.61358e-42	2.00446	0.792026		ZTRI_3.544	-0.0393722	1.02767	0.885007	-0.233807	1.17593	0.0413195	-0.158525	1.11615	0.157316	-1.086	2.12284	6.75482e-09		No		ZtritIPO323_04t07755
	ZTRI_7.348	Metabolism						cys met metabolism pyridoxal phosphate-dependent enzyme				hypothetical protein	OTHER	Non-effector		4.55723	23.543	3.95009e-19	5.83478	57.0747	7.85539e-28	2.6443	6.25192	5.57935e-07	1.91391	3.7683	8.48453e-05	22.6595	24.5715		ZTRI_7.348	-4.51417	22.8508	1.80973e-19	-5.6538	50.3458	1.10569e-84	-1.52882	2.88549	5.1521e-07	-3.0418	8.23517	1.04718e-05		Yes		ZtritIPO323_04t11685	-5.28819	2.27316e-35
	ZTRI_1.498	Metabolism						alcohol dehydrogenase	Alcohol dehydrogenase GroES-like domain (PF08240) 28->129, Zinc-binding dehydrogenase (PF00107) 171->288	oxidation-reduction process	oxidation-reduction process	similar to nadp-dependent alcohol dehydrogenase	OTHER	Unlikely effector		6.7779	109.737	2.67256e-28	5.57761	47.7559	4.09619e-17	4.68059	25.6448	6.11254e-14	7.21192	148.253	6.32872e-32	82.8476	56.2864		ZTRI_1.498	-5.8085	56.0444	3.59293e-15	-7.56858	189.832	0	-4.65221	25.1451	6.96407e-71	-8.13718	281.538	1.41702e-66		Yes		ZtritIPO323_04t00575	-3.20407	1.53036e-55
	ZTRI_9.257	Metabolism						acyl- n-acyltransferase		oxidation-reduction process		similar to putative gnat family acetyltransferase protein	OTHER	Non-effector		1.21046	2.31412	1.85037e-09	1.08816	2.12603	1.05595e-06	1.03504	2.04917	8.46546e-07	1.8922	3.71201	6.89555e-22	2.55033	0.782411		ZTRI_9.257	-0.895772	1.86061	0.000474209	-0.987425	1.98264	2.43306e-09	-0.889512	1.85255	4.93181e-13	-1.50009	2.82861	1.94568e-09		Yes		ZtritIPO323_04t13435	-2.4746	6.30046e-08
	ZTRI_1.308	Metabolism						platelet-activating factor acetylhydrolase 2 like	Platelet-activating factor acetylhydrolase, isoform II (PF03403) 11->325	phospholipid catabolic process	lipid catabolic process	similar to platelet-activating factor acetylhydrolase precursor	OTHER	Non-effector		3.07848	8.44725	3.25428e-18	1.07839	2.11168	0.00887276	3.52804	11.5357	1.69593e-23	3.41456	10.6631	4.35511e-22	8.18945	4.25529		ZTRI_1.308	-2.44257	5.4361	1.65239e-09	-0.542788	1.45678	3.91004e-06	-3.71436	13.126	5.16739e-163	-3.32774	10.0404	2.06231e-19		Yes		ZtritIPO323_04t00369	-2.43168	2.3946e-25
	ZTRI_1.1516	Metabolism						methyltransferase domain-containing	Methyltransferase domain (PF08241) 140->236	methylation	metabolic process	similar to s-adenosyl-methionine-sterol-c-methyltransferase	OTHER	Non-effector		1.23248	2.34971	6.12127e-10	1.13049	2.18933	2.06741e-07	1.26542	2.40397	9.49619e-10	1.37268	2.58952	2.23891e-13	2.38313	0.165032		ZTRI_1.1516	-0.815205	1.75955	0.00879409	-1.09693	2.13899	2.55209e-06	-1.28604	2.43858	2.27372e-13	-1.68786	3.22178	2.56169e-12		Yes		ZtritIPO323_04t01666	-2.18752	2.96755e-11
	ZTRI_2.230	Metabolism						short-chain dehydrogenase like	short chain dehydrogenase (PF00106) 34->225	oxidation-reduction process		similar to short chain dehydrogenase	OTHER	Effector		1.29798	2.45884	0.00117648	2.77205	6.83076	1.46715e-11	1.45399	2.73966	0.000949991	1.50724	2.84267	0.000297917	3.71798	2.08151		ZTRI_2.230	-1.83974	3.57946	4.97052e-05	-3.0879	8.5026	4.30352e-21	-1.08225	2.11734	0.00097748	-1.43844	2.71028	0.00605811		Yes		ZtritIPO323_04t05726	-2.07124	1.19499e-06
	ZTRI_9.27	Metabolism						betaine aldehyde dehydrogenase 2	Aldehyde dehydrogenase family (PF00171) 4->460	oxidation-reduction process	oxidation-reduction process	similar to aldehyde dehydrogenase	OTHER	Non-effector		1.31566	2.48916	1.36823e-11	0.966621	1.95426	8.53004e-06	1.39709	2.63369	1.42256e-12	1.25144	2.3808	1.44323e-10	2.36448	0.292442		ZTRI_9.27	-1.46264	2.75612	2.27219e-12	-1.07099	2.10087	5.49192e-24	-1.62664	3.08793	1.63225e-44	-1.56176	2.95213	2.49003e-09		Yes		ZtritIPO323_04t13171	2.21304	8.68095e-16
	ZTRI_6.64	Metabolism						glycosyltransferase family 20	Glycosyltransferase family 20 (PF00982) 234->636, Trehalose-phosphatase (PF02358) 670->904	trehalose biosynthetic process	trehalose biosynthetic process	similar to alpha	OTHER	Non-effector		1.4304	2.69522	8.65911e-20	0.81036	1.75365	3.97635e-06	0.909117	1.8779	2.1855e-08	1.45559	2.74269	1.32705e-20	2.26736	0.524271		ZTRI_6.64	-0.872459	1.83078	0.00502042	-0.854595	1.80825	5.0033e-22	-1.09349	2.1339	3.35368e-30	-1.76326	3.39463	9.25313e-115		Yes		ZtritIPO323_04t10524	2.51028	2.19807e-10
	ZTRI_4.43	Metabolism						glycoside hydrolase family 3	Glycosyl hydrolase family 3 N terminal domain (PF00933) 145->388, Glycosyl hydrolase family 3 C-terminal domain (PF01915) 435->687, Fibronectin type III-like domain (PF14310) 747->813	polysaccharide catabolic process	carbohydrate metabolic process	similar to glycosyl hydrolase family 3 n terminal domain-containing protein	OTHER	Non-effector		2.25751	4.78167	1.00337e-12	1.43577	2.70527	8.03374e-05	2.68477	6.42979	3.87115e-16	2.67058	6.36683	4.16242e-17	5.07089	1.75175		ZTRI_4.43	-4.06701	16.7607	3.4182e-26	-1.70007	3.24916	2.56654e-16	-2.75015	6.72785	4.97964e-53	-3.38177	10.4235	6.21954e-24		Yes		ZtritIPO323_04t08485	2.90575	2.19913e-10
	ZTRI_5.91	Metabolism						acetyl- synthetase	AMP-binding enzyme (PF00501) 55->470, AMP-binding enzyme C-terminal domain (PF13193) 512->595	ATP hydrolysis coupled proton transport	metabolic process	similar to AMP-binding enzyme	OTHER	Non-effector		2.15958	4.46786	1.75444e-26	0.990853	1.98736	1.69651e-05	1.5611	2.95078	4.34411e-14	1.61092	3.05446	3.92016e-15	3.11511	1.02183		ZTRI_5.91	-1.55906	2.94663	2.33686e-06	-0.788222	1.72695	1.003e-11	-1.45627	2.74398	1.86803e-71	-1.35812	2.5635	1.83706e-07		Yes		ZtritIPO323_04t09560	2.98617	6.91759e-21
	ZTRI_6.682	Metabolism						methyltransferase domain-containing	Methyltransferase domain (PF13489) 66->171	methylation		similar to methyltransferase domain-containing protein	OTHER	Non-effector		2.04335	4.12201	3.55332e-07	1.86849	3.6515	1.65566e-05	2.95301	7.74364	4.9738e-12	3.35903	10.2605	3.87873e-18	6.44442	3.13288		ZTRI_6.682	-3.25763	9.56414	3.04933e-08	-1.65435	3.14781	8.61835e-14	-2.24947	4.7551	2.28346e-15	-2.60134	6.06849	2.77081e-13		Yes		ZtritIPO323_04t11240	3.00072	1.06884e-42
	ZTRI_3.523	Metabolism						3-ketoacyl-acyl carrier reductase	short chain dehydrogenase (PF00106) 11->203	ATP hydrolysis coupled proton transport		similar to 3-ketoacyl-acyl carrier protein reductase	OTHER	Effector		3.15843	8.92857	3.92436e-64	0.949682	1.93145	4.97946e-06	2.34603	5.08425	8.02408e-36	1.74701	3.35662	1.23506e-21	4.82522	3.02408		ZTRI_3.523	-1.75602	3.37765	2.95679e-06	-0.888095	1.85073	2.77118e-05	-1.56261	2.95389	8.51116e-07	-1.0953	2.13657	0.000773108		Yes		ZtritIPO323_04t07731	3.02943	2.76861e-17
	ZTRI_2.939	Metabolism						NAD(P)-binding	short chain dehydrogenase (PF00106) 5->190	oxidation-reduction process		similar to short-chain dehydrogenase	OTHER	Effector		1.52218	2.87224	2.47447e-05	1.40488	2.64796	0.000411955	1.1907	2.28263	0.00130054	1.98195	3.95026	2.2567e-08	2.93827	0.717083		ZTRI_2.939	-1.37466	2.59307	0.00024079	-1.49659	2.82174	4.057e-32	-0.826797	1.77374	9.11531e-11	-2.10461	4.3008	7.90115e-09		Yes		ZtritIPO323_04t06512	3.05248	1.71596e-09
	ZTRI_3.697	Metabolism						pisatin demethylase	Cytochrome P450 (PF00067) 53->484	oxidation-reduction process	oxidation-reduction process	similar to cytochrome p450 pisatin	OTHER	Non-effector		4.81822	28.2116	1.0075e-47	1.96249	3.89734	1.59904e-07	5.13484	35.135	5.91089e-53	2.97466	7.8607	6.06714e-19	18.7762	15.2443		ZTRI_3.697	-5.0948	34.1733	3.62669e-28	-2.51569	5.71869	1.77552e-20	-5.64278	49.9629	0	-3.11219	8.64693	1.99848e-36		Yes		ZtritIPO323_04t07932	3.2442	8.32746e-15
	ZTRI_1.679	Metabolism						D-xylulose 5-phosphate D-fructose 6-phosphate phosphoketolase	XFP N-terminal domain (PF09364) 34->409, D-xylulose 5-phosphate/D-fructose 6-phosphate phosphoketolase (PF03894) 425->601, XFP C-terminal domain (PF09363) 612->814	carbohydrate metabolic process	carbohydrate metabolic process	similar to xylulose-5-phosphate phosphoketolase	OTHER	Non-effector		1.89926	3.73021	1.74237e-08	1.35551	2.55888	0.000318157	2.20519	4.61136	6.05814e-11	3.5977	12.1064	9.6355e-28	5.75172	4.31907		ZTRI_1.679	-1.90804	3.75298	1.2255e-05	-0.756248	1.68909	0.000430982	-1.96706	3.9097	3.54057e-87	-2.74697	6.71304	4.2396e-27		Yes		ZtritIPO323_04t00770	3.67496	3.96257e-27
	ZTRI_6.601	Metabolism						AMP-binding enzyme family	AMP-binding enzyme (PF00501) 26->461, Phosphopantetheine attachment site (PF00550) 600->644, Condensation domain (PF00668) 717->894	metabolic process	metabolic process	similar to AMP-binding enzyme family protein	OTHER	Non-effector		1.58689	3.004	2.52463e-08	2.12483	4.36151	2.74952e-12	2.18045	4.53295	9.7338e-16	1.29569	2.45494	2.83811e-06	3.58835	1.01917		ZTRI_6.601	-1.9775	3.93811	4.63367e-10	-2.65847	6.31365	1.37624e-17	-3.02987	8.16737	1.19628e-98	-1.40896	2.65546	1.17011e-05		Yes		ZtritIPO323_04t11146	3.74056	7.49204e-14
	ZTRI_2.115	Metabolism						L-ornithine 5-monooxygenase	L-lysine 6-monooxygenase (NADPH-requiring) (PF13434) 49->416	oxidation-reduction process		similar to L-ornithine N5-oxygenase sida	OTHER	Non-effector		2.13285	4.38584	1.24428e-12	1.29363	2.45144	0.000151658	1.21111	2.31516	0.00014413	1.7853	3.4469	4.59064e-09	3.14983	0.966162		ZTRI_2.115	-1.0539	2.07613	0.00206126	-0.973676	1.96384	1.73674e-11	-1.25912	2.3935	4.06332e-22	-1.57981	2.98931	0.000134312		Yes		ZtritIPO323_04t05600	3.76903	1.13088e-51
	ZTRI_13.338	Metabolism						glutathione S-transferase	Glutathione S-transferase, N-terminal domain (PF13417) 5->80, Glutathione S-transferase, C-terminal domain (PF00043) 141->207			hypothetical protein	OTHER	Non-effector		5.74533	53.6433	2.41766e-103	2.71797	6.57946	2.1771e-19	3.52253	11.4918	4.10002e-37	4.71027	26.1778	8.04546e-73	24.4731	21.1542		ZTRI_13.338	-6.24872	76.0418	5.17571e-189	-2.4027	5.28792	1.18283e-15	-3.52734	11.5301	1.05139e-80	-6.26139	76.7128	4.95342e-234		Yes		ZtritIPO323_04t04488
	ZTRI_6.437	Metabolism						cytochrome 52A4	Cytochrome P450 (PF00067) 111->526	oxidation-reduction process	oxidation-reduction process	similar to cytochrome p450	OTHER	Non-effector		4.69347	25.8746	3.76453e-73	2.87403	7.33112	3.93202e-24	3.4684	11.0686	3.26063e-40	4.40027	21.1161	1.13836e-64	16.3476	8.61525		ZTRI_6.437	-4.18864	18.235	1.30489e-25	-2.82365	7.07949	1.90918e-206	-3.48493	11.1961	0	-4.48236	22.3525	1.02572e-108		Yes		ZtritIPO323_04t10956
	ZTRI_4.643	Metabolism						alpha-ketoglutarate-dependent taurine dioxygenase	Taurine catabolism dioxygenase TauD, TfdA family (PF02668) 99->370	oxidation-reduction process	oxidation-reduction process	similar to alpha-ketoglutarate-dependent taurine dioxygenase	OTHER	Non-effector		2.24967	4.75573	1.24817e-14	2.7034	6.51335	1.64908e-18	1.82892	3.55271	4.59495e-09	0.92006	1.89219	0.00174898	4.1785	1.94966		ZTRI_4.643	-2.33332	5.03965	2.23692e-11	-4.2795	19.4204	3.26773e-68	-2.27119	4.8272	1.17083e-22	-1.85496	3.61743	2.10038e-07		Yes		ZtritIPO323_04t09147
	ZTRI_3.223	Metabolism						glutathione s-transferase like	Glutathione S-transferase, N-terminal domain (PF13417) 12->90			similar to glutathione s-transferase	OTHER	Non-effector		1.16314	2.23944	0.0017388	3.18968	9.12412	1.10295e-16	2.13495	4.39221	5.20164e-09	2.57712	5.96747	5.05803e-13	5.43081	2.89782		ZTRI_3.223	-1.50771	2.84358	9.89447e-07	-3.55261	11.7339	2.67593e-153	-2.70629	6.52641	7.48172e-56	-3.36394	10.2955	2.29614e-10		Yes		ZtritIPO323_04t07381
	ZTRI_2.702	Metabolism						cytochrome P450	Cytochrome P450 (PF00067) 363->608	oxidation-reduction process	oxidation-reduction process	similar to cytochrome p450	OTHER	Non-effector		1.2609	2.39645	4.80848e-06	0.992854	1.99012	0.00135486	1.2897	2.44477	3.63525e-06	1.30189	2.46552	2.18873e-06	2.32422	0.224603		ZTRI_2.702	-1.95616	3.88027	1.76884e-06	-0.963445	1.94996	5.49784e-09	-1.37598	2.59545	2.4901e-18	-1.54911	2.92637	1.48347e-11		Yes		ZtritIPO323_04t06257
	ZTRI_4.295	Metabolism						P-loop containing nucleoside triphosphate hydrolase	AAA domain (PF13521) 6->186			hypothetical protein	OTHER	Effector		5.99961	63.9828	6.17087e-22	4.96604	31.2556	6.71612e-10	7.58333	191.783	1.10483e-20	4.12822	17.4871	1.94016e-07	76.1271	79.5317		ZTRI_4.295	-5.96206	62.339	4.49838e-16	-5.12606	34.9218	1.02297e-08	-7.45474	175.429	6.78034e-27	-3.49283	11.2576	6.67884e-06		Yes		ZtritIPO323_04t08761
	ZTRI_7.164	Metabolism						glycosyltransferase family 20	Glycosyltransferase family 20 (PF00982) 164->618, Trehalose-phosphatase (PF02358) 655->895	trehalose biosynthetic process	trehalose biosynthetic process	similar to alpha	OTHER	Non-effector		2.84426	7.18138	1.07494e-41	1.32852	2.51145	1.22576e-08	2.24944	4.75499	1.3402e-26	3.95823	15.5434	3.01261e-82	7.4978	5.69264		ZTRI_7.164	-2.26547	4.80813	9.25004e-12	-1.87439	3.66647	2.06985e-47	-2.52017	5.73649	2.20725e-126	-4.21332	18.5497	2.35614e-208		Yes		ZtritIPO323_04t11474
	ZTRI_2.127	Metabolism						coenzyme A	Coenzyme A transferase (PF01144) 73->137, Coenzyme A transferase (PF01144) 162->359	metabolic process	metabolic process	hypothetical protein	OTHER	Non-effector		1.83765	3.57427	1.15e-08	1.3515	2.55177	0.000487	1.32716	2.50908	4.49e-05	3.41297	10.6514	3.09e-23	4.82163	3.91757		ZTRI_2.127	-1.48612	2.80135	2.37e-05	-0.4888	1.40328	0.148	-0.842736	1.79345	1.68e-07	-2.20732	4.61817	1.68e-06		No		ZtritIPO323_04t05614
	ZTRI_6.50	Metabolism						quinone oxidoreductase	Alcohol dehydrogenase GroES-like domain (PF08240) 25->83	oxidation-reduction process	oxidation-reduction process	similar to alcohol dehydrogenase-like protein	OTHER	Non-effector		3.69637	12.9634	1.82059e-32	1.19387	2.28766	0.000713822	1.09769	2.14012	0.000777249	2.4044	5.29415	1.25581e-14	5.67134	5.07397		ZTRI_6.50	-3.22267	9.33511	5.00308e-14	-0.926764	1.90101	1.6849e-15	-0.575279	1.48997	2.56936e-08	-2.07088	4.20143	7.43882e-21		Yes		ZtritIPO323_04t10509
	ZTRI_1.1600	Metabolism						acetylornithine and succinylornithine aminotransferase	Aminotransferase class-III (PF00202) 83->462	arginine metabolic process	arginine metabolic process	similar to acetylornithine aminotransferase	OTHER	Non-effector		1.5724	2.97399	2.18954e-16	0.965024	1.9521	6.58834e-06	0.995657	1.99399	4.35675e-07	1.55609	2.94056	3.33295e-16	2.46516	0.568668		ZTRI_1.1600	-1.12624	2.18289	0.000760767	-1.30389	2.46893	7.81894e-26	-0.902801	1.86969	2.92837e-21	-1.54061	2.90918	1.10987e-07		Yes		ZtritIPO323_04t01763
	ZTRI_1.1758	Metabolism						glutamate-cysteine ligase Gcs1	Glutamate-cysteine ligase (PF03074) 257->646	regulation of transcription, DNA-templated	glutathione biosynthetic process	similar to glutamate-cysteine ligase	OTHER	Non-effector		1.58136	2.99252	5.13567e-24	0.774567	1.71068	1.64926e-05	0.704649	1.62975	2.00672e-05	1.87148	3.65908	5.47028e-33	2.49801	0.994385		ZTRI_1.1758	-1.12689	2.18387	0.000239246	-0.578117	1.4929	6.97179e-07	-0.515358	1.42935	7.7588e-06	-1.59388	3.01859	1.04624e-49		Yes		ZtritIPO323_04t01932
	ZTRI_1.184	Metabolism						isochorismatase family family	Isochorismatase family (PF00857) 20->246, 2OG-Fe(II) oxygenase superfamily (PF13532) 494->688	oxidation-reduction process	oxidation-reduction process	similar to isochorismatase family protein family	OTHER	Non-effector		0.784324	1.72228	0.000138294	1.09806	2.14066	6.25794e-07	0.902257	1.86899	1.31924e-05	1.31556	2.489	4.65704e-11	2.05523	0.33714		ZTRI_1.184	-0.873131	1.83163	0.000160537	-1.55909	2.94668	1.26522e-22	-1.18113	2.26754	2.80777e-21	-1.33013	2.51425	1.50408e-06		Yes		ZtritIPO323_04t00234
	ZTRI_11.347	Metabolism						dienelactone hydrolase				hypothetical protein	OTHER	Non-effector		0.930344	1.90573	0.00985951	1.80639	3.49767	1.11737e-06	3.20411	9.21579	7.32994e-21	1.18501	2.27366	0.00113919	4.22321	3.39724		ZTRI_11.347	-3.27281	9.66527	1.51069e-11	-3.31681	9.96459	3.32736e-38	-3.60465	12.1648	1.1103e-56	-2.161	4.47224	4.772e-06		Yes		ZtritIPO323_04t03363
	ZTRI_12.110	Metabolism						GH16 family				predicted protein	OTHER	Non-effector		1.19585	2.2908	1.45301e-08	0.775997	1.71237	0.00202173	0.846778	1.79848	0.00012793	1.23359	2.35152	8.81975e-08	2.03829	0.329446		ZTRI_12.110	-1.27047	2.41241	0.000161833	-0.817553	1.76241	0.000724561	-0.791948	1.73141	1.58606e-07	-1.03373	2.04732	2.33309e-07		Yes		ZtritIPO323_04t03707
	ZTRI_2.996	Metabolism						serine palmitoyl transferase subunit 2	Aminotransferase class I and II (PF00155) 261->619	nucleocytoplasmic transport	biosynthetic process	similar to serine palmitoyltransferase 2	OTHER	Non-effector		1.55352	2.93531	1.02794e-10	0.943424	1.92309	0.000504842	2.13634	4.39646	3.86519e-19	2.51406	5.71225	2.05905e-26	3.74178	1.66026		ZTRI_2.996	-2.01171	4.03261	1.03535e-07	-1.09783	2.14033	4.05563e-41	-2.50272	5.66752	5.76031e-84	-2.90046	7.46666	8.0888e-113		Yes		ZtritIPO323_04t06574
	ZTRI_3.1025	Metabolism						Arylamine N-acetyltransferase	N-acetyltransferase (PF00797) 40->314	metabolic process	metabolic process	similar to TPA: arylamine N-acetyltransferase 1	OTHER	Non-effector		3.08642	8.49386	1.10781e-37	0.736253	1.66584	0.00234973	2.28812	4.88418	6.86405e-18	1.39092	2.62246	9.30591e-07	4.41659	3.0347		ZTRI_3.1025	-2.90416	7.48583	1.36006e-14	-0.273472	1.20871	0.173671	-1.39296	2.62617	7.40442e-10	-1.37189	2.58809	5.11148e-05		No		ZtritIPO323_04t08301
	ZTRI_3.902	Metabolism						phosphotransferase enzyme family	Phosphotransferase enzyme family (PF01636) 63->253			similar to phosphotransferase enzyme family protein	OTHER	Non-effector		1.52896	2.88579	7.52871e-10	0.860678	1.81589	0.00210748	0.738147	1.66803	0.0046888	0.933027	1.90928	0.000190951	2.06975	0.553018		ZTRI_3.902	-1.49234	2.81345	1.10086e-08	-1.79603	3.47263	3.44207e-24	-0.60513	1.52112	4.82712e-05	-0.794409	1.73437	0.0260939		No		ZtritIPO323_04t08165
	ZTRI_4.277	Metabolism						dehydropantoate reductase	Ketopantoate reductase PanE/ApbA (PF02558) 11->167, Ketopantoate reductase PanE/ApbA C terminal (PF08546) 200->323	protein deacetylation	oxidation-reduction process	similar to 2-dehydropantoate 2-reductase	OTHER	Non-effector		0.851363	1.8042	2.35177e-09	0.647333	1.56627	4.47853e-05	1.24734	2.37403	8.61523e-19	1.26388	2.40141	1.95022e-19	2.03648	0.417199		ZTRI_4.277	-1.19742	2.29329	0.00508211	-0.455175	1.37095	0.000437218	-1.2564	2.38899	1.65131e-37	-1.21269	2.3177	6.40719e-22		Yes		ZtritIPO323_04t08741
	ZTRI_4.34	Metabolism						histidine biosynthesis trifunctional	Phosphoribosyl-AMP cyclohydrolase (PF01502) 227->298, Phosphoribosyl-ATP pyrophosphohydrolase (PF01503) 305->385, Histidinol dehydrogenase (PF00815) 469->879	protein phosphorylation	histidine biosynthetic process	similar to histidine biosynthesis trifunctional protein	OTHER	Non-effector		0.982966	1.97653	3.46862e-21	1.42242	2.68035	2.56764e-37	0.8913	1.85485	2.3835e-17	0.658349	1.57828	3.29228e-10	2.0225	0.469157		ZTRI_4.34	-0.866012	1.82262	2.95729e-06	-1.34622	2.54245	1.23149e-50	-0.824991	1.77152	1.09249e-24	-0.832051	1.78021	1.09123e-10		Yes		ZtritIPO323_04t08475
	ZTRI_4.767	Metabolism						short chain dehydrogenase reductase	short chain dehydrogenase (PF00106) 4->199			similar to short chain oxidoreductase	OTHER	Effector		1.97579	3.93342	2.75399e-48	2.22216	4.66591	1.34515e-50	0.83557	1.78456	1.03369e-08	1.8971	3.72464	5.18159e-43	3.52713	1.22983		ZTRI_4.767	-1.78229	3.43971	5.25632e-10	-2.03577	4.10043	2.02413e-34	-0.828101	1.77535	1.27663e-09	-1.8064	3.49768	1.06585e-26		Yes		ZtritIPO323_04t09286
	ZTRI_5.564	Metabolism						phosphotransferase enzyme family	Phosphotransferase enzyme family (PF01636) 84->325			similar to phosphotransferase enzyme family protein	OTHER	Non-effector		1.28371	2.43464	3.34948e-07	0.864544	1.82076	0.00925831	1.93189	3.81554	2.37797e-13	2.66895	6.35968	1.09047e-21	3.60766	2.01542		ZTRI_5.564	-1.84133	3.5834	1.86809e-09	-0.0435428	1.03064	0.901464	-0.378897	1.30035	0.0529918	-1.19962	2.29678	0.000527926		No		ZtritIPO323_04t10094
	ZTRI_6.25	Metabolism						carotenoid cleavage dioxygenase like	Retinal pigment epithelial membrane protein (PF03055) 16->523	oxidation-reduction process	oxidation-reduction process	similar to carotenoid cleavage dioxygenase	OTHER	Non-effector		1.28567	2.43794	5.54277e-15	0.661584	1.58182	0.000568423	1.10782	2.15519	3.66028e-11	0.762262	1.69615	6.92523e-06	1.96778	0.399553		ZTRI_6.25	-1.66392	3.16876	1.47613e-11	-0.872226	1.83048	5.41925e-06	-1.21926	2.32827	4.65113e-22	-1.00041	2.00058	6.86482e-07		Yes		ZtritIPO323_04t10477
	ZTRI_6.461	Metabolism						phosphoribosylaminoimidazole carboxylase	ATP-grasp domain (PF02222) 115->284, AIR carboxylase (PF00731) 400->544	'de novo' IMP biosynthetic process	'de novo' IMP biosynthetic process	similar to phosphoribosylaminoimidazole carboxylase	OTHER	Non-effector		1.04811	2.06783	2.42243e-07	0.96899	1.95747	1.50463e-05	1.02306	2.03222	5.66774e-07	1.426	2.68701	9.56142e-13	2.18613	0.33707		ZTRI_6.461	-1.02604	2.03643	0.000123408	-0.658289	1.57821	6.26934e-06	-0.975699	1.96659	5.41945e-36	-1.36366	2.57338	1.7771e-05		Yes		ZtritIPO323_04t10983
	ZTRI_7.491	Metabolism						FAD NAD(P)-binding domain-containing	Pyridine nucleotide-disulphide oxidoreductase (PF07992) 49->417	oxidation-reduction process	oxidation-reduction process	similar to pyridine nucleotide-disulfide oxidoreductase	OTHER	Non-effector		2.73701	6.66688	1.54441e-36	1.22601	2.33919	4.79846e-07	0.618695	1.53549	0.00850585	1.48711	2.80327	1.41153e-11	3.33621	2.28138		ZTRI_7.491	-2.03709	4.10416	2.30898e-10	-1.13708	2.19935	1.59994e-25	-0.414525	1.33286	2.40762e-06	-1.32725	2.50924	2.77377e-19		Yes		ZtritIPO323_04t11848
	ZTRI_7.493	Metabolism						salicylate hydroxylase	FAD binding domain (PF01494) 12->183, FAD binding domain (PF01494) 314->379	oxidation-reduction process		similar to salicylate hydroxylase	OTHER	Non-effector		1.22148	2.33186	1.24143e-19	0.755246	1.68792	4.9063e-07	0.813064	1.75694	4.18765e-09	1.15892	2.2329	6.4372e-18	2.0024	0.327019		ZTRI_7.493	-1.00714	2.00992	1.14339e-07	-0.851406	1.80426	5.42428e-10	-0.644481	1.56318	3.52716e-07	-1.12013	2.17367	1.12806e-30		Yes		ZtritIPO323_04t11850
	ZTRI_8.549	Metabolism						P450 monooxygenase	Cytochrome P450 (PF00067) 226->550	oxidation-reduction process	oxidation-reduction process	similar to cytochrome p450	OTHER	Non-effector		1.30938	2.47835	6.8417e-13	2.66897	6.35975	6.48659e-45	0.903636	1.87077	1.2198e-06	1.03868	2.05434	1.30992e-08	3.19081	2.1279		ZTRI_8.549	-1.06224	2.08817	3.49029e-06	-2.8511	7.21551	1.79508e-81	-0.90023	1.86636	9.29e-20	-1.26871	2.40946	5.65959e-06		Yes		ZtritIPO323_04t12899
	ZTRI_9.425	Metabolism						phenol 2-monooxygenase	FAD binding domain (PF01494) 5->361, Phenol hydroxylase, C-terminal dimerisation domain (PF07976) 407->587	oxidation-reduction process		similar to Monooxygenase FAD-binding protein	OTHER	Non-effector		0.890633	1.85399	1.65564e-09	0.619844	1.53671	0.00016251	0.933529	1.90994	2.34437e-10	1.80172	3.48635	3.14174e-36	2.19675	0.875302		ZTRI_9.425	-0.62168	1.53867	0.000613649	-0.760471	1.69404	0.000219255	-1.05799	2.08202	7.29877e-33	-1.94805	3.85852	3.8773e-29		Yes		ZtritIPO323_04t13636
	ZTRI_9.542	Metabolism						FAD dependent oxidoreductase	FAD dependent oxidoreductase (PF01266) 5->347	D-amino acid metabolic process	D-amino acid metabolic process	similar to d-amino-acid oxidase	OTHER	Non-effector		0.647015	1.56593	2.10646e-05	1.31239	2.48352	1.68199e-14	1.25458	2.38598	2.37618e-16	1.00647	2.00899	1.45604e-10	2.11111	0.417094		ZTRI_9.542	-0.661509	1.58174	0.00427687	-1.01413	2.01968	6.54161e-07	-1.03017	2.04227	9.92305e-20	-0.609292	1.52551	0.00749672		Yes		ZtritIPO323_04t13762
	ZTRI_1.1221	Metabolism						P450 monooxygenase	Cytochrome P450 (PF00067) 131->557	oxidation-reduction process	oxidation-reduction process	similar to cytochrome P450 monooxygenase	OTHER	Non-effector		1.08072	2.11509	6.10034e-14	3.07638	8.43494	2.51148e-93	1.21449	2.3206	5.57273e-17	2.507	5.68436	1.52654e-71	4.63874	3.01369		ZTRI_1.1221	-0.986945	1.98198	4.5089e-05	-3.01567	8.08737	9.78715e-159	-1.14802	2.2161	1.05185e-33	-2.3807	5.2079	1.20744e-65		Yes		ZtritIPO323_04t01341
	ZTRI_1.1528	Metabolism						methylenetetrahydrofolate dehydrogenase	Tetrahydrofolate dehydrogenase/cyclohydrolase, catalytic domain (PF00763) 16->120, Tetrahydrofolate dehydrogenase/cyclohydrolase, NAD(P)-binding domain (PF02882) 145->208	folic acid-containing compound biosynthetic process	oxidation-reduction process	similar to methylenetetrahydrofolate dehydrogenase	OTHER	Non-effector		2.28283	4.86633	7.46503e-14	1.3625	2.5713	7.31938e-05	1.31033	2.47999	3.32545e-05	2.28859	4.88577	7.31104e-14	3.70085	1.35754		ZTRI_1.1528	-1.44294	2.71875	2.20975e-11	-1.3898	2.62043	2.12277e-35	-1.56993	2.96891	4.35022e-47	-2.41013	5.31522			NA		ZtritIPO323_04t01681
	ZTRI_1.1782	Metabolism						sterol 24-C-methyltransferase	Methyltransferase domain (PF08241) 193->289, Sterol methyltransferase C-terminal (PF08498) 375->437	steroid biosynthetic process	steroid biosynthetic process	hypothetical protein	OTHER	Non-effector		4.9382	30.6581	5.98487e-49	5.11852	34.7399	4.86052e-45	4.74768	26.8654	3.5438e-45	3.07701	8.43866	3.52967e-19	25.1755	11.612		ZTRI_1.1782	-4.90528	29.9665	2.77951e-88	-2.3501	5.09859	4.7215e-35	-4.51571	22.8752	0	-2.66862	6.35821	4.55932e-07		Yes		ZtritIPO323_04t01959
	ZTRI_1.232	Metabolism						glycosyltransferase family 1	Glycosyltransferase family 28 N-terminal domain (PF03033) 306->466, UDP-glucoronosyl and UDP-glucosyl transferase (PF00201) 570->728	lipid glycosylation	carbohydrate metabolic process	hypothetical protein	OTHER	Non-effector		2.14752	4.43067	6.04224e-08	1.39397	2.62801	0.00178141	2.30684	4.948	6.7834e-09	2.86404	7.28051	2.27855e-13	4.8218	1.91719		ZTRI_1.232	-2.09547	4.27366	1.68678e-05	-1.2965	2.45632	3.60437e-16	-2.17375	4.51196	3.56466e-39	-2.76154	6.78121	2.02749e-25		Yes		ZtritIPO323_04t00284
	ZTRI_1.435	Metabolism						aminodeoxychorismate lyase	Amino-transferase class IV (PF01063) 48->266	metabolic process	metabolic process	similar to aminodeoxychorismate lyase	OTHER	Non-effector		1.76175	3.3911	2.61989e-16	1.59054	3.01163	1.40996e-11	1.61042	3.05341	9.48768e-14	1.3637	2.57344	2.87803e-10	3.0074	0.335498		ZTRI_1.435	-1.12778	2.18523	2.6074e-05	-1.24496	2.37012	2.11915e-15	-0.994452	1.99232	5.03111e-18	-1.09273	2.13277	0.000128885		Yes		ZtritIPO323_04t00506
	ZTRI_1.494	Metabolism						NAD(P)-binding	N-terminal domain of oxidoreductase (PF16884) 6->112, Zinc-binding dehydrogenase (PF00107) 170->294	oxidation-reduction process	oxidation-reduction process	hypothetical protein	OTHER	Non-effector		5.30057	39.4122	3.77629e-63	3.11309	8.65232	3.31282e-19	2.96859	7.82768	2.9648e-20	4.56361	23.6475	5.35919e-47	19.8849	14.9111		ZTRI_1.494	-5.12665	34.9363	3.64397e-31	-3.40496	10.5924	6.44994e-105	-3.3575	10.2496	2.02489e-209	-4.60251	24.2937	2.08524e-104		Yes		ZtritIPO323_04t00571
	ZTRI_1.843	Metabolism						Aldo keto reductase	Aldo/keto reductase family (PF00248) 31->328			similar to aldo/keto reductase	OTHER	Non-effector		3.95394	15.4973	2.71389e-23	2.33112	5.03196	1.18039e-07	2.27135	4.82774	3.18486e-08	3.28749	9.76412	1.66692e-16	8.78027	5.02522		ZTRI_1.843	-3.643	12.4926	7.14648e-22	-2.69924	6.49461	3.92899e-91	-1.85833	3.62588	6.98045e-24	-3.00861	8.04789	2.41817e-11		Yes		ZtritIPO323_04t00945
	ZTRI_10.35	Metabolism						alcohol oxidase	GMC oxidoreductase (PF00732) 16->328, GMC oxidoreductase (PF05199) 468->601	oxidation-reduction process	oxidation-reduction process	similar to aryl-alcohol dehydrogenase	OTHER	Non-effector		3.23321	9.40359	2.12294e-14	2.7855	6.89476	3.19304e-09	3.28218	9.72821	4.38912e-14	1.80247	3.48818	3.13806e-05	7.37869	2.88622		ZTRI_10.35	-2.65655	6.30522	0.000202912	-3.42739	10.7584	6.32468e-40	-3.67639	12.7851	1.08591e-93	-1.82905	3.55303	1.24415e-07		Yes		ZtritIPO323_04t02377
	ZTRI_10.361	Metabolism						norsolorinic acid reductase	Aldo/keto reductase family (PF00248) 30->331	aflatoxin biosynthetic process		similar to norsolorinic acid reductase	OTHER	Non-effector		2.08304	4.237	2.74864e-08	1.96622	3.90742	4.24149e-05	4.76864	27.2586	2.86617e-32	1.81631	3.5218	0.000339395	9.7312	11.6886		ZTRI_10.361	-5.39322	42.0264	1.52282e-27	-4.28567	19.5036	2.79346e-09	-7.93737	245.124	7.89839e-49	-2.60088	6.06655	0.000155613		Yes		ZtritIPO323_04t02745
	ZTRI_11.148	Metabolism						phosphoglycerate mutase	Histidine phosphatase superfamily (branch 1) (PF00300) 7->177			similar to phosphoglycerate mutase family protein	OTHER	Non-effector		1.5589	2.94628	1.56657e-09	1.32845	2.51132	3.09878e-06	1.82702	3.54803	1.33535e-12	1.52267	2.87323	3.57871e-09	2.96972	0.429897		ZTRI_11.148	-1.96099	3.8933	4.0276e-09	-1.62673	3.08812	1.44203e-14	-1.30073	2.46354	6.38172e-24	-1.28892	2.44346	6.33664e-13		Yes		ZtritIPO323_04t03136
	ZTRI_11.273	Metabolism						acetyl- synthetase	AMP-binding enzyme (PF00501) 30->344, Phosphopantetheine attachment site (PF00550) 568->620, Male sterility protein (PF07993) 660->900	metabolic process	metabolic process	similar to ochratoxin A non-ribosomal peptide synthetase	OTHER	Non-effector		5.02089	32.4667	4.03481e-27	2.37506	5.18759	5.5422e-06	3.12854	8.74551	5.18561e-11	4.80089	27.8748	1.18969e-24	18.5686	13.6052		ZTRI_11.273	-3.68308	12.8445	3.08244e-15	-1.90653	3.74905	6.12361e-28	-2.7004	6.4998	1.17359e-10	-3.68001	12.8172	1.82664e-17		Yes		ZtritIPO323_04t03286
	ZTRI_11.353	Metabolism						WW domain-containing oxidoreductase [Mus musculus]	short chain dehydrogenase (PF00106) 31->170			similar to short chain dehydrogenase	OTHER	Non-effector		5.49677	45.1537	5.27395e-40	1.78482	3.44574	0.000374884	5.16574	35.8957	1.12131e-34	5.43197	43.1704	2.6012e-38	31.9164	19.3932		ZTRI_11.353	-5.30762	39.6054	4.9103e-23	-1.83451	3.5665	3.65476e-07	-4.81279	28.1056	3.36121e-207	-5.14483	35.3791	9.19315e-38		Yes		ZtritIPO323_04t03369
	ZTRI_11.408	Metabolism						PLP-dependent transferase	Pyridoxal-dependent decarboxylase conserved domain (PF00282) 71->362, Pyridoxal-dependent decarboxylase conserved domain (PF00282) 392->464	maturation of SSU-rRNA from tricistronic rRNA transcript (SSU-rRNA, 5.8S rRNA, LSU-rRNA)	carboxylic acid metabolic process	similar to glutamate decarboxylase	OTHER	Non-effector		2.55978	5.89618	1.63097e-21	2.07188	4.20435	2.0585e-12	1.16161	2.23707	4.49412e-05	3.09916	8.56917	7.42163e-31	5.22669	2.68349		ZTRI_11.408	-2.31401	4.97262	6.9403e-10	-1.78609	3.44879	5.83607e-46	-1.01503	2.02094	3.31014e-12	-2.85584	7.23925	2.77874e-16		Yes		ZtritIPO323_04t03436
	ZTRI_13.237	Metabolism						polyketide synthase	Beta-ketoacyl synthase, N-terminal domain (PF00109) 13->262, Beta-ketoacyl synthase, C-terminal domain (PF02801) 271->386, Ketoacyl-synthetase C-terminal extension (PF16197) 390->444, Acyl transferase domain (PF00698) 596->935, Polyketide synthase dehydratase (PF14765) 996->1313, Methyltransferase domain (PF08242) 1505->1616, Alcohol dehydrogenase GroES-like domain (PF08240) 1930->1984, Zinc-bind…	oxidation-reduction process	oxidation-reduction process	similar to polyketide synthase	OTHER	Non-effector		1.88952	3.70511	2.34656e-08	2.74457	6.70189	5.27719e-07	4.12789	17.4831	1.88578e-21	2.40192	5.28508	1.88233e-13	8.29379	6.24727		ZTRI_13.237	-1.52881	2.88548	0.00191482	-3.7523	13.4758	5.8886e-06	-2.22467	4.67406	4.68106e-18	-1.84191	3.58485	8.0315e-10		Yes		ZtritIPO323_04t04366
	ZTRI_13.318	Metabolism						3-ketoacyl-acyl carrier reductase	Enoyl-(Acyl carrier protein) reductase (PF13561) 18->254	oxidation-reduction process		similar to 3-ketoacyl-acyl carrier protein reductase	OTHER	Non-effector		2.30057	4.92652	2.35939e-15	2.65545	6.30041	2.36081e-17	1.51255	2.85315	7.77832e-07	2.17847	4.52673	8.92943e-14	4.6517	1.41941		ZTRI_13.318	-2.67217	6.37387	1.62096e-12	-3.00752	8.04179	1.60553e-69	-1.72876	3.31443	1.73922e-14	-2.62704	6.17755	8.53046e-27		Yes		ZtritIPO323_04t04466
	ZTRI_13.369	Metabolism						AMP-dependent synthetase ligase	AMP-binding enzyme (PF00501) 19->435, AMP-binding enzyme C-terminal domain (PF13193) 444->521	metabolic process	metabolic process	similar to AMP-binding enzyme	OTHER	Non-effector		3.00819	8.04552	8.42319e-15	3.42283	10.7244	7.93607e-27	2.17822	4.52594	2.34145e-11	3.63724	12.4428	6.67981e-19	8.93468	3.45147		ZTRI_13.369	-3.1446	8.84337	4.34695e-07	-2.65876	6.31489	4.31047e-20	-1.91675	3.77571	1.5104e-06	-3.41123	10.6385	2.73082e-13		Yes		ZtritIPO323_04t04527
	ZTRI_2.15	Metabolism						S-adenosyl-L-methionine-dependent methyltransferase	Methyltransferase domain (PF13489) 70->175	methylation		similar to UMTA methyltransferase family protein	OTHER	Non-effector		3.04611	8.25984	1.15143e-09	4.80254	27.9066	2.98295e-19	3.52785	11.5342	1.31011e-11	2.51811	5.72829	5.96474e-07	13.3573	9.98654		ZTRI_2.15	-4.30476	19.7634	1.47367e-14	-6.22187	74.6399	3.96832e-70	-3.25244	9.52974	8.01517e-35	-2.10013	4.28749	1.64212e-06		Yes		ZtritIPO323_04t05481
	ZTRI_2.194	Metabolism						thiamin biosynthesis (Thi-4)	Phosphomethylpyrimidine kinase (PF08543) 11->274, TENA/THI-4/PQQC family (PF03070) 297->505	thiamine biosynthetic process	thiamine biosynthetic process	similar to thiamin biosynthesis protein (thi-4)	OTHER	Non-effector		1.75723	3.38047	1.27334e-26	1.58794	3.0062	3.24273e-19	1.28645	2.43927	7.46725e-15	1.29638	2.45612	4.61416e-15	2.82052	0.456862		ZTRI_2.194	-1.16077	2.23576	3.34031e-06	-1.24394	2.36845	7.46216e-35	-1.1843	2.27254	5.09728e-20	-1.02654	2.03714	4.47657e-11		Yes		ZtritIPO323_04t05685
	ZTRI_3.1102	Metabolism						fatty acid hydroxylase superfamily	Fatty acid hydroxylase superfamily (PF04116) 175->323	fatty acid biosynthetic process	lipid biosynthetic process	similar to fatty acid hydroxylase superfamily protein	OTHER	Non-effector		2.49902	5.65302	2.3097e-10	3.92545	15.1942	6.88664e-21	4.06161	16.6981	2.1725e-25	3.91766	15.1124	3.90204e-24	13.1644	5.06039		ZTRI_3.1102	-3.0694	8.39423	1.30022e-09	-4.9152	30.1734	0	-4.58811	24.0524	2.52106e-269	-4.21151	18.5264	1.27258e-43		Yes		ZtritIPO323_04t08385
	ZTRI_3.278	Metabolism						cytochrome P450	Cytochrome P450 (PF00067) 77->481	oxidation-reduction process	oxidation-reduction process	similar to cytochrome p450	OTHER	Non-effector		3.98465	15.8307	1.34638e-30	2.4856	5.60066	7.69733e-11	5.75396	53.9651	3.8058e-62	5.21643	37.1794	7.14681e-52	28.144	21.6656		ZTRI_3.278	-2.93465	7.64572	1.5236e-08	-1.8919	3.71125	1.10493e-52	-5.16101	35.7781	0	-4.96348	31.2002	5.2015e-152		Yes		ZtritIPO323_04t07446
	ZTRI_3.314	Metabolism						glycosyltransferase family 76	Mannosyltransferase (PIG-V) (PF04188) 26->486	GPI anchor biosynthetic process	GPI anchor biosynthetic process	similar to gpi mannosyltransferase 2	OTHER	Non-effector		1.82974	3.55473	8.79031e-12	1.22166	2.33214	5.78883e-05	2.96738	7.82116	2.90517e-28	2.46362	5.516	1.74046e-19	4.80601	2.40007		ZTRI_3.314	-2.79883	6.95878	1.33415e-11	-1.25088	2.37986	1.28066e-09	-3.33199	10.07	1.44631e-135	-3.13985	8.81435	1.77579e-37		Yes		ZtritIPO323_04t07483
	ZTRI_3.600	Metabolism						Asparaginase glutaminase	Asparaginase, N-terminal (PF00710) 92->310	cellular amino acid metabolic process		hypothetical protein	OTHER	Non-effector		1.05546	2.07838	0.00548894	1.5107	2.84948	0.000276755	2.08188	4.23357	2.21e-08	3.02117	8.11828	7.48e-17	4.31993	2.68463		ZTRI_3.600	-1.39566	2.63109	6.22e-07	-1.81152	3.51011	1.1e-30	-1.8524	3.611	1.96e-31	-2.78153	6.87579			NA		ZtritIPO323_04t07815
	ZTRI_3.629	Metabolism						polyketide cyclase like	Polyketide cyclase / dehydrase and lipid transport (PF10604) 4->128			similar to polyketide cyclase	OTHER	Non-effector		1.81501	3.51862	1.57925e-09	1.46383	2.7584	1.07659e-05	2.49059	5.62009	6.70043e-17	1.88114	3.68366	3.21849e-10	3.89519	1.21849		ZTRI_3.629	-2.08834	4.2526	4.03865e-06	-1.33806	2.52811	1.59688e-22	-2.49422	5.63425	1.88602e-99	-1.76918	3.40861	1.21637e-15		Yes		ZtritIPO323_04t07849
	ZTRI_3.917	Metabolism						2,4-dienoyl- reductase	NADH:flavin oxidoreductase / NADH oxidase family (PF00724) 21->353	oxidation-reduction process	oxidation-reduction process	similar to 2	OTHER	Non-effector		3.77712	13.7096	9.97163e-29	3.65642	12.6094	1.52208e-22	4.05726	16.6478	7.36453e-30	5.56884	47.4666	4.72008e-58	22.6083	16.6596		ZTRI_3.917	-3.26386	9.60549	3.87283e-13	-3.79823	13.9117	1.37915e-134	-3.94199	15.3694	2.2844e-67	-6.26693	77.0074	4.86058e-242		Yes		ZtritIPO323_04t08184
	ZTRI_3.918	Metabolism						P450 monooxygenase	Cytochrome P450 (PF00067) 8->448, Flavodoxin (PF00258) 500->633, FAD binding domain (PF00667) 694->880, Oxidoreductase NAD-binding domain (PF00175) 913->1016	oxidation-reduction process	oxidation-reduction process	similar to bifunctional p-450:NADPH-p450 reductase	OTHER	Non-effector		2.91787	7.55728	2.68709e-27	3.36614	10.3112	5.73322e-31	2.73156	6.64173	1.39007e-23	3.78207	13.7568	2.95803e-45	9.56676	3.1992		ZTRI_3.918	-2.16458	4.48336	1.92999e-06	-3.21162	9.26388	5.5776e-110	-2.65365	6.29258	3.76833e-55	-4.03811	16.4283	4.33714e-182		Yes		ZtritIPO323_04t08185
	ZTRI_4.188	Metabolism						transaldolase	Transaldolase/Fructose-6-phosphate aldolase (PF00923) 6->186	carbohydrate metabolic process	carbohydrate metabolic process	hypothetical protein	OTHER	Unlikely effector		2.99462	7.97021	1.15692e-29	1.91278	3.76535	1.17419e-10	3.02487	8.13909	2.9101e-22	1.06633	2.09409	0.00218929	5.49219	3.03731		ZTRI_4.188	-4.41736	21.3677	8.11608e-18	-2.15665	4.45878	2.14051e-09	-3.04731	8.26672	3.39865e-24	-1.26259	2.39926	0.00283863		Yes		ZtritIPO323_04t08647
	ZTRI_4.396	Metabolism						short-chain dehydrogenase	short chain dehydrogenase (PF00106) 6->211			similar to short-chain dehydrogenase	OTHER	Effector		4.64945	25.0972	1.47734e-49	1.26577	2.40455	0.000512863	1.70065	3.25046	1.93355e-07	3.24982	9.51246	9.07417e-25	10.0662	10.5102		ZTRI_4.396	-2.68935	6.45022	1.14945e-12	-0.558061	1.47229	3.7623e-07	-1.58121	2.99222	1.90268e-32	-2.69211	6.46258	4.09968e-20		Yes		ZtritIPO323_04t08872
	ZTRI_7.151	Metabolism						urea carboxylase-associated	Domain of unknown function (DUF1989) (PF09347) 14->178			hypothetical protein	OTHER	Effector		2.15305	4.44768	3.59207e-17	1.94073	3.839	2.73839e-10	1.41125	2.65968	2.31419e-07	2.40323	5.28985	9.44909e-27	4.05905	1.10643		ZTRI_7.151	-1.91857	3.78048	3.06954e-08	-2.1599	4.46884	1.7389e-08	-0.915648	1.88642	0.00041757	-2.01674	4.0467	1.24828e-19		Yes		ZtritIPO323_04t11459
	ZTRI_7.256	Metabolism						P450 monooxygenase	Cytochrome P450 (PF00067) 102->534	oxidation-reduction process	oxidation-reduction process	similar to cytochrome p450 monooxygenase	OTHER	Non-effector		2.96966	7.83351	1.90996e-09	2.54771	5.84707	2.73297e-06	2.47011	5.54086	4.18779e-07	4.09239	17.0582	1.66692e-16	9.06991	5.42164		ZTRI_7.256	-2.48725	5.60709	2.10757e-05	-2.75583	6.7544	2.43819e-12	-1.97459	3.93016	1.3445e-45	-3.58209	11.9761	5.07788e-13		Yes		ZtritIPO323_04t11580
	ZTRI_8.605	Metabolism						carboxypeptidase cpdS	Serine carboxypeptidase (PF00450) 64->509	proteolysis	proteolysis	similar to serine carboxypeptidase	OTHER	Non-effector		2.6659	6.34622	4.1877e-13	2.50492	5.67617	1.02985e-09	4.55449	23.4984	7.72646e-33	2.52799	5.76768	1.59898e-11	10.3221	8.78917		ZTRI_8.605	-5.06287	33.4253	2.52635e-46	-2.82356	7.07905		-4.89421	29.7375	5.45363e-112	-1.65548	3.15028	4.26818e-10		NA		ZtritIPO323_04t12961
	ZTRI_9.146	Metabolism						glycosyltransferase family 31	Fringe-like (PF02434) 172->261			hypothetical protein	OTHER	Non-effector		2.41332	5.327	1.77e-17	1.28084	2.42981	0.000134314	3.20144	9.19878	1.09e-26	1.69363	3.2347	4.5e-08	5.04757	3.02489		ZTRI_9.146	-4.00885	16.0985	7.32e-30	-1.79631	3.4733	1.8e-06	-3.49168	11.2486	4.7e-74	-2.12405	4.35915	3.57e-11		Yes		ZtritIPO323_04t13307
	ZTRI_9.28	Metabolism						FAD NAD(P)-binding domain-containing	Pyridine nucleotide-disulphide oxidoreductase (PF07992) 160->477	oxidation-reduction process	oxidation-reduction process	similar to NADH-ubiquinone oxidoreductase 64 kDa subunit	OTHER	Non-effector		1.45315	2.73806	8.77163e-09	1.12739	2.18463	6.08646e-05	1.62745	3.08967	1.32723e-10	1.55497	2.93828	6.05194e-10	2.73766	0.395812		ZTRI_9.28	-1.15657	2.22927	0.0001101	-1.14595	2.21292	9.38503e-38	-1.49176	2.81232	5.73041e-57	-1.55066	2.92952	6.58177e-07		Yes		ZtritIPO323_04t13172
	ZTRI_9.334	Metabolism						alcohol dehydrogenase	Alcohol dehydrogenase GroES-like domain (PF08240) 30->91, Zinc-binding dehydrogenase (PF00107) 173->302	oxidation-reduction process	oxidation-reduction process	similar to zinc-containing alcohol dehydrogenase	OTHER	Unlikely effector		6.47353	88.8641	1.81406e-72	3.41734	10.6837	3.53085e-18	3.18166	9.0735	3.11111e-18	4.18362	18.1717	3.44927e-31	31.6982	38.3162		ZTRI_9.334	-4.86416	29.1245	7.26077e-32	-2.75368	6.74438	7.87842e-63	-2.33994	5.06282	9.39378e-19	-3.30974	9.91589	3.54385e-24		Yes		ZtritIPO323_04t13531
	ZTRI_2.404	Metabolism						P450 monooxygenase	Cytochrome P450 (PF00067) 56->473	oxidation-reduction process	oxidation-reduction process	similar to benzoate 4-monooxygenase cytochrome p450	OTHER	Non-effector		0.961667	1.94756	0.00117431	3.25023	9.51517	5.13318e-29	2.14081	4.4101	4.56614e-16	0.956185	1.94017	0.000275407	4.45325	3.56926		ZTRI_2.404	2.07062	4.20067	2.62803e-13	-1.16358	2.24013	8.24217e-07	-1.40808	2.65384	7.5119e-13	0.806157	1.74855	0.0235671		No		ZtritIPO323_04t05922
	ZTRI_5.295	Metabolism						acyl- dehydrogenase	Cytochrome b5-like Heme/Steroid binding domain (PF00173) 7->76, Acyl-CoA dehydrogenase, N-terminal domain (PF02771) 148->273, Acyl-CoA dehydrogenase, middle domain (PF02770) 277->372, Acyl-CoA dehydrogenase, C-terminal domain (PF00441) 384->540	oxidation-reduction process	oxidation-reduction process	similar to acyl-CoA dehydrogenase	OTHER	Non-effector		1.48295	2.7952	7.32144e-06	1.70204	3.25361	2.36195e-06	2.82793	7.10055	2.89205e-18	3.53951	11.6278	2.79673e-28	6.19429	4.10471		ZTRI_5.295	-2.50841	5.68992		-2.68452	6.42865	1.84763e-170	-3.13888	8.80838	9.58258e-254	-3.78854	13.8186	2.16557e-115		NA		ZtritIPO323_04t09797	-4.62014	1.23061e-33
	ZTRI_12.262	Metabolism						acyl- oxidase	Acyl-coenzyme A oxidase N-terminal (PF14749) 68->182, Acyl-CoA dehydrogenase, middle domain (PF02770) 184->294, Acyl-CoA oxidase (PF01756) 548->714	ATP hydrolysis coupled proton transport	fatty acid beta-oxidation	similar to acyl-CoA oxidase	OTHER	Non-effector		1.65976	3.15964	2.43375e-05	2.31042	4.96026	4.83505e-08	1.6148	3.06269	4.98253e-05	3.10601	8.60998	5.31869e-16	4.94814	2.59248		ZTRI_12.262	-1.85178	3.60946		-2.39569	5.26228	2.52954e-182	-1.76928	3.40883	2.36238e-53	-3.05512	8.31159	1.89391e-34		NA		ZtritIPO323_04t03879
	ZTRI_4.169	Metabolism						3-hydroxyacyl- dehydrogenase	3-hydroxyacyl-CoA dehydrogenase, NAD binding domain (PF02737) 20->192, 3-hydroxyacyl-CoA dehydrogenase, C-terminal domain (PF00725) 196->289	fatty acid metabolic process	fatty acid metabolic process	similar to 3-hydroxyacyl-CoA dehydrogenase	OTHER	Non-effector		4.36588	20.6187	2.3906e-13	4.26243	19.192	3.69134e-11	3.10185	8.5852	3.49657e-07	5.5596	47.1636	4.87759e-21	23.8899	16.4182		ZTRI_4.169	-3.47702	11.1349		-4.37913	20.8089	0	-2.84888	7.2044	1.0046e-110	-5.38408	41.7608	2.34409e-101		NA		ZtritIPO323_04t08623
	ZTRI_1.742	Metabolism						histidinol-phosphate aminotransferase	Aminotransferase class I and II (PF00155) 62->393	histidine biosynthetic process	histidine biosynthetic process	similar to histidinol-phosphate aminotransferase	OTHER	Non-effector		1.53734	2.90259	3.14415e-20	1.52684	2.88153	3.24046e-17	1.10497	2.15095	7.8991e-11	1.11537	2.16651	3.68357e-11	2.52539	0.423526		ZTRI_1.742	-0.743097	1.67376	0.0138342	-1.36887	2.58268	8.96026e-27	-0.965245	1.95239	1.07941e-22	-1.04264	2.05999	2.47449e-09		No		ZtritIPO323_04t00839	-3.52562	3.662e-29
	ZTRI_6.647	Metabolism						phosphoglucomutase like	Phosphoglucomutase/phosphomannomutase, alpha/beta/alpha domain I (PF02878) 44->186, Phosphoglucomutase/phosphomannomutase, alpha/beta/alpha domain II (PF02879) 212->314, Phosphoglucomutase/phosphomannomutase, alpha/beta/alpha domain III (PF02880) 325->447, Phosphoglucomutase/phosphomannomutase, C-terminal domain (PF00408) 525->555	guanosine catabolic process	carbohydrate metabolic process	similar to phosphoglucomutase	OTHER	Non-effector		0.644934	1.56367	0.000320961	1.0545	2.077	4.78165e-08	1.52064	2.86919	2.49218e-17	2.63811	6.22516	1.70887e-53	3.18375	2.09751		ZTRI_6.647	-0.283105	1.21681	0.2749	-1.04929	2.06952	1.35771e-22	-1.3355	2.52363	1.33591e-35	-2.5293	5.77292	4.95613e-37		No		ZtritIPO323_04t11197	-3.09673	4.0976e-30
	ZTRI_1.159	Metabolism						Di-copper centre-containing	Protein of unknown function (DUF3431) (PF11913) 373->596	carbohydrate metabolic process		hypothetical protein	OTHER	Non-effector		0.76989	1.70514	5.88e-05	1.09006	2.12883	1.8e-05	1.90407	3.74267	1.36e-20	0.775807	1.71215	0.000129	2.3222	0.967478		ZTRI_1.159	-0.262282	1.19937	0.351714	-0.714205	1.64058	0.00471	-0.679778	1.60189	5.06e-05	-0.677693	1.59958	0.00351383		No		ZtritIPO323_04t00201	-2.43604	0.000263713
	ZTRI_3.840	Metabolism						ATP-dependent metallopeptidase Hfl	ATPase family associated with various cellular activities (AAA) (PF00004) 353->482, Peptidase family M41 (PF01434) 544->742	regulation of apoptotic process	proteolysis	similar to intermembrane space aaa protease iap-1	OTHER	Non-effector		0.623256	1.54035	1.4118e-10	0.933204	1.90951	2.23117e-19	0.785275	1.72342	5.90676e-16	0.749422	1.68112	8.46024e-15	1.7136	0.15226		ZTRI_3.840	-0.570955	1.48551	0.0209114	-0.967949	1.95606	3.83701e-23	-0.769199	1.70432	1.28776e-18	-0.721426	1.64881	2.86482e-12		No		ZtritIPO323_04t08093	-2.41832	6.34391e-12
	ZTRI_10.384	Metabolism						4HBT like	Thioesterase-like superfamily (PF13279) 89->188			similar to capsule polysaccharide biosynthesis protein	OTHER	Non-effector		1.26651	2.40579	4.89936e-05	1.34057	2.53251	8.58459e-05	1.94174	3.8417	2.6664e-10	2.38662	5.22929	3.19457e-15	3.50232	1.32168		ZTRI_10.384	-0.809416	1.7525	0.131425	-1.05249	2.07411	4.42815e-10	-2.23255	4.69965	1.74267e-87	-2.43215	5.39697	2.03877e-31		No		ZtritIPO323_04t02769	-2.22012	1.24535e-30
	ZTRI_3.830	Metabolism						aminotransferase	Aminotransferase class I and II (PF00155) 105->423	biosynthetic process	biosynthetic process	similar to aminotransferase class i and ii	OTHER	Non-effector		0.979056	1.97117	5.94218e-05	1.52428	2.87643	6.60305e-09	1.71261	3.27754	1.30035e-12	1.70445	3.25904	7.26577e-13	2.84605	0.611849		ZTRI_3.830	-0.207423	1.15462	0.545007	-1.63238	3.10025	1.26299e-14	-1.67661	3.19675	1.82229e-13	-1.80326	3.49008	2.20031e-14		No		ZtritIPO323_04t08082	-2.13332	4.40769e-09
	ZTRI_4.254	Metabolism						NADH-cytochrome b5 reductase 2	Oxidoreductase FAD-binding domain (PF00970) 94->192, Oxidoreductase NAD-binding domain (PF00175) 203->311	oxidation-reduction process	oxidation-reduction process	similar to nadh-cytochrome b5 reductase	OTHER	Non-effector		1.14675	2.21415	7.36002e-10	0.769995	1.70526	0.000229258	0.896281	1.86126	2.34646e-06	1.01979	2.02763	4.47346e-08	1.95207	0.218749		ZTRI_4.254	-0.598972	1.51464	0.0576998	-0.828841	1.77626	2.8562e-22	-0.864084	1.82018	4.46871e-30	-1.14184	2.20663	6.86687e-08		No		ZtritIPO323_04t08715	2.30858	4.21301e-11
	ZTRI_5.656	Metabolism						zinc-binding alcohol dehydrogenase	Alcohol dehydrogenase GroES-like domain (PF08240) 35->156, Zinc-binding dehydrogenase (PF00107) 198->323	oxidation-reduction process	oxidation-reduction process	similar to zinc-binding alcohol dehydrogenase	OTHER	Unlikely effector		1.21991	2.32933	0.00206537	1.6096	3.05168	0.000176148	1.05206	2.07349	0.00993172	2.89869	7.4575	2.64375e-14	3.728	2.5206		ZTRI_5.656	-1.02306	2.03222	0.0324404	-1.40085	2.64057	3.99917e-48	-0.90158	1.86811	3.32518e-14	-2.62424	6.16562	1.26756e-13		No		ZtritIPO323_04t10208	2.40007	7.54053e-15
	ZTRI_8.441	Metabolism						methyltransferase domain-containing	Methyltransferase domain (PF13649) 94->192	methylation		similar to methyltransferase domain-containing protein	OTHER	Non-effector		1.56758	2.96407	4.72969e-08	1.24633	2.37238	9.31862e-05	1.43106	2.69644	8.5342e-07	1.66008	3.16034	6.16099e-09	2.79831	0.341731		ZTRI_8.441	-0.871118	1.82908	0.0496053	-1.41513	2.66685	2.24113e-25	-0.754168	1.68666	1.91804e-05	-1.17989	2.2656	0.000459966		No		ZtritIPO323_04t12774	2.43546	6.48406e-17
	ZTRI_2.156.1	Metabolism						hypothetical protein MYCGRDRAFT_36551, partial	Thioesterase superfamily (PF03061) 168->218			unspecified product	OTHER	Effector		1.02807	2.03929	0.00150585	1.39853	2.63633	0.00500986	1.31206	2.48295	9.11164e-05	1.50009	2.8286	1.40403e-06	2.49679	0.336186		ZTRI_2.156.1	-0.549096	1.46317	0.135496	-1.00058	2.0008	0.0810721	-1.33021	2.51439	1.17817e-07	-1.42576	2.68655	1.44337e-06		No		ZtritIPO323_04t05644	2.46979	3.66288e-32
	ZTRI_9.475	Metabolism						FAD NAD(P)-binding domain-containing	FAD binding domain (PF01494) 8->340	oxidation-reduction process		similar to salicylate hydroxylase	OTHER	Non-effector		1.60781	3.0479	6.17392e-08	5.79199	55.4067	8.53816e-54	2.43931	5.42382	1.95997e-17	1.0441	2.06208	0.00112805	16.4851	25.986		ZTRI_9.475	0.461714	1.37718	0.205143	-4.57593	23.8502	1.14719e-38	-0.938274	1.91623	2.53091e-07	-0.662348	1.58266	0.0571615		No		ZtritIPO323_04t13695
	ZTRI_8.215	Metabolism						Metallo-hydrolase oxidoreductase	Beta-lactamase superfamily domain (PF12706) 116->330			similar to n-acyl-phosphatidylethanolamine-hydrolyzing phospholipase d	OTHER	Non-effector		1.36884	2.58263	1.98688e-10	0.828258	1.77554	0.000293911	0.661551	1.58178	0.00451517	0.961975	1.94797	2.51414e-06	1.97198	0.433711		ZTRI_8.215	-1.31456	2.48726	0.0118638	-0.81762	1.7625	0.00375277	-0.487821	1.40233	0.0445667	-0.967726	1.95576	7.51692e-05		No		ZtritIPO323_04t12525
	ZTRI_1.1709	Metabolism						NADPH-dependent medium chain alcohol dehydrogenase	Alcohol dehydrogenase GroES-like domain (PF08240) 34->147, Zinc-binding dehydrogenase (PF00107) 189->313	oxidation-reduction process	oxidation-reduction process	similar to NADP-dependent alcohol dehydrogenase	OTHER	Non-effector		2.13133	4.38121	5.31491e-15	0.828348	1.77565	0.0087702	1.28989	2.4451	4.12834e-06	2.50913	5.69278	2.26329e-20	3.57368	1.79344		ZTRI_1.1709	-0.692003	1.61553	0.0163846	0.042249	1.02972	0.769516	-0.885603	1.84754	8.36207e-32	-1.26672	2.40613	0.00187143		No		ZtritIPO323_04t01879
	ZTRI_1.1215	Metabolism						nadh:flavin oxidoreductase nadh oxidase family	NADH:flavin oxidoreductase / NADH oxidase family (PF00724) 9->342	oxidation-reduction process	oxidation-reduction process	similar to nadh:flavin oxidoreductase nadh oxidase family protein	OTHER	Non-effector		0.829642	1.77724	0.0018642	0.823814	1.77008	0.00715431	1.12222	2.17681	2.39304e-05	2.05626	4.15906	5.30703e-15	2.4708	1.14144		ZTRI_1.1215	-0.168021	1.12352	0.684956	-0.3192	1.24764	0.0623293	-0.672597	1.59394	5.16839e-08	-1.63068	3.09658	1.57491e-05		No		ZtritIPO323_04t01334
	ZTRI_1.1569	Metabolism						ribulose-phosphate 3-epimerase	Ribulose-phosphate 3 epimerase family (PF00834) 7->229	ATP hydrolysis coupled proton transport	pentose-phosphate shunt	similar to ribulose-phosphate 3-epimerase	OTHER	Non-effector		1.06357	2.09009	1.64565e-07	0.675532	1.59719	0.00333642	1.11561	2.16686	5.1616e-08	0.655337	1.57498	0.0016689	1.85728	0.314846		ZTRI_1.1569	-0.498223	1.41247	0.223155	-0.766985	1.70171	2.87127e-10	-0.988555	1.9842	8.98534e-22	-0.656438	1.57619	2.2387e-06		No		ZtritIPO323_04t01726
	ZTRI_1.802	Metabolism						squalene synthase	Squalene/phytoene synthase (PF00494) 52->328	ergosterol biosynthetic process	lipid biosynthetic process	similar to farnesyl-diphosphate farnesyltransferase	OTHER	Non-effector		0.99194	1.98886	1.43092e-06	0.801228	1.74258	0.000481974	0.779325	1.71633	0.000217325	1.27281	2.41631	3.64026e-10	1.96602	0.324322		ZTRI_1.802	0.041556	1.02922	0.873872	-0.213368	1.15939	0.0190514	-0.676062	1.59777	2.39938e-20	-1.18292	2.27037	0.00051979		No		ZtritIPO323_04t00902
	ZTRI_1.811	Metabolism						lipase serine esteras	Putative serine esterase (DUF676) (PF05057) 4->202			similar to lipase/serine esterase	OTHER	Non-effector		0.969223	1.95779	0.00106867	1.29075	2.44654	6.09306e-05	2.08322	4.23752	5.45286e-13	1.62073	3.07532	2.11579e-08	2.92929	0.984827		ZTRI_1.811	-0.967021	1.9548	0.0188886	-1.40621	2.6504	8.67247e-30	-1.90984	3.75766	2.57297e-79	-1.78443	3.44483	4.83698e-27		No		ZtritIPO323_04t00912
	ZTRI_11.300	Metabolism						N-6 adenine-specific DNA methyltransferase 2	Probable N6-adenine methyltransferase (PF10237) 53->228	peptidyl-lysine methylation		similar to n-6 adenine-specific dna methyltransferase 2	OTHER	Non-effector		0.725521	1.6535	2.23992e-06	0.588854	1.50405	0.000470645	0.819343	1.7646	8.80561e-08	0.615502	1.53209	7.01844e-05	1.61356	0.119775		ZTRI_11.300	-0.414236	1.33259	0.156371	-0.459243	1.37482	1.66187e-05	-0.586025	1.50111	3.70594e-08	-0.550605	1.4647	0.00546636		No		ZtritIPO323_04t03314
	ZTRI_13.177	Metabolism						glycosyltransferase family 8				hypothetical protein	OTHER	Non-effector		0.605967	1.522	0.000335382	1.79788	3.47708	6.69692e-18	0.748549	1.6801	5.7892e-05	1.29812	2.45908	9.91634e-15	2.28457	0.894323		ZTRI_13.177	-0.492397	1.40678	0.0792564	-1.79055	3.45947	6.52422e-18	-1.02599	2.03636	5.02113e-08	-1.14263	2.20783	3.81283e-15		No		ZtritIPO323_04t04304
	ZTRI_13.190	Metabolism						nucleoside 2-deoxyribosyltransferase like	Nucleoside 2-deoxyribosyltransferase (PF05014) 31->129	deoxyribonucleoside monophosphate catabolic process		similar to nucleoside 2-deoxyribosyltransferase	OTHER	Non-effector		0.894966	1.85957	0.00709267	2.06359	4.18025	7.52278e-08	3.10345	8.5947	4.12264e-14	2.56981	5.93731	2.3561e-12	5.14296	2.84329		ZTRI_13.190	0.24702	1.18675	0.559979	-1.65264	3.14409	0.000241591	-1.34972	2.54863	3.59688e-06	-2.07535	4.21446	4.31303e-08		No		ZtritIPO323_04t04317
	ZTRI_2.469	Metabolism						cdp-diacylglycerol-inositol 3-phosphatidyltransferase pis	CDP-alcohol phosphatidyltransferase (PF01066) 51->113	phospholipid biosynthetic process	phospholipid biosynthetic process	similar to cdp-diacylglycerol-inositol 3-phosphatidyltransferase pis	OTHER	Non-effector		0.989374	1.98532	4.28247e-06	1.14852	2.21686	9.95342e-07	0.876949	1.83649	6.17593e-05	1.69157	3.23008	9.17403e-16	2.31719	0.628395		ZTRI_2.469	-0.719677	1.64681	0.0484952	-0.953109	1.93604	7.39618e-22	-0.997797	1.99695	7.81994e-29	-1.8014	3.48559	3.09326e-27		No		ZtritIPO323_04t05992
	ZTRI_3.1027	Metabolism						2-oxoglutarate dehydrogenase E1 component	2-oxoglutarate dehydrogenase N-terminus (PF16078) 72->111, Dehydrogenase E1 component (PF00676) 284->603, Transketolase, pyrimidine binding domain (PF02779) 676->888, 2-oxoglutarate dehydrogenase C-terminal (PF16870) 891->1046	tricarboxylic acid cycle	tricarboxylic acid cycle	similar to 2-oxoglutarate dehydrogenase e1 component	OTHER	Non-effector		0.782207	1.71976	1.43921e-11	1.17007	2.25023	3.84039e-21	0.702105	1.62688	1.943e-09	1.34709	2.54399	2.04866e-32	2.03521	0.436399		ZTRI_3.1027	0.0404205	1.02841	0.882324	-0.827485	1.77459	1.83753e-20	-0.444557	1.3609	2.29643e-07	-1.08093	2.1154	3.53556e-10		No		ZtritIPO323_04t08303
	ZTRI_3.194	Metabolism						transaldolase	Transaldolase/Fructose-6-phosphate aldolase (PF00923) 15->315	pentose-phosphate shunt	pentose-phosphate shunt	similar to transaldolase	OTHER	Non-effector		0.715748	1.64233	2.94949e-08	0.70918	1.63488	5.40198e-07	0.846277	1.79786	5.28418e-11	1.10787	2.15528	2.26157e-18	1.80759	0.243668		ZTRI_3.194	-0.24486	1.18498	0.302259	-0.865509	1.82198	9.86117e-23	-0.873497	1.8321	1.94322e-46	-1.39149	2.6235	7.07551e-13		No		ZtritIPO323_04t07352
	ZTRI_3.885	Metabolism						3-oxoacyl-[acyl-carrier ] reductase	short chain dehydrogenase (PF00106) 8->206	oxidation-reduction process		similar to 3-oxoacyl-(acyl-carrier-protein) reductase	OTHER	Effector		0.618665	1.53545	0.00743754	1.17489	2.25776	2.88706e-07	0.949538	1.93125	0.00063664	0.667808	1.58866	0.0015504	1.82828	0.335768		ZTRI_3.885	0.267269	1.20353	0.546216	-0.77506	1.71126	8.58215e-05	-1.34516	2.54059	3.46076e-05	-0.56156	1.47586	0.00673554		No		ZtritIPO323_04t08144
	ZTRI_4.164	Metabolism						methionine-R-sulfoxide reductase	SelR domain (PF01641) 65->185	protein repair	oxidation-reduction process	similar to methionine-R-sulfoxide reductase SelR	OTHER	Effector		0.789486	1.72846	0.000183919	1.05501	2.07773	1.50863e-05	0.680244	1.60241	0.00411777	0.874384	1.83322	0.000384945	1.81046	0.201628		ZTRI_4.164	-0.252952	1.19164	0.574612	-1.1617	2.2372	3.14904e-13	-0.57715	1.4919	0.000535861	-0.62916	1.54666	0.00298566		No		ZtritIPO323_04t08618
	ZTRI_7.401	Metabolism						saccharopine dehydrogenase [NAD+ L-lysine-forming]	Alanine dehydrogenase/PNT, N-terminal domain (PF05222) 10->143, Alanine dehydrogenase/PNT, C-terminal domain (PF01262) 238->363	lysine biosynthetic process via aminoadipic acid	lysine biosynthetic process	similar to saccharopine dehydrogenase	OTHER	Non-effector		1.39364	2.62741	1.73626e-21	0.989602	1.98564	1.14763e-09	1.28877	2.44319	1.044e-18	1.57479	2.97892	4.99719e-27	2.50879	0.413555		ZTRI_7.401	-0.586917	1.50203	0.0218678	-0.814315	1.75846	1.36598e-07	-0.972414	1.96212	3.22112e-35	-1.20728	2.30901	6.88277e-10		No		ZtritIPO323_04t11746
	ZTRI_7.449	Metabolism						homocitrate synthase	HMGL-like (PF00682) 62->321	lysine biosynthetic process via aminoadipic acid	lysine biosynthetic process via aminoadipic acid	similar to homocitrate synthase	OTHER	Non-effector		0.737594	1.66739	3.02581e-06	0.588464	1.50365	0.000876994	0.750193	1.68202	2.53514e-06	1.13972	2.20338	1.97629e-13	1.76411	0.303804		ZTRI_7.449	-0.460631	1.37614	0.016582	-0.605677	1.52169	8.19695e-08	-0.724924	1.65281	7.45976e-22	-1.10914	2.15718	6.69087e-07		No		ZtritIPO323_04t11802
	ZTRI_8.712	Metabolism						D-3-phosphoglycerate dehydrogenase 2	D-isomer specific 2-hydroxyacid dehydrogenase, catalytic domain (PF00389) 67->386, D-isomer specific 2-hydroxyacid dehydrogenase, NAD binding domain (PF02826) 171->354	L-serine biosynthetic process	oxidation-reduction process	similar to d-3-phosphoglycerate dehydrogenase	OTHER	Non-effector		0.663061	1.58344	0.00393557	0.685756	1.60854	0.00726994	1.14639	2.2136	3.93325e-07	1.51769	2.86333	6.3449e-12	2.06723	0.605432		ZTRI_8.712	0.206694	1.15404	0.274064	-0.63494	1.55287	1.10029e-07	-0.959652	1.94484	3.36045e-37	-1.45984	2.75077	8.11854e-05		No		ZtritIPO323_04t13093
	ZTRI_9.111	Metabolism						deoxyhypusine hydroxylase	HEAT repeats (PF13646) 57->137, HEAT repeats (PF13646) 228->308	microtubule cytoskeleton organization		similar to deoxyhypusine hydroxylase	OTHER	Non-effector		0.63646	1.55451	0.000457576	0.852888	1.80611	2.53762e-05	0.865825	1.82238	1.48603e-06	1.31696	2.4914	6.76295e-14	1.9186	0.401071		ZTRI_9.111	-0.187008	1.1384	0.559979	-0.975456	1.96626	4.53656e-13	-0.710102	1.63592	5.01481e-16	-1.29862	2.45994	1.38485e-07		No		ZtritIPO323_04t13269
	ZTRI_1.1003	Metabolism						oxidoreductase	short chain dehydrogenase (PF00106) 14->221			similar to retinol dehydrogenase	OTHER	Non-effector		1.55721	2.94285	2.35154e-08	2.61155	6.11161	5.67278e-19	2.49127	5.62274	4.30332e-19	3.59671	12.0981	6.09463e-40	6.69383	3.86275		ZTRI_1.1003	-0.201665	1.15003	0.706225	-1.79425	3.46835	4.83263e-82	-2.22627	4.67924	1.3406e-95	-3.22567	9.35456	3.50031e-42		No		ZtritIPO323_04t01113
	ZTRI_2.974	Metabolism						chorismate mutase				hypothetical protein	OTHER	Non-effector		3.35004	10.1968	0.000380595	3.60945	12.2054	5.54765e-07	3.4938	11.2652	2.8501e-05	2.81466	7.03554	0.00724783	10.1757	2.24855		ZTRI_2.974	-2.51278	5.70719	0.0143449	-4.11222	17.2942	3.05967e-08	-3.18902	9.11991	2.08644e-05	-1.52925	2.88636	0.166134		No		ZtritIPO323_04t06550
	ZTRI_7.373	Metabolism						Flavin monooxygenase	NAD(P)-binding Rossmann-like domain (PF13450) 70->117, Flavin-binding monooxygenase-like (PF00743) 125->322	oxidation-reduction process	oxidation-reduction process	similar to flavin-binding monooxygenase	OTHER	Non-effector		1.21496	2.32135	0.000113949	1.87159	3.65936	3.15581e-08	1.62797	3.09078	2.01402e-07	3.59111	12.0512	1.69241e-32	5.28068	4.54688		ZTRI_7.373	-0.766608	1.70127	0.139532	-0.895951	1.86084	6.42463e-12	-1.18676	2.27641	1.49737e-17	-2.54424	5.833	8.01465e-55		No		ZtritIPO323_04t11713
	ZTRI_8.622	Metabolism						elongation of fatty acids 3	GNS1/SUR4 family (PF01151) 52->292	post-Golgi vesicle-mediated transport		similar to elongation of fatty acids protein 3	OTHER	Non-effector		1.05497	2.07767	7.61486e-09	1.18011	2.26594	2.89641e-09	1.45029	2.73264	1.18663e-15	2.12336	4.35707	1.04693e-32	2.85833	1.0364		ZTRI_8.622	0.0295667	1.02071	0.944013	-0.308341	1.23828	0.00531433	-1.35235	2.55327	2.27629e-52	-2.02908	4.08145	1.75501e-26		No		ZtritIPO323_04t12984
	ZTRI_4.607	Miscellaneous						G1 S-specific cyclin Pcl5 like	Cyclin (PF08613) 227->276	regulation of cyclin-dependent protein serine/threonine kinase activity	regulation of cyclin-dependent protein serine/threonine kinase activity	hypothetical protein	OTHER	Non-effector		0.623661	1.54078	0.0042099	1.60516	3.0423	1.6451e-12	1.59452	3.01995	3.09103e-14	3.19896	9.18294	5.40365e-55	4.19649	3.39774		ZTRI_4.607	-0.576366	1.49109	9.60378e-05	-1.64012	3.11691	7.94124e-69	-1.41084	2.65892	7.69445e-83	-2.94965	7.72561	2.04457e-17		Yes		ZtritIPO323_04t09109	-3.68514	9.19567e-25
	ZTRI_11.24	Miscellaneous						conidiation-specific family	Stress-induced bacterial acidophilic repeat motif (PF10685) 9->30			hypothetical protein	OTHER	Non-effector		1.25562	2.3877	2.8669e-07	1.95462	3.87614	3.77677e-15	5.13268	35.0826	3.05438e-94	2.86532	7.28699	7.46979e-35	12.1584	15.4198		ZTRI_11.24	-2.79141	6.92306	3.06612e-20	-5.25371	38.1526	0	-5.57686	47.7312	2.87126e-84	-5.79797	55.6368	1.24277e-74		Yes		ZtritIPO323_04t02991	-2.70832	2.25587e-07
	ZTRI_1.1249	Miscellaneous						Plasma membrane proteolipid 3	Proteolipid membrane potential modulator (PF01679) 7->54			similar to plasma membrane proteolipid 3	OTHER	Non-effector		2.55699	5.88478	3.71869e-24	2.54465	5.83466	1.433e-20	2.82239	7.07333	5.17386e-29	2.551	5.86041	4.04939e-24	6.16329	0.607036		ZTRI_1.1249	-2.28952	4.88892	6.0347e-15	-2.49145	5.62343	2.32547e-186	-2.90271	7.4783	1.4971e-207	-2.69002	6.45321	2.07188e-106		Yes		ZtritIPO323_04t01372	-2.63884	4.16783e-09
	ZTRI_3.685	Miscellaneous						cyclin (Clg1)	Cyclin (PF08613) 103->284	positive regulation of macroautophagy	regulation of cyclin-dependent protein serine/threonine kinase activity	similar to cyclin-like protein (Clg1)	OTHER	Non-effector		1.83521	3.56823	9.13066e-19	1.51085	2.84978	3.1863e-11	1.02993	2.04192	1.44907e-06	1.44468	2.72202	4.20459e-12	2.79549	0.625387		ZTRI_3.685	-1.57106	2.97122	6.2042e-05	-1.47775	2.78514	1.34676e-52	-1.40251	2.64361	1.55859e-40	-1.66006	3.16029	7.64421e-08		Yes		ZtritIPO323_04t07916	-2.15236	1.0479e-13
	ZTRI_6.447	Miscellaneous						aureobasidin resistance aur1	PAP2 superfamily (PF14378) 171->348	inositolphosphoceramide metabolic process		similar to aureobasidin resistance protein aur1	OTHER	Non-effector		0.978866	1.97092	0.000247297	1.08458	2.12076	0.000215247	1.84507	3.59271	1.78447e-12	2.40367	5.29148	1.00021e-20	3.24397	1.54878		ZTRI_6.447	-1.32439	2.50428	0.00594056	-1.2222	2.33302	2.64657e-19	-2.58688	6.00798	8.09585e-74	-2.82054	7.06428	6.06538e-51		Yes		ZtritIPO323_04t10969	-2.1084	5.06967e-08
	ZTRI_1.1228	Miscellaneous						plasma membrane fusion prm1		plasma membrane fusion involved in cytogamy		similar to plasma membrane fusion protein prm1	OTHER	Non-effector		2.45095	5.46775	1.15927e-43	2.07142	4.20299	1.51036e-27	1.68764	3.22128	5.93466e-21	1.381	2.60449	7.30929e-15	3.87413	1.2498		ZTRI_1.1228	-2.57007	5.93837	8.34066e-08	-2.48279	5.58977	6.43399e-70	-1.77086	3.41257	1.95546e-57	-1.60757	3.04738	1.30364e-09		Yes		ZtritIPO323_04t01348	2.32903	1.4242e-08
	ZTRI_1.1010	Miscellaneous						integral membrane	SUR7/PalI family (PF06687) 5->272			similar to sur7 protein	OTHER	Non-effector		1.74891	3.36106	0.00197635	3.90887	15.0206	6.26541e-10	4.82697	28.3833	4.77777e-17	4.04804	16.5418	4.93451e-11	15.8267	10.2343		ZTRI_1.1010	-3.18855	9.11693	1.22328e-05	-4.55347	23.4818	1.96841e-13	-4.3762	20.7667	1.38938e-28	-4.85647	28.9697	1.84494e-13		Yes		ZtritIPO323_04t01120
	ZTRI_2.352	Miscellaneous						Rap ran-GTPase-activating	Domain of unknown function (DUF3384) (PF11864) 80->337, Tuberin (PF03542) 497->706, Rap/ran-GAP (PF02145) 959->1159	positive regulation of GTPase activity	regulation of small GTPase mediated signal transduction	similar to Rap/ran-GTPase-activating protein	OTHER	Non-effector		2.33858	5.05805	1.16248e-17	1.03117	2.04369	0.000959757	0.85469	1.80837	0.0032848	1.73186	3.32155	3.05107e-10	3.05791	1.48997		ZTRI_2.352	-2.39357	5.25457	5.91981e-15	-1.16531	2.24281	5.61916e-36	-0.910023	1.87908	6.92986e-26	-1.72682	3.30998	6.35997e-05		Yes		ZtritIPO323_04t05865
	ZTRI_3.842	Miscellaneous						meiosis specific Hop1	HORMA domain (PF02301) 25->237			hypothetical protein	OTHER	Non-effector		0.823469	1.76966	0.00162856	1.59918	3.02972	3.05731e-08	1.29035	2.44587	8.50033e-06	1.18386	2.27184	1.20946e-05	2.37927	0.519836		ZTRI_3.842	-2.53725	5.80483	2.04008e-08	-2.22396	4.67173	1.43937e-07	-2.39742	5.2686	2.36043e-12	-2.09629	4.27607	2.39332e-13		Yes		ZtritIPO323_04t08095
	ZTRI_4.352	Miscellaneous						Bud-site selection	BUD22 (PF09073) 33->425	ATP hydrolysis coupled proton transport		similar to cellular morphogenesis protein Bud22	OTHER	Non-effector		1.06239	2.08839	3.69378e-06	0.74316	1.67384	0.00426211	0.783913	1.72179	0.000976313	1.17835	2.26318	2.01048e-07	1.9368	0.285704		ZTRI_4.352	-0.746507	1.67773	0.00427694	-0.708832	1.63448	3.07306e-07	-1.11592	2.16733	1.87048e-20	-1.2917	2.44817	0.000236412		Yes		ZtritIPO323_04t08827
	ZTRI_1.154	Miscellaneous						bax inhibitor family	Inhibitor of apoptosis-promoting Bax1 (PF01027) 125->340	ATP hydrolysis coupled proton transport		similar to bax inhibitor family protein	OTHER	Non-effector		1.71836	3.29061	6.80057e-11	1.85912	3.62787	8.07062e-11	1.66486	3.17084	4.06756e-10	2.4707	5.54312	2.81098e-21	3.90811	1.10705		ZTRI_1.154	-1.02163	2.03022	0.00572901	-1.93754	3.83052	2.2975e-72	-1.4569	2.74518	2.54667e-62	-2.26027	4.79081	1.20278e-23		Yes		ZtritIPO323_04t00193
	ZTRI_13.54	Miscellaneous						hypothetical protein MYCGRDRAFT_106447	Transposase (PF01498) 158->212, DDE superfamily endonuclease (PF13358) 371->426	DNA integration	DNA integration	hypothetical protein	OTHER	Non-effector		2.35114	5.10227	1e-09	2.77341	6.83722	2.8e-11	4.15902	17.8645	7.2e-28	2.49136	5.62309	9.04e-11	8.85676	6.04897		ZTRI_13.54	-4.90714	30.0051	8.32e-74	-3.53773	11.6135		-5.32257	40.0179	0	-2.55447	5.87452	1.08e-10		NA		ZtritIPO323_04t04165
	ZTRI_2.686	Miscellaneous						arginine N-methyltransferase	Methyltransferase domain (PF13649) 62->159	positive regulation of transcription elongation from RNA polymerase II promoter	protein methylation	similar to protein arginine N-methyltransferase	OTHER	Non-effector		1.97784	3.93904	1.30764e-17	1.07077	2.10056	3.92067e-05	1.31698	2.49144	2.59709e-08	2.49068	5.62042	1.89425e-27	3.53787	1.59779		ZTRI_2.686	-0.849206	1.80151	0.00019249	-1.11142	2.16058	1.66026e-13	-1.36404	2.57405	2.36077e-56	-2.56771	5.92867	8.04505e-12		Yes		ZtritIPO323_04t06238
	ZTRI_4.270	Miscellaneous						RTA1 domain	RTA1 like protein (PF04479) 82->303	response to stress	response to stress	similar to RTA1 domain protein	OTHER	Non-effector		2.59934	6.06011	3.58687e-13	2.17374	4.5119	3.05046e-08	1.61714	3.06766	1.10082e-05	1.63458	3.10498	6.8224e-06	4.18616	1.41866		ZTRI_4.270	-2.71585	6.56981	3.95846e-07	-2.49597	5.64108	1.20294e-63	-1.6854	3.21629	1.82247e-49	-1.94263	3.84407	1.48914e-47		Yes		ZtritIPO323_04t08730
	ZTRI_8.254	Miscellaneous						pak-box p21-rho-binding		ATP hydrolysis coupled proton transport		hypothetical protein	OTHER	Non-effector		1.55085	2.9299	4.95205e-11	1.51033	2.84876	5.06733e-09	3.33696	10.1048	1.82319e-46	2.56499	5.91749	3.04127e-28	5.45023	3.41578		ZTRI_8.254	-3.75154	13.4687	9.73635e-37	-3.10647	8.6127	1.10301e-46	-4.86895	29.2214	0	-3.46976	11.079	1.53275e-102		Yes		ZtritIPO323_04t12570
	ZTRI_4.168	Miscellaneous						Cytochrome b5	Cytochrome b5-like Heme/Steroid binding domain (PF00173) 41->111, Oxidoreductase FAD-binding domain (PF00970) 249->346, Oxidoreductase NAD-binding domain (PF00175) 356->464	oxidation-reduction process	oxidation-reduction process	similar to cytochrome-b5 reductase	OTHER	Non-effector		2.83865	7.15348	1.28378e-06	3.47536	11.1221	3.61181e-08	2.05504	4.15556	0.0006686	2.7518	6.73558	2.55412e-06	7.29169	2.87726		ZTRI_4.168	-2.94377	7.69418		-4.13778	17.6034	0	-2.38238	5.21395	1.9842e-64	-3.13362	8.77635	2.79898e-20		NA		ZtritIPO323_04t08622
	ZTRI_9.90	Miscellaneous						sexual development	Ferritin-like domain (PF13668) 191->316			hypothetical protein	OTHER	Non-effector		4.84106	28.6618	1.21433e-20	7.35289	163.471	4.26286e-41	2.36325	5.1453	5.9338e-06	5.2211	37.3	2.52262e-24	58.6444	71.1927		ZTRI_9.90	-5.70543	52.1803		-6.48837	89.7832	1.06412e-293	-0.568058	1.48253	0.188133	-3.65737	12.6177	9.71636e-26		NA		ZtritIPO323_04t13246
	ZTRI_3.51	Miscellaneous						copper resistance crd2				hypothetical protein	OTHER	Effector		2.44044	5.42807	5.26577e-26	1.43926	2.71182	2.27456e-08	1.74353	3.34853	1.21724e-13	3.23745	9.43128	7.56845e-45	5.22992	3.03156		ZTRI_3.51	-0.676782	1.59857	0.218893	-1.12521	2.18133	3.08184e-08	-1.19312	2.28647	0.00385264	-2.26033	4.79102	3.69629e-11		No		ZtritIPO323_04t07182	-3.6118	6.43747e-18
	ZTRI_1.923	Miscellaneous						nicotinamide N-methyltransferase Nnt1 like	Lysine methyltransferase (PF10294) 75->216	chromatin silencing at rDNA		similar to nicotinamide N-methyltransferase Nnt1	OTHER	Non-effector		1.66947	3.18097	8.97978e-14	0.857211	1.81153	0.000898931	0.828059	1.7753	0.0004346	1.60019	3.03184	6.48203e-12	2.44991	0.760642		ZTRI_1.923	-0.425986	1.34349	0.17784	-0.273165	1.20846	0.146288	-0.5392	1.45317	1.00377e-05	-1.09688	2.13891	0.00203825		No		ZtritIPO323_04t01027
	ZTRI_11.423	Miscellaneous						CRAL TRIO domain-containing	CRAL/TRIO, N-terminal domain (PF03765) 205->255, CRAL/TRIO domain (PF00650) 302->448	nucleocytoplasmic transport		similar to cral trio domain protein	OTHER	Non-effector		0.741083	1.67143	1.36776e-05	0.731005	1.6598	0.000100931	1.23232	2.34945	2.05943e-13	1.06639	2.09418	1.87534e-10	1.94371	0.337645		ZTRI_11.423	-0.0755038	1.05373	0.854625	-0.634398	1.55229	2.24049e-10	-1.17859	2.26356	3.67495e-46	-0.844175	1.79524	1.17705e-12		No		ZtritIPO323_04t03453
	ZTRI_7.25	Miscellaneous						Essential Yae1		nucleocytoplasmic transport		hypothetical protein	OTHER	Effector		1.00076	2.00106	1.80089e-06	0.781629	1.71907	0.000856283	0.697303	1.62147	0.00128086	0.841565	1.79199	6.95671e-05	1.7834	0.161047		ZTRI_7.25	-0.264577	1.20128	0.437639	-0.478821	1.3936	7.28268e-06	-0.383236	1.30426	0.000149702	-0.38433	1.30525	0.210221		No		ZtritIPO323_04t11315
	ZTRI_6.72	Miscellaneous_Oxidative Stress						DSBA-like thioredoxin domain containing	DSBA-like thioredoxin domain (PF01323) 6->205	nucleotide-excision repair		hypothetical protein	OTHER	Non-effector		2.69922	6.49452	3.09e-37	2.53014	5.77629	1.9e-27	1.92689	3.80234	4.05e-19	4.54893	23.4079	8.15e-104	9.87027	9.0966		ZTRI_6.72	-1.1034	2.14861	0.00361851	-2.31108	4.96256	4.5e-42	-1.87901	3.67824	2.88e-65	-4.08992	17.029	1.44e-88		Yes		ZtritIPO323_04t10534	2.47346	7.34355e-15
	ZTRI_1.1603	Miscellaneous_Oxidative stress						heme peroxidase	Animal haem peroxidase (PF03098) 326->406, Animal haem peroxidase (PF03098) 411->802, Cytochrome P450 (PF00067) 1166->1251	oxylipin biosynthetic process	response to oxidative stress	hypothetical protein	OTHER	Non-effector		1.89406	3.71679	9.19905e-14	2.9985	7.99168	1.85941e-28	2.93602	7.65295	1.71547e-31	2.16758	4.4927	7.40352e-18	5.96353	2.17399		ZTRI_1.1603	-1.51713	2.86221	2.19223e-07	-2.44751	5.45475	4.62306e-58	-2.77007	6.82141	3.28694e-131	-1.64044	3.1176	6.2543e-05		Yes		ZtritIPO323_04t01767
	ZTRI_8.589	Miscellaneous_Oxidative stress						Heme peroxidase	FUN14 family (PF04930) 128->204			hypothetical protein	OTHER	Unlikely effector		0.975079	1.96575	0.00018661	1.88185	3.68548	1.75836e-11	1.09568	2.13714	2.79771e-05	1.94995	3.86362	2.33009e-14	2.913	0.999942		ZTRI_8.589	-1.10046	2.14423	0.00807679	-2.08267	4.23591	3.35445e-46	-0.900993	1.86735	4.38723e-18	-1.75255	3.36953	1.93946e-09		Yes		ZtritIPO323_04t12945
	ZTRI_4.274	Miscellaneous_Oxidative Stress						Manganese superoxide dismutase	Iron/manganese superoxide dismutases, alpha-hairpin domain (PF00081) 53->139, Iron/manganese superoxide dismutases, C-terminal domain (PF02777) 146->250	superoxide metabolic process	superoxide metabolic process	hypothetical protein	OTHER	Unlikely effector		2.80788	7.00255	2.05012e-47	3.07924	8.4517	6.36674e-42	3.13709	8.7975	1.3956e-55	2.45776	5.49363	2.30325e-28	7.43634	1.51063		ZTRI_4.274	-4.13334	17.5493	4.77073e-59	-3.75756	13.525	2.87696e-58	-4.33768	20.2195	6.01912e-99	-3.09294	8.53236	3.36121e-36		Yes		ZtritIPO323_04t08735
	ZTRI_1.2111	Miscellaneous_Oxidative stress						monothiol glutaredoxin like	Thioredoxin (PF00085) 14->116, Glutaredoxin (PF00462) 179->243	cellular iron ion homeostasis	cell redox homeostasis	similar to monothiol glutaredoxin	OTHER	Non-effector		1.12123	2.17532	1.96014e-13	0.929353	1.90442	3.1669e-08	0.812792	1.75661	1.79759e-07	1.74857	3.36025	2.79048e-31	2.29915	0.728337		ZTRI_1.2111	-0.413096	1.33154	0.16313	-0.856658	1.81084	2.44806e-17	-0.924266	1.89772	7.11884e-33	-1.86322	3.63819	8.94207e-49		No		ZtritIPO323_04t02330
	ZTRI_3.897	Miscellaneous_Oxidative stress						peroxisomal catalase	Catalase (PF00199) 55->437, Catalase-related immune-responsive (PF06628) 470->530	hydrogen peroxide catabolic process	response to oxidative stress	similar to catalase	OTHER	Non-effector		1.03584	2.0503	5.45e-06	0.875178	1.83423	0.000613475	1.38316	2.6084	1.17e-09	2.7184	6.58143	6.49e-35	3.26859	2.23251		ZTRI_3.897	-0.362725	1.28585	0.276268	-0.312845	1.24215	0.000787522	-1.5355	2.89889	4.64e-89	-2.04904	4.13831	1.02e-38		No		ZtritIPO323_04t08157
	ZTRI_13.368	Miscellaneous_Signalling	Homologue of opsin AnNopA, (Aspergillus nidulans; P=4e-20)					family A G -coupled receptor	Bacteriorhodopsin-like protein (PF01036) 94->318	ion transmembrane transport	ion transport	hypothetical protein	OTHER	Non-effector		2.54531	5.83732	2.41114e-12	1.16084	2.23587	0.00524217	2.24232	4.73157	9.94154e-10	3.79538	13.8843	2.79523e-26	6.67226	5.03846		ZTRI_13.368	-3.15959	8.93573	6.55002e-19	-1.55844	2.94536	2.36231e-41	-2.78666	6.90031	8.40027e-118	-4.67176	25.4882	2.54904e-161		Yes		ZtritIPO323_04t04526	4.40831	3.16722e-42
	ZTRI_2.1111	Miscellaneous_Signalling	Putative light-sensing, G-protein signalling					blue light receptor	Regulator of G protein signaling domain (PF00615) 245->359, PAS domain (PF13426) 380->478			hypothetical protein	OTHER	Non-effector		1.57383	2.97693	3.25965e-07	1.22941	2.3447	0.00106331	3.18865	9.1176	3.98073e-19	1.31186	2.48261	0.000237972	4.23046	3.26938		ZTRI_2.1111	-3.33425	10.0857	7.92392e-16	-1.28224	2.43217	7.54078e-05	-2.33852	5.05782	8.01512e-20	-1.18465	2.27308	0.000683255		Yes		ZtritIPO323_04t06698
	ZTRI_12.96	Miscellaneous_Signalling						regulator of G signaling	Regulator of G protein signaling domain (PF00615) 39->162			hypothetical protein	OTHER	Non-effector		0.768717	1.70375	3.15616e-08	1.02996	2.04197	4.25707e-12	0.913182	1.88319	3.42772e-11	2.28301	4.86692	2.78615e-65	2.62396	1.50167		ZTRI_12.96	-0.990049	1.98625	2.73626e-06	-0.829662	1.77727	6.5942e-13	-0.925272	1.89904	1.33855e-29	-2.28049	4.85843	9.11549e-41		Yes		ZtritIPO323_04t03691
	ZTRI_1.956	Mitochondrial						eukaryotic translation initiation factor 3 subunit CLU1 TIF31	Mitochondrial function, CLU-N-term (PF15044) 82->154, Clustered mitochondria (PF13236) 363->585, Translation initiation factor eIF3 subunit 135 (PF12807) 735->898, Tetratricopeptide repeat (PF13374) 1019->1057, Tetratricopeptide repeat (PF13374) 1064->1102, Tetratricopeptide repeat (PF13424) 1104->1177	intracellular distribution of mitochondria		similar to eukaryotic translation initiation factor 3 subunit CLU1/TIF31	OTHER	Non-effector		1.8244	3.54161	5.30144e-20	1.49539	2.8194	7.6169e-12	0.91764	1.88902	8.70318e-06	1.36318	2.57252	1.04255e-11	2.70564	0.682243		ZTRI_1.956	-1.7344	3.32741	3.30485e-10	-1.22517	2.33783	1.42638e-37	-0.753279	1.68562	4.99808e-33	-1.23184	2.34866	0.000286454		Yes		ZtritIPO323_04t01062	2.65443	9.4844e-14
	ZTRI_2.1234	Mitochondrial						mitochondrial hypoxia responsive domain containing	Hypoxia induced protein conserved region (PF04588) 125->163	nucleocytoplasmic transport		similar to mitochondrial hypoxia responsive domain containing protein	OTHER	Non-effector		2.31218	4.96633	7.34508e-15	1.58095	2.99167	1.68111e-06	2.62151	6.15394	1.8087e-18	1.9115	3.762	1.67432e-10	4.46849	1.38669		ZTRI_2.1234	-2.07559	4.21516	3.36147e-08	-1.71503	3.28303	1.17619e-43	-2.75552	6.75298	2.52881e-170	-1.60293	3.03759	1.13266e-08		Yes		ZtritIPO323_04t06840	2.91196	4.4478e-24
	ZTRI_1.1056	Mitochondrial						cytochrome c oxidase copper chaperone	Cytochrome C oxidase copper chaperone (COX17) (PF05051) 32->79	copper ion transport	copper ion transport	similar to cytochrome c oxidase copper chaperone protein	OTHER	Effector		1.35698	2.56149	1.38761e-14	1.55873	2.94595	3.89684e-16	1.61255	3.05792	7.26883e-20	1.56727	2.96343	5.24301e-19	2.8822	0.21939		ZTRI_1.1056	-1.13576	2.19735	0.00121889	-1.52532	2.87851	4.9579e-30	-1.31853	2.49413	1.70128e-24	-1.34243	2.53578	7.25295e-24		Yes		ZtritIPO323_04t01167
	ZTRI_5.242	Mitochondrial						fumarate hydratase	Lyase (PF00206) 10->341, Fumarase C C-terminus (PF10415) 407->459	fumarate metabolic process	fumarate metabolic process	similar to fumarate hydratase	OTHER	Non-effector		1.25572	2.38787	3.89261e-20	0.748852	1.68045	9.22752e-07	1.18732	2.27729	1.21488e-17	1.4343	2.70251	1.69185e-25	2.26203	0.427522		ZTRI_5.242	-0.75066	1.68256	0.000758421	-0.64521	1.56397	2.36064e-09	-0.802236	1.7438	3.20036e-11	-1.05081	2.07169	2.38362e-07		Yes		ZtritIPO323_04t09736
	ZTRI_1.1388	Mitochondrial						succinate dehydrogenase flavo subunit	FAD binding domain (PF00890) 58->453, Fumarate reductase flavoprotein C-term (PF02910) 508->643	electron transport chain	tricarboxylic acid cycle	similar to succinate dehydrogenase flavoprotein subunit	OTHER	Non-effector		0.832012	1.78017	1.51818e-11	0.986709	1.98166	1.4173e-13	0.670379	1.59149	8.70454e-08	1.35975	2.5664	3.29398e-29	1.97993	0.422195		ZTRI_1.1388	-0.487072	1.4016	0.00576937	-0.888128	1.85077	8.18681e-22	-0.374586	1.29647	1.4367e-05	-1.24459	2.36951	5.26247e-16		Yes		ZtritIPO323_04t01525
	ZTRI_1.1630	Mitochondrial						tim complex component tim54	Inner membrane protein import complex subunit Tim54 (PF11711) 43->447			similar to mitochondrial import inner membrane translocase subunit tim54	OTHER	Non-effector		1.9143	3.7693	1.78558e-25	1.78654	3.44986	3.18908e-19	0.927298	1.90171	1.0105e-06	1.45191	2.73571	3.73235e-15	2.96415	0.829689		ZTRI_1.1630	-1.51001	2.84813	6.3309e-11	-1.41566	2.66781	8.5591e-48	-0.710428	1.63629	3.42838e-17	-1.16549	2.2431	1.83409e-05		Yes		ZtritIPO323_04t01796
	ZTRI_10.340	Mitochondrial						translocase of outer mitochondrial membrane subunit TOM41	Eukaryotic porin (PF01459) 57->349	protein import into mitochondrial matrix	transmembrane transport	similar to mitochondrial import receptor subunit TOM40	OTHER	Non-effector		1.08241	2.11757	5.32144e-11	0.620333	1.53723	0.000907793	0.739776	1.66992	1.24068e-05	0.872062	1.83028	1.51576e-07	1.78875	0.24982		ZTRI_10.340	-0.769924	1.70518	0.00877627	-0.472465	1.38748	7.3679e-05	-0.597842	1.51345	8.24005e-16	-0.717538	1.64437	0.00689345		Yes		ZtritIPO323_04t02724
	ZTRI_2.1145	Mitochondrial						matrix processing peptidase of	Insulinase (Peptidase family M16) (PF00675) 58->205, Peptidase M16 inactive domain (PF05193) 212->472	protein processing involved in protein targeting to mitochondrion		similar to mitochondrial-processing peptidase subunit alpha	OTHER	Non-effector		1.00474	2.00659	1.8476e-09	1.2367	2.35659	5.2514e-11	0.635692	1.55368	0.00532267	1.64869	3.13549	4.88676e-23	2.26309	0.668052		ZTRI_2.1145	-0.765368	1.6998	0.00275185	-1.01738	2.02424	1.36601e-16	-0.884054	1.84555	0.000818723	-1.58136	2.99252	1.18209e-11		Yes		ZtritIPO323_04t06737
	ZTRI_2.334	Mitochondrial						citrate synthase	Citrate synthase, C-terminal domain (PF00285) 80->459	citrate metabolic process	citrate metabolic process	similar to citrate synthase	OTHER	Non-effector		1.23791	2.35857	4.11133e-10	1.22918	2.34433	1.39855e-08	0.911446	1.88093	6.76031e-06	1.42717	2.68919	3.90284e-13	2.31826	0.332239		ZTRI_2.334	-0.933764	1.91025	1.07634e-08	-1.26021	2.3953	1.94959e-14	-0.952137	1.93474	5.23924e-17	-1.41002	2.65741	2.80103e-08		Yes		ZtritIPO323_04t05843
	ZTRI_3.1077	Mitochondrial						mitochondrial import inner membrane translocase subunit TIM23	Tim17/Tim22/Tim23/Pmp24 family (PF02466) 101->212	protein transmembrane transport		similar to mitochondrial import inner membrane translocase subunit tim23	OTHER	Non-effector		1.12641	2.18315	8.09748e-12	1.19866	2.29527	2.72873e-11	0.84042	1.79057	5.64073e-07	1.15859	2.23239	1.77586e-12	2.12535	0.227851		ZTRI_3.1077	-0.678918	1.60094	0.00750553	-1.08301	2.11845	6.38217e-09	-0.681513	1.60382	2.81493e-24	-1.13504	2.19625	1.65761e-18		Yes		ZtritIPO323_04t08357
	ZTRI_3.207	Mitochondrial						h+-transporting two-sector atpase lipid-binding precursor	ATP synthase subunit C (PF00137) 91->152	ATP hydrolysis coupled proton transport	ATP hydrolysis coupled proton transport	similar to ATP synthase protein 9 precursor	OTHER	Non-effector		1.56836	2.96567	1.28748e-16	1.44569	2.72393	2.6974e-12	0.981655	1.97473	4.31056e-07	1.73114	3.3199	4.24486e-20	2.74606	0.56949		ZTRI_3.207	-0.824146	1.77049	0.00292032	-0.884175	1.84571	1.30488e-07	-0.262855	1.19985	0.130909	-0.934387	1.91108	0.00114515		No		ZtritIPO323_04t07364
	ZTRI_4.344	Mitochondrial						mitochondrial import inner membrane translocase subunit tim-17	Tim17/Tim22/Tim23/Pmp24 family (PF02466) 21->126	protein import into mitochondrial matrix		similar to mitochondrial import inner membrane translocase subunit tim-17	OTHER	Effector		1.14829	2.21651	3.37849e-18	1.26268	2.39941	5.80597e-19	0.655732	1.57542	1.55966e-06	1.37534	2.59429	4.69932e-26	2.19641	0.4418		ZTRI_4.344	-0.801742	1.74321	9.7992e-05	-1.13542	2.19682	2.20559e-21	-0.463777	1.37915	1.05046e-07	-0.964832	1.95184	6.54113e-09		Yes		ZtritIPO323_04t08818
	ZTRI_4.397	Mitochondrial						mitochondrial inner membrane magnesium transporter mrs2 like	CorA-like Mg2+ transporter protein (PF01544) 223->433	metal ion transport	metal ion transport	similar to mitochondrial inner membrane magnesium transporter mrs2	OTHER	Non-effector		1.12397	2.17946	2.6602e-10	1.28136	2.43068	2.56075e-11	1.20556	2.30627	1.88276e-11	0.738391	1.66831	5.1166e-05	2.14618	0.334681		ZTRI_4.397	-1.22742	2.34148	1.14282e-06	-1.39047	2.62164	1.6642e-34	-1.17621	2.25982	3.09746e-35	-0.958648	1.94349	6.12265e-11		Yes		ZtritIPO323_04t08873
	ZTRI_5.501	Mitochondrial						mitochondrial chaperone like	DnaJ domain (PF00226) 94->155, DnaJ C terminal domain (PF01556) 239->465, DnaJ central domain (PF00684) 266->329	misfolded or incompletely synthesized protein catabolic process	protein folding	similar to mitochondrial DnaJ chaperone	OTHER	Non-effector		1.57423	2.97778	7.66152e-25	1.52411	2.87608	3.93382e-20	0.706183	1.63148	8.662e-06	1.8057	3.49599	8.26217e-33	2.74533	0.790629		ZTRI_5.501	-1.25303	2.38342	2.57392e-09	-1.32216	2.5004	1.12414e-45	-0.720908	1.64822	3.25164e-17	-1.70361	3.25715	6.84398e-13		Yes		ZtritIPO323_04t10028
	ZTRI_5.93	Mitochondrial						elongation factor mitochondrial	Elongation factor Tu GTP binding domain (PF00009) 26->313, Elongation factor Tu domain 2 (PF03144) 355->421, Elongation Factor G, domain II (PF14492) 434->508, Elongation factor G, domain IV (PF03764) 509->628, Elongation factor G C-terminus (PF00679) 631->716	mitochondrial translational elongation	translational elongation	similar to elongation factor G	OTHER	Non-effector		1.58589	3.00192	7.81353e-16	1.61337	3.05966	6.90583e-12	0.822343	1.76828	6.01856e-05	1.44105	2.71518	5.66121e-12	2.63626	0.597941		ZTRI_5.93	-1.09973	2.14314	0.000459674	-0.947076	1.92796	1.7339e-08	-0.656053	1.57577	3.38284e-14	-1.1672	2.24576	0.00131384		Yes		ZtritIPO323_04t09563
	ZTRI_8.64	Mitochondrial						Pet127-domain-containing	Mitochondrial protein Pet127 (PF08634) 615->889	mitochondrial RNA 5'-end processing	mitochondrial RNA metabolic process	hypothetical protein	OTHER	Non-effector		1.17909	2.26434	1.64621e-10	0.838204	1.78782	5.4244e-05	1.23793	2.35861	2.48138e-11	1.39836	2.63601	2.05428e-14	2.2617	0.353113		ZTRI_8.64	-1.0509	2.07183	5.26513e-05	-0.702862	1.62773	4.48876e-08	-1.27481	2.41968	1.55538e-44	-1.37873	2.6004	1.44176e-06		Yes		ZtritIPO323_04t12355
	ZTRI_1.1194	Mitochondrial						nucleotide exchange	GrpE (PF01025) 70->240	protein import into mitochondrial matrix	protein folding	similar to mitochondrial co-chaperone GrpE/grpE	OTHER	Non-effector		1.84223	3.58564	4.98085e-33	1.47172	2.77353	2.11399e-18	1.293	2.45037	1.30425e-16	2.46825	5.53373	9.4375e-59	3.58582	1.38364		ZTRI_1.1194	-0.707634	1.63312	0.00443412	-1.11269	2.16248	1.0224e-27	-1.22562	2.33856	4.59123e-42	-2.25365	4.76889	6.2179e-35		Yes		ZtritIPO323_04t01312
	ZTRI_13.48	Mitochondrial						mitochondrial carrier	Mitochondrial carrier protein (PF00153) 41->154, Mitochondrial carrier protein (PF00153) 162->255, Mitochondrial carrier protein (PF00153) 277->363	transmembrane transport		similar to mitochondrial carrier protein rim2	OTHER	Non-effector		1.70651	3.2637	5.15276e-29	1.72778	3.31218	1.55356e-25	1.1882	2.27869	1.96153e-14	1.64328	3.12375	3.77479e-26	2.99458	0.483902		ZTRI_13.48	-1.69537	3.23859	9.38863e-11	-1.40889	2.65533	8.77174e-32	-1.38562	2.61284	1.63712e-38	-1.67454	3.19218	1.54593e-20		Yes		ZtritIPO323_04t04155
	ZTRI_3.472	Mitochondrial						mitochondrial phosphate carrier	Mitochondrial carrier protein (PF00153) 16->94, Mitochondrial carrier protein (PF00153) 111->193, Mitochondrial carrier protein (PF00153) 210->292	transmembrane transport		similar to mitochondrial phosphate carrier protein	OTHER	Non-effector		1.7526	3.36966	2.42894e-16	3.04101	8.23064	1.51266e-40	2.45551	5.48508	1.22126e-30	2.16655	4.48947	3.44109e-23	5.39371	2.07934		ZTRI_3.472	-2.46139	5.50746	8.12287e-13	-3.11824	8.68327	6.51844e-152	-2.17893	4.52818	1.14161e-38	-2.47872	5.57403	6.80862e-27		Yes		ZtritIPO323_04t07667
	ZTRI_3.817	Mitochondrial						mitochondrial carrier	Mitochondrial carrier protein (PF00153) 23->106, Mitochondrial carrier protein (PF00153) 118->202, Mitochondrial carrier protein (PF00153) 219->298	nucleocytoplasmic transport		similar to mitochondrial phosphate carrier protein 2	OTHER	Non-effector		1.97351	3.92722	2.52497e-07	2.01289	4.03591	1.5579e-06	2.89061	7.41585	2.74122e-14	2.83411	7.13102	5.68149e-14	5.6275	1.90463		ZTRI_3.817	-1.93865	3.83347	4.00667e-05	-2.3345	5.04377	1.0246e-130	-2.86211	7.27079	1.0993e-213	-2.79293	6.93036	2.57675e-41		Yes		ZtritIPO323_04t08067
	ZTRI_4.646	Mitochondrial						Malate L-lactate dehydrogenase	Malate/L-lactate dehydrogenase (PF02615) 15->342	oxidation-reduction process	oxidation-reduction process	similar to malate/L-lactate dehydrogenase	OTHER	Unlikely effector		2.35436	5.11369	7.3514e-22	1.21324	2.31857	7.3933e-06	1.79324	3.46594	2.97328e-13	2.84668	7.19343	4.75453e-33	4.52291	2.11794		ZTRI_4.646	-2.31489	4.97567	1.73982e-09	-2.75895	6.76904	5.57488e-76	-1.28823	2.44228	4.30855e-13	-3.24864	9.50471	1.49913e-61		Yes		ZtritIPO323_04t09151
	ZTRI_5.122	Mitochondrial						cytochrome c	Cytochrome c (PF00034) 12->108	mitochondrial electron transport, cytochrome c to oxygen		similar to cytochrome c	OTHER	Effector		2.98451	7.91457	1.38847e-98	2.45999	5.50213	1.86471e-57	1.73206	3.32203	2.72613e-33	2.82559	7.08904	1.67459e-87	5.95694	2.02185		ZTRI_5.122	-1.34246	2.53583	5.4621e-08	-2.08391	4.23954	7.0146e-42	-1.25174	2.38129	8.70071e-30	-2.2966	4.91299	3.08159e-44		Yes		ZtritIPO323_04t09595
	ZTRI_9.18	Mitochondrial						P-loop containing nucleoside triphosphate hydrolase	Helicase conserved C-terminal domain (PF00271) 440->529, Mitochondrial degradasome RNA helicase subunit C terminal (PF12513) 723->769			hypothetical protein	OTHER	Non-effector		1.42489	2.68495	1.69963e-12	1.33341	2.51998	1.32977e-09	0.99765	1.99675	1.42171e-06	1.6929	3.23307	2.43751e-17	2.60868	0.50925		ZTRI_9.18	-1.16551	2.24312	8.26457e-08	-1.35509	2.55813	6.15993e-32	-0.88147	1.84225	9.84414e-17	-1.50493	2.8381	3.00096e-06		Yes		ZtritIPO323_04t13162
	ZTRI_6.198	Mitochondrial						alternative oxidase	Acylphosphatase (PF00708) 6->88, Alternative oxidase (PF01786) 202->419	oxidation-reduction process	oxidation-reduction process	hypothetical protein	OTHER	Non-effector		1.50935	2.84682	4.52e-06	1.75498	3.37523	9.33e-07	2.5305	5.7777	6.36e-15	3.91649	15.1002	9.05e-35	6.77498	5.6948		ZTRI_6.198	-0.74089	1.67121	0.0764233	-3.3737	10.3654	4.8e-280	-2.76029	6.77534	3.94e-104	-3.93733	15.3199	1.11e-161		No		ZtritIPO323_04t10685	-2.44262	7.66117e-05
	ZTRI_9.277	Mitochondrial						10 kDa heat shock mitochondrial	Chaperonin 10 Kd subunit (PF00166) 11->102	chaperone-mediated protein complex assembly	protein folding	similar to heat shock protein	OTHER	Effector		2.04523	4.12738	5.49487e-72	1.67102	3.18439	7.01508e-42	0.917957	1.88944	3.14066e-15	2.05593	4.1581	1.08261e-73	3.33983	1.06733		ZTRI_9.277	-0.530495	1.44442	0.0808493	-1.11159	2.16084	3.62541e-33	-0.470117	1.38522	1.13017e-06	-1.61387	3.06071	6.31985e-71		No		ZtritIPO323_04t13461	2.7036	1.76892e-10
	ZTRI_1.1695	Mitochondrial						ATP synthase subunit alpha	ATP synthase alpha/beta family, beta-barrel domain (PF02874) 67->132, ATP synthase alpha/beta family, nucleotide-binding domain (PF00006) 189->413, ATP synthase alpha/beta chain, C terminal domain (PF00306) 420->545	hydrogen ion transmembrane transport	proton transmembrane transport	similar to mitochondrial ATP synthase alpha subunit	OTHER	Non-effector		0.625767	1.54303	1.28372e-06	0.873509	1.83211	3.77797e-10	0.61891	1.53571	2.18684e-06	1.3933	2.62679	1.56342e-28	1.88441	0.513808		ZTRI_1.1695	0.128863	1.09343	0.641573	-0.529722	1.44365	0.000149719	-0.514649	1.42865	1.06823e-08	-1.1634	2.23984	1.24828e-19		No		ZtritIPO323_04t01865
	ZTRI_1.436	Mitochondrial						mitochondrial precursor s import receptor	Tetratricopeptide repeat (PF13432) 420->471, Tetratricopeptide repeat (PF13431) 501->533, Tetratricopeptide repeat (PF13432) 571->619	protein transmembrane transport	intracellular protein transport	similar to mitochondrial import receptor subunit tom-70	OTHER	Non-effector		1.02398	2.03352	4.47862e-17	1.18089	2.26716	4.26984e-19	0.882269	1.84327	6.80976e-13	1.36944	2.5837	2.15286e-29	2.18192	0.319061		ZTRI_1.436	-0.495712	1.41002	0.0169018	-0.890593	1.85394	5.88926e-25	-0.587118	1.50224	9.66299e-16	-1.15715	2.23017	4.04865e-10		No		ZtritIPO323_04t00507
	ZTRI_1.904	Mitochondrial						ADP,ATP carrier	Mitochondrial carrier protein (PF00153) 15->110, Mitochondrial carrier protein (PF00153) 120->216, Mitochondrial carrier protein (PF00153) 222->310	nucleocytoplasmic transport		similar to ADP	OTHER	Unlikely effector		0.908009	1.87645	2.24046e-14	0.712211	1.63831	5.98848e-08	0.682746	1.60519	1.68195e-08	1.19057	2.28243	5.01647e-24	1.8506	0.312216		ZTRI_1.904	-0.277248	1.21188	0.224305	-0.501977	1.41615	2.76684e-07	-0.379156	1.30058	2.7636e-10	-0.993529	1.99105	6.3151e-11		No		ZtritIPO323_04t01008
	ZTRI_11.439	Mitochondrial						mitochondrial glyco	Mitochondrial glycoprotein (PF02330) 65->307			similar to regulatory protein suaprga1	OTHER	Non-effector		0.714228	1.64061	5.02399e-05	0.922186	1.89498	1.39366e-06	0.743558	1.6743	2.848e-05	1.37899	2.60087	8.65007e-16	1.95269	0.446602		ZTRI_11.439	-0.204624	1.15239	0.479668	-0.606222	1.52227	0.000168881	-0.640052	1.55839	9.97544e-08	-1.20062	2.29839	3.85909e-10		No		ZtritIPO323_04t03471
	ZTRI_11.48	Mitochondrial						mitochondrial aconitate hydratase	Aconitase family (aconitate hydratase) (PF00330) 66->502, Aconitase C-terminal domain (PF00694) 581->710	mitochondrial genome maintenance	tricarboxylic acid cycle	similar to mitochondrial aconitate hydratase	OTHER	Non-effector		0.864714	1.82098	4.12685e-10	0.880262	1.84071	6.01014e-09	0.826431	1.77329	3.15649e-09	2.07995	4.22792	1.65018e-53	2.41572	1.20846		ZTRI_11.48	-0.135109	1.09818	0.547386	-0.558246	1.47248	6.48882e-08	-0.504837	1.41896	4.34806e-09	-1.74013	3.34066	1.24446e-15		No		ZtritIPO323_04t03020
	ZTRI_13.61	Mitochondrial						iron-sulfur cluster biosynthesis isd11	Complex 1 protein (LYR family) (PF05347) 8->64			similar to iron-sulfur cluster biosynthesis protein isd11	OTHER	Non-effector		1.28932	2.44413	1.8083e-20	0.817958	1.76291	1.3419e-07	0.99003	1.98623	6.46195e-12	0.819686	1.76502	1.89869e-08	1.98957	0.320641		ZTRI_13.61	-0.521548	1.43549	0.0847513	-0.67859	1.60057	2.62715e-07	-0.91249	1.88229	5.99367e-19	-0.660854	1.58102	0.00133783		No		ZtritIPO323_04t04174
	ZTRI_2.1164	Mitochondrial						mitochondrial carrier	Mitochondrial carrier protein (PF00153) 39->116, Mitochondrial carrier protein (PF00153) 132->217, Mitochondrial carrier protein (PF00153) 231->315	transmembrane transport		similar to mitochondrial phosphate carrier protein	OTHER	Non-effector		1.0989	2.14191	9.90329e-18	0.740337	1.67057	2.05465e-07	0.73956	1.66967	1.66196e-08	1.49677	2.82211	3.53767e-32	2.07606	0.544825		ZTRI_2.1164	-0.191961	1.14232	0.47703	-0.530963	1.44489	0.000353331	-0.501879	1.41606	1.82856e-06	-1.2533	2.38387	5.20417e-17		No		ZtritIPO323_04t06762
	ZTRI_2.1204	Mitochondrial						ATP synthase subunit mitochondrial	ATP synthase alpha/beta family, beta-barrel domain (PF02874) 48->115, ATP synthase alpha/beta family, nucleotide-binding domain (PF00006) 172->390	ATP hydrolysis coupled proton transport	proton transmembrane transport	similar to ATP synthase subunit beta	OTHER	Non-effector		0.648407	1.56744	9.72318e-13	0.731068	1.65987	1.35586e-13	0.687716	1.61073	5.11413e-14	1.33022	2.5144	2.79542e-50	1.83811	0.452441		ZTRI_2.1204	0.254336	1.19279	0.360716	-0.390552	1.3109	0.000675775	-0.602055	1.51788	7.11958e-20	-1.14401	2.20995	1.32336e-22		No		ZtritIPO323_04t06806
	ZTRI_3.1072	Mitochondrial						mitochondrial distribution and morphology 34		mitochondrial genome maintenance		similar to mitochondrial distribution and morphology protein 34	OTHER	Non-effector		1.04793	2.06756	3.83139e-22	1.1823	2.26938	7.28063e-24	0.931228	1.9069	4.85498e-17	1.1576	2.23086	2.99674e-28	2.11868	0.166093		ZTRI_3.1072	-0.546718	1.46076	0.050724	-0.80527	1.74747	7.48856e-14	-0.780469	1.71769	3.13e-16	-1.00234	2.00324	6.81763e-18		No		ZtritIPO323_04t08352
	ZTRI_7.73	Mitochondrial						isocitrate dehydrogenase [NAD] subunit mitochondrial	Isocitrate/isopropylmalate dehydrogenase (PF00180) 43->370	tricarboxylic acid cycle	tricarboxylic acid cycle	similar to isocitrate dehydrogenase subunit 1	OTHER	Non-effector		0.72782	1.65613	6.22288e-11	0.838632	1.78835	1.81875e-11	0.66045	1.58058	4.7476e-09	1.11186	2.16124	4.64247e-24	1.79658	0.257828		ZTRI_7.73	-0.342562	1.26801	0.0364425	-0.54745	1.4615	2.15851e-07	-0.504427	1.41856	4.57848e-06	-1.06942	2.09859	7.43336e-18		No		ZtritIPO323_04t11371
	ZTRI_10.431	Mitochondrial						intermembrane space import and assembly 40	CHCH domain (PF06747) 163->198			hypothetical protein	OTHER	Non-effector		1.06268	2.08881	2.33136e-21	1.16561	2.24328	8.39073e-22	1.16554	2.24317	2.69416e-25	1.19584	2.29078	1.52046e-26	2.21651	0.0880341		ZTRI_10.431	-0.607329	1.52344	0.0449876	-0.815785	1.76026	9.52492e-16	-0.81345	1.75741	3.67278e-27	-0.901437	1.86793	9.90546e-10		No		ZtritIPO323_04t02822
	ZTRI_5.201	Mitochondrial						mitochondrial import inner membrane translocase subunit tim14		protein transport		similar to mitochondrial import inner membrane translocase subunit tim14	OTHER	Non-effector		1.34967	2.54854	1.36669e-14	1.85748	3.62375	6.2642e-15	1.54271	2.91341	1.44194e-11	2.71941	6.58602	7.57852e-09	3.91793	1.8339		ZTRI_5.201	-0.87827	1.83817	0.0250728	-1.40122	2.64124	2.62081e-07	-1.24258	2.36622	1.74285e-09	-2.87492	7.33562	4.13415e-05		No		ZtritIPO323_04t09691
	ZTRI_8.104	Mitochondrial						ribosome biogenesis BRX1	Brix domain (PF04427) 38->244	mitochondrial RNA metabolic process		similar to ribosome biogenesis protein brx1	OTHER	Non-effector		1.46224	2.75536	3.15756e-06	1.09192	2.13157	0.00203114	1.26518	2.40358	7.50971e-05	1.94568	3.8522	2.91515e-10	2.78568	0.755478		ZTRI_8.104	-0.411502	1.33007	0.204503	-0.962975	1.94933	2.44571e-11	-1.24041	2.36265	3.93309e-34	-1.77141	3.41387	0.000136821		No		ZtritIPO323_04t12399
	ZTRI_9.338	Mitochondrial						import receptor MAS20	MAS20 protein import receptor (PF02064) 21->151	ATP hydrolysis coupled proton transport	protein targeting	similar to mitochondrial import receptor subunit tom-20	OTHER	Non-effector		1.28754	2.44112	6.2135e-13	0.889074	1.85199	7.25594e-06	0.762453	1.69637	3.44833e-05	0.91592	1.88677	3.49727e-07	1.96906	0.32541		ZTRI_9.338	-1.02091	2.02919	0.000280792	-0.65288	1.5723	4.92347e-09	-0.439023	1.35569	2.07609e-07	-0.708631	1.63425	0.000872615		Yes		ZtritIPO323_04t13535
	ZTRI_2.944	Protein processing/production						P-loop containing nucleoside triphosphate hydrolase	Elongation factor Tu GTP binding domain (PF00009) 19->318, Elongation factor Tu domain 2 (PF03144) 528->603, Elongation Factor G, domain II (PF14492) 623->686, Elongation factor G C-terminus (PF00679) 955->1036	ATP hydrolysis coupled proton transport		similar to translation elongation factor 2/ribosome biogenesis protein	OTHER	Non-effector		1.36885	2.58266	2.72743e-06	1.46558	2.76175	4.31015e-06	1.05588	2.07898	0.000429505	1.76117	3.38973	9.53376e-10	2.70328	0.541272		ZTRI_2.944	-1.02998	2.042	3.50002e-05	-1.02795	2.03913	2.5772e-18	-0.894746	1.85928	1.19768e-16	-1.286	2.43852	0.00481242		Yes		ZtritIPO323_04t06517	-2.24206	1.11753e-09
	ZTRI_8.689	Protein processing/production						heat shock 60	TCP-1/cpn60 chaperonin family (PF00118) 51->551	protein import into mitochondrial intermembrane space	protein refolding	similar to heat shock protein 60	OTHER	Non-effector		1.72005	3.29449	8.87904e-45	1.48691	2.80289	4.48036e-29	0.730519	1.65924	7.23082e-09	2.2777	4.84905	1.46587e-78	3.15142	1.32294		ZTRI_8.689	-0.79724	1.73777	0.00152113	-1.13921	2.2026	4.19741e-23	-0.441665	1.35817	1.93397e-08	-2.13256	4.38495	1.3191e-86		Yes		ZtritIPO323_04t13061	2.74276	8.55503e-25
	ZTRI_6.223	Protein processing/production						FKBP-type peptidyl-prolyl cis-trans isomerase	FKBP-type peptidyl-prolyl cis-trans isomerase (PF00254) 401->489	peptidyl-proline modification	peptidyl-proline modification	similar to Peptidyl-prolyl cis-trans isomerase	OTHER	Non-effector		1.83249	3.5615	5.71596e-10	1.37467	2.59309	2.83097e-05	1.0246	2.03439	0.0008679	2.46573	5.52405	3.07824e-17	3.42826	1.53302		ZTRI_6.223	-1.35552	2.55888	1.14037e-08	-1.30546	2.47163	1.07288e-33	-1.04419	2.06221	4.24816e-32	-2.30128	4.92894	1.07055e-06		Yes		ZtritIPO323_04t10721
	ZTRI_6.402	Protein processing/production						HSP20-like chaperone	Hsp20/alpha crystallin family (PF00011) 78->122, Hsp20/alpha crystallin family (PF00011) 171->234			similar to heat shock protein 30	OTHER	Effector		4.80131	27.8829	1.26957e-24	2.59504	6.04207	6.01986e-07	3.32333	10.0097	3.11064e-12	5.47326	44.4239	5.73687e-32	22.0896	17.6619		ZTRI_6.402	-1.99899	3.9972	7.08502e-05	-3.45578	10.9722	1.73918e-157	-2.781	6.87331	1.59306e-10	-5.29519	39.2654	5.57935e-43		Yes		ZtritIPO323_04t10918
	ZTRI_1.1425	Protein processing/production						ribosome biogenesis ATPase RIX7	ATPase family associated with various cellular activities (AAA) (PF00004) 178->308, ATPase family associated with various cellular activities (AAA) (PF00004) 483->612			similar to AAA family ATPase/60S ribosome export protein Rix7/60S ribosome export protein/Rix7	OTHER	Non-effector		1.51779	2.86352	3.21206e-16	1.70439	3.25891	2.86791e-17	1.13929	2.20272	1.72803e-09	0.839118	1.78896	9.65927e-06	2.52853	0.657976		ZTRI_1.1425	-1.65705	3.15372	7.70001e-17	-1.70118	3.25166	9.52178e-74	-0.858313	1.81292	4.98105e-27	-0.741075	1.67142	0.0151741		No		ZtritIPO323_04t01567
	ZTRI_10.182	Protein processing/production						hsp70	Hsp70 protein (PF00012) 4->610	SRP-dependent cotranslational protein targeting to membrane, translocation		similar to heat shock protein 70-like protein	OTHER	Non-effector		2.21152	4.63162	8.77617e-28	1.00592	2.00822	1.07123e-05	0.644302	1.56298	0.00291008	2.48223	5.58761	8.25729e-35	3.44761	1.96682		ZTRI_10.182	-1.29837	2.4595	7.2629e-06	-1.24302	2.36694	9.69176e-31	-0.900101	1.8662	8.03564e-15	-2.89092	7.41744	2.0143e-44		Yes		ZtritIPO323_04t02545
	ZTRI_10.286	Protein processing/production						Hsp70 nucleotide exchange factor (Fes1)	Nucleotide exchange factor Fes1 (PF08609) 7->90	ubiquitin-dependent catabolism of misfolded proteins by cytoplasm-associated proteasome		similar to putative hsp70 nucleotide exchange factor fes1 protein	OTHER	Non-effector		1.62079	3.07543	3.51447e-16	1.24565	2.37125	1.47332e-08	0.832341	1.78057	5.95549e-05	1.5193	2.86653	2.47353e-14	2.52344	0.576605		ZTRI_10.286	-1.32159	2.49942	2.14668e-05	-1.38163	2.60563	2.60003e-31	-0.974681	1.96521	9.96129e-14	-1.48985	2.80859	7.72977e-12		Yes		ZtritIPO323_04t02660
	ZTRI_10.426	Protein processing/production						heat shock hsp88	Hsp70 protein (PF00012) 3->662	nucleocytoplasmic transport		similar to heat shock protein hsp88	OTHER	Non-effector		1.56231	2.95326	2.76175e-18	1.11578	2.16712	1.81853e-08	0.720909	1.64822	0.000112404	2.27332	4.83435	1.05336e-37	2.90074	1.39626		ZTRI_10.426	-0.755999	1.6888	0.000137466	-0.992787	1.99003	2.49911e-14	-0.785081	1.72319	5.89622e-21	-2.22407	4.67209	5.02029e-15		Yes		ZtritIPO323_04t02815
	ZTRI_2.204	Protein processing/production						ATP-dependent protease	Zinc finger, C3HC4 type (RING finger) (PF13923) 205->242, ATP-dependent protease La (LON) substrate-binding domain (PF02190) 293->510	proteolysis		similar to ATP-dependent protease La domain-containing protein	OTHER	Non-effector		0.883881	1.84533	2.40003e-05	1.60771	3.04767	4.55075e-13	1.637	3.11018	2.46089e-15	0.980862	1.97364	2.11613e-06	2.49421	0.677683		ZTRI_2.204	-0.736912	1.6666	0.0027616	-2.06517	4.18485	8.13791e-81	-1.72835	3.31349	7.74192e-75	-1.42843	2.69153	1.63193e-09		Yes		ZtritIPO323_04t05696
	ZTRI_2.560	Protein processing/production						IF-2B-domain-containing	Initiation factor 2 subunit family (PF01008) 169->480	regulation of translational initiation	cellular metabolic process	similar to translation initiation factor eif-2b delta subunit	OTHER	Non-effector		1.37906	2.601	1.45327e-21	1.29177	2.44828	3.23105e-16	0.724799	1.65267	1.74934e-06	0.970868	1.96002	3.36458e-11	2.16549	0.437736		ZTRI_2.560	-0.68026	1.60243	4.65325e-05	-1.1442	2.21024	1.65018e-30	-0.685571	1.60834	9.00741e-13	-0.972761	1.96259	5.11148e-05		Yes		ZtritIPO323_04t06094
	ZTRI_2.637	Protein processing/production						DNA-binding hgh1	Domain of unknown function (DUF383) (PF04063) 94->300, Domain of unknown function (DUF384) (PF04064) 306->359			similar to DNA-binding protein hgh1	OTHER	Non-effector		1.89817	3.7274	6.10886e-12	1.13217	2.19187	0.000270339	0.960109	1.94546	0.00086916	1.803	3.48945	6.02516e-11	2.83854	0.899911		ZTRI_2.637	-1.09009	2.12887	8.04789e-05	-0.909558	1.87847	5.03826e-14	-0.780924	1.71823	1.96621e-16	-1.8314	3.55882	1.35354e-05		Yes		ZtritIPO323_04t06180
	ZTRI_2.757	Protein processing/production						elongation factor 3	ABC transporter (PF00005) 463->594, ABC transporter (PF00005) 708->947	translational elongation		similar to elongation factor 3	OTHER	Non-effector		1.15207	2.22232	1.50844e-06	0.972284	1.96194	0.000261196	0.877831	1.83761	0.000353966	1.72712	3.31066	2.14768e-13	2.33313	0.671107		ZTRI_2.757	-0.682656	1.60509	0.000507679	-1.22491	2.33741	2.81178e-36	-1.1929	2.28612	6.1238e-29	-2.04811	4.13563	1.106e-07		Yes		ZtritIPO323_04t06318
	ZTRI_3.626	Protein processing/production						Peptidase M48	Peptidase family M48 (PF01435) 141->321	misfolded or incompletely synthesized protein catabolic process	proteolysis	similar to mitochondrial metalloendopeptidase oma1	OTHER	Non-effector		0.802121	1.74366	0.000150883	1.33487	2.52253	2.27201e-09	1.16802	2.24703	2.0493e-08	0.917826	1.88927	9.17171e-06	2.10062	0.351916		ZTRI_3.626	-1.15794	2.23139	4.59533e-05	-1.26508	2.4034	4.87754e-26	-1.10908	2.15708	2.96477e-40	-0.931266	1.90695	0.00287615		Yes		ZtritIPO323_04t07845
	ZTRI_3.903	Protein processing/production						metallopeptidase like	Peptidase family M3 (PF01432) 182->690	proteolysis	proteolysis	similar to metallopeptidase MepB	OTHER	Non-effector		0.896929	1.8621	6.34832e-05	0.823486	1.76968	0.000852075	0.98305	1.97664	1.11525e-05	0.999246	1.99895	3.66727e-06	1.90184	0.106572		ZTRI_3.903	-2.18749	4.55514	2.47152e-13	-1.163	2.23923	2.31289e-09	-1.18949	2.28072	1.1444e-22	-0.966737	1.95442	0.00130741		Yes		ZtritIPO323_04t08166
	ZTRI_4.535	Protein processing/production						heat shock 90	Histidine kinase-, DNA gyrase B-, and HSP90-like ATPase (PF02518) 26->180, Hsp90 protein (PF00183) 183->687	response to stress	protein folding	similar to heat shock protein 90	OTHER	Non-effector		1.90236	3.73825	1.90616e-45	1.47459	2.77905	9.07019e-24	0.736855	1.66654	1.26811e-07	2.34923	5.09551	4.57196e-69	3.31984	1.45533		ZTRI_4.535	-1.10455	2.15032	4.53162e-06	-1.55531	2.93897	5.55962e-81	-0.841271	1.79163	2.58674e-13	-2.76118	6.77951	1.40762e-66		Yes		ZtritIPO323_04t09030
	ZTRI_5.851	Protein processing/production						rRNA processing Rrp8	Hypothetical methyltransferase (PF05148) 225->435	methylation		similar to rRNA processing protein Rrp8	OTHER	Non-effector		1.00776	2.01079	0.000222284	1.347	2.54382	5.25115e-06	0.860841	1.8161	0.00228055	1.72264	3.3004	9.63917e-11	2.41778	0.66397		ZTRI_5.851	-1.04055	2.05701	0.000173922	-1.41017	2.65769	2.07755e-38	-1.19524	2.28982	5.26049e-28	-1.65938	3.1588	0.000108583		Yes		ZtritIPO323_04t10440
	ZTRI_5.90	Protein processing/production						#NAME?	DnaJ domain (PF00226) 7->68, X-domain of DnaJ-containing (PF14308) 256->461			similar to DnaJ-domain-containing protein	OTHER	Non-effector		0.879875	1.84022	0.000933693	0.993347	1.9908	0.000721956	1.15995	2.2345	1.4473e-05	0.834087	1.78273	0.00191086	1.96206	0.201704		ZTRI_5.90	-1.2275	2.3416	0.00194555	-1.27325	2.41706	9.72918e-13	-1.29333	2.45092	6.59645e-26	-1.40432	2.64694	2.28718e-22		Yes		ZtritIPO323_04t09559
	ZTRI_9.317	Protein processing/production						Armadillo-like helical	Ribosome 60S biogenesis N-terminal (PF11707) 132->468, Nucleolar pre-ribosomal-associated protein 1 (PF16201) 903->1101			similar to ribosome biogenesis protein urb1	OTHER	Non-effector		1.37634	2.59609	7.18215e-06	1.1919	2.28454	0.000514542	0.83718	1.78655	0.00935669	1.95119	3.86692	1.36129e-10	2.63353	0.887285		ZTRI_9.317	-1.26353	2.40082	2.54928e-05	-1.33892	2.52961	8.96169e-18	-0.982104	1.97534	4.2879e-25	-1.72548	3.3069	0.000162443		Yes		ZtritIPO323_04t13511
	ZTRI_1.1405	Protein processing/production						heat shock 78	ATPase family associated with various cellular activities (AAA) (PF00004) 67->196, AAA domain (Cdc48 subfamily) (PF07724) 461->626, C-terminal, D2-small domain, of ClpB protein (PF10431) 633->712			similar to heat shock protein 78	OTHER	Non-effector		1.50818	2.8445	1.68737e-18	1.10449	2.15023	6.00893e-09	1.2273	2.34128	1.98422e-12	2.89039	7.41472	3.30344e-66	3.68768	2.50189		ZTRI_1.1405	-1.25636	2.38893	3.59998e-06	-1.10734	2.15448	1.28391e-37	-1.27045	2.41237	1.63844e-50	-2.82804	7.10107	6.59429e-31		Yes		ZtritIPO323_04t01544
	ZTRI_10.148	Protein processing/production						NEDD4-like E3 ubiquitin- ligase WWP1	WW domain (PF00397) 47->76, WW domain (PF00397) 84->113			hypothetical protein	OTHER	Non-effector		1.98292	3.95292	1.84536e-05	6.05176	66.338	1.87522e-38	5.17712	36.18	1.40853e-29	4.98224	31.6084	4.57326e-30	34.5198	25.5471		ZTRI_10.148	-2.84552	7.18763	7.42929e-10	-7.6286	197.896	1.36643e-152	-5.48203	44.6947	1.4073e-113	-5.47098	44.3536	4.52123e-17		Yes		ZtritIPO323_04t02505
	ZTRI_10.278	Protein processing/production						DUF663-domain-containing	AARP2CN (NUC121) domain (PF08142) 218->305, 40S ribosome biogenesis protein Tsr1 and BMS1 C-terminal (PF04950) 672->981	ribosome biogenesis	ribosome biogenesis	similar to ribosome biogenesis protein BMS1	OTHER	Non-effector		2.35	5.09824	5.74932e-12	1.5782	2.98598	3.38018e-05	1.33579	2.52413	0.000156336	2.39034	5.2428	2.10695e-12	3.96279	1.4085		ZTRI_10.278	-1.53192	2.8917	1.47337e-09	-1.38115	2.60476	2.63881e-39	-1.42724	2.68933	4.13665e-42	-2.15288	4.44714			NA		ZtritIPO323_04t02652
	ZTRI_2.113	Protein processing/production						ribosome biogenesis	Brix domain (PF04427) 46->343			similar to ribosome biogenesis protein ssf2	OTHER	Non-effector		1.44303	2.71891	2.06941e-08	1.22936	2.34463	1.54865e-05	1.06207	2.08792	5.67785e-05	1.51112	2.85032	3.75117e-09	2.50045	0.348612		ZTRI_2.113	-1.1915	2.28391	2.29854e-05	-1.40804	2.65377	3.99234e-37	-1.24011	2.36216	1.65612e-37	-1.65026	3.1389	1.91659e-05		Yes		ZtritIPO323_04t05598
	ZTRI_2.276	Protein processing/production						ribosomal L1	Ribosomal protein L1p/L10e family (PF00687) 52->288	mitotic actomyosin contractile ring assembly		hypothetical protein	OTHER	Non-effector		1.60816	3.04863	6.71301e-06	1.31623	2.49015	0.000931953	1.29479	2.45342	0.000394543	2.27629	4.8443	9.38644e-11	3.20912	1.12362		ZTRI_2.276	-0.832558	1.78084	0.00204921	-1.16253	2.23849	1.62185e-38	-1.29643	2.4562	7.96322e-80	-1.97992	3.94471			NA		ZtritIPO323_04t05777
	ZTRI_5.225	Protein processing/production						ribosome biogenesis pescadillo	Pescadillo N-terminus (PF06732) 6->271	maturation of LSU-rRNA from tricistronic rRNA transcript (SSU-rRNA, 5.8S rRNA, LSU-rRNA)	ribosome biogenesis	similar to pescadillo protein	OTHER	Non-effector		1.07019	2.09972	0.000126405	1.10537	2.15154	0.000321005	1.05114	2.07216	0.000200041	2.04727	4.13324	4.48425e-14	2.61416	1.01325		ZTRI_5.225	-1.0036	2.005	1.0391e-05	-1.30758	2.47527	5.04372e-47	-1.20709	2.30872	3.02595e-70	-2.0139	4.03872	3.59424e-06		Yes		ZtritIPO323_04t09719
	ZTRI_5.654	Protein processing/production						heat shock 70	Hsp70 protein (PF00012) 49->647	protein folding	protein folding	similar to Heat shock protein Hsp70	OTHER	Non-effector		2.10334	4.29703	1.17164e-48	2.03313	4.09293	3.70973e-39	1.10804	2.15553	4.64719e-14	2.49019	5.61851	3.78796e-68	4.041	1.42732		ZTRI_5.654	-1.31558	2.48903	6.70499e-07	-1.69334	3.23404	1.71266e-83	-0.966577	1.9542	1.428e-41	-2.46863	5.53519	1.64136e-43		Yes		ZtritIPO323_04t10206
	ZTRI_8.747	Protein processing/production						nonribosomal peptide synthase	AMP-binding enzyme (PF00501) 33->430, Phosphopantetheine attachment site (PF00550) 552->614, Condensation domain (PF00668) 657->1067, AMP-binding enzyme (PF00501) 1094->1486, Phosphopantetheine attachment site (PF00550) 1621->1686, Male sterility protein (PF07993) 1735->1955	metabolic process	metabolic process	similar to non-ribosomal peptide synthetase	OTHER	Non-effector		6.00641	64.2849	1.37832e-84	5.75591	54.0383	2.66602e-51	5.98653	63.4052	2.18848e-86	7.09522	136.734	2.6652e-114	79.6155	38.36		ZTRI_8.747	-5.69392	51.7654	3.25677e-74	-4.90096	29.877	2.09454e-18	-6.34098	81.0636	3.94092e-299	-5.9326	61.0789	2.01204e-207		Yes		ZtritIPO323_04t13135
	ZTRI_11.228	Protein processing/production						Heat shock hsp9 P50519	Heat shock protein 9/12 (PF04119) 1->59	negative regulation of G2/M transition of mitotic cell cycle	response to stress	similar to chaperone/heat shock protein	OTHER	Non-effector		2.51908	5.73218	3.70724e-27	3.10223	8.58746	9.78441e-38	3.38605	10.4545	4.56376e-57	2.32845	5.02264	2.82423e-27	7.44919	2.52743		ZTRI_11.228	1.0769	2.1095	0.00987395	-0.818326	1.76336	1.16275e-05	-2.88071	7.36514	1.59561e-90	-2.4725	5.55003	1.63377e-21		No		ZtritIPO323_04t03230	-5.01065	6.98283e-20
	ZTRI_2.884	Protein processing/production						eukaryotic translation initiation factor 6	eIF-6 family (PF01912) 4->203	maturation of 5.8S rRNA from tricistronic rRNA transcript (SSU-rRNA, 5.8S rRNA, LSU-rRNA)	mature ribosome assembly	similar to eukaryotic translation initiation factor 6	OTHER	Non-effector		0.815759	1.76022	8.99112e-06	0.589416	1.50464	0.0045705	1.06305	2.08935	6.42031e-09	0.750978	1.68293	4.87574e-05	1.75929	0.244687		ZTRI_2.884	-0.597959	1.51357	0.0248811	-0.727416	1.65567	1.35845e-07	-0.93091	1.90648	2.4139e-25	-0.913095	1.88308	1.03263e-05		No		ZtritIPO323_04t06454	-7.21837	1.35748e-31
	ZTRI_2.387	Protein processing/production						HSP20-like chaperone	Hsp20/alpha crystallin family (PF00011) 180->288			hypothetical protein	OTHER	Non-effector		3.38082	10.4167	1.706e-26	1.1113	2.1604	0.0040986	1.58061	2.99097	2.97446e-06	3.26309	9.60039	1.58872e-25	6.29211	4.31761		ZTRI_2.387	-0.834897	1.78373	0.0668304	-0.862382	1.81804	0.00127595	-0.165587	1.12162	0.320222	-3.74961	13.4507	2.02e-21		No		ZtritIPO323_04t05903	-5.20602	3.63296e-05
	ZTRI_1.484	Protein processing/production						Signal recognition particle subunit SRP68	Reticulon (PF02453) 124->281	endoplasmic reticulum tubular network membrane organization		hypothetical protein	OTHER	Non-effector		0.744213	1.67506	0.00278281	1.18333	2.27101	9.64395e-06	0.855299	1.80913	0.000646063	0.661756	1.58201	0.00846378	1.8343	0.305699		ZTRI_1.484	-0.494514	1.40885	0.0301761	-0.915578	1.88632	6.08718e-19	-0.686752	1.60966	1.95412e-17	-0.767883	1.70277	0.0488951		No		ZtritIPO323_04t00561	-2.95962	2.67637e-08
	ZTRI_5.202	Protein processing/production						ribosome biogenesis rlp24	Ribosomal protein L24e (PF01246) 1->65	positive regulation of ATPase activity		similar to ribosome biogenesis protein rlp24	OTHER	Non-effector		1.71203	3.27621	2.81505e-07	1.24666	2.37292	0.000792431	1.22045	2.3302	0.000349926	2.12286	4.35557	1.02112e-10	3.08372	0.953535		ZTRI_5.202	-0.823296	1.76944	0.031089	-1.14001	2.20383	1.74063e-29	-1.19371	2.2874	3.16612e-44	-1.81768	3.52515			NA		ZtritIPO323_04t09692	-2.15548	2.226e-14
	ZTRI_2.955	Protein processing/production						translation elongation factor Tu	Elongation factor Tu GTP binding domain (PF00009) 52->245, Elongation factor Tu domain 2 (PF03144) 269->338, Elongation factor Tu C-terminal domain (PF03143) 344->443	mitochondrial translational elongation	translational elongation	similar to translation elongation factor Tu	OTHER	Non-effector		1.33964	2.53088	1.40772e-21	1.0967	2.13865	9.94634e-13	0.829599	1.77719	7.39614e-09	1.4822	2.79375	2.24411e-26	2.31012	0.445737		ZTRI_2.955	-0.397815	1.31751	0.012175	-0.744521	1.67542	4.99361e-11	-0.58721	1.50234	2.36129e-17	-1.20407	2.30389	8.96125e-08		No		ZtritIPO323_04t06530
	ZTRI_3.545	Protein processing/production						eukaryotic translation initiation factor 5	Domain found in IF2B/IF5 (PF01873) 8->126, eIF4-gamma/eIF5/eIF2-epsilon (PF02020) 341->423	negative regulation of translational initiation	translational initiation	similar to eukaryotic translation initiation factor 5	OTHER	Non-effector		0.793792	1.73362	0.00018813	1.10771	2.15503	1.42756e-06	0.815434	1.75983	0.000147985	1.61972	3.07315	3.73235e-15	2.18041	0.625604		ZTRI_3.545	-0.0962886	1.06902	0.668554	-1.23294	2.35046	6.51839e-59	-1.16054	2.23541	1.39428e-53	-1.75628	3.37825	4.11095e-07		No		ZtritIPO323_04t07756
	ZTRI_3.691	Protein processing/production						eukaryotic translation initiation factor subunit eIF-4F	Eukaryotic translation initiation factor 4G1 (PF12152) 755->826, MIF4G domain (PF02854) 1024->1262	translational initiation		similar to eukaryotic translation initiation factor subunit eIF-4F	OTHER	Non-effector		1.57066	2.9704	2.82528e-13	1.0716	2.10177	7.65484e-06	0.641422	1.55987	0.00486045	1.92007	3.7844	2.1165e-19	2.60411	0.978103		ZTRI_3.691	-0.855676	1.80961	0.0413867	-0.834207	1.78288	3.67315e-07	-0.442882	1.35932	0.000900042	-1.66491	3.17094	1.85691e-07		No		ZtritIPO323_04t07924
	ZTRI_2.577	Protein processing/production						acyl- N-acyltransferase	Acetyltransferase (GNAT) family (PF00583) 160->221			similar to GNAT family acetyltransferase	OTHER	Non-effector		1.77421	3.4205	2.71389e-23	1.84522	3.59307	1.041e-22	2.57835	5.97254	3.326e-50	0.868181	1.82536	1.51041e-06	3.70287	1.7096		ZTRI_2.577	-2.02195	4.06133	1.75742e-08	-1.77689	3.42686	1.42223e-16	-2.29916	4.9217	8.78805e-71	-0.642937	1.5615	0.00217532		Yes		ZtritIPO323_04t06111
	ZTRI_1.1976	RNA/DNA processing/production						tRNA ligase	RNA ligase (PF09511) 72->303, tRNA ligase kinase domain (PF08303) 395->553, Fungal tRNA ligase phosphodiesterase domain (PF08302) 556->818	tRNA splicing, via endonucleolytic cleavage and ligation	tRNA splicing, via endonucleolytic cleavage and ligation	similar to trna ligase	OTHER	Non-effector		1.08467	2.12089	8.12326e-06	1.16063	2.23555	1.33193e-05	1.06068	2.08591	7.96521e-05	1.26721	2.40696	6.85611e-07	2.21233	0.144641		ZTRI_1.1976	-1.32123	2.4988	5.78555e-06	-1.13401	2.19467	8.42583e-31	-0.306077	1.23634	0.166613	-1.05099	2.07194	0.00672281		No		ZtritIPO323_04t02177	-5.42025	3.71064e-25
	ZTRI_1.1246	RNA/DNA processing/production						mismatched base pair and cruciform DNA recognition				similar to mismatched base pair and/cruciform DNA recognition protein	OTHER	Non-effector		1.40865	2.65489	1.01538e-09	3.4179	10.6879	1.61004e-45	3.49083	11.2421	1.98327e-47	2.1111	4.32021	9.79555e-21	7.22625	4.37614		ZTRI_1.1246	-1.4478	2.72792	2.70019e-06	-4.63624	24.8683	8.36614e-102	-3.57799	11.9422	9.37959e-90	-2.7904	6.91823	1.76441e-49		Yes		ZtritIPO323_04t01369	-3.40361	1.36757e-15
	ZTRI_4.702	RNA/DNA processing/production						DNA-binding HEXBP				hypothetical protein	OTHER	Non-effector		1.69632	3.24074	1.59825e-09	1.50212	2.83259	0.000190536	2.21272	4.63548	2.88963e-09	1.80911	3.50427	7.09064e-05	3.55327	0.772579		ZTRI_4.702	-0.936321	1.91364	0.00111068	-1.55711	2.94265	0.000308765	-0.22768	1.17095	0.499313	-1.88112	3.6836	0.00526699		No		ZtritIPO323_04t09215	-3.26304	2.86778e-10
	ZTRI_2.207	RNA/DNA processing/production						ATP-dependent RNA helicase eIF4A	DEAD/DEAH box helicase (PF00270) 49->216, Helicase conserved C-terminal domain (PF00271) 256->360	RNA secondary structure unwinding		similar to atp-dependent rna helicase eif4a	OTHER	Non-effector		4.80055	27.8681	5.34279e-47	4.27061	19.3011	4.4756e-32	4.57189	23.7835	2.32505e-42	4.10337	17.1885	1.13242e-34	22.0353	4.76254		ZTRI_2.207	-3.88135	14.7368	4.95944e-17	-4.68291	25.686	7.80144e-215	-4.24995	19.0266	2.79048e-252	-4.17459	18.0583	1.62647e-67		Yes		ZtritIPO323_04t05699	-3.07028	1.65635e-14
	ZTRI_10.39	RNA/DNA processing/production						Cleavage polyadenylation specificity factor A subunit	Mono-functional DNA-alkylating methyl methanesulfonate N-term (PF10433) 107->612			similar to thermotolerance protein	OTHER	Non-effector		1.54283	2.91366	1.89064e-22	0.918609	1.89029	3.00697e-07	1.9107	3.75992	1.42437e-34	1.05261	2.07428	4.88136e-11	2.65954	0.858232		ZTRI_10.39	-1.92357	3.7936	1.44593e-13	-1.34034	2.5321	2.79749e-12	-2.05859	4.16579	2.43187e-89	-1.04844	2.0683	5.71361e-20		Yes		ZtritIPO323_04t02381	-2.56169	2.47768e-17
	ZTRI_2.186	RNA/DNA processing/production						ATP-dependent RNA helicase dbp2	DEAD/DEAH box helicase (PF00270) 163->333, Helicase conserved C-terminal domain (PF00271) 375->481			similar to ATP-dependent RNA helicase dbp2	OTHER	Non-effector		1.76039	3.3879	9.48e-12	1.30743	2.47501	5.24e-06	0.783474	1.72127	0.00419107	2.19012	4.56342	1.27e-17	3.0369	1.22475		ZTRI_2.186	-1.06733	2.09555	1.4e-05	-1.07305	2.10388	1.6e-22	-0.398105	1.31778	0.000237902	-1.74863	3.3604	2.73e-05		Yes		ZtritIPO323_04t05677	-2.35541	7.18009e-22
	ZTRI_9.604	RNA/DNA processing/production						nonsense-mediated mRNA decay 3	NMD3 family (PF04981) 26->256	ribosomal large subunit export from nucleus		similar to nonsense-mediated mRNA decay protein 3	OTHER	Non-effector		1.31144	2.48188	1.29068e-05	1.18205	2.26898	0.000386062	1.02625	2.03673	0.000909239	1.16216	2.23792	0.000124781	2.25638	0.182207		ZTRI_9.604	-1.3512	2.55125	7.83864e-09	-1.20747	2.30932	7.07059e-38	-0.978295	1.97014	8.66356e-31	-1.04219	2.05935	0.0321272		No		ZtritIPO323_04t13832	-2.26225	2.01153e-12
	ZTRI_12.148	RNA/DNA processing/production						ATP-dependent DNA helicase	DEAD/DEAH box helicase (PF00270) 29->195, Helicase conserved C-terminal domain (PF00271) 274->365, RecQ zinc-binding (PF16124) 378->447	DNA recombination	DNA recombination	similar to ATP-dependent DNA helicase recq	OTHER	Non-effector		1.1769	2.26091	4.33989e-07	0.897357	1.86265	0.000580051	0.812023	1.75567	0.000811161	1.6376	3.11148	8.28889e-13	2.24768	0.615535		ZTRI_12.148	-1.66945	3.18093	6.63556e-09	-1.00732	2.01018	9.60633e-13	-1.11918	2.17223	1.42957e-13	-1.6633	3.16741	3.20685e-08		Yes		ZtritIPO323_04t03753	2.37229	2.69404e-21
	ZTRI_2.297	RNA/DNA processing/production						S-adenosyl-L-methionine-dependent methyltransferase	16S rRNA methyltransferase RsmB/F (PF01189) 232->344	rRNA base methylation		similar to NOL1/NOP2/sun domain protein	OTHER	Non-effector		1.73366	3.3257	4.96259e-12	0.812569	1.75634	0.00480613	0.711115	1.63707	0.00749919	1.40496	2.6481	2.30771e-08	2.3418	0.796095		ZTRI_2.297	-1.40495	2.64809	2.39959e-08	-0.803762	1.74565	2.17163e-12	-0.726622	1.65476	3.25265e-13	-1.4321	2.69839	0.0002222		Yes		ZtritIPO323_04t05802
	ZTRI_2.144	RNA/DNA processing/production						adenylate isopentenyltransferase 4	IPP transferase (PF01715) 64->127, IPP transferase (PF01715) 144->241	tRNA processing	tRNA processing	hypothetical protein	OTHER	Non-effector		6.93952	122.745	1.95492e-52	2.54797	5.84812	3.5836e-08	4.27066	19.3018	1.54134e-26	5.16625	35.9085	9.48415e-36	45.9509	52.6518		ZTRI_2.144	-4.70375	26.0598	1.25862e-17	-1.47547	2.78074	4.50637e-07	-3.67343	12.7589	2.29716e-204	-4.21764	18.6053	3.62412e-57		Yes		ZtritIPO323_04t05632
	ZTRI_1.1568	RNA/DNA processing/production						methyltransferase domain-containing	Methyltransferase domain (PF08241) 642->730	mRNA processing	metabolic process	similar to methyltransferase domain-containing protein	OTHER	Non-effector		1.74462	3.35107	3.37091e-34	0.801525	1.74294	3.4102e-06	3.48613	11.2055	4.47509e-115	1.02289	2.03199	7.52057e-12	4.58287	4.47022		ZTRI_1.1568	-3.52539	11.5146	1.26716e-36	-1.49546	2.81953	1.16499e-13	-3.80073	13.9359	1.33933e-172	-1.60236	3.0364	9.71657e-16		Yes		ZtritIPO323_04t01725
	ZTRI_1.1931	RNA/DNA processing/production						ribonuclease R	PIN domain (PF13638) 88->219, Rrp44-like cold shock domain (PF17216) 254->392, RNB domain (PF00773) 521->852, S1 domain (PF17215) 903->989			similar to Ribonuclease R/mitotic control protein dis3	OTHER	Non-effector		0.968152	1.95633	9.06211e-08	0.661299	1.58151	0.00121604	0.895397	1.86012	1.1697e-06	1.40807	2.65382	2.56678e-15	2.01294	0.455857		ZTRI_1.1931	-0.799818	1.74088	0.00119516	-0.653442	1.57292	1.80145e-09	-0.801957	1.74346	8.72197e-16	-1.19305	2.28636	4.39593e-05		Yes		ZtritIPO323_04t02126
	ZTRI_1.303	RNA/DNA processing/production						DEAD-domain-containing	DEAD/DEAH box helicase (PF00270) 102->290, Helicase conserved C-terminal domain (PF00271) 355->459			similar to dead box RNA helicase	OTHER	Non-effector		1.42538	2.68586	7.5184e-14	1.30212	2.4659	4.27612e-10	0.753662	1.68607	0.000137803	1.39714	2.63378	1.86191e-13	2.3679	0.464145		ZTRI_1.303	-1.07016	2.09966	2.6869e-05	-0.867013	1.82388	3.22759e-17	-0.60716	1.52326	5.29383e-17	-1.19008	2.28166	0.000180564		Yes		ZtritIPO323_04t00363
	ZTRI_1.361	RNA/DNA processing/production						beta and beta-prime subunits of DNA dependent RNA-polymerase	RNA polymerase Rpb1, domain 1 (PF04997) 22->376, RNA polymerase Rpb1, domain 2 (PF00623) 378->549, RNA polymerase Rpb1, domain 3 (PF04983) 552->739, RNA polymerase Rpb1, domain 4 (PF05000) 766->870, RNA polymerase Rpb1, domain 5 (PF04998) 877->1385	tRNA transcription from RNA polymerase III promoter	transcription, DNA-templated	similar to DNA directed RNA polymerase III largest subunit	OTHER	Non-effector		0.976438	1.9676	2.8395e-05	1.06945	2.09863	2.98442e-05	0.76864	1.70366	0.00138792	1.69805	3.24463	8.81752e-14	2.25363	0.68078		ZTRI_1.361	-1.10122	2.14536	0.000273193	-1.25939	2.39394	3.30836e-32	-0.751633	1.6837	3.14435e-19	-1.4704	2.77098	9.09415e-05		Yes		ZtritIPO323_04t00429
	ZTRI_1.371	RNA/DNA processing/production						nucleolar 58	NOP5NT (NUC127) domain (PF08156) 4->67, snoRNA binding domain, fibrillarin (PF01798) 171->389	endonucleolytic cleavage in 5'-ETS of tricistronic rRNA transcript (SSU-rRNA, 5.8S rRNA, LSU-rRNA)		similar to nucleolar protein	OTHER	Non-effector		1.31953	2.49585	2.15313e-05	1.09949	2.14279	0.00151849	0.95174	1.9342	0.00308045	1.78086	3.4363	5.75464e-09	2.50229	0.664423		ZTRI_1.371	-0.879349	1.83955	0.000170349	-1.03978	2.05591	8.36748e-33	-0.929527	1.90465	5.07623e-38	-1.53452	2.89691			NA		ZtritIPO323_04t00439
	ZTRI_1.439	RNA/DNA processing/production						alpha beta knot	RNA 2'-O ribose methyltransferase substrate binding (PF08032) 332->423, SpoU rRNA Methylase family (PF00588) 472->633	RNA processing	RNA processing	hypothetical protein	OTHER	Non-effector		1.48846	2.8059	3.20245e-18	1.13782	2.20048	1.56558e-09	0.74051	1.67077	3.20768e-05	0.969886	1.95869	2.08054e-08	2.15896	0.482594		ZTRI_1.439	-1.59853	3.02835	2.11043e-17	-1.1348	2.19588	2.95396e-33	-0.704087	1.62911	6.69556e-17	-0.899799	1.86581	0.00148997		Yes		ZtritIPO323_04t00510
	ZTRI_11.471	RNA/DNA processing/production						hypothetical protein TI39_contig462g00007	DNA-directed RNA polymerase I subunit RPA34.5 (PF08208) 223->419	nucleocytoplasmic transport		hypothetical protein	OTHER	Non-effector		1.44869	2.7296	1.60116e-05	1.45906	2.74928	7.45968e-05	0.921593	1.89421	0.00856759	2.5161	5.72032	1.72269e-14	3.27335	1.67929		ZTRI_11.471	-0.846605	1.79826	0.00473288	-1.52016	2.86823	1.98006e-44	-1.12059	2.17435	5.43043e-24	-2.37797	5.19807			NA		ZtritIPO323_04t03510
	ZTRI_2.446	RNA/DNA processing/production						mRNA turnover 4	Ribosomal protein L10 (PF00466) 21->119	rRNA processing	ribosome biogenesis	similar to mRNA turnover protein	OTHER	Unlikely effector		1.22614	2.33941	7.82375e-06	0.898782	1.86449	0.00347898	1.25816	2.39191	4.83592e-06	2.0641	4.18174	1.10054e-14	2.69439	1.01955		ZTRI_2.446	-0.915812	1.88663	0.000660658	-1.05879	2.08319	1.55839e-12	-1.43135	2.69698	2.93875e-56	-2.15822	4.46364	2.20093e-07		Yes		ZtritIPO323_04t05967
	ZTRI_2.923.1	RNA/DNA processing/production						beta and beta-prime subunits of DNA dependent RNA-polymerase	RNA polymerase beta subunit (PF04563) 1->295, RNA polymerase Rpb2, domain 2 (PF04561) 71->260, RNA polymerase Rpb2, domain 3 (PF04565) 339->402, RNA polymerase Rpb2, domain 4 (PF04566) 439->500, RNA polymerase Rpb2, domain 5 (PF04567) 521->561, RNA polymerase Rpb2, domain 6 (PF00562) 568->931, RNA polymerase Rpb2, domain 7 (PF04560) 933->1017	tRNA transcription from RNA polymerase III promoter	transcription, DNA-templated	unspecified product	OTHER	Non-effector		1.35168	2.55209	2.63006e-07	0.952894	1.93575	0.00126433	1.03966	2.05574	0.000110971	1.76841	3.40678	9.23452e-12	2.48759	0.668356		ZTRI_2.923.1	-1.13129	2.19055	7.15025e-07	-0.878434	1.83838	2.59381e-16	-0.96079	1.94637	1.61639e-34	-1.46349	2.75775	0.000385643		Yes		ZtritIPO323_04t06496
	ZTRI_3.117	RNA/DNA processing/production						WD repeat-containing 36	WD domain, G-beta repeat (PF00400) 365->407, WD domain, G-beta repeat (PF00400) 590->628, Utp21 specific WD40 associated putative domain (PF04192) 821->1046	rRNA processing	rRNA processing	similar to WD repeat-containing protein 36	OTHER	Non-effector		1.54121	2.91038	5.04538e-07	1.38023	2.60309	4.45056e-05	0.884661	1.84633	0.00585813	2.28196	4.86338	3.31937e-14	3.0558	1.28533		ZTRI_3.117	-1.07937	2.11312	0.00592822	-1.31708	2.49162	2.17499e-30	-0.872479	1.83081	3.50125e-22	-2.08889	4.25421	1.18667e-05		Yes		ZtritIPO323_04t07257
	ZTRI_3.928	RNA/DNA processing/production						arginyl-tRNA synthetase	Arginyl tRNA synthetase N terminal domain (PF03485) 104->182, tRNA synthetases class I (R) (PF00750) 217->314, tRNA synthetases class I (R) (PF00750) 354->618, DALR anticodon binding domain (PF05746) 633->761	arginyl-tRNA aminoacylation	arginyl-tRNA aminoacylation	similar to arginyl-trna synthetase	OTHER	Non-effector		0.936919	1.91444	1.78068e-09	1.26335	2.40053	5.47413e-14	0.941924	1.92109	2.04115e-09	0.813587	1.75758	1.99324e-07	1.99841	0.278527		ZTRI_3.928	-0.79096	1.73023	3.54702e-06	-1.12379	2.17918	2.2336e-32	-0.923655	1.89692	3.3377e-27	-0.719055	1.6461	0.0038087		Yes		ZtritIPO323_04t08197
	ZTRI_4.232	RNA/DNA processing/production						multiple RNA-binding domain-containing 1	RNA recognition motif. (a.k.a. RRM, RBD, or RNP domain) (PF00076) 6->66, RNA recognition motif. (a.k.a. RRM, RBD, or RNP domain) (PF00076) 313->383, RNA recognition motif. (a.k.a. RRM, RBD, or RNP domain) (PF00076) 496->558, RNA recognition motif. (a.k.a. RRM, RBD, or RNP domain) (PF00076) 609->683, RNA recognition motif. (a.k.a. RRM, RBD, or RNP domain) (PF00076) 714->782			similar to multiple RNA-binding domain-containing protein 1	OTHER	Non-effector		1.44102	2.71512	1.39881e-07	0.880586	1.84112	0.00465378	0.944393	1.92438	0.000853725	1.90542	3.74618	1.64131e-12	2.5567	0.885406		ZTRI_4.232	-0.983457	1.9772	6.1429e-05	-1.07217	2.10259	5.06124e-26	-1.14925	2.21799	6.11302e-37	-1.91696	3.77627	4.83688e-06		Yes		ZtritIPO323_04t08693
	ZTRI_4.293	RNA/DNA processing/production						phenylalanyl-tRNA synthetase beta chain	B3/4 domain (PF03483) 112->272, tRNA synthetase B5 domain (PF03484) 304->370	phenylalanyl-tRNA aminoacylation	phenylalanyl-tRNA aminoacylation	similar to phenylalanyl-tRNA synthetase	OTHER	Non-effector		1.43095	2.69625	5.92945e-19	0.925235	1.89899	2.36117e-07	0.811524	1.75507	9.81605e-07	0.874772	1.83372	8.22981e-08	2.04601	0.437469		ZTRI_4.293	-0.547446	1.4615	0.00729899	-0.700908	1.62553	3.357e-16	-0.797812	1.73846	2.29291e-34	-0.918254	1.88983	0.00090447		Yes		ZtritIPO323_04t08758
	ZTRI_6.564	RNA/DNA processing/production						DNA repair helicase	DEAD_2 (PF06733) 196->385, Helicase C-terminal domain (PF13307) 621->803	DNA duplex unwinding	nucleobase-containing compound metabolic process	similar to ATP-dependent RNA helicase chl1	OTHER	Non-effector		1.17457	2.25725	8.37227e-13	0.655147	1.57478	0.00045595	0.784379	1.72235	3.50014e-06	0.951188	1.93346	8.85178e-09	1.87196	0.296047		ZTRI_6.564	-0.73602	1.66557	0.000154539	-0.442542	1.359	0.00213981	-0.762078	1.69593	6.93212e-21	-0.790255	1.72938	0.00198927		Yes		ZtritIPO323_04t11096
	ZTRI_7.109	RNA/DNA processing/production						small nucleolar ribonucleo complex subunit	WD domain, G-beta repeat (PF00400) 102->139, WD domain, G-beta repeat (PF00400) 146->213, WD domain, G-beta repeat (PF00400) 221->255, WD domain, G-beta repeat (PF00400) 418->449, WD domain, G-beta repeat (PF00400) 459->512, WD domain, G-beta repeat (PF00400) 527->559, WD domain, G-beta repeat (PF00400) 565->617, WD domain, G-beta repeat (PF00400) 622->668, Utp13 specific WD40 associated domain (…	rRNA processing	rRNA processing	similar to putative small nucleolar ribonucleoprotein complex subunit protein	OTHER	Non-effector		1.88301	3.68845	5.98523e-10	1.01473	2.02052	0.00337162	0.909205	1.87801	0.00453197	1.72345	3.30225	1.43382e-08	2.72231	0.908314		ZTRI_7.109	-1.20687	2.30837	1.07329e-06	-0.824478	1.77089	1.00188e-19	-0.940874	1.91969	4.23106e-25	-1.4894	2.80772	0.00227425		Yes		ZtritIPO323_04t11414
	ZTRI_9.218	RNA/DNA processing/production						P-loop containing nucleoside triphosphate hydrolase	DEAD/DEAH box helicase (PF00270) 72->242, Helicase conserved C-terminal domain (PF00271) 280->390, Domain of unknown function (DUF4217) (PF13959) 432->492	rRNA processing		similar to ATP-dependent rna helicase dbp4	OTHER	Non-effector		1.17746	2.26179	0.000169617	0.940945	1.91979	0.0077577	0.968215	1.95642	0.00267149	1.75489	3.375	1.49446e-08	2.37825	0.681961		ZTRI_9.218	-0.876938	1.83647	0.000381857	-0.949337	1.93099	1.73812e-14	-0.870357	1.82811	5.01548e-19	-1.69284	3.23292	0.000511204		Yes		ZtritIPO323_04t13393
	ZTRI_9.352	RNA/DNA processing/production						nucleic acid-binding	Glutathione S-transferase, C-terminal domain (PF00043) 64->128, Putative tRNA binding domain (PF01588) 261->375	nucleocytoplasmic transport		similar to multisynthetase complex auxiliary component p43	OTHER	Non-effector		0.716603	1.64331	2.98014e-05	0.811973	1.75561	1.49289e-05	0.939314	1.91762	3.75595e-08	1.23725	2.35749	1.55034e-13	1.91851	0.313568		ZTRI_9.352	-0.814695	1.75893	2.55442e-05	-0.704148	1.62918	8.73925e-08	-0.999964	1.99995	1.37458e-48	-1.12011	2.17363	5.45311e-05		Yes		ZtritIPO323_04t13552
	ZTRI_9.489	RNA/DNA processing/production						poly A polymerase C-terminal region	Poly A polymerase head domain (PF01743) 133->295, Probable RNA and SrmB- binding site of polymerase A (PF12627) 324->387	tRNA 3'-terminal CCA addition	RNA processing	similar to tRNA nucleotidyltransferase/poly(A) polymerase	OTHER	Non-effector		1.13011	2.18875	1.73113e-08	1.418	2.67215	4.28821e-10	0.785687	1.72391	0.000325166	1.30783	2.47569	5.20869e-11	2.26513	0.411807		ZTRI_9.489	-0.759832	1.69329	0.00941471	-1.30353	2.46832	3.51329e-12	-1.04207	2.05918	5.99904e-14	-1.24995	2.37833	3.28204e-05		Yes		ZtritIPO323_04t13710
	ZTRI_1.1058	RNA/DNA processing/production						RNA-binding domain-containing	RNA recognition motif. (a.k.a. RRM, RBD, or RNP domain) (PF00076) 244->314, RNA recognition motif. (a.k.a. RRM, RBD, or RNP domain) (PF00076) 350->420			similar to RNA-binding domain-containing protein	OTHER	Non-effector		1.9825	3.95177	4.0885e-10	1.47062	2.77142	2.96607e-05	1.51293	2.85388	2.87269e-06	3.37911	10.4043	1.90351e-27	4.99535	3.6459		ZTRI_1.1058	-0.869739	1.82733	0.000560325	-1.29015	2.44553	8.68664e-11	-1.2661	2.4051	4.05467e-32	-2.53094	5.77948	2.10266e-08		Yes		ZtritIPO323_04t01169
	ZTRI_1.2112	RNA/DNA processing/production						brix domain-containing	Brix domain (PF04427) 39->237	maturation of 5.8S rRNA from tricistronic rRNA transcript (SSU-rRNA, 5.8S rRNA, LSU-rRNA)		similar to brix domain-containing protein	OTHER	Non-effector		1.6162	3.06566	1.90292e-07	1.14939	2.2182	0.000961075	1.4063	2.65056	8.15042e-06	2.34638	5.08545	1.54569e-14	3.25497	1.26842		ZTRI_1.2112	-0.898121	1.86364	0.00108218	-1.21713	2.32485	2.78811e-25	-1.49063	2.81012	4.51976e-44	-2.24102	4.72733	8.7315e-07		Yes		ZtritIPO323_04t02331
	ZTRI_1.426	RNA/DNA processing/production						ATP-dependent RNA helicase HAS1	DEAD/DEAH box helicase (PF00270) 220->392, Helicase conserved C-terminal domain (PF00271) 433->537, Domain of unknown function (DUF4217) (PF13959) 579->639	maturation of SSU-rRNA from tricistronic rRNA transcript (SSU-rRNA, 5.8S rRNA, LSU-rRNA)		hypothetical protein	OTHER	Non-effector		1.61664	3.06659	2.77405e-06	1.32379	2.50322	0.000562041	1.11307	2.16306	0.00183029	2.46043	5.50382	3.66868e-13	3.30917	1.5098		ZTRI_1.426	-0.951495	1.93388	0.000167916	-1.21293	2.31808	3.80035e-41	-1.21603	2.32307	6.28072e-37	-2.19761	4.58718			NA		ZtritIPO323_04t00496
	ZTRI_1.702	RNA/DNA processing/production						pre-rRNA processing Tsr1	AARP2CN (NUC121) domain (PF08142) 232->303, 40S ribosome biogenesis protein Tsr1 and BMS1 C-terminal (PF04950) 489->792	rRNA processing	ribosome biogenesis	similar to pre-rRNA processing protein Tsr1	OTHER	Non-effector		1.64443	3.12623	1.24917e-05	1.55841	2.94528	0.000170541	1.16301	2.23924	0.00285689	1.95356	3.87329	1.60773e-07	3.04601	0.671279		ZTRI_1.702	-1.20999	2.31336	0.000197339	-1.46477	2.7602	1.06488e-41	-1.16486	2.24212	7.55298e-25	-1.81793	3.52574			NA		ZtritIPO323_04t00795
	ZTRI_2.1073	RNA/DNA processing/production						P-loop containing nucleoside triphosphate hydrolase	DEAD/DEAH box helicase (PF00270) 382->542, Helicase conserved C-terminal domain (PF00271) 693->781, Helicase associated domain (HA2) (PF04408) 843->938			similar to deah-box rna helicase	OTHER	Non-effector		2.18047	4.533	4.46932e-11	1.64374	3.12474	6.92497e-06	1.30517	2.47112	0.000136597	1.93979	3.8365	4.16935e-09	3.49134	0.890587		ZTRI_2.1073	-1.63989	3.11641	8.1379e-08	-1.78082	3.43622	4.78377e-63	-1.75843	3.38329	5.89436e-36	-2.05985	4.16944			NA		ZtritIPO323_04t06657
	ZTRI_3.162.1	RNA/DNA processing/production						DNA polymerase sigma	Nucleotidyltransferase domain (PF01909) 443->535, Cid1 family poly A polymerase (PF03828) 607->663			unspecified product	OTHER	Non-effector		1.59585	3.02273	6.18005e-07	1.2209	2.33092	0.000643628	1.04098	2.05763	0.00175079	2.59541	6.04362	1.44367e-16	3.36373	1.83218		ZTRI_3.162.1	-1.07389	2.1051	0.00309875	-1.23829	2.35918	9.94366e-26	-1.23493	2.3537	8.69356e-21	-2.12263	4.35486			NA		ZtritIPO323_04t07312
	ZTRI_3.362	RNA/DNA processing/production						U3 small nucleolar RNA-associated 11	Utp11 protein (PF03998) 10->265	endonucleolytic cleavage in ITS1 to separate SSU-rRNA from 5.8S rRNA and LSU-rRNA from tricistronic rRNA transcript (SSU-rRNA, 5.8S rRNA, LSU-rRNA)	rRNA processing	similar to U3 small nucleolar RNA-associated protein Utp11	OTHER	Non-effector		2.01684	4.04696	4.17829e-09	1.19707	2.29273	0.00202758	1.02609	2.0365	0.00419238	1.54989	2.92796	7.31002e-06	2.82604	0.896072		ZTRI_3.362	-1.09592	2.13749	0.00131882	-1.27405	2.4184	1.05308e-16	-1.26675	2.40619	6.45323e-30	-1.67327	3.18937			NA		ZtritIPO323_04t07538
	ZTRI_4.296	RNA/DNA processing/production						P-loop containing nucleoside triphosphate hydrolase	RNA dependent RNA polymerase (PF05183) 60->588, AAA domain (PF13086) 1285->1392, AAA domain (PF13086) 1397->1467, AAA domain (PF13087) 1475->1667	transcription, RNA-templated		similar to rna-directed rna polymerase	OTHER	Non-effector		1.90762	3.75191	9.5757e-11	1.36612	2.57776	3.43503e-05	1.02278	2.03183	0.000972136	1.69427	3.23614	1.00941e-08	2.89941	0.751952		ZTRI_4.296	-1.2306	2.34664	1.70057e-07	-1.21359	2.31914	2.41165e-11	-0.678604	1.60059	1.30212e-05	-1.36365	2.57336	0.00190225		Yes		ZtritIPO323_04t08762
	ZTRI_4.738	RNA/DNA processing/production						histidyl-tRNA synthetase	Histidyl-tRNA synthetase (PF13393) 67->339, Anticodon binding domain (PF03129) 429->529	histidyl-tRNA aminoacylation		similar to histidyl-trna synthetase	OTHER	Non-effector		1.13233	2.19212	1.24987e-08	1.55531	2.93897	3.73323e-13	1.20863	2.31118	1.42443e-09	1.51478	2.85755	1.31756e-14	2.57495	0.377934		ZTRI_4.738	-1.43585	2.70542	8.76334e-12	-1.59768	3.02657	1.48113e-64	-1.29793	2.45877	1.32458e-85	-1.5016	2.83156	1.51724e-06		Yes		ZtritIPO323_04t09256
	ZTRI_5.316	RNA/DNA processing/production						DNA-directed RNA polymerases I and III 40 kDa polypeptide	RNA polymerase Rpb3/Rpb11 dimerisation domain (PF01193) 68->378, RNA polymerase Rpb3/RpoA insert domain (PF01000) 99->270	tRNA transcription from RNA polymerase III promoter	transcription, DNA-templated	similar to DNA-directed RNA polymerase I and III subunit RPAC1	OTHER	Non-effector		1.51077	2.84962	1.92261e-07	1.2251	2.33771	0.000143859	1.14979	2.21881	0.000107618	1.49641	2.82141	2.30236e-07	2.55689	0.325575		ZTRI_5.316	-0.710631	1.63652	0.00309008	-0.951933	1.93446	6.64946e-21	-1.14236	2.20742	1.65266e-37	-1.43164	2.69754	0.00202252		Yes		ZtritIPO323_04t09824
	ZTRI_6.263	RNA/DNA processing/production						snoRNP assembly factor Naf1	Gar1/Naf1 RNA binding region (PF04410) 294->438	pseudouridine synthesis	pseudouridine synthesis	hypothetical protein	OTHER	Non-effector		1.94697	3.85564	2.0819e-10	1.19521	2.28977	0.000489559	1.52148	2.87086	9.65631e-07	1.33489	2.52256	1.403e-05	2.88471	0.689926		ZTRI_6.263	-1.82367	3.53981	5.52964e-07	-1.44719	2.72677	3.87929e-37	-1.65081	3.14009	2.03517e-55	-1.96707	3.90974	1.04957e-07		Yes		ZtritIPO323_04t10763
	ZTRI_6.346	RNA/DNA processing/production						beta and beta-prime subunits of DNA dependent RNA-polymerase	RNA polymerase beta subunit (PF04563) 42->435, RNA polymerase Rpb2, domain 2 (PF04561) 203->403, RNA polymerase Rpb2, domain 3 (PF04565) 492->556, RNA polymerase I, Rpa2 specific domain (PF06883) 596->653, RNA polymerase Rpb2, domain 6 (PF00562) 702->1086, RNA polymerase Rpb2, domain 7 (PF04560) 1088->1209	transcription of nuclear large rRNA transcript from RNA polymerase I promoter	transcription, DNA-templated	similar to DNA-directed RNA polymerase I subunit beta (Rpa2)	OTHER	Non-effector		1.94403	3.8478	1.4082e-10	1.25356	2.38429	0.000227575	0.999262	1.99898	0.00164844	2.00144	4.00399	3.39177e-11	3.05876	1.01556		ZTRI_6.346	-1.60573	3.0435	1.07828e-08	-1.31076	2.48072	1.53807e-34	-0.936825	1.91431	4.49375e-35	-1.69829	3.24516	0.00038227		Yes		ZtritIPO323_04t10854
	ZTRI_3.720	RNA/DNA processing/production						RNA recognition domain-containing	RNA recognition motif. (a.k.a. RRM, RBD, or RNP domain) (PF00076) 6->64			similar to RNA recognition domain-containing protein	OTHER	Non-effector		4.67339	25.5171	1.2731e-84	1.5508	2.92979	8.61855e-09	2.25031	4.75784	3.71721e-20	3.05139	8.29009	1.19758e-36	10.3737	10.3378		ZTRI_3.720	-0.236278	1.17795	0.396768	-1.85746	3.6237	1.79222e-34	-2.61922	6.14416	2.85648e-101	-3.28565	9.75168	1.82162e-64		No		ZtritIPO323_04t07961	-3.04332	1.78891e-06
	ZTRI_9.229	RNA/DNA processing/production						prolyl-tRNA synthetase	tRNA synthetase class II core domain (G, H, P, S and T) (PF00587) 158->305, Anticodon binding domain (PF03129) 354->454, Prolyl-tRNA synthetase, C-terminal (PF09180) 481->566	prolyl-tRNA aminoacylation	prolyl-tRNA aminoacylation	similar to prolyl-trna synthetase	OTHER	Non-effector		0.89674	1.86185	5.52382e-06	0.680495	1.60269	0.00236017	0.661443	1.58166	0.00128177	0.670393	1.59151	0.000959403	1.65943	0.135223		ZTRI_9.229	-0.449025	1.36512	0.0767739	-0.428762	1.34608	0.000283484	-0.861907	1.81744	4.96923e-19	-0.396571	1.31638	0.261439		No		ZtritIPO323_04t13404	-2.76756	1.3731e-22
	ZTRI_3.485	RNA/DNA processing/production						pre-mrna splicing factor cwc24	Zinc finger C-x8-C-x5-C-x3-H type (and similar) (PF00642) 165->186, Zinc finger, C3HC4 type (RING finger) (PF13923) 236->275	snoRNA splicing		similar to putative pre-mrna splicing factor cwc24 protein	OTHER	Non-effector		0.751885	1.68399	0.000609212	0.708362	1.63395	0.00361718	0.849856	1.80232	0.000139074	0.967307	1.95519	1.01939e-05	1.76886	0.142876		ZTRI_3.485	-0.703943	1.62895	0.0532482	-0.792496	1.73207	3.95937e-07	-0.969181	1.95773	9.05656e-17	-1.41588	2.66823	5.09318e-05		No		ZtritIPO323_04t07685	-2.39457	4.32896e-31
	ZTRI_3.369	RNA/DNA processing/production						Alanine--tRNA ligase				predicted protein	OTHER	Non-effector		2.76446	6.79493	4.61487e-16	2.6546	6.29671	2.19535e-09	4.3911	20.9822	9.7806e-26	2.67752	6.39755	2.01093e-07	10.1179	7.24611		ZTRI_3.369	-1.09338	2.13374	0.0284894	-0.266439	1.20284	0.563037	-0.839825	1.78983	4.98529e-05	0.386521	1.30724	0.490994		No		ZtritIPO323_04t07546	-2.10565	1.65703e-05
	ZTRI_1.1160	RNA/DNA processing/production						ribonuclease III	Ribonuclease-III-like (PF14622) 37->129	RNA phosphodiester bond hydrolysis, endonucleolytic	RNA processing	similar to RNAse III	OTHER	Non-effector		0.963063	1.94944	0.000351984	1.23923	2.36072	2.53407e-05	1.82684	3.54759	5.18148e-12	2.14369	4.4189	4.02981e-15	3.06916	1.1264		ZTRI_1.1160	-0.199529	1.14832	0.536685	-0.534699	1.44864	0.00378388	-1.88286	3.68806	5.95818e-35	-1.87492	3.66782	1.89757e-07		No		ZtritIPO323_04t01274
	ZTRI_1.227	RNA/DNA processing/production						phenylalanyl-tRNA synthetase alpha chain	tRNA synthetases class II core domain (F) (PF01409) 221->531	phenylalanyl-tRNA aminoacylation	phenylalanyl-tRNA aminoacylation	similar to phenylalanyl-trna synthetase alpha chain	OTHER	Non-effector		0.798599	1.73941	8.7511e-08	0.775547	1.71184	2.31983e-06	0.894149	1.85851	2.18158e-09	1.05887	2.0833	7.55565e-13	1.84827	0.169122		ZTRI_1.227	-0.259938	1.19743	0.181092	-0.451306	1.36728	2.64119e-05	-0.746776	1.67804	2.06992e-17	-0.736362	1.66597	0.00114224		No		ZtritIPO323_04t00279
	ZTRI_1.649	RNA/DNA processing/production						tRNA-dihydrouridine(47) synthase [NAD(P)(+)]	Dihydrouridine synthase (Dus) (PF01207) 339->542, Dihydrouridine synthase (Dus) (PF01207) 580->626	tRNA processing	tRNA processing	similar to tRNA-dihydrouridine synthase 3	OTHER	Non-effector		1.12015	2.17369	1.67765e-08	0.797522	1.73811	0.000331179	0.602826	1.51869	0.00375074	0.717966	1.64486	0.000382681	1.76884	0.284484		ZTRI_1.649	-0.533642	1.44758	0.0970729	-0.568504	1.48299	1.89239e-09	-0.284191	1.21773	0.00113894	-0.469108	1.38425	0.166399		No		ZtritIPO323_04t00738
	ZTRI_12.409	RNA/DNA processing/production						antiviral helicase	DEAD/DEAH box helicase (PF00270) 149->296, Helicase conserved C-terminal domain (PF00271) 441->547, rRNA-processing arch domain (PF13234) 601->870, DSHCT (NUC185) domain (PF08148) 898->1066	RNA catabolic process	RNA catabolic process	similar to ATP-dependent RNA helicase DOB1	OTHER	Non-effector		1.35444	2.55698	6.56246e-08	0.929073	1.90405	0.00102027	0.9271	1.90145	0.000341875	1.80601	3.49675	3.68161e-13	2.46481	0.753926		ZTRI_12.409	-0.63546	1.55343	0.0168182	-0.826414	1.77327	8.24581e-15	-0.835964	1.78505	2.41e-19	-1.63142	3.09819	5.28521e-05		No		ZtritIPO323_04t04054
	ZTRI_2.408	RNA/DNA processing/production						tRNA isopentenyltransferase	IPP transferase (PF01715) 56->338	tRNA processing	tRNA processing	similar to trna isopentenyltransferase	OTHER	Non-effector		0.829194	1.77669	3.23245e-08	0.994906	1.99295	2.16038e-09	1.24965	2.37784	9.03071e-15	1.90556	3.74654	3.70153e-40	2.47351	0.884356		ZTRI_2.408	-0.0813508	1.05801	0.801083	-0.611224	1.52755	0.000506185	-1.1689	2.24839	8.19798e-13	-1.54087	2.9097	4.73636e-22		No		ZtritIPO323_04t05926
	ZTRI_7.155	RNA/DNA processing/production						g-patch rna maturation	G-patch domain (PF01585) 25->48	box C/D snoRNA 3'-end processing		similar to G-patch domain protein	OTHER	Non-effector		0.905201	1.8728	0.000201689	1.18009	2.26591	7.43785e-06	0.709097	1.63478	0.0047442	1.44685	2.72611	1.1459e-09	2.1249	0.477882		ZTRI_7.155	-0.788996	1.72787	0.0243169	-1.36754	2.5803	2.64731e-36	-1.16257	2.23856	6.81438e-27	-1.78762	3.45246	3.07839e-07		No		ZtritIPO323_04t11464
	ZTRI_9.208	RNA/DNA processing/production						ATP-dependent RNA helicase dbp7	DEAD/DEAH box helicase (PF00270) 145->342, Helicase conserved C-terminal domain (PF00271) 492->564, Domain of unknown function (DUF4217) (PF13959) 626->685			similar to ATP-dependent RNA helicase dbp7	OTHER	Non-effector		0.88283	1.84399	0.00162026	0.968513	1.95682	0.00600311	0.825991	1.77275	0.00398751	1.72583	3.30771	2.0007e-10	2.22032	0.728877		ZTRI_9.208	0.452256	1.36818	0.0699313	-1.39491	2.62972	2.17093e-06	-1.03644	2.05115	2.77938e-28	-1.71391	3.28049	2.03709e-05		No		ZtritIPO323_04t13382
	ZTRI_9.440	RNA/DNA processing/production						DNA RNA polymerase	DNA-directed RNA polymerase N-terminal (PF14700) 375->707, DNA-dependent RNA polymerase (PF00940) 831->1464	transcription, DNA-templated	transcription, DNA-templated	similar to mitochondrial DNA-directed RNA polymerase	OTHER	Non-effector		1.46412	2.75895	1.02624e-08	1.25323	2.38375	8.57448e-06	0.829903	1.77757	0.00182806	2.225	4.6751	6.79921e-19	2.89884	1.2513		ZTRI_9.440	-0.813844	1.75789	0.022761	-1.11604	2.16751	1.63869e-22	-0.712647	1.63881	1.10397e-09	-1.93655	3.8279	3.94241e-06		No		ZtritIPO323_04t13654
	ZTRI_5.443	RNA/DNA processing/production						KRR1 small subunit processome component		endonucleolytic cleavage in ITS1 to separate SSU-rRNA from 5.8S rRNA and LSU-rRNA from tricistronic rRNA transcript (SSU-rRNA, 5.8S rRNA, LSU-rRNA)		similar to ribosomal RNA assembly protein KRR1	OTHER	Non-effector		1.31908	2.49508	0.00010385	1.0414	2.05823	0.00632989	1.18189	2.26874	0.000650989	1.94703	3.85579	5.05693e-09	2.66946	0.810753		ZTRI_5.443	-0.677809	1.59971	0.0388775	-0.960826	1.94642	2.47719e-17	-1.34136	2.5339	4.50848e-42	-1.81746	3.52459			NA		ZtritIPO323_04t09964
	ZTRI_7.171	RNA/DNA processing/production						WD40 repeat		maturation of LSU-rRNA from tricistronic rRNA transcript (SSU-rRNA, 5.8S rRNA, LSU-rRNA)		similar to 60S ribosome biogenesis protein Mak11	OTHER	Non-effector		1.27089	2.41311	3.72047e-05	1.34275	2.53634	7.66627e-05	1.12916	2.18731	0.000372619	1.70826	3.26766	2.12676e-08	2.6011	0.467284		ZTRI_7.171	-0.55543	1.46961	0.0600317	-1.3044	2.46981	2.52172e-26	-1.19354	2.28713	1.42267e-25	-1.54774	2.92359	0.000801637		No		ZtritIPO323_04t11482
	ZTRI_1.143	Secreted						surface sp1		carbohydrate metabolic process		hypothetical protein	SP(Sec/SPI)	Non-effector		2.18272	4.5401	3.85818e-07	2.41792	5.34399	2.14578e-07	3.97185	15.6908	7.35235e-21	3.30774	9.90216	5.79675e-15	8.86926	5.12411		ZTRI_1.143	-3.72721	13.2434	1.25929e-17	-2.55192	5.86414	1.3538e-07	-3.35236	10.2132	2.02738e-31	-2.03587	4.10069	7.81389e-08		Yes		ZtritIPO323_04t00182	-2.922	8.34257e-10
	ZTRI_1.1721	Secreted						Acyl- N-acyltransferase				hypothetical protein	SP(Sec/SPI)	Non-effector		1.96187	3.89568	1.45048e-28	1.99375	3.98271	2.70977e-25	0.918428	1.89005	5.31244e-07	1.35187	2.55242	3.67877e-14	3.08022	1.02867		ZTRI_1.1721	-2.62854	6.18399	2.77875e-35	-2.49062	5.62019	7.77609e-97	-0.795435	1.7356	9.23621e-17	-1.52769	2.88323	1.16186e-07		Yes		ZtritIPO323_04t01891	-2.16854	5.6365e-12
	ZTRI_2.660	Secreted						DUF833 domain	Transport and Golgi organisation 2 (PF05742) 292->594			hypothetical protein	SP(Sec/SPI)	Non-effector		1.37076	2.58606	2.12e-11	1.07915	2.11278	2.08e-06	1.60915	3.05072	5.17e-15	2.71966	6.58719	9.16e-42	3.58419	2.03829		ZTRI_2.660	-1.49904	2.82654	1.15e-07	-1.16987	2.24991	3.94e-15	-1.7245	3.30467	8.83e-48	-2.58108	5.98387	4.75e-24		Yes		ZtritIPO323_04t06209	-2.06248	1.60702e-17
	ZTRI_7.37	Secreted						hypothetical protein MYCGRDRAFT_94230				predicted protein	SP(Sec/SPI)	Non-effector		2.4906	5.6201	1.37e-100	3.7103	13.0891	3.52e-110	0.986727	1.98168	7.99e-06	2.07909	4.2254	8.7e-53	6.22908	4.81271		ZTRI_7.37	-1.33743	2.52701	1.03e-06	-1.8315	3.55908	1e-36	0.563545	1.4779	0.0239846	-2.428	5.38148	2.96e-57		No		ZtritIPO323_04t11329	-2.05197	3.39749e-06
	ZTRI_2.1024	Secreted						hypothetical protein MYCGRDRAFT_103427				predicted protein	SP(Sec/SPI)	Non-effector		2.95209	7.73872	1.52937e-12	4.58234	23.9565	8.27619e-25	5.36262	41.1444	9.61818e-39	4.62536	24.6815	4.04706e-29	24.3803	13.6412		ZTRI_2.1024	-7.25205	152.435	5.61156e-185	-6.83158	113.896		-9.25997	613.095	0	-5.63979	49.8591	5.93247e-35		NA		ZtritIPO323_04t06606	2.39071	1.40617e-05
	ZTRI_5.762	Secreted						carbohydrate-binding module family 20	Starch binding domain (PF00686) 48->141, Multicopper oxidase (PF07732) 208->322, Multicopper oxidase (PF00394) 334->479, Multicopper oxidase (PF07731) 556->688	oxidation-reduction process	oxidation-reduction process	hypothetical protein	SP(Sec/SPI)	Non-effector		3.13774	8.80145	1.16885e-20	3.49401	11.2668	1.1512e-18	3.88195	14.7429	1.18559e-29	2.52034	5.73717	2.70036e-13	10.1371	3.81371		ZTRI_5.762	-4.34338	20.2996	1.05067e-34	-4.96605	31.2557	4.80735e-34	-4.60675	24.3652	1.83097e-103	-3.5536	11.7419	1.98458e-22		Yes		ZtritIPO323_04t10332	2.43902	1.14716e-05
	ZTRI_13.55	Secreted						cell wall glyco				predicted protein	SP(Sec/SPI)	Non-effector		3.06819	8.38723	4.13594e-14	2.03778	4.10613	6.34862e-06	3.47882	11.1488	1.09125e-17	1.57175	2.97266	0.000162349	6.65372	3.797		ZTRI_13.55	-6.07867	67.587	5.41365e-61	-5.28012	38.8575		-7.31608	159.353	0	-2.82848	7.10324	3.74846e-08		NA		ZtritIPO323_04t04167	5.03769	1.17136e-14
	ZTRI_5.46	Secreted						amidophosphoribosyltransferase	Glutamine amidotransferase domain (PF13522) 68->198	'de novo' IMP biosynthetic process	purine nucleobase biosynthetic process	hypothetical protein	SP(Sec/SPI)	Non-effector		1.53449	2.89686	8.01e-14	0.799436	1.74042	0.0008925	0.922919	1.89595	1.28e-05	1.25075	2.37965	1.34e-09	2.22822	0.52229		ZTRI_5.46	-0.972723	1.96254	6.3e-08	-0.463238	1.37863	0.000208651	-0.68542	1.60817	3.34e-26	-0.993828	1.99146	0.00499118		Yes		ZtritIPO323_04t09501
	ZTRI_4.613	Secreted						GMC oxidoreductase	GMC oxidoreductase (PF00732) 43->364, GMC oxidoreductase (PF05199) 476->616	oxidation-reduction process	oxidation-reduction process	similar to oxidoreductase GMC	SP(Sec/SPI)	Non-effector		1.76746	3.40454	1.09646e-08	1.27239	2.41562	0.000137699	6.11688	69.4008	7.27916e-66	2.01676	4.04675	6.61501e-11	19.8169	33.0627		ZTRI_4.613	-3.8099	14.0247	8.83167e-24	-5.3511	40.8171	2.74685e-55	-7.69226	206.824	1.53341e-90	-5.59781	48.4292	1.29941e-39		Yes		ZtritIPO323_04t09115
	ZTRI_8.19	Secreted						hypothetical protein MYCGRDRAFT_94883				hypothetical protein	SP(Sec/SPI)	Non-effector		1.43454	2.70296	7.47988e-12	1.35071	2.55038	1.56084e-08	1.09387	2.13446	7.56942e-07	0.964378	1.95122	0.000484631	2.33475	0.350848		ZTRI_8.19	-1.44774	2.72781	0.00332565	-1.49565	2.8199	2.26373e-18	-1.41665	2.66965	3.47069e-22	-1.11098	2.15992	0.0308743		No		ZtritIPO323_04t12306
	ZTRI_11.103	Secreted						fmn-dependent dehydrogenase	FMN-dependent dehydrogenase (PF01070) 67->224, FMN-dependent dehydrogenase (PF01070) 232->380	oxidation-reduction process	oxidation-reduction process	similar to (S)-2-hydroxy-acid oxidase	SP(Sec/SPI)	Non-effector		3.86949	14.6161	5.57707e-35	1.96609	3.90708	9.18604e-08	3.42136	10.7136	1.27963e-27	2.53983	5.81521	5.31869e-16	8.763	4.84194		ZTRI_11.103	-4.95402	30.9963	3.25361e-41	-2.40934	5.31233	9.26389e-08	-4.4816	22.3407	3.41712e-224	-2.86694	7.29515	2.8808e-56		Yes		ZtritIPO323_04t03087
	ZTRI_3.893	Secreted						FAD binding domain-containing	FAD binding domain (PF01565) 75->209, Berberine and berberine like (PF08031) 457->493	oxidation-reduction process	oxidation-reduction process	similar to FAD binding domain-containing protein	SP(Sec/SPI)	Non-effector		4.26507	19.2271	9.45305e-33	1.68978	3.22609	2.89719e-05	3.42197	10.718	1.48021e-21	1.93904	3.83451	8.67749e-08	9.25142	7.46797		ZTRI_3.893	-3.19679	9.16917	1.19779e-12	-1.37747	2.59812	2.21088e-06	-2.54017	5.81656	2.47974e-47	-1.93766	3.83083	7.87703e-08		Yes		ZtritIPO323_04t08152
	ZTRI_4.152	Secreted						Cell wall SED1		fungal-type cell wall organization		predicted protein	SP(Sec/SPI)	Non-effector		3.10979	8.63258	2.01964e-38	2.56977	5.93714	4.73748e-23	3.52674	11.5253	2.30392e-49	4.06948	16.7894	1.0104e-65	10.7211	4.6447		ZTRI_4.152	-4.93401	30.5693	4.28086e-51	-2.89495	7.43816	8.2973e-80	-3.03537	8.19858	7.9272e-97	-2.17926	4.52921	1.43207e-28		Yes		ZtritIPO323_04t08605
	ZTRI_5.620	Secreted						hypothetical protein MYCGRDRAFT_109621	Glycine-rich protein domain (DUF2403) (PF10290) 38->99, Putative TOS1-like glycosyl hydrolase (DUF2401) (PF10287) 245->465			similar to TOS1 protein	SP(Sec/SPI)	Non-effector		2.12514	4.36246	6.11384e-17	1.89094	3.70878	1.27491e-11	1.44181	2.71662	3.34094e-08	1.83286	3.56242	6.06652e-13	3.58757	0.676837		ZTRI_5.620	-2.26569	4.80883	3.42387e-26	-1.94465	3.84944	4.3595e-14	-2.33352	5.04032	8.32945e-37	-2.32296	5.00357	2.43725e-19		Yes		ZtritIPO323_04t10161
	ZTRI_6.635	Secreted						L-ascorbate oxidase	Multicopper oxidase (PF07732) 69->181, Multicopper oxidase (PF00394) 191->347, Multicopper oxidase (PF07731) 446->574	oxidation-reduction process	oxidation-reduction process	similar to l-ascorbate oxidase	SP(Sec/SPI)	Non-effector		3.54463	11.6692	9.36894e-37	2.56936	5.93544	1.77841e-16	4.03554	16.399	2.91788e-42	1.32524	2.50574	6.94074e-06	9.12736	6.14742		ZTRI_6.635	-6.13443	70.2502	6.74924e-118	-4.84354	28.7111	8.67141e-19	-5.93591	61.219	7.95926e-137	-1.67522	3.19368	1.95114e-09		Yes		ZtritIPO323_04t11184
	ZTRI_8.731	Secreted						hypothetical protein MYCGRDRAFT_110633				predicted protein	SP(Sec/SPI)	Non-effector		1.88444	3.69208	1.80455e-15	3.83006	14.2221	3.30884e-56	1.73465	3.32798	2.01159e-11	2.21991	4.65865	4.21652e-18	6.4752	5.19501		ZTRI_8.731	-3.00684	8.03804	1.98225e-17	-4.73285	26.5906	6.08885e-116	-2.02316	4.06475	2.06545e-13	-2.87557	7.33895	2.35803e-18		Yes		ZtritIPO323_04t13116
	ZTRI_9.459	Secreted						vegetative cell wall gp1				hypothetical protein	OTHER	Non-effector		1.0703	2.09987	1.652e-12	0.862951	1.81875	1.62384e-07	1.25397	2.38498	2.46726e-17	2.6577	6.31028	3.36016e-76	3.15347	2.1172		ZTRI_9.459	-0.667443	1.58826	0.0291202	-0.775169	1.71139	1.13338e-06	-1.59417	3.01921	3.85621e-36	-2.52565	5.75831	9.81333e-56		No		ZtritIPO323_04t13677	-3.28621	1.48017e-20
	ZTRI_10.23	Secreted						integral membrane	DOMON domain (PF03351) 44->157, Copper type II ascorbate-dependent monooxygenase, N-terminal domain (PF01082) 203->324, Copper type II ascorbate-dependent monooxygenase, C-terminal domain (PF03712) 349->487, Cytochrome domain of cellobiose dehydrogenase (PF16010) 554->710	oxidation-reduction process	oxidation-reduction process	hypothetical protein	SP(Sec/SPI)	Non-effector		0.908169	1.87666	9.34006e-06	2.52306	5.74799	1.19121e-31	1.85046	3.60614	7.97959e-15	1.47161	2.7733	1.01119e-12	3.50103	1.65611		ZTRI_10.23	0.23081	1.17349	0.395515	-2.23971	4.72302	2.74173e-63	-1.00174	2.00242	5.17607e-07	-1.09582	2.13734	1.01101e-10		No		ZtritIPO323_04t02363	-2.10447	0.0164547
	ZTRI_6.281	Secreted						oxidase like	Protein of unknown function (DUF3237) (PF11578) 482->632	cellular oxidant detoxification		hypothetical protein	SP(Sec/SPI)	Non-effector		1.6507	3.13985	2.72e-09	1.63811	3.11259	6.9e-08	1.70021	3.24949	1.2e-09	2.63138	6.19618	4.82e-22	3.92453	1.51559		ZTRI_6.281	-1.02749	2.03847	0.0266236	-1.5476	2.9233	4.74e-27	-1.78413	3.4441	5.84e-31	-2.97357	7.8548	2.85e-83		No		ZtritIPO323_04t10782
	ZTRI_6.427	Secreted						carbohydrate-binding module family 18	Vacuolar protein sorting-associated protein 62 (PF06101) 384->470			similar to vacuolar sorting-associated protein	SP(Sec/SPI)	Non-effector		0.744072	1.6749	6.41518e-05	1.06647	2.0943	1.90565e-07	1.83617	3.57061	6.26684e-24	2.08472	4.24192	9.44163e-30	2.89543	1.21112		ZTRI_6.427	-0.807413	1.75007	0.0300879	-1.0827	2.118	1.9873e-18	-2.27363	4.83538	4.60409e-69	-2.17222	4.50717	1.13241e-42		No		ZtritIPO323_04t10944
	ZTRI_11.427	Secreted_Effector		No	No	No		---NA---				predicted protein	SP(Sec/SPI)	Effector		3.78965	13.8292	4.44536e-19	4.14457	17.6864	1.46234e-21	4.5671	23.7047	2.66538e-28	3.37788	10.3955	1.09537e-15	16.4039	5.70603		ZTRI_11.427	-3.41232	10.6466	3.32524e-16	-4.67003	25.4578	9.29403e-78	-4.60372	24.3141	7.00874e-73	-4.19415	18.3047	1.80341e-12		Yes		ZtritIPO323_04t03458	-5.09801	2.17093e-19
	ZTRI_12.193	Secreted_Effector		No	Yes	PDB,CDB,in planta	15,16	hypothetical protein MYCGRDRAFT_97031				predicted protein	SP(Sec/SPI)	Effector		2.82461	7.08422	1.10008e-14	5.14872	35.4747	2.2754e-39	7.32992	160.889	1.79404e-67	4.3936	21.0186	4.48826e-32	56.1167	70.8036		ZTRI_12.193	-3.86987	14.62	3.53545e-29	-7.38521	167.175	1.73985e-57	-7.79528	222.134	7.18799e-160	-4.9769	31.4918	6.21315e-28		Yes		ZtritIPO323_04t03806	-4.2594	4.50938e-30
	ZTRI_7.547	Secreted_Effector		No	Yes	No	15	---NA---				predicted protein	SP(Sec/SPI)	Effector		6.23676	75.414	7.43784e-69	6.26705	77.0143	3.91723e-81	7.60494	194.677	1.12567e-118	6.45134	87.5081	8.45004e-68	108.653	57.5994		ZTRI_7.547	-6.4103	85.0536	3.88475e-44	-8.31724	318.962	2.86639e-129	-8.37868	332.839	3.98585e-248	-7.64067	199.559	1.71309e-52		Yes		ZtritIPO323_04t11912	-4.07061	1.5733e-10
	ZTRI_4.170	Secreted_Effector		No	Yes	PDB,CDB	14,15,16	hypothetical protein MYCGRDRAFT_80332				predicted protein	SP(Sec/SPI)	Effector		3.06563	8.37234	9.48298e-22	1.43072	2.69582	0.00010252	3.20982	9.25234	1.79322e-23	2.93453	7.64505	1.77722e-19	6.99139	2.93815		ZTRI_4.170	-3.21072	9.25811	6.42922e-11	-1.83922	3.57817	8.41605e-26	-2.32717	5.01818	1.60856e-14	-2.93082	7.62546	5.54976e-23		Yes		ZtritIPO323_04t08624	-4.04871	2.76606e-10
	ZTRI_9.16	Secreted_Effector		No	Low	PDB,CDB	14,16	hypothetical protein MYCGRDRAFT_82029				predicted protein	SP(Sec/SPI)	Effector		2.56525	5.91859	6.10067e-18	2.48908	5.61419	2.752e-13	3.6191	12.2873	2.60069e-16	1.0479	2.06751	0.000196885	6.47191	4.25283		ZTRI_9.16	-2.44437	5.44289	2.68577e-08	-2.02156	4.06022	2.38019e-07	-3.02143	8.11974	7.59682e-14	-1.96794	3.91208	1.81099e-12		Yes		ZtritIPO323_04t13160	-3.80535	1.74945e-14
	ZTRI_2.140	Secreted_Effector		No	Yes	PDB,CDB,in planta	15,16,17	hypothetical protein MYCGRDRAFT_90420				hypothetical protein	SP(Sec/SPI)	Effector		3.18049	9.06615	3.93388e-11	2.74271	6.69327	7.45957e-05	5.92374	60.705	1.05648e-11	2.18812	4.55713	0.000105378	20.2554	27.0292		ZTRI_2.140	-3.60448	12.1635	2.14677e-13	-2.76914	6.81703	0.000111299	-5.29414	39.2369	1.78628e-13	-4.86244	29.0897	1.32672e-07		Yes		ZtritIPO323_04t05628	-3.60586	7.45924e-08
	ZTRI_4.526	Secreted_Effector		No	Yes	No	17	hypothetical protein MYCGRDRAFT_92640				predicted protein	SP(Sec/SPI)	Effector		3.36714	10.3183	4.26174e-09	2.24473	4.73949	0.00224815	4.04324	16.4868	2.64596e-10	3.70896	13.077	1.06325e-08	11.1554	4.96593		ZTRI_4.526	-1.44745	2.72725	0.00138941	-1.81217	3.51169	0.0165458	-2.23928	4.7216	4.28697e-10	-1.8945	3.71793	0.0139365		No		ZtritIPO323_04t09019	-2.81877	3.5251e-11
	ZTRI_11.287	Secreted_Effector		No	No	No		mucin-13-like isoform X4				hypothetical protein	SP(Sec/SPI)	Effector		1.14175	2.20648	0.0012363	2.65743	6.30906	8.82774e-13	2.25037	4.75806	4.05892e-09	2.93912	7.66944	2.36195e-16	5.23576	2.34375		ZTRI_11.287	-1.48967	2.80825	0.000423842	-3.53653	11.6038	6.25411e-66	-2.60117	6.0678	3.31349e-18	-3.0548	8.30971	1.17418e-43		Yes		ZtritIPO323_04t03300	-2.73729	4.27425e-22
	ZTRI_5.88	Secreted_Effector		No	Yes	PDB,CDB	15,16	hypothetical protein MYCGRDRAFT_92998				hypothetical protein	SP(Sec/SPI)	Effector		2.61204	6.11367	6.11574e-14	2.79025	6.91749	3.44216e-16	2.98921	7.94038	4.47574e-20	2.16079	4.47158	2.10741e-12	6.36078	1.4646		ZTRI_5.88	-1.50403	2.83634	0.000155476	-2.30165	4.9302	1.75678e-11	-2.51777	5.72695	1.55797e-20	-1.41358	2.66397	7.81961e-05		Yes		ZtritIPO323_04t09555	-2.64882	1.25335e-07
	ZTRI_11.203	Secreted_Effector		Yes	Yes	apoplast,PDB,CDB,in planta	14.16.18	hypothetical protein MYCGRDRAFT_106106				hypothetical protein	OTHER	Effector		2.05346	4.151	0.00132222	5.5724	47.5837	9.31609e-17	6.39799	84.3308	1.3449e-24	4.28906	19.5495	9.20939e-12	38.9038	35.2198		ZTRI_11.203	-2.4254	5.37179	4.30562e-27	-5.98622	63.3918	1.58318e-106	-5.82125	56.5419	3.51314e-20	-3.44393	10.8824	3.22706e-05		Yes		ZtritIPO323_04t03203	-2.5561	0.00380608
	ZTRI_8.414	Secreted_Effector	IPO323 effector (Mg1LysM)	No	Yes	PDB,CDB,in planta	3,15,16,17	carbohydrate-binding module family 50	LysM domain (PF01476) 90->132			hypothetical protein	OTHER	Effector		3.50715	11.3699	1.32109e-52	0.85494	1.80868	0.00191327	4.10432	17.1997	1.85403e-62	1.31512	2.48822	3.10455e-08	8.21665	7.40532		ZTRI_8.414	-3.81447	14.0692	1.89812e-31	-1.09165	2.13118	4.77072e-06	-4.40686	21.2127	1.07434e-167	-1.58205	2.99395	3.34518e-06		Yes		ZtritIPO323_04t12742	2.75291	1.15416e-10
	ZTRI_2.578	Secreted_Effector		No	Yes	No	15	---NA---				predicted protein	SP(Sec/SPI)	Effector		6.79064	110.71	3.03061e-96	7.13541	140.596	1.88135e-89	7.31011	158.695	2.5729e-101	5.06622	33.5031	4.20395e-53	110.876	55.2464		ZTRI_2.578	-7.00472	128.42	3.29987e-103	-7.04415	131.978	2.74864e-56	-6.89851	119.305	0	-5.18899	36.4789	1.53034e-41		Yes		ZtritIPO323_04t06112	2.77744	1.50072e-05
	ZTRI_10.178	Secreted_Effector		No	Yes	No	15	---NA---				predicted protein	SP(Sec/SPI)	Effector		1.73433	3.32724	1.94507e-06	1.69895	3.24665	7.52505e-05	2.91708	7.55317	3.80032e-16	3.59081	12.0488	3.98444e-20	6.54396	4.18493		ZTRI_10.178	-1.8303	3.5561	3.26891e-07	-1.71036	3.27242	0.00125093	-3.55752	11.7739	4.92929e-62	-2.43267	5.3989	1.12106e-11		Yes		ZtritIPO323_04t02537	2.82359	1.09351e-06
	ZTRI_4.203	Secreted_Effector		No	No	No	15	hypothetical protein COCHEDRAFT_1098850				predicted protein	SP(Sec/SPI)	Effector		3.99603	15.956	1.96018e-39	3.2156	9.28948	3.96058e-22	4.37135	20.697	7.10501e-47	5.0732	33.6655	7.12465e-55	19.902	10.2999		ZTRI_4.203	-5.32002	39.947	9.16849e-53	-6.04245	65.911		-8.19633	293.32	0	-3.94712	15.4242	6.07157e-12		NA		ZtritIPO323_04t08662	3.39476	1.87558e-08
	ZTRI_9.161	Secreted_Effector		No	Yes	PDB,CDB,in planta	16,17	hypothetical protein MYCGRDRAFT_105682				predicted protein	SP(Sec/SPI)	Effector		5.53958	46.5135	3.55121e-30	3.55201	11.729	1.00539e-09	5.09454	34.1673	4.3398e-10	3.65768	12.6203	1.18766e-06	26.2575	17.0286		ZTRI_9.161	-6.31409	79.5668	7.4929e-45	-5.8046	55.8931	3.5259e-16	-5.41372	42.6276	6.53091e-12	-3.66418	12.6773	0.000109081		Yes		ZtritIPO323_04t13327	3.85358	1.19418e-17
	ZTRI_8.244	Secreted_Effector		No	No	No		---NA---				predicted protein	SP(Sec/SPI)	Effector		3.48215	11.1746	2.17522e-49	4.36905	20.6641	4.39748e-69	3.11515	8.66468	3.46922e-42	3.0347	8.19473	7.28127e-35	12.1745	5.8089		ZTRI_8.244	-3.02995	8.16781	1.39691e-37	-4.07919	16.9028	2.88975e-59	-3.67155	12.7423	1.01861e-84	-2.4714	5.54581	4.16419e-24		Yes		ZtritIPO323_04t12558	4.45237	4.16702e-21
	ZTRI_11.155	Secreted_Effector	IPO323 effector (Mg3LysM)	No	Yes	PDB,CDB,in planta	3,15,16,17	carbohydrate-binding module family 50	LysM domain (PF01476) 49->92, LysM domain (PF01476) 122->166, LysM domain (PF01476) 179->222			similar to carbohydrate-binding module family 50 protein	SP(Sec/SPI)	Non-effector		2.33274	5.03761	1.8021e-12	1.7575	3.38113	1.6691e-06	3.46569	11.0478	6.50457e-26	2.56202	5.90533	1.19287e-14	6.34297	3.30675		ZTRI_11.155	-5.03093	32.6934	6.57343e-56	-3.54473	11.67	1.31001e-16	-5.68022	51.2763	0	-2.52781	5.76697	5.7009e-08		Yes		ZtritIPO323_04t03143
	ZTRI_9.38	Secreted_Effector		No	Yes	PDB,CDB,in planta	15,16	hydrophobin precursor	Fungal hydrophobin (PF06766) 28->92			similar to hydrophobin	SP(Sec/SPI)	Effector		6.29678	78.6175	1.43554e-42	3.59339	12.0703	4.72348e-09	8.008	257.424	9.32655e-32	4.694	25.8842	8.42581e-19	93.4989	112.982		ZTRI_9.38	-9.35059	652.842	2.26764e-73	-4.38743	20.929	7.46116e-10	-8.06113	267.079	2.20802e-52	-5.66285	50.6626	1.18081e-14		Yes		ZtritIPO323_04t13185
	ZTRI_9.292	Secreted_Effector		No	No	No		---NA---				predicted protein	SP(Sec/SPI)	Effector		1.94314	3.84541	5.53588e-10	3.47018	11.0822	3.92953e-22	5.35566	40.9463	3.14625e-56	1.74968	3.36283	1.12522e-07	14.8092	17.7789		ZTRI_9.292	-2.01452	4.04046	7.7779e-08	-3.72803	13.251	1.49074e-10	-6.05086	66.2965	4.86149e-145	-1.21584	2.32276	4.54533e-06		Yes		ZtritIPO323_04t13480
	ZTRI_1.2116	Secreted_Effector		No	Yes	PDB,CDB	14,16	hypothetical protein MYCGRDRAFT_79161				predicted protein	SP(Sec/SPI)	Effector		3.32693	10.0347	1.59522e-23	4.48072	22.3271	2.43662e-35	5.39069	41.9526	1.24419e-52	2.88242	7.37387	1.68955e-14	20.4221	15.7622		ZTRI_1.2116	-4.4182	21.3801	4.54698e-31	-2.99972	7.99844	9.44385e-85	-3.8843	14.767	6.6017e-191	-2.62392	6.16424	1.34619e-08		Yes		ZtritIPO323_04t02336
	ZTRI_11.255	Secreted_Effector		No	Yes	No	14,15	hypothetical protein MYCGRDRAFT_106125				predicted protein	SP(Sec/SPI)	Effector		2.96415	7.80367	6.70608e-11	3.15928	8.93387	1.32812e-10	3.43557	10.8195	1.344e-13	2.11544	4.33321	5.16077e-06	7.97257	2.72658		ZTRI_11.255	-2.81054	7.01546	3.38262e-11	-2.86345	7.27752	2.01348e-33	-2.8572	7.24609	1.32845e-30	-2.35304	5.10901	0.000197091		Yes		ZtritIPO323_04t03266
	ZTRI_8.681	Secreted_Effector		No	Yes	PDB,CDB	15,16,17	hypothetical protein MYCGRDRAFT_95416		oxidation-reduction process		predicted protein	SP(Sec/SPI)	Effector		3.03179	8.17826	1.92971e-20	1.85691	3.6223	1.44178e-06	4.24111	18.9104	2.04838e-35	2.92804	7.61078	1.45412e-15	9.58044	6.54201		ZTRI_8.681	-6.09988	68.5877	7.30236e-69	-2.71142	6.54968	4.40239e-10	-4.48078	22.328	7.89859e-24	-3.50026	11.3158	3.19215e-16		Yes		ZtritIPO323_04t13053
	ZTRI_4.469	Secreted_Effector		Yes	Yes	Apoplast,PDB,CDB,in planta	14,16,18	hypothetical protein MYCGRDRAFT_109137				predicted protein	SP(Sec/SPI)	Effector		3.88439	14.7679	1.39862e-38	3.21426	9.28087	1.71187e-23	4.24562	18.9697	4.58137e-45	3.60526	12.17	1.72189e-34	13.7971	4.11264		ZTRI_4.469	-3.66619	12.695	1.59422e-51	-3.36537	10.3057	3.83332e-32	-4.45963	22.003	3.68422e-178	-3.49166	11.2485	2.06516e-19		Yes		ZtritIPO323_04t08955
	ZTRI_2.242	Secreted_Effector	Homologue of CfEcp2 (Cladosporium fulvum, P=4e-09)	No	Yes	PDB,CDB	2,16,17	hypothetical protein MYCGRDRAFT_107904	Pathogen effector; putative necrosis-inducing factor (PF14856) 45->146			hypothetical protein	SP(Sec/SPI)	Effector		1.58185	2.99354	1.84776e-08	1.66069	3.16169	4.63538e-08	1.7141	3.28093	7.26395e-10	1.38093	2.60437	8.98289e-07	3.01013	0.295081		ZTRI_2.242	-1.6077	3.04766	9.7449e-05	-2.04463	4.12569	3.05597e-29	-1.60797	3.04822	2.23813e-25	-1.5495	2.92716	7.41131e-08		Yes		ZtritIPO323_04t05738
	ZTRI_7.428	Secreted_Effector		No	Yes	PDB,CDB, in planta	14,16	hypothetical protein MYCGRDRAFT_110220				predicted protein	SP(Sec/SPI)	Effector		4.02451	16.2741	2.72029e-56	5.23792	37.7372	2.74151e-80	3.77557	13.6949	1.10124e-49	4.90453	29.9509	8.05159e-79	24.4143	11.3918		ZTRI_7.428	-5.81297	56.2185	6.48242e-91	-6.92794	121.763	4.00746e-304	-6.72645	105.892	0	-6.13005	70.0374	3.23873e-97		Yes		ZtritIPO323_04t11777
	ZTRI_5.850	Secreted_Effector	IPO323 effector (Zt4_1)	Yes	Yes	Apoplast, PDB,CDB, in planta	14,16,17,18,19	small secreted				hypothetical protein	SP(Sec/SPI)	Non-effector		2.18656	4.5522	3.82078e-18	3.97098	15.6813	1.22851e-56	5.79184	55.4008	1.03153e-123	4.76239	27.1407	6.84849e-84	25.6938	21.8466		ZTRI_5.850	-3.05823	8.32949	1.03718e-17	-3.17657	9.04157	4.3649e-19	-5.35722	40.9907	4.24818e-238	-1.60722	3.04665	1.02914e-21		Yes		ZtritIPO323_04t10439
	ZTRI_1.1189	Secreted_Effector		No	No	No		hypothetical protein TI39_contig430g00007				predicted protein	SP(Sec/SPI)	Effector		1.48845	2.80587	0.00131131	1.9125	3.7646	2.61539e-09	1.11191	2.16131	0.0021932	1.16607	2.24399	8.49703e-05	2.74394	0.738238		ZTRI_1.1189	-2.15046	4.43971	0.0081669	-3.42682	10.7542	1.21746e-24	-1.77766	3.4287	6.97056e-06	-2.5837	5.99475	9.46563e-11		Yes		ZtritIPO323_04t01306
	ZTRI_1.132	Secreted_Effector		No	Yes	PDB,CDB	15,16,17	hypothetical protein MYCGRDRAFT_88698				predicted protein	SP(Sec/SPI)	Effector		3.68227	12.8373	1.84089e-08	2.12664	4.36698	0.00771529	6.4222	85.7583	1.31984e-19	5.35701	40.9845	5.70015e-11	35.9868	36.6874		ZTRI_1.132	-5.06773	33.5381	8.63684e-50	-2.12987	4.37678	0.0066484	-7.16199	143.21	1.16928e-63	-3.53155	11.5639	4.637e-06		Yes		ZtritIPO323_04t00168
	ZTRI_1.1348	Secreted_Effector	IPO323 effector (Zt7)	No	Yes	PDB,CDB	15,16,17,19	hypothetical protein MYCGRDRAFT_89705				predicted protein	SP(Sec/SPI)	Non-effector		3.80522	13.9793	4.54627e-19	3.59915	12.1186	6.85494e-15	4.71111	26.193	8.7889e-25	1.69273	3.23267	8.00065e-06	13.8809	9.45318		ZTRI_1.1348	-4.85782	28.9967	2.69775e-16	-3.67512	12.7738	6.43621e-18	-5.55464	47.0015	9.06177e-43	-2.07132	4.2027	5.82235e-06		Yes		ZtritIPO323_04t01480
	ZTRI_10.486	Secreted_Effector		No	Yes	PDB,CDB	16,17	hypothetical protein MYCGRDRAFT_96389				predicted protein	SP(Sec/SPI)	Effector		1.72645	3.30913	9.46941e-07	2.34341	5.075	1.5395e-10	3.97871	15.7657	9.80236e-33	1.49244	2.81364	3.05555e-05	6.74086	6.09431		ZTRI_10.486	-2.88485	7.38627	7.3623e-09	-2.53516	5.79643	1.13749e-19	-3.94799	15.4334	2.89165e-150	-1.79843	3.47842	2.95324e-05		Yes		ZtritIPO323_04t02888
	ZTRI_2.580	Secreted_Effector		No	Yes	PDB,CDB,in planta	15,16	hypothetical protein MYCGRDRAFT_90751				hypothetical protein	SP(Sec/SPI)	Effector		6.2441	75.7988	5.04519e-32	3.60174	12.1403	2.82185e-10	6.53198	92.5383	1.12433e-35	3.62792	12.3627	3.46782e-12	48.21	42.08		ZTRI_2.580	-4.5053	22.7106	3.65038e-08	-2.67038	6.36598	6.33918e-29	-5.81791	56.4111	0	-3.93372	15.2816	1.76725e-40		Yes		ZtritIPO323_04t06114
	ZTRI_4.39	Secreted_Effector	Homologue of VdCP1 (Verticillium dahliae, P=8e-48)	Yes	Yes	Apoplast, PDB,CDB, in planta	6,15,16,18,26	eliciting plant response	Cerato-platanin (PF07249) 19->138			similar to eliciting plant response-like protein	SP(Sec/SPI)	Effector		4.8262	28.3681	1.04985e-59	1.42201	2.67958	0.000105382	4.35	20.3929	3.07788e-45	5.30144	39.4361	3.23976e-65	22.7192	15.4743		ZTRI_4.39	-5.26951	38.5727	2.70261e-39	-1.25408	2.38515	2.62134e-07	-3.2029	9.2081	9.47092e-32	-5.31715	39.8678	2.74345e-79		Yes		ZtritIPO323_04t08481
	ZTRI_4.56	Secreted_Effector		No	Yes	PDB,CDB,in planta	14,15,16	hypothetical protein MYCGRDRAFT_104000				hypothetical protein	SP(Sec/SPI)	Effector		2.35253	5.10718	2.12365e-16	2.58147	5.9855	9.6175e-17	5.74925	53.7894	6.33619e-89	3.51682	11.4464	1.40016e-33	19.0821	23.3075		ZTRI_4.56	-4.89659	29.7866	3.72886e-52	-2.85511	7.23561	1.27415e-11	-7.03995	131.594	0	-4.38154	20.8437	2.28902e-28		Yes		ZtritIPO323_04t08501
	ZTRI_4.664	Secreted_Effector		No	No	No		hypothetical protein MYCGRDRAFT_94461				predicted protein	SP(Sec/SPI)	Effector		1.35077	2.55048	1.71592e-09	1.81733	3.52427	2.16691e-16	2.07935	4.22618	1.36455e-27	2.48481	5.59762	1.52366e-35	3.97464	1.28172		ZTRI_4.664	-1.62281	3.07975	0.000571777	-1.85739	3.6235	1.23938e-22	-2.75105	6.73209	1.98171e-78	-2.77579	6.84851	2.5827e-29		Yes		ZtritIPO323_04t09174
	ZTRI_5.2	Secreted_Effector		No	No	No		hypothetical protein TI39_contig369g00005				predicted protein	SP(Sec/SPI)	Effector		4.29512	19.6318	9.01e-09	2.56682	5.925	0.000461963	5.34345	40.6011	8.47e-13	3.31938	9.98232	2.86e-06	19.035	15.4841		ZTRI_5.2	-3.77709	13.7094	2.49e-05	-1.47601	2.78179	0.0451926	-3.1745	9.02859	7.08e-19	-3.43427	10.8098	6.09e-07		No		ZtritIPO323_04t09449
	ZTRI_6.226	Secreted_Effector		Yes	Yes	Apoplast, PDB, CDB,in planta	16,17,18	hypothetical protein MYCGRDRAFT_104794				hypothetical protein	SP(Sec/SPI)	Effector		3.25614	9.55426	3.58286e-16	1.95868	3.88707	1.52385e-05	5.24893	38.0263	1.15338e-38	6.1069	68.9221	2.13032e-50	30.0974	29.8844		ZTRI_6.226	-2.05489	4.15511	2.57644e-05	-2.60613	6.08868	2.21461e-19	-5.97124	62.7366	1.11139e-157	-5.66098	50.5969	3.36783e-36		Yes		ZtritIPO323_04t10723
	ZTRI_7.387	Secreted_Effector		Yes	No	Apoplast,CF,PDB,CDB,in planta	16,18	cell wall				hypothetical protein	SP(Sec/SPI)	Effector		2.19592	4.58181	2.9434e-29	1.67014	3.18244	3.49801e-15	2.63213	6.19941	1.71548e-37	1.08892	2.12714	3.7687e-08	4.0227	1.76539		ZTRI_7.387	-2.75531	6.75199	1.70126e-53	-2.58608	6.00464	1.50093e-35	-2.57854	5.97334	7.71583e-51	-1.47161	2.77332	1.321e-16		Yes		ZtritIPO323_04t11727
	ZTRI_7.581	Secreted_Effector	IPO323 effector (ZtAvr3D1)	No	Yes	No	15,23	hypothetical protein MYCGRDRAFT_100846				predicted protein	OTHER	Unlikely effector		5.64729	50.1192	3.42155e-116	2.89487	7.43777	8.97118e-18	5.67767	51.1857	5.32871e-68	3.67851	12.8039	1.48539e-120	30.3867	23.5073		ZTRI_7.581	-5.61494	49.0079	5.85196e-54	-2.6048	6.08306	2.28968e-10	-5.11813	34.7304	4.70743e-84	-5.79911	55.6807	6.92594e-168		Yes		ZtritIPO323_04t11953
	ZTRI_8.412	Secreted_Effector	IPO323 effector (Mgx1LysM)	No	Yes	No	8,15,27	intracellular hyphae 1	LysM domain (PF01476) 39->86	transmembrane transport		hypothetical protein	SP(Sec/SPI)	Effector		3.12014	8.69474	2.34593e-27	2.17915	4.52886	3.17324e-11	4.79375	27.7372	8.44522e-61	2.06829	4.19391	5.45172e-12	11.2887	11.1552		ZTRI_8.412	-3.8885	14.81	1.03984e-33	-1.70306	3.2559	0.00291967	-4.85749	28.9902	1.79048e-212	-1.75097	3.36586	4.26627e-09		Yes		ZtritIPO323_04t12740
	ZTRI_8.728	Secreted_Effector		No	Yes	No	15	---NA---				predicted protein	SP(Sec/SPI)	Effector		4.34363	20.3031	1.83361e-19	4.65312	25.1611	4.67823e-19	5.45814	43.9607	1.62066e-29	5.01097	32.2442	1.74132e-13	30.4173	10.2743		ZTRI_8.728	-4.65231	25.1468	1.37607e-10	-4.89641	29.7828	3.64664e-80	-5.52268	45.9717	0	-3.87304	14.6522	2.74361e-10		Yes		ZtritIPO323_04t13112
	ZTRI_9.107	Secreted_Effector	IPO323 effector (Zt16)	No	Yes	PDB,CDB,in planta	15,16,20	hypothetical protein MYCGRDRAFT_105659		cellular protein modification process		predicted protein	SP(Sec/SPI)	Non-effector		2.78044	6.87064	1.32634e-05	7.83295	228.009	4.25923e-27	5.48808	44.8823	1.55277e-16	4.13909	17.6194	7.80749e-11	74.3454	103.684		ZTRI_9.107	-5.38828	41.8825	1.49508e-22	-8.66166	404.966	7.78739e-64	-6.21011	74.0337	1.3288e-70	-4.17005	18.0015	1.15547e-06		Yes		ZtritIPO323_04t13264
	ZTRI_9.156	Secreted_Effector		Yes	Yes	apoplast,PDB,CDB,in planta	14,15,18	hypothetical protein MYCGRDRAFT_105677				hypothetical protein	SP(Sec/SPI)	Effector		1.43101	2.69635	1.16094e-07	1.96891	3.91472	1.26722e-11	3.66149	12.6537	3.88193e-44	2.67411	6.38246	4.6302e-24	6.41182	4.43481		ZTRI_9.156	-1.3827	2.60756	9.7837e-05	-2.47332	5.55321	3.45199e-08	-3.39321	10.5065	4.6013e-240	-1.71969	3.29365	1.56933e-16		Yes		ZtritIPO323_04t13322
	ZTRI_11.435	Secreted_Effector	IPO323 effector (Zt6_2)	No	No	PDB,CDB	16,21	hypothetical protein MYCGRDRAFT_101652		lipid glycosylation		predicted protein	SP(Sec/SPI)	Effector		2.52647	5.76162	1.72852e-23	5.61361	48.9627	3.52678e-47	1.69744	3.24326	2.06817e-11	0.866855	1.82368	0.00154683	14.9478	22.735		ZTRI_11.435	-0.402088	1.32142	0.373246	-4.66798	25.4216	6.24752e-49	-1.90786	3.75252	1.55714e-34	-1.64924	3.13668	9.27148e-05		No		ZtritIPO323_04t03467	-3.39796	3.15923e-30
	ZTRI_10.277	Secreted_Effector	4 strain effector (i9 peptidase inhibitor)	-	Yes	NO	48	peptidase inhibitor i9				similar to peptidase inhibitor i9	OTHER	Non-effector		0.756757	1.68969	3.7249e-05	1.54228	2.91255	1.79775e-15	1.33848	2.52885	1.40161e-13	1.37142	2.58725	1.81168e-14	2.42958	0.521348		ZTRI_10.277	-0.486238	1.40079	0.294683	-2.17049	4.50176	8.56241e-51	-1.36632	2.57812	1.05677e-36	-1.54526	2.91856	2.59034e-22		No		ZtritIPO323_04t02651	-2.0409	0.000121135
	ZTRI_10.31	Secreted_Effector		No	Yes	PDB,CDB, in planta	14,16,17	hypothetical protein MYCGRDRAFT_105826				predicted protein	SP(Sec/SPI)	Effector		2.17295	4.50944	1.30376e-16	2.02381	4.06656	1.09893e-12	2.50899	5.69222	6.12921e-19	3.62637	12.3494	1.70235e-38	6.65441	3.85819		ZTRI_10.31	-0.810034	1.75325	0.0266348	-1.04427	2.06233	0.000188621	-1.08899	2.12725	0.0110558	-4.32168	19.9966	2.2415e-31		No		ZtritIPO323_04t02372
	ZTRI_7.299	Secreted_Effector		No	Yes	PDB,CDB,in planta	14,16,17	hypothetical protein MYCGRDRAFT_105182				hypothetical protein	SP(Sec/SPI)	Effector		1.58494	2.99996	3.83995e-11	2.19131	4.5672	1.69199e-17	2.53091	5.77936	1.54831e-26	2.79465	6.93863	1.68252e-32	5.07129	1.6865		ZTRI_7.299	-0.63461	1.55252	0.0498785	-2.1402	4.40824	1.01518e-75	-2.26332	4.80095	2.4216e-109	-1.78666	3.45015	2.34246e-23		No		ZtritIPO323_04t11632
	ZTRI_2.142	Secreted_Enzyme						peptidase M3A and thimet oligopeptidase F	Peptidase family M3 (PF01432) 250->756	proteolysis	proteolysis	similar to metallopeptidase MepB	SP(Sec/SPI)	Non-effector		2.59566	6.04466	9.20233e-32	2.48122	5.58369	3.27527e-24	2.42411	5.36699	1.24363e-27	1.86388	3.63986	5.39218e-15	5.1588	1.05132		ZTRI_2.142	-2.33461	5.04413	1.92927e-19	-0.954551	1.93798	0.000361477	-0.635219	1.55317	6.48875e-06	-0.81147	1.755	0.00324667		Yes		ZtritIPO323_04t05630	-3.62592	5.43623e-18
	ZTRI_13.156	Secreted_Enzyme						heme peroxidase	Peroxidase (PF00141) 63->262	response to oxidative stress	response to oxidative stress	similar to ligninase h2 precursor	SP(Sec/SPI)	Non-effector		0.711483	1.63749	0.0019065	0.674958	1.59655	0.00590476	2.85137	7.21684	1.94509e-52	3.76097	13.557	3.04058e-112	6.00198	5.68657		ZTRI_13.156	-1.09797	2.14053	0.00809443	-0.597033	1.5126	0.0206782	-2.52055	5.73801	6.30763e-46	-3.29258	9.7986	8.40205e-54		No		ZtritIPO323_04t04281	-2.78894	7.75824e-08
	ZTRI_2.751	Secreted_Enzyme						Di-copper centre-containing	Common central domain of tyrosinase (PF00264) 108->320	oxidation-reduction process	metabolic process	similar to tyrosinase central domain-containing protein	SP(Sec/SPI)	Non-effector		1.21062	2.31436	0.00652938	2.13257	4.38498	0.000138204	3.27851	9.70354	4.4479e-14	1.19565	2.29048	0.00752639	4.67334	3.49423		ZTRI_2.751	-2.28404	4.8704	3.99737e-05	-1.87545	3.66915	0.00128378	-3.35287	10.2168	1.25468e-24	-1.26265	2.39936	0.0118111		No		ZtritIPO323_04t06309	-2.68843	1.1943e-11
	ZTRI_6.408	Secreted_Enzyme						hypothetical protein MYCGRDRAFT_43487	Peroxidase, family 2 (PF01328) 68->107	cellular oxidant detoxification		similar to oxidase-like protein	SP(Sec/SPI)	Non-effector		1.27497	2.41993	0.000859424	3.83879	14.3084	3.65387e-22	1.14326	2.20879	0.00365999	2.07724	4.21999	2.77714e-08	5.78929	5.75068		ZTRI_6.408	-2.0648	4.18377	1.11407e-05	-4.30153	19.7192	6.72331e-95	-0.80832	1.75117	2.50972e-09	-2.37033	5.17061	5.75386e-11		Yes		ZtritIPO323_04t10923	-2.45699	1.44953e-19
	ZTRI_7.513	Secreted_Enzyme						chitinase-3 1				hypothetical protein	SP(Sec/SPI)	Non-effector		0.803986	1.74592	0.00305266	2.51123	5.70106	5.26067e-21	1.79263	3.46445	5.98804e-12	1.80089	3.48436	3.05148e-13	3.59895	1.62109		ZTRI_7.513	-1.30028	2.46277	0.00510118	-2.99962	7.9979	7.76736e-31	-1.97944	3.9434	1.50235e-13	-2.26921	4.82058	2.52349e-11		Yes		ZtritIPO323_04t11874	-2.35146	1.2532e-10
	ZTRI_1.437	Secreted_Enzyme						glycoside hydrolase family 76	Glycosyl hydrolase family 76 (PF03663) 31->405	carbohydrate catabolic process	carbohydrate catabolic process	similar to glycoside hydrolase family 76 protein	SP(Sec/SPI)	Non-effector		0.984545	1.97869	0.000201519	4.59536	24.1736	2.00194e-64	3.15988	8.93755	2.39072e-34	2.62662	6.17577	2.23303e-25	10.3164	9.67102		ZTRI_1.437	-2.52917	5.7724	5.8428e-13	-4.60966	24.4145	0	-3.29738	9.83131	1.03473e-57	-2.69337	6.46822	8.69876e-23		Yes		ZtritIPO323_04t00508	-2.19179	0.000289854
	ZTRI_10.518	Secreted_Enzyme						glycoside hydrolase family 37	Trehalase (PF01204) 47->619	trehalose metabolic process	trehalose metabolic process	similar to glycoside hydrolase family 37 protein	SP(Sec/SPI)	Non-effector		1.10733	2.15446	0.00565033	1.23789	2.35853	0.00590277	1.09984	2.14331	0.00707476	2.43795	5.41872	9.26004e-09	3.01875	1.60303		ZTRI_10.518	-1.32628	2.50755	0.00335024	-1.3219	2.49994	9.65735e-08	-0.373122	1.29515	0.0228683	-2.65257	6.28787			NA		ZtritIPO323_04t02921	2.05943	9.15144e-07
	ZTRI_1.1780	Secreted_Enzyme						Catalase peroxidase HPI	Peroxidase (PF00141) 125->447, Peroxidase (PF00141) 457->761	hydrogen peroxide catabolic process	response to oxidative stress	similar to peroxidase catalase	SP(Sec/SPI)	Non-effector		3.0505	8.28498	4.41011e-22	1.0335	2.04699	0.0052389	3.55855	11.7823	1.85253e-29	3.14151	8.82448	6.7445e-23	7.73469	4.0916		ZTRI_1.1780	-5.80284	55.8251	7.21177e-86	-2.23281	4.70049	1.40377e-15	-5.5956	48.3551	0	-3.49942	11.3092	2.67336e-14		Yes		ZtritIPO323_04t01956	2.10459	0.000122112
	ZTRI_12.208	Secreted_Enzyme						Di-copper centre-containing	Common central domain of tyrosinase (PF00264) 83->340	oxidation-reduction process	metabolic process	similar to tyrosinase precursor	SP(Sec/SPI)	Non-effector		3.61481	12.2509	1.42424e-28	1.88103	3.68338	2.65814e-07	5.23309	37.6112	4.69218e-58	3.42675	10.7536	1.36167e-25	16.0748	14.8358		ZTRI_12.208	-5.52082	45.9126	4.52841e-138	-2.34898	5.09465		-5.63191	49.5877	3.71982e-269	-3.05265	8.29733	3.96391e-16		NA		ZtritIPO323_04t03822	2.28242	4.10628e-08
	ZTRI_5.821	Secreted_Enzyme						catalase-domain-containing	Catalase (PF00199) 63->438, Catalase-related immune-responsive (PF06628) 472->531	response to oxidative stress	response to oxidative stress	similar to catalase	SP(Sec/SPI)	Non-effector		2.61523	6.12722	3.55849e-08	1.91973	3.78353	0.00105349	5.29543	39.2721	4.70034e-28	3.85864	14.5066	2.1578e-15	15.9224	16.2328		ZTRI_5.821	-5.72193	52.7803	2.60637e-34	-3.05654	8.31976		-8.10682	275.674	3.00907e-87	-4.65449	25.185	5.26407e-26		NA		ZtritIPO323_04t10402
	ZTRI_5.807	Secreted_Enzyme						glycosyltransferase family 5	Alpha amylase, catalytic domain (PF00128) 98->342, Starch synthase catalytic domain (PF08323) 1155->1357	carbohydrate metabolic process	carbohydrate metabolic process	similar to alpha-1	SP(Sec/SPI)	Non-effector		1.54725	2.9226	4.51931e-08	2.34633	5.08528	1.77295e-14	3.3016	9.86006	1.77868e-31	1.97742	3.93788	4.23131e-12	5.45145	3.06898		ZTRI_5.807	-3.73519	13.3169	6.04821e-21	-3.2578	9.5652	4.51389e-60	-3.60278	12.1491	5.40571e-142	-1.82326	3.53881	3.24655e-09		Yes		ZtritIPO323_04t10384
	ZTRI_8.276	Secreted_Enzyme						chitin deacetylase	Polysaccharide deacetylase (PF01522) 105->220	carbohydrate metabolic process	carbohydrate metabolic process	hypothetical protein	SP(Sec/SPI)	Non-effector		1.75677	3.3794	8.10385e-15	1.71804	3.28988	3.40544e-11	2.7301	6.63503	2.81193e-34	1.26724	2.40701	0.00131776	3.92783	1.85738		ZTRI_8.276	-1.97323	3.92646	7.81796e-09	-1.89693	3.7242	2.31795e-14	-2.67032	6.36569	2.84939e-63	-1.3616	2.5697	0.0666239		No		ZtritIPO323_04t12592
	ZTRI_1.693	Secreted_Enzyme						peptidase s41 family		proteolysis		hypothetical protein	SP(Sec/SPI)	Non-effector		2.05261	4.14854	1.10595e-10	2.44507	5.44552	7.27722e-13	3.15011	8.87723	9.32961e-20	3.63828	12.4518	1.67697e-25	7.73078	3.72636		ZTRI_1.693	-4.2817	19.45	4.3873e-32	-1.46194	2.75478	2.18164e-36	-3.17876	9.05529	2.27016e-42	-2.37867	5.20057	1.30412e-05		Yes		ZtritIPO323_04t00785
	ZTRI_12.354	Secreted_Enzyme						lipase 3				predicted protein	SP(Sec/SPI)	Non-effector		1.62759	3.08997	2.71302e-05	3.63525	12.4257	9.58032e-21	1.63859	3.1136	4.41682e-05	3.18849	9.11657	6.2214e-20	6.93646	4.62941		ZTRI_12.354	-1.82535	3.54394	6.22229e-05	-3.93138	15.2568	2.05623e-66	-1.45502	2.74161	8.63971e-07	-3.73174	13.2851	7.56082e-14		Yes		ZtritIPO323_04t03984
	ZTRI_3.522	Secreted_Enzyme						peptidase M3A and thimet oligopeptidase F	Peptidase family M3 (PF01432) 234->737	proteolysis	proteolysis	similar to metallopeptidase MepB	SP(Sec/SPI)	Non-effector		2.58233	5.98905	3.22186e-36	0.923893	1.89723	0.000211597	2.97406	7.85745	2.50839e-45	0.667447	1.58826	0.00263384	4.333	3.08927		ZTRI_3.522	-3.32683	10.034	6.05916e-57	-1.00449	2.00623	0.000954308	-2.75273	6.73992	4.56039e-70	-0.677322	1.59917	5.4494e-05		Yes		ZtritIPO323_04t07730
	ZTRI_8.645	Secreted_Enzyme						Carboxypeptidase 2	Zinc carboxypeptidase (PF00246) 73->208	proteolysis	proteolysis	similar to carboxypeptidase 2	SP(Sec/SPI)	Non-effector		0.910731	1.88	3.26131e-08	0.973285	1.96331	0.000438149	0.930707	1.90621	1.99082e-08	0.77732	1.71394	2.2296e-06	1.86586	0.107086		ZTRI_8.645	-1.61219	3.05715	1.16232e-10	-1.44537	2.72333	0.00018751	-1.36633	2.57813	1.39443e-12	-0.974092	1.96441	6.80982e-07		Yes		ZtritIPO323_04t13011
	ZTRI_3.103	Secreted_Enzyme						cytochrome P450 3A9	Cytochrome P450 (PF00067) 35->484	oxidation-reduction process	oxidation-reduction process	similar to cytochrome p450	SP(Sec/SPI)	Non-effector		1.80459	3.49331	0.000534148	2.52709	5.76408	7.37664e-06	3.01121	8.06241	4.19296e-09	4.23012	18.7669	1.46478e-16	9.02168	6.75931		ZTRI_3.103	-0.978907	1.97097	0.0037812	-1.95022	3.86434		-3.32732	10.0374	5.61784e-14	-3.83326	14.2536	1.19388e-23		NA		ZtritIPO323_04t07242
	ZTRI_9.239	Secreted_Enzyme						glycoside hydrolase family 72	Glucanosyltransferase (PF03198) 16->331	carbohydrate metabolic process		similar to 1	SP(Sec/SPI)	Non-effector		2.66376	6.33684	1.59144e-30	1.83384	3.56485	2.58118e-10	4.84969	28.8337	3.77532e-70	2.57671	5.96576	6.80019e-22	11.1753	11.8362		ZTRI_9.239	-6.15145	71.0837	5.61267e-79	-6.30448	79.0382	9.80917e-23	-9.31826	638.375	3.97739e-49	-4.5458	23.3572	1.24073e-38		Yes		ZtritIPO323_04t13416
	ZTRI_12.201	Secreted_Enzyme						tripeptidyl peptidase A	Pro-kumamolisin, activation domain (PF09286) 35->166	proteolysis	proteolysis	similar to tripeptidyl-peptidase	SP(Sec/SPI)	Non-effector		2.27947	4.85501	4.24135e-22	2.32099	4.99675	0.000307591	1.08886	2.12706	1.92389e-06	1.19206	2.28479	0.0022093	3.5659	1.57275		ZTRI_12.201	-1.86439	3.64115	5.43232e-06	-0.949319	1.93096	0.304302	-0.584238	1.49925	0.00715137	-1.38697	2.61529	0.00430278		No		ZtritIPO323_04t03815
	ZTRI_9.281	Secreted_Enzyme						alpha beta-hydrolase	Carboxylesterase family (PF00135) 62->559			similar to extracellular lipase	SP(Sec/SPI)	Non-effector		2.3946	5.25831	1.72175e-12	4.18679	18.2116	6.16715e-31	4.51822	22.9151	3.95734e-41	3.97021	15.673	2.0442e-32	15.5145	7.46675		ZTRI_9.281	-2.6637	6.33657		-5.03675	32.8255	5.65498e-133	-5.55517	47.0188	5.6007e-254	-5.11674	34.697	5.05868e-69		NA		ZtritIPO323_04t13466
	ZTRI_7.148	Secreted_Enzyme						carboxylesterase	Carboxylesterase family (PF00135) 22->480			similar to carboxylesterase	SP(Sec/SPI)	Non-effector		3.18246	9.07856	1.78147e-24	4.95873	31.0976	1.54328e-77	5.25243	38.1188	2.68989e-77	2.59893	6.05837	7.11729e-27	21.0883	15.9202		ZTRI_7.148	0.6925	1.61608	0.0431211	-4.16572	17.9476	1.02284e-123	-3.94551	15.407	7.621e-93	-2.18052	4.53317	1.67868e-13		No		ZtritIPO323_04t11454
	ZTRI_2.766	Secreted_Enzyme						glycosyltransferase family 2	Myosin head (motor domain) (PF00063) 193->280, Cytochrome b5-like Heme/Steroid binding domain (PF00173) 796->883, Chitin synthase (PF03142) 1037->1544, DEK C terminal domain (PF08766) 1695->1749	microtubule-based movement		similar to chitin synthase	OTHER	Non-effector		0.586805	1.50192	0.00310332	0.708376	1.63396	0.00112869	1.09912	2.14224	1.50062e-08	1.201	2.29899	3.54941e-10	1.89428	0.385999		ZTRI_2.766	-0.169713	1.12483	0.649194	-0.723984	1.65174	5.88322e-16	-1.0506	2.07139	2.64271e-20	-1.16729	2.24589	0.000257268		No		ZtritIPO323_04t06328
	ZTRI_1.1303	Secreted_Enzyme						lysophospholipase Plb2	Lysophospholipase catalytic domain (PF01735) 115->610	phospholipid catabolic process	phospholipid catabolic process	similar to lysophospholipase	SP(Sec/SPI)	Non-effector		1.72482	3.30538	8.48629e-11	3.35595	10.2386	1.09981e-32	2.41005	5.31492	6.56899e-20	1.51957	2.86705	1.07184e-08	5.4315	3.37732		ZTRI_1.1303	-0.396483	1.3163	0.306042	-2.8602	7.26116	1.15957e-71	-1.80385	3.4915	1.14504e-49	-1.6366	3.10933	4.73655e-14		No		ZtritIPO323_04t01434
	ZTRI_12.216	Secreted_Enzyme						PLC-like phosphodiesterase		lipid metabolic process	lipid metabolic process	similar to tat pathway signal sequence	SP(Sec/SPI)	Non-effector		1.07245	2.103	0.000818185	2.16095	4.47208	1.84891e-10	1.80319	3.48991	1.0866e-08	1.67098	3.1843	9.38778e-08	3.31233	0.975606		ZTRI_12.216	-0.836332	1.78551	0.0503715	-2.03109	4.08712	1.08363e-102	-2.10629	4.30584	7.1122e-86	-1.68943	3.22528	3.0578e-09		No		ZtritIPO323_04t03830
	ZTRI_9.456	Secreted_PCWDE	Cellulase	Yes	Yes	PDB,CDB, in planta	16,17,18	cellobiose dehydrogenase	GMC oxidoreductase (PF00732) 30->301, GMC oxidoreductase (PF05199) 418->548	oxidation-reduction process	oxidation-reduction process	similar to cellobiose dehydrogenase	SP(Sec/SPI)	Non-effector		2.26353	4.80166	5.7443e-16	3.18406	9.08862	4.05317e-27	4.33907	20.239	5.46928e-56	1.22394	2.33584	1.39093e-05	9.11628	7.92268		ZTRI_9.456	-3.2151	9.28629	9.06293e-25	-3.82197	14.1426	4.12573e-62	-3.59671	12.0981	1.76463e-40	-0.383279	1.3043	0.16201		No		ZtritIPO323_04t13673	-2.8913	3.74864e-10
	ZTRI_4.190	Secreted_PCWDE	Hemicellulase	No	Yes	PDB,CDB, in planta	15,16	ferulic acid Esterase Feruloyl esterase precursor	Tannase and feruloyl esterase (PF07519) 206->670	cell wall macromolecule catabolic process		hypothetical protein	SP(Sec/SPI)	Non-effector		4.22615	18.7153	6.08864e-33	5.00095	32.0211	7.50299e-38	7.65172	201.093	1.38023e-90	5.65213	50.2874	3.76319e-50	75.5293	84.704		ZTRI_4.190	-8.16604	287.225	8.96442e-102	-7.89187	237.515	1.9712e-45	-9.17353	577.442	5.12219e-254	-6.04106	65.8475	3.59244e-27		Yes		ZtritIPO323_04t08649
	ZTRI_5.466	Secreted_PCWDE	-	Yes	Yes	CDB, in planta	12,15,16,17,18	glycoside hydrolase family 7	Glycosyl hydrolase family 7 (PF00840) 21->444	cellulose catabolic process	carbohydrate metabolic process	similar to 1	SP(Sec/SPI)	Non-effector		0.819026	1.76421	0.00419917	1.09863	2.14151	0.000361709	1.44943	2.731	3.33123e-07	1.25377	2.38464	2.46337e-06	2.25534	0.407075		ZTRI_5.466	-0.856832	1.81106	0.0739244	-0.74198	1.67247	0.00167568	-1.07706	2.10973	3.2914e-09	-1.16703	2.24549	8.50214e-10		No		ZtritIPO323_04t09990	-3.47509	7.86781e-31
	ZTRI_2.1017	Secreted_PCWDE	Cellulase	No	No	No		glycoside hydrolase family 5	Cellulase (glycosyl hydrolase family 5) (PF00150) 75->387	carbohydrate metabolic process	carbohydrate metabolic process	similar to cellulase (glycoside hydrolase family 5) protein	SP(Sec/SPI)	Non-effector		2.88852	7.40509	7.48511e-10	2.12592	4.36482	3.8206e-05	3.01953	8.10901	1.12647e-10	3.53855	11.6201	1.33407e-14	7.87475	2.97895		ZTRI_2.1017	-1.89403	3.71671	0.0226015	-2.14965	4.43719	7.17502e-28	-3.39064	10.4878	8.18789e-65	-3.52677	11.5256	1.1975e-40		No		ZtritIPO323_04t06598
	ZTRI_8.699	Transcription factor						Zn(II)2Cys6 transcription factor		regulation of transcription from RNA polymerase II promoter		predicted protein	OTHER	Non-effector		6.08128	67.7091	2.69027e-40	4.46768	22.1262	2.95661e-24	6.8503	115.384	2.9317e-26	4.10374	17.1929	3.52967e-19	55.6031	45.8852		ZTRI_8.699	-5.79701	55.6	1.07288e-26	-5.36693	41.2675	1.26646e-28	-7.18801	145.817	3.00602e-29	-4.72161	26.3843	4.30527e-12		Yes		ZtritIPO323_04t13074	-5.74132	1.84823e-53
	ZTRI_4.612	Transcription factor						zinc finger containing		regulation of transcription, DNA-templated		hypothetical protein	OTHER	Non-effector		0.863844	1.81988	0.000395319	2.70273	6.51032	2.57728e-30	3.73621	13.3263	1.58264e-58	3.85118	14.4318	7.38423e-70	9.02208	5.94341		ZTRI_4.612	-1.38265	2.60747	2.8147e-06	-3.07365	8.41899	1.47534e-229	-4.05241	16.5919	1.36826e-202	-4.01584	16.1767	7.07963e-46		Yes		ZtritIPO323_04t09114	-5.56404	7.09711e-62
	ZTRI_1.1470	Transcription factor						cross-pathway control 1	Basic region leucine zipper (PF07716) 183->223	regulation of transcription, DNA-templated	regulation of transcription, DNA-templated	hypothetical protein	OTHER	Non-effector		1.18966	2.28099	5.55886e-22	1.82097	3.53319	3.13593e-43	0.93629	1.9136	7.98103e-14	1.75912	3.38491	6.52899e-47	2.77817	0.802672		ZTRI_1.1470	-2.22125	4.66299	6.23476e-25	-2.66264	6.33189	2.03192e-134	-1.06326	2.08965	2.02565e-13	-1.98007	3.94512	2.12986e-60		Yes		ZtritIPO323_04t01615	-4.09272	1.84424e-22
	ZTRI_4.386	Transcription factor						C2H2 type zinc finger domain-containing	Zinc-finger of C2H2 type (PF12874) 84->107, C2H2 type zinc-finger (2 copies) (PF12756) 210->308			similar to C2H2 type zinc finger domain-containing protein	OTHER	Non-effector		1.40069	2.64028	1.72833e-09	1.35666	2.56092	9.86651e-08	1.50007	2.82856	1.27619e-10	1.31474	2.48757	1.47594e-08	2.62933	0.146729		ZTRI_4.386	-1.42004	2.67593	1.30453e-07	-1.29961	2.46162	2.07046e-33	-1.08575	2.12248	1.9771e-36	-1.38858	2.61821	7.81389e-08		Yes		ZtritIPO323_04t08862	-4.02375	5.06935e-28
	ZTRI_7.1	Transcription factor						nf-x1 finger transcription factor like	NF-X1 type zinc finger (PF01422) 282->298, NF-X1 type zinc finger (PF01422) 338->355, NF-X1 type zinc finger (PF01422) 415->426, NF-X1 type zinc finger (PF01422) 479->496, NF-X1 type zinc finger (PF01422) 534->547, NF-X1 type zinc finger (PF01422) 590->608, NF-X1 type zinc finger (PF01422) 703->726, R3H domain (PF01424) 843->898	regulation of transcription, DNA-templated	regulation of transcription, DNA-templated	hypothetical protein	OTHER	Non-effector		0.733409	1.66256	4.74875e-05	1.42453	2.68426	3.08476e-14	0.710344	1.63619	0.00139176	1.38334	2.60871	7.92223e-16	2.14793	0.576608		ZTRI_7.1	-1.21818	2.32653	3.26903e-09	-1.5159	2.85977	8.46344e-44	-0.635825	1.55383	0.00352141	-1.49089	2.81063	6.88857e-27		Yes		ZtritIPO323_04t11288	-3.73019	2.63628e-28
	ZTRI_1.1668	Transcription factor	Homologue of BcAce1 (Botrytis cinerea, P= 2e-105), NcAce1 (Neurospora crassa, P=2e-110) - catabolic repressor					zinc finger transcription factor ace1				hypothetical protein	OTHER	Non-effector		0.629729	1.54727	2.18922e-07	1.95909	3.88817	1.39781e-53	2.62959	6.18849	2.28138e-111	2.00408	4.01134	6.74895e-66	3.90882	1.89603		ZTRI_1.1668	-1.35219	2.553	5.78912e-06	-2.31084	4.9617	1.79291e-115	-2.3846	5.22197	3.40776e-127	-2.54887	5.85176	1.80412e-45		Yes		ZtritIPO323_04t01836	-3.64841	1.50111e-12
	ZTRI_7.76	Transcription factor	Homologue of AnNosA (Aspergillus nidulans; P= 0.0)					transcriptional regulatory pro-1	Fungal Zn(2)-Cys(6) binuclear cluster domain (PF00172) 41->74, Fungal specific transcription factor domain (PF11951) 286->684	regulation of transcription from RNA polymerase II promoter	regulation of transcription, DNA-templated	similar to transcriptional regulatory protein pro-1	OTHER	Non-effector		0.914539	1.88497	3.57714e-05	2.60763	6.095	7.36341e-30	2.66029	6.32158	1.96355e-31	0.69664	1.62073	0.00200094	3.98057	2.57628		ZTRI_7.76	-4.7431	26.7803	7.14959e-41	-6.57701	95.4723	1.14272e-177	-5.5918	48.228	2.02163e-38	-3.7577	13.5263	9.9362e-40		Yes		ZtritIPO323_04t11374	-3.10515	1.08531e-32
	ZTRI_11.169	Transcription factor	Homologue of Bcyoh1 (Botrytis cinerea, P=2e-33) - regulating secondary metabolism					hypothetical protein TI39_contig348g00034				hypothetical protein	OTHER	Non-effector		3.19908	9.18374	1.28202e-54	4.46645	22.1072	2.4978e-91	3.52736	11.5303	8.34927e-66	4.20747	18.4745	5.29012e-95	15.324	6.00091		ZTRI_11.169	-3.25224	9.52845	2.89587e-31	-4.67954	25.6261	0	-4.10702	17.2321	9.58518e-193	-5.30462	39.5231	1.1441e-164		Yes		ZtritIPO323_04t03160	-2.88602	7.97791e-11
	ZTRI_1.1139	Transcription factor	Homologue of NcFlbC (Neurospora crassa, P= 4e-59), controls VELVET factor Vos1/VosA					C2H2 and C2HC zinc finger	Zinc finger, C2H2 type (PF00096) 302->324, Zinc finger, C2H2 type (PF00096) 330->355			hypothetical protein	OTHER	Non-effector		3.26573	9.61797	1.3e-51	2.89129	7.41932	1.94e-37	1.06608	2.09373	1.57e-06	0.786974	1.72545	0.000684	5.21412	3.92277		ZTRI_1.1139	-2.29587	4.91049	1.59e-06	-3.13696	8.7967	1.05e-109	-0.934575	1.91133	1.66e-13	-1.09978	2.14322	5.41e-11		Yes		ZtritIPO323_04t01251	-2.54863	5.24549e-09
	ZTRI_2.479	Transcription factor	Homologue of YlZnc1 (Yarrowia lipolytica, P=5e-11)					transcription factor C6 like	Fungal Zn(2)-Cys(6) binuclear cluster domain (PF00172) 19->52, Fungal specific transcription factor domain (PF11951) 139->276	regulation of transcription from RNA polymerase II promoter	regulation of transcription, DNA-templated	similar to transcription factor C6 RosA	OTHER	Non-effector		1.91351	3.76725	9.99258e-15	2.31372	4.97162	1.28903e-18	3.74599	13.417	1.68597e-53	3.24156	9.45816	1.36328e-41	7.9035	4.41662		ZTRI_2.479	-3.02115	8.11816	1.43165e-13	-3.88803	14.8052	9.87077e-212	-2.93823	7.66473	1.88298e-230	-2.73636	6.66388	1.36946e-40		Yes		ZtritIPO323_04t06003	-2.48876	2.50286e-11
	ZTRI_2.1013	Transcription factor	ZtMve1 (= AnVeA in A. nidulans; P=4e-90)				36	sexual development activator	Velvet factor (PF11754) 36->100, Velvet factor (PF11754) 109->225	regulation of transcription, DNA-templated		similar to sexual development activator VeA	OTHER	Non-effector		1.29915	2.46084	2.82447e-13	2.0488	4.13761	2.68968e-27	1.20196	2.30053	1.80614e-11	1.1622	2.23799	5.80007e-11	2.78424	0.907111		ZTRI_2.1013	-1.40215	2.64295	0.000483809	-2.30298	4.93478	1.71888e-121	-1.55029	2.92877	1.29174e-58	-1.47132	2.77276	1.768e-09		Yes		ZtritIPO323_04t06594	-2.18791	3.52187e-09
	ZTRI_2.1233	Transcription factor						DNA binding				hypothetical protein	OTHER	Non-effector		1.68966	3.2258	1.04e-11	1.97859	3.94107	5.21e-13	2.29016	4.89109	1.77e-17	2.30877	4.95461	1.37e-19	4.25314	0.827014		ZTRI_2.1233	-3.43287	10.7993	6.28e-19	-3.09407	8.53901	5.46e-23	-3.42632	10.7504	3.86e-38	-3.34623	10.1699	9.48e-27		Yes		ZtritIPO323_04t06839	2.03958	1.12602e-12
	ZTRI_1.103	Transcription factor	Homologue of BcMrr1 (Botrytis cinerea, P=2e-42) - involved in fungicide resistance					fungal specific transcription factor domain	Fungal Zn(2)-Cys(6) binuclear cluster domain (PF00172) 27->61, Fungal specific transcription factor domain (PF04082) 221->408	regulation of transcription from RNA polymerase II promoter	regulation of transcription, DNA-templated	similar to C6 transcription factor	OTHER	Non-effector		1.34061	2.53259	1.8414e-21	1.36876	2.58248	1.15987e-16	0.990484	1.98685	3.00222e-12	1.52557	2.879	5.81498e-31	2.49523	0.371815		ZTRI_1.103	-1.00001	2.00001	0.000372149	-1.11649	2.16819	2.58101e-09	-1.26481	2.40295	2.50754e-19	-1.49563	2.81987	4.21473e-16		Yes		ZtritIPO323_04t00133	2.36731	5.86006e-12
	ZTRI_5.20	Transcription factor						fungal specific transcription factor domain	Fungal Zn(2)-Cys(6) binuclear cluster domain (PF00172) 15->52, Fungal specific transcription factor domain (PF04082) 285->377	regulation of transcription from RNA polymerase II promoter	regulation of transcription, DNA-templated	similar to fungal specific transcription factor domain protein	OTHER	Non-effector		2.7641	6.79326	1.29575e-17	3.23711	9.42905	1.05711e-20	3.51282	11.4147	5.51919e-28	5.45861	43.975	8.95667e-67	17.903	17.4841		ZTRI_5.20	-2.01248	4.03475	0.000121996	-3.40162	10.5679	2.03647e-77	-3.60806	12.1936	9.04389e-150	-5.67909	51.236	8.51115e-102		Yes		ZtritIPO323_04t09470	4.15711	1.75723e-33
	ZTRI_3.461	Transcription factor	ZtVosA.2 (= BcVEL4 in Botrytis cinerea, P=1e-33; AnVosA in Aspergillus nidulans, P=2e-22)					hypothetical protein MYCGRDRAFT_103692	Velvet factor (PF11754) 231->295, Velvet factor (PF11754) 297->408			hypothetical protein	OTHER	Non-effector		2.04719	4.133	3.68557e-25	2.20973	4.62588	1.82185e-23	4.32507	20.0437	1.30835e-90	1.55944	2.94739	7.05099e-13	7.93748	8.10147		ZTRI_3.461	-6.19088	73.0535	5.85576e-41	-4.01743	16.1945	3.34164e-61	-5.72641	52.9446	3.37395e-151	-2.6907	6.45626	5.51587e-14		Yes		ZtritIPO323_04t07650
	ZTRI_1.516	Transcription factor	Homologue of BcATF1 (Botrytis cinerea, P=9e-47)					bzip transcription factor like	Aft1 osmotic stress response (OSM) domain (PF11785) 66->113, Aft1 HRA domain (PF11786) 138->205, Aft1 HRR domain (PF11787) 211->297, bZIP transcription factor (PF00170) 423->480	positive regulation of transcription from RNA polymerase II promoter in response to maltose	regulation of transcription, DNA-templated	similar to transcription factor bZIP AtfA	OTHER	Non-effector		1.1286	2.18647	5.84253e-07	0.673342	1.59476	0.00892918	0.875749	1.83496	0.00015219	0.657913	1.5778	0.00457799	1.7985	0.284059		ZTRI_1.516	-1.17889	2.26402	0.000585927	-0.571091	1.48565	8.5858e-08	-0.487942	1.40244	5.10842e-11	-0.616691	1.53335	0.00403452		Yes		ZtritIPO323_04t00593
	ZTRI_1.7	Transcription factor						RNA polymerase Rpc34	RNA polymerase Rpc34 subunit (PF05158) 32->387	regulation of transcription from RNA polymerase III promoter	transcription by RNA polymerase III	similar to DNA-directed RNA polymerase III subunit Rpc34	OTHER	Non-effector		0.97228	1.96194	1.41417e-06	1.26457	2.40256	1.3145e-08	0.704666	1.62977	0.00068226	1.04177	2.05876	1.94016e-07	2.01326	0.317975		ZTRI_1.7	-0.871978	1.83017	0.001768	-1.05066	2.07148	3.73192e-12	-0.638544	1.55676	2.37724e-13	-1.07327	2.1042	1.66968e-05		Yes		ZtritIPO323_04t00009
	ZTRI_2.342	Transcription factor						Arginine metabolism regulation II	Fungal Zn(2)-Cys(6) binuclear cluster domain (PF00172) 19->57, Fungal specific transcription factor domain (PF11951) 193->623	regulation of transcription from RNA polymerase II promoter	regulation of transcription, DNA-templated	similar to C6 zinc finger domain protein	OTHER	Non-effector		1.99961	3.99893	5.19817e-65	2.11576	4.33418	5.60774e-62	1.43337	2.70077	1.98628e-31	0.847553	1.79945	5.8493e-12	3.20833	1.17405		ZTRI_2.342	-2.42518	5.37098	5.69936e-37	-2.99715	7.9842	5.71331e-91	-1.52669	2.88125	1.50922e-42	-1.25025	2.37883	1.86805e-19		Yes		ZtritIPO323_04t05854
	ZTRI_3.864	Transcription factor	Homologue of AnLaeA (Aspergillus nidulans , P=9e-52); VELVET complex					S-adenosyl-L-methionine-dependent methyltransferase	Methyltransferase domain (PF13489) 312->418	methylation		hypothetical protein	OTHER	Non-effector		1.96186	3.89565	2.85336e-35	0.67157	1.59281	0.000133299	1.64676	3.1313	1.60658e-27	1.53859	2.90511	6.53667e-24	2.88122	0.957809		ZTRI_3.864	-3.05135	8.2899	1.84369e-22	-1.43901	2.71136	2.69507e-12	-1.82291	3.53795	1.11564e-60	-1.91842	3.7801	4.30662e-30		Yes		ZtritIPO323_04t08119
	ZTRI_4.653	Transcription factor						C2HC5 finger	Putative zinc finger motif, C2HC5-type (PF06221) 256->307	regulation of transcription, DNA-templated	regulation of transcription, DNA-templated	similar to C2HC5 finger protein	OTHER	Non-effector		0.653002	1.57244	2.71416e-05	0.792238	1.73176	6.55922e-06	0.800345	1.74152	4.80795e-07	0.979165	1.97132	3.89797e-10	1.75426	0.16416		ZTRI_4.653	-0.980266	1.97283	1.74236e-05	-0.783221	1.72097	6.92716e-07	-0.876149	1.83547	5.55996e-13	-0.826606	1.77351	6.50264e-05		Yes		ZtritIPO323_04t09159
	ZTRI_5.440	Transcription factor						C2H2 and C2HC zinc finger	Fungal specific transcription factor domain (PF04082) 617->831	transcription, DNA-templated	transcription, DNA-templated	similar to C2H2 transcription factor	OTHER	Non-effector		1.52022	2.86836	1.22964e-07	1.33592	2.52436	2.56833e-05	0.959432	1.94454	0.00130473	1.48896	2.80687	2.0413e-07	2.53603	0.421815		ZTRI_5.440	-1.22497	2.33751	0.00301941	-1.45311	2.73797	1.68679e-61	-1.08105	2.11558	1.47736e-42	-1.49431	2.8173	0.00114901		Yes		ZtritIPO323_04t09961
	ZTRI_5.681	Transcription factor						C2H2 finger domain	Fungal specific transcription factor domain (PF04082) 495->748	transcription, DNA-templated	transcription, DNA-templated	similar to C2H2 finger domain protein	OTHER	Non-effector		0.894301	1.85871	2.22433e-12	1.57586	2.98114	7.54155e-32	1.55847	2.9454	2.25936e-34	1.39758	2.63459	1.28817e-28	2.60496	0.521275		ZTRI_5.681	-1.71665	3.28672	2.60477e-10	-2.06698	4.19009	3.13166e-32	-1.96663	3.90853	6.16922e-76	-1.56687	2.96261	4.45686e-25		Yes		ZtritIPO323_04t10241
	ZTRI_1.1494	Transcription factor						b-zip transcription factor		regulation of transcription, DNA-templated		hypothetical protein	OTHER	Non-effector		1.21903	2.32789	5.67323e-06	1.32156	2.49936	6.85225e-06	3.73408	13.3067	6.69932e-46	3.98509	15.8355	4.41385e-54	8.49235	7.09496		ZTRI_1.1494	-2.31809	4.98672	2.60088e-08	-1.77698	3.42708	2.66083e-32	-4.30938	19.8269	7.49459e-275	-4.52236	22.9808	5.12135e-112		Yes		ZtritIPO323_04t01642
	ZTRI_1.952	Transcription factor						C2H2 transcription factor (TFIIIA)	Zinc finger, C2H2 type (PF00096) 95->120, Zinc finger, C2H2 type (PF00096) 161->185			hypothetical protein	OTHER	Non-effector		1.23893	2.36023	2.03612e-05	1.34986	2.54887	2.39365e-05	1.01152	2.01603	0.000724925	1.94481	3.84988	1.01852e-11	2.69375	0.8017		ZTRI_1.952	-0.709748	1.63552	0.0081669	-1.38566	2.61291	2.80997e-36	-1.36224	2.57084	4.6821e-28	-1.99904	3.99733	4.10207e-06		Yes		ZtritIPO323_04t01057
	ZTRI_11.230	Transcription factor						fungal Zn binuclear cluster domain-containing	Fungal Zn(2)-Cys(6) binuclear cluster domain (PF00172) 53->88	regulation of transcription from RNA polymerase II promoter	regulation of transcription, DNA-templated	hypothetical protein	OTHER	Non-effector		3.30019	9.85048	2.8052e-16	2.16411	4.48189	1.33811e-06	4.16036	17.8811	3.1523e-25	5.15719	35.6836	2.47961e-38	16.9743	13.6342		ZTRI_11.230	-2.55468	5.87536	2.33641e-06	-1.68664	3.21905	1.607e-54	-4.18542	18.1943	1.25051e-288	-4.8746	29.3359	6.65725e-85		Yes		ZtritIPO323_04t03233
	ZTRI_2.1054	Transcription factor						transcription factor	BTB/POZ domain (PF00651) 11->110			hypothetical protein	OTHER	Non-effector		2.65271	6.28847	9.24878e-39	2.81532	7.03877	9.78441e-38	3.87885	14.7113	2.68989e-77	1.94427	3.84842	1.33797e-20	7.97173	4.69491		ZTRI_2.1054	-4.30049	19.705	1.03529e-40	-4.53292	23.1497	4.08915e-98	-5.05464	33.2352	2.50918e-226	-2.67816	6.40038	4.01048e-23		Yes		ZtritIPO323_04t06637
	ZTRI_2.46	Transcription factor						BTB POZ	BTB/POZ domain (PF00651) 60->123			similar to BTB/POZ domain containing protein	OTHER	Non-effector		1.11899	2.17195	1.01701e-09	1.93816	3.83216	9.16204e-23	1.79019	3.45861	5.65789e-23	1.36133	2.56921	1.36359e-13	3.00798	0.76894		ZTRI_2.46	-0.844192	1.79526	0.000415502	-2.42016	5.35229	2.34824e-33	-1.9386	3.83333	5.87193e-48	-1.48592	2.80095	1.94538e-18		Yes		ZtritIPO323_04t05525
	ZTRI_9.157	Transcription factor						zf-ZPR1-domain-containing	ZPR1 zinc-finger domain (PF03367) 45->201, ZPR1 zinc-finger domain (PF03367) 284->452			similar to zinc finger protein zpr1	OTHER	Non-effector		1.81704	3.52358	8.65348e-12	1.36822	2.58151	1.46927e-05	1.60516	3.0423	9.2905e-09	2.49458	5.63566	4.28372e-21	3.69576	1.34925		ZTRI_9.157	-1.59451	3.01991	9.02444e-08	-1.26368	2.40108	2.4805e-08	-1.50392	2.83612	1.40532e-26	-2.46893	5.53634	8.13599e-16		Yes		ZtritIPO323_04t13323
	ZTRI_7.453	Transcription factor						Genome poly	Fungal specific transcription factor domain (PF11951) 222->621	regulation of transcription from RNA polymerase II promoter		hypothetical protein	OTHER	Non-effector		2.92925	7.61715	6.18145e-13	2.21513	4.64322	6.04539e-07	2.39567	5.26223	5.52615e-09	2.71928	6.58545	1.20087e-11	6.02701	1.33419		ZTRI_7.453	-2.14611	4.42633		-2.22367	4.6708	9.49919e-58	-1.8739	3.66522	4.76557e-49	-2.09268	4.2654	1.88663e-14		NA		ZtritIPO323_04t11806
	ZTRI_1.559	Transcription factor						60S ribosomal L6	Zinc finger, C2H2 type (PF00096) 652->676	positive regulation of proteasomal ubiquitin-dependent protein catabolic process		hypothetical protein	OTHER	Non-effector		1.11383	2.16419	0.00447944	2.45405	5.47951	2.49525e-09	2.53839	5.80942	2.31331e-11	2.93042	7.6233	5.24814e-15	5.2691	2.27442		ZTRI_1.559	-1.05718	2.08086	0.0301301	-3.15185	8.88792	1.13847e-157	-3.14998	8.87643	1.39373e-191	-3.49426	11.2688	6.89773e-80		No		ZtritIPO323_04t00636	-4.86227	1.55342e-21
	ZTRI_3.34	Transcription factor						C6 transcription factor	Fungal specific transcription factor domain (PF04082) 212->439	regulation of transcription from RNA polymerase II promoter	transcription, DNA-templated	hypothetical protein	OTHER	Non-effector		0.979884	1.97231	4.491e-12	0.759068	1.6924	1.06264e-06	0.798364	1.73913	3.38818e-08	1.24969	2.37791	6.58571e-20	1.94543	0.313232		ZTRI_3.34	-0.521061	1.43501	0.16954	-0.533767	1.4477	0.000205696	-0.519269	1.43323	0.000101343	-1.04151	2.05837	1.29405e-08		No		ZtritIPO323_04t07163	-2.99869	2.09269e-12
	ZTRI_1.1173	Transcription factor						c6 finger domain	Fungal Zn(2)-Cys(6) binuclear cluster domain (PF00172) 174->208	regulation of transcription from RNA polymerase II promoter	regulation of transcription, DNA-templated	hypothetical protein	OTHER	Non-effector		0.718641	1.64563	4.1e-11	0.879346	1.83954	7.25e-14	0.749808	1.68157	8.58e-12	0.754937	1.68756	3.62e-12	1.71357	0.0859947		ZTRI_1.1173	-0.486687	1.40122	0.0270278	-0.762901	1.6969	7.44e-14	-1.05289	2.07468	4.91e-41	-0.994742	1.99272	2.63e-08		No		ZtritIPO323_04t01290	-2.41438	5.18537e-26
	ZTRI_1.1442	Transcription factor						CCCH zinc finger	Zinc finger C-x8-C-x5-C-x3-H type (and similar) (PF00642) 271->293			similar to CCCH zinc finger protein	OTHER	Non-effector		0.694646	1.61849	2.82706e-05	0.86275	1.8185	7.81368e-07	0.896427	1.86145	3.29324e-08	1.89428	3.71737	1.14135e-35	2.25395	0.981342		ZTRI_1.1442	-0.145883	1.10641	0.540545	-1.06117	2.08663	2.55004e-13	-1.08427	2.12031	1.51026e-11	-2.24431	4.73811	8.80712e-43		No		ZtritIPO323_04t01584	-2.09072	4.31034e-11
	ZTRI_2.563	Transcription factor						C6 transcription factor (Mut3)	Fungal Zn(2)-Cys(6) binuclear cluster domain (PF00172) 25->58, Fungal specific transcription factor domain (PF04082) 248->388	regulation of transcription from RNA polymerase II promoter	regulation of transcription, DNA-templated	hypothetical protein	OTHER	Non-effector		3.94175	15.3669	9.28665e-24	1.73718	3.33383	9.00236e-05	2.68197	6.41732	1.80629e-11	3.18416	9.08925	6.67456e-16	8.55182	5.11589		ZTRI_2.563	-1.31404	2.48636	0.0211653	-0.572167	1.48675	3.75674e-07	-2.1414	4.41189	2.36243e-10	-2.15813	4.46336	3.93748e-32		No		ZtritIPO323_04t06097	2.53358	1.21583e-10
	ZTRI_5.695	Transcription factor						transcription factor				hypothetical protein	OTHER	Non-effector		1.11489	2.16579	0.000571175	2.85475	7.23379	8.49188e-20	1.51213	2.8523	1.02903e-06	1.03624	2.05087	0.00106869	3.57569	2.46427		ZTRI_5.695	-0.966358	1.9539	0.0128749	-2.60615	6.08877	3.24389e-46	-1.06151	2.08712	8.53571e-07	-0.959343	1.94442	0.0524084		No		ZtritIPO323_04t10256
	ZTRI_6.494	Transcription factor						histidine kinase HHK2p	PAS fold (PF08447) 999->1078, His Kinase A (phospho-acceptor) domain (PF00512) 1301->1365, Histidine kinase-, DNA gyrase B-, and HSP90-like ATPase (PF02518) 1412->1530, Response regulator receiver domain (PF00072) 1860->1976	phosphorylation	phosphorelay signal transduction system	similar to histidine kinase-like protein	OTHER	Non-effector		1.06862	2.09743	0.00033466	0.869329	1.82681	0.00930142	1.5003	2.82902	4.01151e-07	0.851942	1.80493	0.00471944	2.13955	0.47851		ZTRI_6.494	-1.01593	2.02221	0.0139241	-1.30266	2.46684	3.04635e-19	-1.24688	2.37327	4.96248e-49	-1.31391	2.48614	2.63512e-12		No		ZtritIPO323_04t11018
	ZTRI_2.105	Transcription factor						Basic leucine zipper		nucleocytoplasmic transport		hypothetical protein	OTHER	Non-effector		1.68096	3.2064	8.28776e-05	1.54735	2.9228	0.00112502	1.25004	2.37848	0.00445032	1.76728	3.40413	0.000102122	2.97795	0.445804		ZTRI_2.105	-0.187541	1.13882	0.630623	-0.866483	1.82321	0.000145608	-1.58339	2.99673	1.85442e-25	-0.367555	1.29016	0.632629		No		ZtritIPO323_04t05590
	ZTRI_7.12	Transporter/pump/channel						major facilitator superfamily transporter	Major Facilitator Superfamily (PF07690) 88->490	transmembrane transport	transmembrane transport	similar to MFS transporter	OTHER	Non-effector		2.10959	4.3157	2.76054e-09	1.24744	2.3742	0.00177268	2.42327	5.36386	1.23227e-11	4.3877	20.9329	1.65136e-36	8.24667	8.54771		ZTRI_7.12	-1.98043	3.94611	2.32676e-14	-0.988665	1.98435	3.58399e-20	-2.28822	4.88455	2.4278e-11	-4.64826	25.0764	1.76802e-21		Yes		ZtritIPO323_04t11299	-3.26666	9.44438e-12
	ZTRI_8.748	Transporter/pump/channel						major facilitator superfamily transporter like	Major Facilitator Superfamily (PF07690) 127->444	transmembrane transport	transmembrane transport	similar to major facilitator superfamily transporter	OTHER	Non-effector		5.65707	50.4601	1.47521e-69	5.16928	35.9838	7.09907e-53	5.30424	39.5126	1.05358e-60	6.62687	98.8297	5.65315e-103	56.1965	29.0826		ZTRI_8.748	-5.38431	41.7675	1.72017e-36	-4.89187	29.6892	1.08124e-32	-5.32503	40.0862	2.42547e-250	-7.33588	161.554	7.97929e-229		Yes		ZtritIPO323_04t13136	-3.03488	1.02856e-12
	ZTRI_9.282	Transporter/pump/channel						MFS general substrate transporter	Major Facilitator Superfamily (PF07690) 110->477	nucleocytoplasmic transport	transmembrane transport	similar to MFS transporter	OTHER	Non-effector		2.45685	5.49016	2.82304e-23	3.29486	9.81411	1.94687e-27	2.35651	5.12129	1.25001e-20	2.21819	4.65311	2.78834e-19	6.26967	2.38766		ZTRI_9.282	-2.66036	6.32189	1.87267e-13	-3.4056	10.5971	2.09888e-34	-2.62583	6.17238	6.33093e-63	-2.8174	7.04892	3.82748e-101		Yes		ZtritIPO323_04t13467	-2.78019	3.32037e-21
	ZTRI_3.731	Transporter/pump/channel						MFS MCP solute carrier family 16 (monocarboxylic acid transporters) member 10	Major Facilitator Superfamily (PF07690) 101->412	transmembrane transport	transmembrane transport	similar to MFS transporter (Mch2)	OTHER	Non-effector		2.55163	5.86298	3.99721e-34	3.31878	9.97819	3.15749e-50	2.54679	5.84331	4.64505e-32	2.67892	6.40378	1.00405e-39	7.02206	1.98779		ZTRI_3.731	-1.32562	2.50641	1.46816e-06	-2.93922	7.66998	3.44499e-48	-2.28079	4.85946	1.08779e-59	-2.42836	5.38281	5.22641e-33		Yes		ZtritIPO323_04t07972	-2.6446	1.14863e-17
	ZTRI_8.519	Transporter/pump/channel						ABC transporter	ABC-transporter extracellular N-terminal (PF14510) 101->187, ABC transporter (PF00005) 215->374, ABC-2 type transporter (PF01061) 541->750, CDR ABC transporter (PF06422) 763->850, ABC transporter (PF00005) 903->1054, ABC-2 type transporter (PF01061) 1202->1412	transmembrane transport	transmembrane transport	similar to ABC transporter	OTHER	Non-effector		2.87476	7.3348	2.59587e-47	1.25932	2.39384	1.80713e-08	3.14727	8.85975	5.46928e-56	2.56174	5.90418	1.47366e-37	6.12314	2.76362		ZTRI_8.519	-3.04388	8.24708	2.80755e-19	-1.26492	2.40314	5.73055e-31	-3.08547	8.48828	7.46194e-100	-2.50341	5.67025	5.86763e-78		Yes		ZtritIPO323_04t12868	-2.60931	3.24175e-13
	ZTRI_1.1043	Transporter/pump/channel						phosphate transporter A-1	Sugar (and other) transporter (PF00083) 105->549	transmembrane transport	transmembrane transport	similar to MFS phosphate transporter	OTHER	Non-effector		1.72187	3.29863	1.46999e-10	1.5459	2.91986	1.66115e-07	1.29805	2.45896	2.24467e-06	1.43244	2.69902	1.29348e-07	2.84412	0.356706		ZTRI_1.1043	-1.72006	3.29451	5.94036e-14	-1.27957	2.42767	1.31672e-23	-0.689535	1.61276	0.000388046	-1.46991	2.77004	9.29246e-05		Yes		ZtritIPO323_04t01154	-2.40174	2.14224e-10
	ZTRI_3.594	Transporter/pump/channel						ABC transporter	ABC transporter transmembrane region (PF00664) 82->354, ABC transporter (PF00005) 424->581, ABC transporter transmembrane region (PF00664) 726->998, ABC transporter (PF00005) 1068->1218	transmembrane transport	transmembrane transport	similar to multidrug resistance protein 1	OTHER	Non-effector		4.10808	17.2447	2.62119e-26	3.80128	13.9412	1.34661e-19	3.82512	14.1734	8.59037e-23	4.86072	29.0551	1.5049e-36	18.6036	7.12848		ZTRI_3.594	-3.91652	15.1005	2.03886e-16	-4.42065	21.4164	1.17392e-240	-4.06168	16.6989	1.9019e-249	-5.83188	56.9601	4.39222e-118		Yes		ZtritIPO323_04t07807	-2.04309	0.0320063
	ZTRI_1.1422	Transporter/pump/channel						major facilitator superfamily	Major Facilitator Superfamily (PF07690) 169->552	mismatch repair	transmembrane transport	similar to major facilitator superfamily transporter	OTHER	Non-effector		1.94333	3.84593	8.25068e-06	1.39005	2.62087	0.00452649	1.80874	3.50337	4.74796e-05	3.25488	9.5459	2.49208e-14	4.87902	3.15377		ZTRI_1.1422	-1.42755	2.6899	0.000309197	-2.5234	5.74936	5.41948e-89	-1.97028	3.91844	5.39207e-42	-3.18282	9.0808			NA		ZtritIPO323_04t01564	2.58518	1.56922e-17
	ZTRI_6.600	Transporter/pump/channel						MFS general substrate transporter	Major Facilitator Superfamily (PF07690) 169->468	transmembrane transport	transmembrane transport	hypothetical protein	OTHER	Non-effector		2.28536	4.87484	1.6945e-08	2.16575	4.48699	3.06039e-07	3.58289	11.9827	4.51555e-20	2.68195	6.41722	1.18576e-11	6.94045	3.46337		ZTRI_6.600	-4.68837	25.7833	2.25342e-14	-3.522	11.4875	2.28165e-25	-3.8407	14.3273	3.73301e-78	-3.16591	8.97501	1.16453e-10		Yes		ZtritIPO323_04t11145	3.34022	7.73101e-09
	ZTRI_11.221	Transporter/pump/channel						abc-2 type transporter	ABC-transporter extracellular N-terminal (PF14510) 107->199, ABC transporter (PF00005) 228->381, ABC-2 type transporter (PF01061) 549->758, CDR ABC transporter (PF06422) 770->855, ABC transporter (PF00005) 915->1066, ABC-2 type transporter (PF01061) 1214->1423	transmembrane transport	transmembrane transport	similar to ABC transporter	OTHER	Non-effector		4.15385	17.8006	2.84752e-41	2.40836	5.30869	1.53113e-12	5.2118	37.0601	1.99574e-64	4.67894	25.6155	2.71671e-52	21.4462	13.3527		ZTRI_11.221	-3.85451	14.4651	6.26778e-17	-2.18103	4.53476	1.11939e-90	-4.91862	30.2449	3.1817e-228	-4.44691	21.8099	6.3351e-96		Yes		ZtritIPO323_04t03221
	ZTRI_5.586	Transporter/pump/channel						major facilitator superfamily transporter aflatoxin efflux	short chain dehydrogenase (PF00106) 34->226	oxidation-reduction process		similar to short-chain dehydrogenase	OTHER	Non-effector		4.98438	31.6554	1.07679e-11	5.47135	44.3651	1.34727e-12	3.86521	14.5729	2.43672e-07	3.62895	12.3715	5.65987e-07	25.7412	15.1141		ZTRI_5.586	-4.63237	24.8017	6.04855e-23	-6.15876	71.4449	6.3071e-34	-4.47951	22.3083	4.75309e-12	-3.61278	12.2336	0.000105292		Yes		ZtritIPO323_04t10122
	ZTRI_1.1270	Transporter/pump/channel						K+-dependent Ca2+ Na+ exchanger NCKX1				hypothetical protein	OTHER	Non-effector		1.72373	3.30289	9.60008e-06	4.33316	20.1563	2.72466e-30	3.48324	11.183	4.31299e-20	2.47462	5.55823	3.39931e-11	10.0501	7.50824		ZTRI_1.1270	-3.23907	9.44183	1.8431e-11	-6.46297	88.2161	5.11898e-125	-3.48231	11.1759	2.52497e-52	-2.84513	7.18571	1.20724e-07		Yes		ZtritIPO323_04t01395
	ZTRI_1.1978	Transporter/pump/channel						major facilitator superfamily transporter	Major Facilitator Superfamily (PF07690) 69->454	transmembrane transport	transmembrane transport	similar to MFS multidrug transporter	OTHER	Non-effector		4.44425	21.7698	2.1844e-10	5.39874	42.1874	3.00169e-09	4.11973	17.3845	1.02098e-13	2.30892	4.95513	0.00214417	21.5742	15.4778		ZTRI_1.1978	-3.59032	12.0446	6.54354e-06	-4.46715	22.1179	9.86731e-08	-3.54611	11.6812	3.69027e-14	-2.36055	5.13565	0.010382		No		ZtritIPO323_04t02179
	ZTRI_7.153	Transporter/pump/channel						sugar transporter STL1	Sugar (and other) transporter (PF00083) 14->471	glucose import	transmembrane transport	similar to putative sugar transporter stl1 protein	OTHER	Non-effector		5.84596	57.5186	2.17839e-57	3.49995	11.3133	1.0327e-17	3.43859	10.8422	9.80149e-19	5.33553	40.3789	9.67322e-49	30.0133	22.958		ZTRI_7.153	-4.47565	22.2487	2.05374e-27	-3.56334	11.8215	5.66799e-43	-3.42572	10.7459	7.52111e-84	-4.62737	24.7159	4.39426e-29		Yes		ZtritIPO323_04t11461
	ZTRI_10.85	Transporter/pump/channel						MFS general substrate transporter	Major Facilitator Superfamily (PF07690) 72->395	transmembrane transport	transmembrane transport	hypothetical protein	OTHER	Non-effector		1.05093	2.07186	3.64861e-08	0.84116	1.79149	0.000177286	0.979285	1.97149	1.01208e-06	1.14209	2.207	7.27789e-09	2.01046	0.174989		ZTRI_10.85	-1.64041	3.11754	7.86034e-05	-1.05099	2.07196	5.98157e-06	-1.10007	2.14365	1.27652e-11	-1.14078	2.20501	1.22504e-07		Yes		ZtritIPO323_04t02432
	ZTRI_2.712	Transporter/pump/channel						urea transporter like	Sodium:solute symporter family (PF00474) 40->201	transmembrane transport	transmembrane transport	similar to urea transporter	OTHER	Non-effector		1.91657	3.77524	1.79847e-33	2.00676	4.01878	1.19114e-31	0.992355	1.98943	1.03043e-09	2.52992	5.7754	5.70853e-58	3.88971	1.54883		ZTRI_2.712	-0.810837	1.75423	0.000175145	-1.2381	2.35887	5.62858e-57	-0.526099	1.44003	3.46652e-10	-1.73461	3.32789	1.07196e-14		Yes		ZtritIPO323_04t06267
	ZTRI_4.579	Transporter/pump/channel						Mg2+ transporter -like				predicted protein	OTHER	Non-effector		0.929416	1.90451	7.82906e-05	2.13854	4.40316	1.98337e-17	2.36719	5.15936	5.24298e-22	2.18097	4.53458	6.72879e-22	4.0004	1.43568		ZTRI_4.579	-0.993129	1.9905	0.00832016	-2.68865	6.4471	8.82403e-37	-2.07894	4.22497	2.65186e-22	-2.00917	4.02552	7.05974e-27		Yes		ZtritIPO323_04t09077
	ZTRI_4.80.1	Transporter/pump/channel						MFS general substrate transporter	Major Facilitator Superfamily (PF07690) 4->194	proteolysis	transmembrane transport	unspecified product	OTHER	Non-effector		1.65082	3.14013	7.79122e-09	1.83547	3.56888	3.97891e-09	0.955095	1.93871	0.0017454	2.21197	4.63308	3.71917e-15	3.3202	1.11452		ZTRI_4.80.1	-1.92582	3.79953	7.49052e-09	-2.30063	4.92674	1.19841e-57	-1.30468	2.47028	1.16848e-15	-2.2792	4.85408	1.3438e-09		Yes		ZtritIPO323_04t08526
	ZTRI_4.9	Transporter/pump/channel						MFS general substrate transporter	Major Facilitator Superfamily (PF07690) 30->408	transmembrane transport	transmembrane transport	similar to MFS amine transporter	OTHER	Non-effector		1.43572	2.70517	2.09547e-12	3.08763	8.501	1.50455e-46	1.7218	3.29847	6.61645e-17	0.750906	1.68285	0.000441942	4.04687	3.04347		ZTRI_4.9	-1.52174	2.87138	8.72869e-12	-2.59287	6.03298	4.27118e-25	-1.35766	2.56269	1.69136e-23	-0.466494	1.38175	0.00814112		Yes		ZtritIPO323_04t08447
	ZTRI_1.1237	Transporter/pump/channel						MFS general substrate transporter	Major Facilitator Superfamily (PF07690) 112->492, Peptidase family M3 (PF01432) 836->1344	proteolysis	proteolysis	hypothetical protein	OTHER	Non-effector		5.80734	55.9996	1.56e-158	3.44822	10.9149	9.13e-49	3.16927	8.99594	7.45e-46	3.27324	9.66815	3.56e-51	21.3946	23.0837		ZTRI_1.1237	-6.24728	75.9659	6.32e-94	-4.43297	21.6001	3.73e-113	-2.77918	6.86463	1.12e-159	-4.1327	17.5415	1.22e-160		Yes		ZtritIPO323_04t01358
	ZTRI_1.1486	Transporter/pump/channel						Amino acid transporter arg-13	Mitochondrial carrier protein (PF00153) 30->119, Mitochondrial carrier protein (PF00153) 133->235, Mitochondrial carrier protein (PF00153) 244->331	arginine biosynthetic process		similar to amino-acid transporter Arg-13	OTHER	Non-effector		1.42964	2.6938	2.44635e-10	1.82856	3.55182	6.31063e-14	1.49604	2.82068	5.50454e-11	1.5442	2.91642	5.55184e-12	2.99568	0.381804		ZTRI_1.1486	-1.16967	2.2496	4.77661e-05	-2.19673	4.58438	7.23094e-43	-2.05819	4.16463	1.92086e-58	-1.95967	3.88973	5.43007e-10		Yes		ZtritIPO323_04t01634
	ZTRI_1.1497	Transporter/pump/channel						Major facilitator superfamily general substrate transporter	Major Facilitator Superfamily (PF07690) 76->459	transmembrane transport	transmembrane transport	hypothetical protein	OTHER	Non-effector		3.06781	8.385	5.71796e-16	1.82257	3.5371	1.73358e-05	3.91876	15.1239	4.35174e-25	3.47447	11.1152	3.18517e-20	9.5403	4.86587		ZTRI_1.1497	-3.7736	13.6763	2.0644e-15	-2.94232	7.68644	1.18383e-131	-4.99819	31.9598	3.64066e-234	-4.27138	19.3114	0		Yes		ZtritIPO323_04t01645
	ZTRI_12.203	Transporter/pump/channel						ABC transporter	ABC-transporter extracellular N-terminal (PF14510) 54->136, ABC transporter (PF00005) 162->319, ABC-2 type transporter (PF01061) 485->695, CDR ABC transporter (PF06422) 709->794, ABC transporter (PF00005) 854->1005, ABC-2 type transporter (PF01061) 1157->1372	transmembrane transport	transmembrane transport	similar to ABC transporter	OTHER	Non-effector		8.1518	284.404	2.24954e-107	4.45476	21.9288	6.70869e-29	7.19672	146.7	1.78555e-83	4.53393	23.166	7.67997e-35	119.05	124.81		ZTRI_12.203	-8.02854	261.114	1.49802e-61	-4.70045	26.0001	8.26851e-124	-6.9683	125.218	2.85234e-154	-4.74833	26.8776	2.01902e-73		Yes		ZtritIPO323_04t03817
	ZTRI_2.1216	Transporter/pump/channel						MFS multidrug transporter	Major Facilitator Superfamily (PF07690) 63->448	transmembrane transport	transmembrane transport	similar to MFS multidrug transporter	OTHER	Non-effector		3.38094	10.4175	4.30638e-72	1.92101	3.78689	3.10862e-22	1.55534	2.93902	7.70225e-16	1.30976	2.479	1.39785e-12	4.90561	3.71433		ZTRI_2.1216	-4.66373	25.3467	2.88397e-74	-1.99933	3.99814	2.5158e-50	-1.60056	3.0326	5.23802e-39	-0.795794	1.73603	0.00735141		Yes		ZtritIPO323_04t06818
	ZTRI_2.457	Transporter/pump/channel						hypothetical protein TI39_contig418g00013	CorA-like Mg2+ transporter protein (PF01544) 354->420	metal ion transport	metal ion transport	hypothetical protein	OTHER	Non-effector		1.47723	2.78413	5.075e-29	1.15183	2.22196	2.75237e-15	1.98898	3.96955	2.08881e-50	1.81014	3.50676	6.1677e-42	3.1206	0.772573		ZTRI_2.457	-1.57148	2.9721	1.36552e-09	-1.77345	3.4187	8.38799e-39	-2.4935	5.63141	1.40127e-122	-2.50155	5.66295	1.63252e-49		Yes		ZtritIPO323_04t05980
	ZTRI_5.184	Transporter/pump/channel						MFS transporter	Major Facilitator Superfamily (PF07690) 68->407	transmembrane transport	transmembrane transport	similar to major facilitator superfamily transporter	OTHER	Non-effector		4.43386	21.6135	2.36764e-23	2.12736	4.36918	0.000361448	3.09502	8.54466	2.82195e-09	1.66183	3.16418	0.00212442	9.42289	8.44776		ZTRI_5.184	-4.16353	17.9204	1.83042e-30	-1.98246	3.95166	0.00367828	-2.22101	4.66219	5.23426e-09	-2.74372	6.69796	0.00043885		Yes		ZtritIPO323_04t09673
	ZTRI_6.24	Transporter/pump/channel						sphingoid long-chain base transporter RSB1	RTA1 like protein (PF04479) 64->281	response to stress	response to stress	similar to RTA1 domain-containing protein	OTHER	Non-effector		5.12339	34.8573	4.34008e-12	5.8208	56.5243	1.21458e-09	5.46451	44.1551	1.17252e-09	4.66682	25.4012	8.4125e-07	40.2345	13.2875		ZTRI_6.24	-5.14352	35.3472	6.48949e-09	-4.52032	22.9484	2.93992e-09	-5.13607	35.1651	1.11358e-12	-3.21808	9.30544	0.00115158		Yes		ZtritIPO323_04t10476
	ZTRI_6.300	Transporter/pump/channel						MFS monocarboxylate transporter	Major Facilitator Superfamily (PF07690) 104->437	transmembrane transport	transmembrane transport	similar to MFS monocarboxylate transporter	OTHER	Non-effector		2.99054	7.94774	1.43834e-18	2.19586	4.58164	2.76546e-09	1.55406	2.93643	8.2539e-06	2.35399	5.11237	2.49633e-12	5.14454	2.08579		ZTRI_6.300	-2.03203	4.08979	3.15193e-10	-1.8583	3.6258	1.42036e-30	-1.21389	2.31963	2.37166e-20	-2.73379	6.65199	1.71339e-09		Yes		ZtritIPO323_04t10802
	ZTRI_2.1076	Transporter/pump/channel						Ca2+-modulated nonselective cation channel polycystin				predicted protein	OTHER	Non-effector		1.13535	2.19671	0.000865949	1.232	2.34892	0.000408429	1.63863	3.11371	6.21241e-08	4.11557	17.3345	1.61358e-42	6.24846	7.40158		ZTRI_2.1076	-1.47202	2.77411	0.0133212	-2.11979	4.3463	9.2668e-13	-2.36498	5.15146	3.03517e-27	-3.84158	14.3361	2.54173e-66		No		ZtritIPO323_04t06660	-4.62386	2.04951e-18
	ZTRI_5.346	Transporter/pump/channel						amino acid permease	Amino acid permease (PF00324) 50->509	amino acid transmembrane transport	amino acid transport	similar to arginine permease	OTHER	Non-effector		1.53938	2.9067	5.88668e-06	3.56622	11.8451	3.37963e-23	3.075	8.42687	7.89072e-19	3.99179	15.9092	1.52111e-33	9.77196	5.50467		ZTRI_5.346	-0.263016	1.19998	0.450431	-3.70328	13.0256	5.17395e-148	-2.89455	7.43612	2.01568e-48	-4.02323	16.2597	2.69307e-18		No		ZtritIPO323_04t09856	-2.70831	2.14251e-17
	ZTRI_2.458	Transporter/pump/channel						Ryanodine receptor Ryr like				similar to Ryanodine receptor Ryr	OTHER	Non-effector		0.767459	1.70227	2.25324e-10	1.116	2.16745	1.24463e-17	1.71831	3.2905	2.45715e-47	1.01822	2.02542	2.37688e-17	2.29641	0.690722		ZTRI_2.458	-0.46732	1.38254	0.0358976	-1.06952	2.09873	2.51301e-27	-1.88881	3.7033	2.54422e-118	-0.941447	1.92045	1.51622e-10		No		ZtritIPO323_04t05981	-2.3328	1.18455e-21
	ZTRI_10.44	Transporter/pump/channel						MFS transporter	Family of unknown function (DUF5353) (PF17304) 370->436, Nodulin-like (PF06813) 494->674	transmembrane transport		hypothetical protein	OTHER	Non-effector		0.787262	1.7258	7.72e-06	1.32898	2.51224	1.51e-12	1.43811	2.70966	8.71e-17	0.886818	1.84909	6.11e-07	2.1992	0.484854		ZTRI_10.44	-0.560808	1.4751	0.0343847	-1.59519	3.02135	9.07e-62	-1.19081	2.2828	1.33e-36	-0.989573	1.9856	5.38e-11		No		ZtritIPO323_04t02387	2.81834	6.6603e-17
	ZTRI_4.478	Transporter/pump/channel						ATPase get3	Anion-transporting ATPase (PF02374) 20->328	posttranslational protein targeting to membrane		similar to ATPase get3	OTHER	Non-effector		0.833646	1.78218	4.7668e-07	1.1436	2.20931	1.75065e-10	1.4111	2.65941	5.78749e-18	2.12247	4.35439	6.09463e-40	2.75132	1.12713		ZTRI_4.478	-0.378526	1.30001	0.314319	-1.32188	2.49992	1.13937e-27	-1.37301	2.59011	5.16701e-56	-2.14092	4.41044	8.07827e-69		No		ZtritIPO323_04t08966
	ZTRI_8.407	Transporter/pump/channel						MFS general substrate transporter	Major Facilitator Superfamily (PF07690) 132->506	transmembrane transport	transmembrane transport	similar to MFS transporter	OTHER	Non-effector		0.983503	1.97726	2.61807e-05	1.13215	2.19185	1.40567e-05	1.28502	2.43686	3.84233e-09	3.37826	10.3982	7.66634e-66	4.25104	4.10239		ZTRI_8.407	-0.626182	1.54347	0.0576631	-0.77286	1.70865	0.00252137	-0.89458	1.85907	1.79743e-10	-3.86717	14.5927	8.26079e-61		No		ZtritIPO323_04t12735
	ZTRI_10.260	Transporter/pump/channel						bicyclomycin resistance	Major Facilitator Superfamily (PF07690) 91->472	transmembrane transport	transmembrane transport	similar to bicyclomycin resistance protein	OTHER	Non-effector		1.17491	2.2578	0.000857222	1.21696	2.32457	0.0026926	1.38262	2.60741	9.71371e-05	2.34601	5.08415	6.09735e-12	3.06848	1.3523		ZTRI_10.260	-0.937409	1.91509	0.0395217	-1.58307	2.99607	5.93016e-12	-1.00108	2.00149	1.59433e-08	-2.31906	4.99006	1.17199e-26		No		ZtritIPO323_04t02632
	ZTRI_1.761	Unknown						hypothetical protein AC579_319				hypothetical protein	OTHER	Effector		2.71602	6.5706	3.30571e-28	4.26412	19.2145	4.79555e-53	7.20898	147.952	2.00198e-73	4.92268	30.3302	1.80787e-66	51.0168	65.3483		ZTRI_1.761	-5.43041	43.1238	1.26749e-34	-5.26773	38.5253	1.45615e-109	-6.87972	117.761	3.64566e-116	-4.73992	26.7213	4.67652e-25		Yes		ZtritIPO323_04t00859	-6.554	5.31791e-30
	ZTRI_1.627	Unknown						hypothetical protein MYCGRDRAFT_89110				predicted protein	OTHER	Non-effector		1.10914	2.15717	1.35103e-08	2.36874	5.16491	3.39929e-29	1.27958	2.42769	7.24334e-11	1.86259	3.6366	3.62314e-21	3.34659	1.37228		ZTRI_1.627	-2.50909	5.6926	4.64101e-33	-3.51555	11.4363	1.36018e-75	-1.45822	2.7477	2.09562e-17	-2.15329	4.44841	8.39538e-19		Yes		ZtritIPO323_04t00714	-6.4431	6.32635e-25
	ZTRI_5.356	Unknown						F-box and domain	F-box-like (PF12937) 67->111, Cupin-like domain (PF13621) 190->405			similar to F-box and JmjC domain-containing protein	OTHER	Non-effector		1.2341	2.35234	3.08129e-09	1.61575	3.06471	1.24277e-12	0.79743	1.738	0.000355889	1.00906	2.0126	3.62703e-06	2.29192	0.573207		ZTRI_5.356	-0.980982	1.97381	0.000155701	-1.75557	3.37661	1.1325e-22	-0.74472	1.67565	7.88333e-07	-1.20911	2.31196	0.000254419		Yes		ZtritIPO323_04t09866	-5.59129	1.32051e-45
	ZTRI_2.208	Unknown						hypothetical protein MYCGRDRAFT_107889				hypothetical protein	OTHER	Non-effector		2.58022	5.9803	4.67356e-11	2.54569	5.83889	2.62014e-09	2.13325	4.38705	8.43307e-08	3.87638	14.6861	1.33955e-23	7.72309	4.69754		ZTRI_2.208	-1.6524	3.14357	0.000304129	-2.33919	5.0602	3.94395e-47	-2.70063	6.50084	8.81446e-62	-3.32303	10.0077	4.67675e-26		Yes		ZtritIPO323_04t05700	-5.48077	8.49854e-20
	ZTRI_1.1698	Unknown						hypothetical protein MYCGRDRAFT_89984				hypothetical protein	OTHER	Non-effector		1.82973	3.55472	0.000213194	3.30397	9.87632	9.7903e-13	2.15097	4.44127	2.33953e-06	3.0187	8.10439	8.95521e-14	6.49417	2.99369		ZTRI_1.1698	-2.04942	4.13941	0.00278501	-3.63358	12.4112	1.53284e-17	-2.8456	7.18803	3.26327e-10	-3.11996	8.69363	6.77724e-09		Yes		ZtritIPO323_04t01868	-4.66804	8.63511e-14
	ZTRI_6.228	Unknown						hypothetical protein MYCGRDRAFT_104795				hypothetical protein	OTHER	Non-effector		1.04937	2.06962	2.73625e-08	3.83998	14.3202	7.0127e-85	2.95936	7.77776	1.19313e-57	3.1915	9.13557	1.6998e-69	8.32578	5.03416		ZTRI_6.228	-1.25168	2.38119	4.22816e-05	-4.78764	27.62	4.01867e-158	-3.10724	8.6173	4.14271e-122	-4.09405	17.0778	1.48762e-76		Yes		ZtritIPO323_04t10725	-4.54678	4.73002e-28
	ZTRI_5.32	Unknown						hypothetical protein MYCGRDRAFT_109332				hypothetical protein	OTHER	Non-effector		0.912323	1.88207	1.46585e-06	2.27428	4.83755	4.14709e-30	1.19741	2.29328	3.49556e-10	0.732895	1.66197	0.000271926	2.66872	1.46937		ZTRI_5.32	-2.34994	5.09803	4.56068e-33	-2.89692	7.44835	1.40363e-50	-1.50792	2.844	1.27452e-29	-1.08645	2.12351	1.45848e-05		Yes		ZtritIPO323_04t09483	-4.29785	1.50517e-22
	ZTRI_2.415	Unknown						hypothetical protein MYCGRDRAFT_107982		telomere capping		hypothetical protein	OTHER	Unlikely effector		0.594219	1.50966	0.00541203	2.5565	5.88278	1.06365e-31	2.80672	6.99692	1.0631e-43	3.92076	15.1449	2.09922e-85	7.38357	5.69045		ZTRI_2.415	-1.03232	2.04531	0.00313614	-3.54832	11.699	7.39545e-236	-3.36498	10.3029	4.83422e-172	-4.44518	21.7837	0		Yes		ZtritIPO323_04t05933	-4.14283	1.45283e-16
	ZTRI_2.369	Unknown						hypothetical protein TI39_contig298g00043				hypothetical protein	OTHER	Non-effector		1.10703	2.15402	0.000116517	3.11808	8.68232	1.13466e-27	3.26127	9.58825	1.16834e-30	2.81633	7.04371	3.49389e-23	6.86707	3.31381		ZTRI_2.369	-1.52415	2.87616	2.08596e-06	-4.1236	17.4312	1.2883e-51	-3.5382	11.6173	5.83578e-68	-2.81778	7.05075	1.02216e-13		Yes		ZtritIPO323_04t05883	-4.07946	3.97003e-44
	ZTRI_1.981	Unknown						hypothetical protein MYCGRDRAFT_102441				hypothetical protein	OTHER	Non-effector		0.985988	1.98067	9.19076e-06	2.86807	7.30087	2.2276e-35	2.2452	4.74104	8.35057e-25	1.86122	3.63315	6.9247e-18	4.41393	2.23396		ZTRI_1.981	-3.13715	8.79786	1.27903e-10	-4.38373	20.8753	2.01182e-238	-3.51709	11.4485	5.59825e-180	-2.92305	7.58447	5.74046e-24		Yes		ZtritIPO323_04t01090	-3.65292	1.37121e-22
	ZTRI_13.317	Unknown						hypothetical protein MYCGRDRAFT_83064, partial				predicted protein	OTHER	Effector		4.72395	26.4272	4.83662e-62	6.14994	71.0096	8.39123e-86	6.79176	110.796	2.86683e-117	8.02688	260.815	7.28794e-69	117.262	101.718		ZTRI_13.317	-5.86326	58.2125	3.0872e-45	-9.87659	940.045	3.06568e-162	-8.25219	304.899	0	-9.17804	579.247	1.48894e-43		Yes		ZtritIPO323_04t04465	-3.24825	1.1726e-16
	ZTRI_2.1042	Unknown						hypothetical protein TI39_contig380g00018				predicted protein	OTHER	Non-effector		3.15684	8.91877	8.80239e-19	1.99826	3.99516	1.32164e-06	3.86021	14.5224	3.48514e-21	2.34263	5.07227	6.1721e-10	8.12716	4.75857		ZTRI_2.1042	-5.05762	33.3038	5.48139e-26	-3.04734	8.26686	5.57105e-16	-3.97901	15.7689	4.13665e-42	-2.09045	4.25879	4.0387e-10		Yes		ZtritIPO323_04t06625	-3.15619	3.0732e-20
	ZTRI_4.226	Unknown						hypothetical protein TI39_contig4173g00039				predicted protein	OTHER	Non-effector		1.5625	2.95365	2.83e-16	1.2031	2.30234	1.02e-08	1.77606	3.42491	3.17e-19	2.14871	4.43433	5.04e-30	3.27881	0.897363		ZTRI_4.226	-1.20343	2.30286	3.89e-07	-1.5221	2.87208	4.51e-11	-1.56017	2.94889	9.53e-25	-2.04839	4.13645	4.72e-18		Yes		ZtritIPO323_04t08687	-3.04402	3.56837e-07
	ZTRI_1.1685	Unknown						hypothetical protein MYCGRDRAFT_107606				hypothetical protein	OTHER	Non-effector		0.964726	1.95169	0.00319487	4.03064	16.3434	7.46194e-34	4.42653	21.504	3.88193e-44	4.20486	18.4412	3.2482e-42	14.5601	8.66857		ZTRI_1.1685	-2.06847	4.19441	6.21683e-08	-5.26645	38.4911	2.8405e-111	-4.59004	24.0847	1.07743e-147	-4.46874	22.1424	6.93984e-30		Yes		ZtritIPO323_04t01854	-2.84927	2.81058e-11
	ZTRI_4.580	Unknown						f-box domain	UBA/TS-N domain (PF00627) 668->703			hypothetical protein	OTHER	Non-effector		0.663084	1.58346	2.87799e-07	1.74913	3.36155	3.1291e-36	2.01238	4.03448	1.30725e-45	1.06952	2.09873	1.12975e-14	2.76956	1.12655		ZTRI_4.580	-1.16706	2.24553	1.49024e-09	-1.93225	3.81649	4.69364e-49	-2.07379	4.20992	2.92497e-63	-1.04379	2.06163	3.54565e-09		Yes		ZtritIPO323_04t09078	-2.55479	3.3369e-101
	ZTRI_3.929	Unknown						hypothetical protein MYCGRDRAFT_92043				hypothetical protein	OTHER	Non-effector		1.11649	2.16818	8.26625e-14	1.523	2.87388	6.08218e-23	1.10634	2.15299	3.95908e-13	1.55136	2.93093	1.7693e-28	2.53149	0.428965		ZTRI_3.929	-1.98274	3.95243	2.5963e-13	-2.22532	4.67615	3.63695e-51	-1.44573	2.72401	8.72831e-25	-2.21907	4.65593	1.35923e-25		Yes		ZtritIPO323_04t08198	-2.50379	1.91439e-19
	ZTRI_1.1393	Unknown						key lime pathogenicity				hypothetical protein	OTHER	Non-effector		0.795841	1.73609	0.00218434	4.06573	16.7458	1.10172e-55	4.07932	16.9043	6.98075e-62	4.02027	16.2264	4.47315e-61	12.9032	7.45034		ZTRI_1.1393	-3.54257	11.6525	2.82584e-17	-5.98367	63.2796	2.84487e-121	-5.32109	39.9767	3.54338e-251	-4.80265	27.9088	3.71929e-141		Yes		ZtritIPO323_04t01530	-2.45438	1.37226e-14
	ZTRI_5.120	Unknown						hypothetical protein MYCGRDRAFT_109371				predicted protein	OTHER	Non-effector		4.42471	21.4768	1.40667e-183	3.20374	9.21347	1.35587e-86	2.73659	6.66491	7.66747e-69	1.80043	3.48325	8.5351e-33	10.2096	7.86874		ZTRI_5.120	-7.36083	164.373	8.79497e-137	-6.11065	69.1018	3.20254e-192	-5.17069	36.0192	8.67237e-257	-2.67869	6.40274	9.9072e-39		Yes		ZtritIPO323_04t09593	-2.4471	3.09754e-11
	ZTRI_2.1170	Unknown						hypothetical protein TI39_contig290g00009		regulation of transcription from RNA polymerase II promoter		predicted protein	OTHER	Non-effector		1.90053	3.7335	6.40313e-07	2.34425	5.07795	9.88131e-08	5.0715	33.6258	2.12062e-33	1.48515	2.79946	0.000170953	11.3092	14.9071		ZTRI_2.1170	-3.02751	8.15399	1.26242e-11	-3.15317	8.89605	7.56073e-13	-5.25428	38.1676	1.18962e-71	-1.4066	2.65112	0.000875405		Yes		ZtritIPO323_04t06768	-2.39148	3.93651e-12
	ZTRI_2.934	Unknown						hypothetical protein TI39_contig342g00029		nucleocytoplasmic transport		hypothetical protein	OTHER	Non-effector		2.39837	5.27209	1.20283e-20	3.85409	14.4609	9.91817e-46	3.48766	11.2174	4.72097e-42	1.61071	3.05401	2.39642e-10	8.50111	5.25976		ZTRI_2.934	-2.10385	4.29856	1.8184e-11	-3.71463	13.1285	1.75672e-105	-3.16739	8.98421	3.99393e-49	-1.36245	2.57121	1.07137e-08		Yes		ZtritIPO323_04t06507	-2.32007	1.25038e-06
	ZTRI_11.450	Unknown						hypothetical protein TI39_contig469g00008				predicted protein	OTHER	Non-effector		3.44796	10.9129	4.72151e-19	6.444	87.0636	2.49364e-49	6.71643	105.159	4.33206e-45	4.89836	29.8232	9.90446e-22	58.2397	45.0169		ZTRI_11.450	-7.54547	186.816	9.51023e-37	-8.89522	476.132	4.14924e-76	-8.95277	495.509	1.27205e-51	-4.36209	20.5645	1.21181e-11		Yes		ZtritIPO323_04t03484	-2.31871	6.21402e-10
	ZTRI_4.40	Unknown						hypothetical protein MYCGRDRAFT_92253				hypothetical protein	OTHER	Effector		2.42057	5.35381	1.69958e-12	2.1097	4.31603	2.23353e-08	2.40724	5.30459	3.14209e-12	2.47821	5.57206	6.43388e-13	5.13662	0.559275		ZTRI_4.40	-1.3731	2.59027	0.00610753	-1.587	3.00425	6.26353e-29	-2.48921	5.61471	3.04746e-60	-2.48284	5.58997	6.53637e-17		Yes		ZtritIPO323_04t08482	-2.30458	2.08061e-18
	ZTRI_1.341	Unknown						hypothetical protein MYCGRDRAFT_102108	Protein of unknown function (DUF3602) (PF12223) 40->107			hypothetical protein	OTHER	Non-effector		3.25766	9.56429	7.27575e-11	2.13008	4.37742	0.000132299	4.31068	19.8447	4.37026e-18	6.1928	73.1508	1.82856e-36	26.7343	31.6049		ZTRI_1.341	-3.96393	15.605	4.28201e-08	-2.91569	7.5459	2.82613e-97	-4.28292	19.4664	1.9124e-278	-5.29986	39.3929	2.08286e-44		Yes		ZtritIPO323_04t00407	-2.21561	7.33349e-09
	ZTRI_1.1317	Unknown						hypothetical protein MYCGRDRAFT_98637				hypothetical protein	OTHER	Effector		3.40089	10.5626	1.87204e-44	3.72001	13.1775	7.39697e-48	4.69161	25.8414	2.39327e-82	4.9079	30.0211	1.65683e-92	19.9006	9.48886		ZTRI_1.1317	-4.91322	30.1319	3.86423e-83	-6.51591	91.513	1.9397e-275	-5.48253	44.7102	0	-5.83856	57.2244	6.36461e-69		Yes		ZtritIPO323_04t01448	-2.17929	0.000253258
	ZTRI_12.220	Unknown						cell wall				hypothetical protein	OTHER	Non-effector		1.20344	2.30287	8.22207e-15	1.92946	3.80913	2.29701e-31	1.95029	3.86451	4.55072e-37	1.7966	3.474	3.96536e-30	3.36263	0.727262		ZTRI_12.220	-2.0595	4.16842	7.07135e-18	-2.74213	6.69058	4.94108e-73	-2.73931	6.6775	2.06431e-224	-2.3161	4.97984	1.36691e-43		Yes		ZtritIPO323_04t03834	-2.02108	2.07235e-19
	ZTRI_9.144	Unknown						hypothetical protein MYCGRDRAFT_105672				hypothetical protein	OTHER	Non-effector		1.89668	3.72354	6.80991e-21	0.91773	1.88914	5.93756e-05	1.09365	2.13413	1.40561e-07	1.13736	2.19979	2.85065e-08	2.48665	0.835361		ZTRI_9.144	-1.49062	2.81009	1.23116e-10	-1.24007	2.3621	6.26068e-28	-1.06468	2.09171	6.99951e-26	-1.15223	2.22258	2.31482e-06		Yes		ZtritIPO323_04t13305	2.23077	2.58893e-11
	ZTRI_6.215	Unknown						hypothetical protein TI39_contig398g00001				predicted protein	OTHER	Non-effector		2.10595	4.30481	4.75623e-32	2.11843	4.3422	5.53116e-27	2.56025	5.89812	5.34987e-44	2.17058	4.50204	1.46234e-33	4.76179	0.762364		ZTRI_6.215	-2.35707	5.12329	6.36135e-16	-2.37396	5.18363	8.16878e-49	-2.52534	5.75709	1.00656e-89	-2.46976	5.53953	1.02005e-41		Yes		ZtritIPO323_04t10711	2.73173	1.3899e-21
	ZTRI_5.767	Unknown						hypothetical protein MYCGRDRAFT_93532	Protein of unknown function (DUF3807) (PF12720) 43->262			hypothetical protein	OTHER	Non-effector		1.46602	2.76259	7.46248e-14	1.04977	2.0702	3.49821e-06	1.17876	2.26381	6.83918e-09	0.932597	1.90871	8.35836e-07	2.25133	0.370469		ZTRI_5.767	-0.994254	1.99205	0.00672227	-0.874197	1.83299	0.00117347	-1.1481	2.21621	3.25819e-08	-0.825842	1.77257	8.85367e-05		Yes		ZtritIPO323_04t10338	3.0502	3.18945e-26
	ZTRI_5.19	Unknown						hypothetical protein MYCGRDRAFT_92941				predicted protein	OTHER	Unlikely effector		2.49421	5.6342	0.0025354	4.69293	25.865	5.27906e-08	4.77959	27.4662	1.12387e-09	4.66633	25.3924	1.33161e-09	21.0895	10.3416		ZTRI_5.19	-2.30418	4.93886	0.00767586	-5.58862	48.1219	2.56345e-38	-3.6242	12.3309	2.45313e-06	-2.29409	4.90443	8.66706e-05		Yes		ZtritIPO323_04t09469	8.65776	7.49933e-58
	ZTRI_3.601	Unknown						hypothetical protein MYCGRDRAFT_103761		cellular amino acid metabolic process		hypothetical protein	OTHER	Non-effector		2.9802	7.89093	1.6167e-17	2.14827	4.43296	2.67291e-08	2.78421	6.88858	3.62974e-15	3.59095	12.0499	3.55506e-25	7.8156	3.17473		ZTRI_3.601	-1.89289	3.71378	1.07916e-05	-1.6216	3.07717	4.69947e-27	-3.35343	10.2208	5.44486e-95	-3.19674	9.16885	5.43581e-110		Yes		ZtritIPO323_04t07816
	ZTRI_3.908	Unknown						hypothetical protein TI39_contig272g00011				hypothetical protein	OTHER	Non-effector		1.78277	3.44087	6.75e-19	0.637833	1.55599	0.00561355	1.23578	2.35508	2.42e-09	1.80086	3.48429	3.15e-18	2.70906	0.929407		ZTRI_3.908	-1.90423	3.74309	7.6e-10	-1.02067	2.02886	1.1e-06	-1.4083	2.65425	4.4e-17	-2.04892	4.13797	7.79e-18		Yes		ZtritIPO323_04t08172
	ZTRI_11.256	Unknown						hypothetical protein MYCGRDRAFT_106127				predicted protein	OTHER	Effector		3.17314	9.02007	6.89455e-18	6.28728	78.1018	7.01878e-14	7.40893	169.945	1.56802e-32	3.38347	10.4358	5.6134e-05	66.8758	75.8993		ZTRI_11.256	-1.39885	2.63692	0.00167635	-3.7553	13.5038	1.08183e-10	-6.04777	66.1545	5.18702e-54	-1.6603	3.16081	0.0974358		No		ZtritIPO323_04t03267
	ZTRI_8.315	Unknown						hypothetical protein MYCGRDRAFT_95118				predicted protein	OTHER	Non-effector		1.86588	3.64491	4.51592e-13	1.33947	2.53059	4.84353e-06	1.41168	2.66046	2.12209e-07	0.986116	1.98085	0.000448265	2.7042	0.692875		ZTRI_8.315	-1.35838	2.56397	3.79685e-05	-1.42782	2.69039	2.52351e-11	-1.64737	3.13262	7.52022e-16	-0.838691	1.78843	0.0244451		No		ZtritIPO323_04t12631
	ZTRI_11.495	Unknown						hypothetical protein TI39_contig5882g00001				hypothetical protein	OTHER	Non-effector		2.7117	6.55095	2.08901e-09	3.39272	10.5029	6.20888e-13	6.58048	95.7021	4.10144e-32	3.45203	10.9437	2.82482e-12	30.9249	43.2299		ZTRI_11.495	-4.62375	24.654	4.11156e-13	-5.97883	63.0677	5.11184e-44	-7.67096	203.793	4.96439e-45	-4.63327	24.8173	2.42418e-16		Yes		ZtritIPO323_04t03538
	ZTRI_15.78	Unknown						hypothetical protein MYCGRDRAFT_111752				predicted protein	OTHER	Non-effector		1.26075	2.39619	6.56143e-07	2.44601	5.44907	2.93076e-25	2.85319	7.22595	6.92977e-25	1.46862	2.76758	4.17182e-13	4.4597	2.29146		ZTRI_15.78	-4.18623	18.2046	8.56642e-11	-1.2692	2.41028	5.43507e-13	-1.71917	3.29247	8.43044e-13	-1.93851	3.8331	1.30781e-17		Yes		ZtritIPO323_04t04829
	ZTRI_1.1588	Unknown						hypothetical protein MYCGRDRAFT_107553				predicted protein	OTHER	Non-effector		2.42928	5.38626	4.51592e-15	1.77561	3.42383	1.22659e-06	4.4724	22.1987	2.65375e-41	1.01817	2.02535	0.00457467	8.25854	9.39512		ZTRI_1.1588	-3.40145	10.5667	1.1053e-23	-2.47833	5.57253	1.13195e-11	-4.28739	19.5268	2.24953e-92	-0.831585	1.77964	0.0642704		No		ZtritIPO323_04t01747
	ZTRI_3.199	Unknown						DUF1295-domain-containing	Protein of unknown function (DUF1295) (PF06966) 98->321	lipid metabolic process	lipid metabolic process	similar to DUF1295-domain-containing protein	OTHER	Non-effector		1.37019	2.58505	2.20582e-07	1.13236	2.19217	0.000111876	1.53022	2.88829	7.89295e-09	1.11863	2.17141	2.53574e-05	2.45923	0.343553		ZTRI_3.199	-1.42709	2.68905	1.7316e-05	-1.6031	3.03795	8.31418e-52	-1.48592	2.80096	2.26414e-66	-1.628	3.09085	3.64015e-24		Yes		ZtritIPO323_04t07356
	ZTRI_1.1468	Unknown						hypothetical protein TI39_contig307g00033				hypothetical protein	OTHER	Non-effector		0.895457	1.8602	1.2239e-06	1.33404	2.52107	1.80886e-11	1.64473	3.1269	1.12549e-19	1.81076	3.50828	2.06793e-24	2.75411	0.72137		ZTRI_1.1468	-1.31633	2.49032	3.80607e-09	-1.21831	2.32674	9.97579e-17	-1.57801	2.98558	2.24621e-26	-2.03311	4.09286	1.0757e-70		Yes		ZtritIPO323_04t01613
	ZTRI_1.491	Unknown						hypothetical protein MYCGRDRAFT_28154, partial				hypothetical protein	OTHER	Non-effector		0.596365	1.5119	2.95189e-07	0.824644	1.7711	1.1177e-10	1.14452	2.21072	6.34997e-24	0.644486	1.56318	5.51472e-08	1.76423	0.318061		ZTRI_1.491	-1.03029	2.04243	1.15223e-05	-1.41129	2.65975	3.64236e-24	-1.5451	2.91824	2.19762e-41	-0.966618	1.95425	2.19911e-06		Yes		ZtritIPO323_04t00568
	ZTRI_11.88	Unknown						exosome component 3 -5 exonuclease like	PMC2NT (NUC016) domain (PF08066) 17->107, 3'-5' exonuclease (PF01612) 221->387, HRDC domain (PF00570) 449->516	polyadenylation-dependent snoRNA 3'-end processing	RNA processing	similar to exosome component 3'-5' exonuclease	OTHER	Non-effector		1.43224	2.69866	1.86197e-09	0.867398	1.82437	0.00128684	1.07709	2.10978	9.54532e-06	2.16664	4.48978	2.00308e-20	2.78064	1.19616		ZTRI_11.88	-0.955628	1.93942	0.000416025	-0.913977	1.88423	3.13468e-10	-1.30855	2.47693	2.11764e-34	-2.16571	4.48689	4.10245e-10		Yes		ZtritIPO323_04t03068
	ZTRI_2.919	Unknown						Spermatogenesis-associated 20	Protein of unknown function, DUF255 (PF03190) 141->307			similar to DUF255 domain-containing protein	OTHER	Non-effector		0.966556	1.95417	3.2642e-05	0.827218	1.77426	0.00144113	0.973278	1.9633	3.46115e-05	1.32861	2.51161	6.41196e-09	2.05084	0.319279		ZTRI_2.919	-1.09846	2.14125	0.000279194	-0.855423	1.80929	5.49283e-22	-1.29085	2.44672	7.89676e-61	-1.34186	2.53479	0.000200132		Yes		ZtritIPO323_04t06491
	ZTRI_2.959	Unknown						hypothetical protein MYCGRDRAFT_108252	Domain of unknown function (DUF4604) (PF15377) 48->198			hypothetical protein	OTHER	Non-effector		1.13155	2.19094	1.64078e-08	0.828057	1.77529	0.000167975	0.765905	1.70044	0.000183201	1.08193	2.11686	4.1468e-08	1.94588	0.244014		ZTRI_2.959	-1.06355	2.09006	2.64729e-06	-1.12528	2.18143	3.26106e-16	-0.58503	1.50007	4.71442e-07	-1.45009	2.73225	2.05178e-06		Yes		ZtritIPO323_04t06535
	ZTRI_21.64	Unknown						hypothetical protein MYCGRDRAFT_98120				predicted protein	OTHER	Non-effector		2.48061	5.58132	3.76787e-37	1.16142	2.23678	1.45898e-07	0.980612	1.9733	1.04176e-06	2.25833	4.78437	5.22358e-33	3.64394	1.80971		ZTRI_21.64	-1.81429	3.51687	0.000670497	-1.12933	2.18757	2.3255e-10	-0.72336	1.65102	1.18793e-06	-2.43174	5.39546	2.16262e-26		Yes		ZtritIPO323_04t07103
	ZTRI_3.151	Unknown						hypothetical protein MYCGRDRAFT_108441				predicted protein	OTHER	Non-effector		0.719358	1.64645	0.000106696	1.66196	3.16446	9.94136e-18	0.706866	1.63225	0.000152077	2.00412	4.01143	1.41956e-30	2.61365	1.17697		ZTRI_3.151	-1.34976	2.5487	0.000206869	-1.70106	3.2514	8.47809e-49	-0.782097	1.71963	1.46264e-08	-1.82701	3.54802	3.37756e-30		Yes		ZtritIPO323_04t07296
	ZTRI_7.301	Unknown						microtubule associated (Ytm1)	NLE (NUC135) domain (PF08154) 12->76, WD domain, G-beta repeat (PF00400) 104->149, WD domain, G-beta repeat (PF00400) 161->189, WD domain, G-beta repeat (PF00400) 273->310, WD domain, G-beta repeat (PF00400) 363->397	maturation of 5.8S rRNA from tricistronic rRNA transcript (SSU-rRNA, 5.8S rRNA, LSU-rRNA)		similar to microtubule-associated protein ytm1	OTHER	Non-effector		1.56388	2.95649	3.4576e-08	0.863492	1.81944	0.00778435	1.62456	3.08348	1.16209e-08	1.73835	3.33652	1.09796e-09	2.79898	0.671865		ZTRI_7.301	-0.793513	1.73329	0.00710133	-0.743676	1.67444	1.30941e-10	-1.63481	3.10546	1.56511e-60	-1.15041	2.21977	0.0067444		Yes		ZtritIPO323_04t11634
	ZTRI_7.326	Unknown						hypothetical protein TI39_contig289g00040				hypothetical protein	OTHER	Non-effector		0.992053	1.98901	0.00162901	2.6831	6.42233	1.46328e-15	2.21779	4.65181	3.90489e-12	1.39345	2.62706	1.19441e-05	3.92255	2.0164		ZTRI_7.326	-1.67165	3.18579	3.68765e-10	-3.90717	15.0029	2.31277e-82	-2.5281	5.7681	1.49894e-33	-2.1457	4.42507	4.79459e-05		Yes		ZtritIPO323_04t11660
	ZTRI_7.397	Unknown						hypothetical protein MYCGRDRAFT_110208				hypothetical protein	OTHER	Non-effector		1.66834	3.17848	7.26175e-20	2.5929	6.0331	1.37597e-41	1.93432	3.82197	2.27928e-24	0.799866	1.74094	3.2563e-05	3.69362	1.78587		ZTRI_7.397	-2.65864	6.3144	4.12597e-19	-3.21779	9.30363	1.66767e-96	-2.13071	4.37933	1.04408e-34	-1.50694	2.84207	3.82327e-10		Yes		ZtritIPO323_04t11739
	ZTRI_7.492	Unknown						hypothetical protein MYCGRDRAFT_86932				predicted protein	OTHER	Non-effector		1.36825	2.58157	9.95382e-16	0.856332	1.81043	3.70586e-06	0.735439	1.6649	4.11294e-05	0.706472	1.63181	3.69245e-05	1.92218	0.446387		ZTRI_7.492	-1.58099	2.99174	0.000138946	-1.01868	2.02607	1.21776e-11	-0.333319	1.25991	0.0216097	-0.704801	1.62992	6.79625e-05		No		ZtritIPO323_04t11849
	ZTRI_9.104	Unknown						hypothetical protein TI39_contig671g00008		endonucleolytic cleavage in 5'-ETS of tricistronic rRNA transcript (SSU-rRNA, 5.8S rRNA, LSU-rRNA)		similar to pre-rRNA-processing protein esf2	OTHER	Non-effector		0.998514	1.99794	0.000296851	0.81884	1.76399	0.00869942	1.02433	2.03401	0.000261853	1.99212	3.97822	1.18054e-13	2.44354	1.0301		ZTRI_9.104	-0.825982	1.77274	0.00521508	-0.650426	1.56963	4.01991e-05	-1.3591	2.56525	3.42946e-29	-1.78628	3.44924	2.85131e-05		Yes		ZtritIPO323_04t13260
	ZTRI_9.610	Unknown						TPR domain-containing	Tetratricopeptide repeat (PF07719) 282->314, SET domain (PF00856) 370->538			similar to tpr domain-containing protein	OTHER	Non-effector		1.08721	2.12463	3.24344e-08	0.913571	1.8837	3.01949e-05	1.09846	2.14126	3.3463e-08	1.78791	3.45314	2.24227e-20	2.40068	0.711439		ZTRI_9.610	-1.06	2.08493	3.34016e-10	-0.655082	1.57471	9.15933e-09	-1.1167	2.16851	4.40712e-40	-1.49422	2.81711	3.59369e-06		Yes		ZtritIPO323_04t13840
	ZTRI_1.1165	Unknown						NUC173-domain-containing	NUC173 domain (PF08161) 384->585			similar to putative 90s preribosome component rrp12 protein	OTHER	Non-effector		1.84409	3.59028	1.0641e-05	1.48194	2.79323	0.00150137	1.19425	2.28826	0.00625269	2.13432	4.3903	2.63942e-07	3.26552	0.921715		ZTRI_1.1165	-1.16911	2.24873	1.09409e-05	-1.35389	2.556	5.32091e-54	-1.05272	2.07444	7.06918e-39	-1.96013	3.89096			NA		ZtritIPO323_04t01280
	ZTRI_1.1300	Unknown						hypothetical protein MYCGRDRAFT_107389		positive regulation of cell-substrate adhesion		hypothetical protein	OTHER	Non-effector		2.56778	5.92898	2.55808e-29	4.31608	19.9191	2.71879e-74	4.22661	18.7214	5.3421e-66	3.91809	15.1169	1.04896e-63	14.9216	6.33294		ZTRI_1.1300	-4.92866	30.456	1.77553e-35	-6.72018	105.433	2.56603e-161	-4.9366	30.6241	4.22295e-107	-4.92117	30.2984	1.6181e-38		Yes		ZtritIPO323_04t01430
	ZTRI_1.1593	Unknown						DUF614 domain	PLAC8 family (PF04749) 12->115	biological_process		hypothetical protein	OTHER	Effector		2.60849	6.09865	0.000196105	8.417	341.798	2.66674e-20	7.64561	200.243	4.5273e-26	5.51282	45.6589	2.40561e-12	148.45	153.727		ZTRI_1.1593	-4.43263	21.595	8.94946e-09	-8.07171	269.046	4.28575e-34	-8.74381	428.694	5.83369e-70	-3.76534	13.5982	0.00026663		Yes		ZtritIPO323_04t01754
	ZTRI_1.59	Unknown						hypothetical protein MYCGRDRAFT_64907	Protein of unknown function (DUF2855) (PF11017) 51->414	biological_process		hypothetical protein	OTHER	Non-effector		3.15432	8.90319	2.63773e-11	3.37374	10.3656	1.40857e-05	3.91795	15.1155	3.68501e-06	2.15537	4.45484	0.000142008	9.70978	4.39381		ZTRI_1.59	-2.79891	6.95915	2.84863e-11	-3.96358	15.6012	6.05251e-06	-4.34607	20.3375	2.55918e-07	-2.17366	4.51165	0.00299684		Yes		ZtritIPO323_04t00077
	ZTRI_1.644	Unknown						WD40 repeat				hypothetical protein	OTHER	Effector		3.82074	14.1305	1.47586e-23	3.95029	15.4581	2.59124e-21	3.70747	13.0635	2.95943e-22	4.59562	24.178	6.83297e-34	16.7075	5.0757		ZTRI_1.644	-3.35136	10.2061	1.7405e-06	-4.17395	18.0503	1.47163e-118	-3.63173	12.3954	1.33316e-112	-4.33958	20.2461	1.37991e-67		Yes		ZtritIPO323_04t00732
	ZTRI_1.646	Unknown						hypothetical protein TI39_contig48g00001				hypothetical protein	OTHER	Non-effector		1.78942	3.45676	1.05712e-41	1.18622	2.27556	4.84191e-16	1.25244	2.38243	1.09134e-20	1.61643	3.06616	5.62223e-34	2.79523	0.56317		ZTRI_1.646	-1.32653	2.50799	1.04844e-08	-1.28219	2.43207	3.48425e-31	-1.30664	2.47365	3.01402e-34	-1.67878	3.20158	3.64717e-47		Yes		ZtritIPO323_04t00735
	ZTRI_11.110	Unknown						hypothetical protein MYCGRDRAFT_96527				predicted protein	OTHER	Non-effector		2.1275	4.3696	0.000360761	1.82555	3.54441	0.00329921	3.58253	11.9797	2.90793e-12	4.79174	27.6987	1.46739e-19	11.8981	11.1971		ZTRI_11.110	-2.09353	4.2679	0.00187472	-1.51128	2.85062	0.000729095	-3.53871	11.6214	1.50834e-71	-3.66695	12.7017	3.35077e-08		Yes		ZtritIPO323_04t03095
	ZTRI_11.414	Unknown						CRAL TRIO domain-containing	CRAL/TRIO, N-terminal domain (PF03765) 49->99, CRAL/TRIO domain (PF00650) 130->308			hypothetical protein	OTHER	Non-effector		3.70521	13.043	1.14152e-27	2.13372	4.38847	1.58456e-08	3.93452	15.2901	5.94073e-31	3.62958	12.3769	1.06731e-26	11.2746	4.75693		ZTRI_11.414	-3.54737	11.6914	2.48056e-12	-1.80062	3.4837	1.3538e-92	-3.93235	15.2671	1.05739e-182	-3.39806	10.5419	6.61052e-107		Yes		ZtritIPO323_04t03442
	ZTRI_13.173	Unknown						hypothetical protein TI39_contig835g00008				hypothetical protein	OTHER	Non-effector		3.01553	8.0866	2.26188e-26	2.63012	6.19079	2.75237e-15	3.16993	9.00004	2.72077e-24	1.66842	3.17867	2.34849e-07	6.61402	2.57179		ZTRI_13.173	-3.78028	13.7398	1.33837e-18	-2.86129	7.26664	3.41905e-18	-3.1043	8.59979	5.19836e-35	-1.53234	2.89255	2.25082e-05		Yes		ZtritIPO323_04t04300
	ZTRI_2.1094	Unknown						hypothetical protein MYCGRDRAFT_91172		nucleocytoplasmic transport		hypothetical protein	OTHER	Non-effector		1.02988	2.04185	0.00374523	1.16594	2.24379	0.00277001	2.46591	5.52475	6.80539e-13	1.84294	3.5874	7.72342e-08	3.34945	1.60425		ZTRI_2.1094	-1.65584	3.15107	1.25778e-05	-1.0472	2.06651	4.11423e-11	-2.39942	5.27591	2.45358e-151	-2.01015	4.02825	2.4925e-15		Yes		ZtritIPO323_04t06681
	ZTRI_2.19	Unknown						fad binding domain-containing				hypothetical protein	OTHER	Non-effector		1.63645	3.10901	6.51846e-07	1.02376	2.03321	0.00669651	1.69955	3.24799	6.05591e-07	1.25319	2.38368	0.000315649	2.69347	0.58083		ZTRI_2.19	-1.3779	2.5989	0.00377696	-0.739118	1.66916	0.000224659	-1.68477	3.21488	9.9647e-20	-1.16852	2.24781	0.00162651		Yes		ZtritIPO323_04t05489
	ZTRI_2.627	Unknown						hypothetical protein TI39_contig585g00002				predicted protein	OTHER	Non-effector		2.04596	4.12949	8.92976e-05	3.87157	14.6372	1.7937e-12	1.60309	3.03794	0.00351754	1.42807	2.69087	0.00571171	6.12389	5.70858		ZTRI_2.627	-3.03327	8.18665	3.24332e-10	-5.31563	39.8257	1.59925e-44	-2.45563	5.48553	1.51293e-06	-2.53468	5.79448	4.22744e-05		Yes		ZtritIPO323_04t06169
	ZTRI_2.904	Unknown						zinc ion binding				hypothetical protein	OTHER	Effector		1.23807	2.35883	0.00141472	1.63201	3.09945	0.000102894	3.4521	10.9442	4.44901e-20	1.98044	3.94614	3.15154e-07	5.08716	3.95819		ZTRI_2.904	-2.91754	7.55556	1.73876e-07	-2.55835	5.89032	7.81137e-53	-3.78656	13.7997	3.40885e-163	-2.94961	7.72541	2.68893e-21		Yes		ZtritIPO323_04t06474
	ZTRI_21.65	Unknown						hypothetical protein MYCGRDRAFT_98121				predicted protein	OTHER	Non-effector		2.53239	5.78529	2.06143e-49	1.0862	2.12313	8.25454e-09	1.13308	2.19326	5.11236e-11	2.43471	5.40655	7.30738e-48	3.87706	1.99099		ZTRI_21.65	-1.95968	3.88976	6.90504e-06	-1.04197	2.05903	2.67249e-09	-0.97309	1.96304	3.09253e-18	-2.7049	6.52011	2.03787e-37		Yes		ZtritIPO323_04t07104
	ZTRI_3.313	Unknown						hypothetical protein MYCGRDRAFT_91539				hypothetical protein	OTHER	Non-effector		2.47744	5.56907	2.2921e-18	1.4239	2.6831	7.33458e-06	3.70361	13.0286	1.40305e-39	3.28368	9.73834	1.68887e-31	7.75477	4.5551		ZTRI_3.313	-2.60771	6.09537	1.20961e-09	-1.24169	2.36476	7.47131e-52	-3.74738	13.4299	1.97917e-186	-3.27825	9.70181	8.59358e-80		Yes		ZtritIPO323_04t07482
	ZTRI_3.489	Unknown						hypothetical protein MYCGRDRAFT_91684				predicted protein	OTHER	Non-effector		4.20666	18.4642	5.26529e-20	4.19126	18.2682	2.80331e-15	6.00304	64.1352	1.6307e-30	5.09711	34.2282	3.36458e-11	33.774	21.578		ZTRI_3.489	-6.58387	95.9271	1.32521e-26	-5.85682	57.9534		-7.83789	228.792	4.53167e-48	-5.00945	32.2104	4.49824e-10		NA		ZtritIPO323_04t07689
	ZTRI_3.514	Unknown						hypothetical protein TI39_contig4217g00001	Domain of unknown function (DUF3328) (PF11807) 30->211	mycotoxin biosynthetic process	mycotoxin biosynthetic process	hypothetical protein	OTHER	Non-effector		3.87475	14.6696	3.07474e-14	4.06745	16.7658	2.89257e-06	3.88202	14.7436	5.31442e-14	4.96638	31.2629	8.531e-11	19.3605	7.99417		ZTRI_3.514	-3.23421	9.4101	5.90979e-16	-2.78726	6.90319	0.000438235	-2.77572	6.84818	1.11681e-09	-4.28005	19.4278	1.06949e-06		Yes		ZtritIPO323_04t07720
	ZTRI_3.961	Unknown						lea domain	Protein of unknown function (DUF3659) (PF12396) 302->360			hypothetical protein	OTHER	Non-effector		1.80318	3.48988	1.2314e-06	2.05661	4.16008	1.23173e-07	1.20045	2.29811	0.00113463	2.84211	7.17069	4.25723e-16	4.27969	2.07546		ZTRI_3.961	-1.88017	3.68119	1.67343e-06	-2.26011	4.79028	8.71303e-25	-1.15948	2.23376	7.12216e-13	-2.54148	5.82186			NA		ZtritIPO323_04t08232
	ZTRI_3.978	Unknown						hypothetical protein MYCGRDRAFT_92082				predicted protein	OTHER	Non-effector		1.76094	3.38918	0.000117856	4.22736	18.7311	3.93219e-13	2.40295	5.28884	4.12262e-05	1.35728	2.56202	0.00120005	7.49278	7.57867		ZTRI_3.978	-1.38961	2.62008	0.00637986	-3.70738	13.0627	4.57805e-11	-2.28082	4.85953	0.00178488	-0.812585	1.75636	0.111253		No		ZtritIPO323_04t08250
	ZTRI_4.694	Unknown						MOSC domain containing	MOSC N-terminal beta barrel domain (PF03476) 83->162, MOSC domain (PF03473) 293->435			similar to mosc domain-containing protein	OTHER	Non-effector		1.14283	2.20814	5.93821e-09	1.48993	2.80875	3.24114e-12	1.97132	3.92127	2.87596e-22	1.40158	2.64191	2.89307e-13	2.89502	0.7295		ZTRI_4.694	-1.80132	3.48538	3.21992e-09	-1.95652	3.88125	8.98016e-18	-2.30635	4.9463	1.12987e-43	-1.90452	3.74385	9.9478e-24		Yes		ZtritIPO323_04t09207
	ZTRI_5.340	Unknown						hypothetical protein TI39_contig339g00029	Protein of unknown function (DUF3632) (PF12311) 67->232	regulation of transcription from RNA polymerase II promoter		hypothetical protein	OTHER	Non-effector		2.77567	6.84796	9.11e-12	3.67953	12.813	3.04e-14	2.68726	6.4409	5.06e-10	1.38976	2.62035	0.000510916	7.18055	4.2102		ZTRI_5.340	-1.44641	2.72529	0.000441901	-4.06167	16.6987	7.03e-15	-3.06348	8.35986	2.41e-12	-1.4174	2.67104	0.00862654		Yes		ZtritIPO323_04t09849
	ZTRI_5.660	Unknown						hypothetical protein SEPMUDRAFT_145691	Domain of unknown function (DUF3328) (PF11807) 37->183	mycotoxin biosynthetic process	mycotoxin biosynthetic process	hypothetical protein	OTHER	Non-effector		3.55051	11.7168	5.56917e-27	3.72983	13.2676	5.57192e-24	6.28981	78.2386	2.40994e-69	1.04842	2.06826	0.0033032	26.3228	34.9634		ZTRI_5.660	-4.75166	26.9397	4.70289e-40	-4.22379	18.6848	4.92319e-16	-6.47393	88.8888	9.6337e-204	-0.703178	1.62809	0.0565037		No		ZtritIPO323_04t10212
	ZTRI_5.661	Unknown						hypothetical protein MYCGRDRAFT_104632				predicted protein	OTHER	Non-effector		3.15226	8.89045	8.80396e-23	3.96609	15.6283	1.16406e-29	4.83936	28.628	2.61272e-50	6.05696	66.5775	1.1628e-43	29.9311	25.7678		ZTRI_5.661	-3.00457	8.02539	7.70738e-13	-3.06167	8.34939	9.10707e-10	-4.19682	18.3387	0	-7.07925	135.228	6.14288e-43		Yes		ZtritIPO323_04t10213
	ZTRI_5.852	Unknown						hypothetical protein TI39_contig4193g00002				predicted protein	OTHER	Non-effector		4.40761	21.2238	1.39824e-75	1.97918	3.94269	3.30088e-13	2.02262	4.0632	2.00871e-10	1.89468	3.7184	3.15092e-12	8.23702	8.65903		ZTRI_5.852	-3.26972	9.64458	3.10029e-26	-1.7343	3.32719	2.3908e-09	-1.9767	3.93592	2.70677e-09	-1.09363	2.13411	0.000374644		Yes		ZtritIPO323_04t10441
	ZTRI_6.353	Unknown						hypothetical protein MYCGRDRAFT_104867				predicted protein	OTHER	Effector		2.86999	7.3106	2.10419e-49	1.78263	3.44053	1.94855e-16	3.01408	8.07846	6.91894e-53	1.7468	3.35613	2.25681e-17	5.54643	2.50038		ZTRI_6.353	-2.95859	7.77364	3.08133e-37	-1.92648	3.80128	3.82238e-11	-3.75771	13.5264	3.72666e-202	-1.91922	3.78219	2.11094e-24		Yes		ZtritIPO323_04t10862
	ZTRI_8.279	Unknown						adventurous gliding z				predicted protein	OTHER	Non-effector		4.08925	17.0211	2.08087e-50	4.07748	16.8827	1.38855e-45	5.71571	52.5532	3.96715e-86	4.11872	17.3723	1.16859e-41	25.9573	17.7318		ZTRI_8.279	-4.65612	25.2135	5.61436e-37	-3.38403	10.4399	2.8293e-48	-5.18478	36.3725	8.66388e-173	-2.61373	6.12085	2.19416e-16		Yes		ZtritIPO323_04t12595
	ZTRI_9.526	Unknown						hypothetical protein MYCGRDRAFT_95919				predicted protein	OTHER	Non-effector		1.84305	3.58768	2.07706e-14	1.32413	2.50382	4.0576e-06	1.23795	2.35863	6.41837e-07	1.44382	2.7204	2.53701e-09	2.79263	0.550481		ZTRI_9.526	-1.52429	2.87645	0.000450703	-1.07698	2.10961	2.56119e-07	-0.875926	1.83519	2.57069e-14	-1.02294	2.03206	2.99462e-06		Yes		ZtritIPO323_04t13746
	ZTRI_1.1111	Unknown						hypothetical protein MYCGRDRAFT_102520	Protein of unknown function (DUF541) (PF04402) 9->249	biological_process		hypothetical protein	OTHER	Non-effector		1.36071	2.56812	2.30453e-08	4.54756	23.3857	5.65881e-74	4.00919	16.1022	5.45427e-65	2.53766	5.80647	2.404e-27	11.9656	9.55298		ZTRI_1.1111	-0.658083	1.57798	0.0358976	-4.87226	29.2885	5.46034e-133	-3.48394	11.1884	9.72035e-195	-3.29829	9.83749	4.19852e-20		No		ZtritIPO323_04t01223	-5.64887	4.34037e-11
	ZTRI_13.172	Unknown						hypothetical protein MYCGRDRAFT_97372				hypothetical protein	OTHER	Non-effector		1.5005	2.8294	2.91978e-10	2.84755	7.19775	6.96031e-30	2.52423	5.75268	4.89391e-27	2.07203	4.20479	4.26231e-19	4.99615	1.89213		ZTRI_13.172	-0.608861	1.52505	0.0657118	-2.65947	6.31802	7.08934e-90	-1.99722	3.99231	4.70023e-79	-1.86757	3.64918	1.564e-06		No		ZtritIPO323_04t04299	-3.31944	1.85628e-20
	ZTRI_2.101	Unknown						hypothetical protein MYCGRDRAFT_107837				predicted protein	OTHER	Effector		1.13892	2.20215	3.80481e-07	7.94418	246.285	4.75806e-51	6.20613	73.8296	2.2318e-31	2.45669	5.48954	4.47501e-28	81.9515	114.423		ZTRI_2.101	-0.487553	1.40207	0.0805173	-8.35575	327.59	8.5402e-45	-6.22049	74.5681	1.02055e-32	-1.49199	2.81276	3.39403e-13		No		ZtritIPO323_04t05585	-2.72857	1.56373e-19
	ZTRI_2.1222	Unknown						hypothetical protein TI39_contig397g00029				hypothetical protein	OTHER	Non-effector		1.62156	3.07707	9.93063e-08	2.69716	6.48524	5.73543e-17	2.18557	4.54907	4.16254e-13	2.82204	7.0716	3.15782e-21	5.29575	1.83017		ZTRI_2.1222	-0.19342	1.14347	0.73724	-2.43582	5.41072	3.38906e-145	-2.16091	4.47197	3.2367e-91	-2.24867	4.75245	7.83472e-34		No		ZtritIPO323_04t06825	-2.54659	5.60177e-14
	ZTRI_4.217	Unknown						c2 domain containing	Plant family of unknown function (DUF810) (PF05664) 728->905, C2 domain (PF00168) 939->1030, Munc13 (mammalian uncoordinated) homology domain (PF10540) 1153->1273			similar to c2 domain containing protein	OTHER	Non-effector		0.722967	1.65057	9.20059e-07	0.861261	1.81662	1.00304e-07	1.03545	2.04975	2.50782e-11	0.865859	1.82242	5.86414e-09	1.83484	0.163938		ZTRI_4.217	-0.794803	1.73484	0.0234858	-1.15276	2.22338	1.54165e-19	-1.12509	2.18115	1.95402e-17	-0.861571	1.81702	2.25905e-07		No		ZtritIPO323_04t08676	-2.49345	2.34441e-16
	ZTRI_1.942	Unknown						L-lactate dehydrogenase	FMN-dependent dehydrogenase (PF01070) 23->380	nucleocytoplasmic transport	oxidation-reduction process	similar to (S)-2-hydroxy-acid oxidase	OTHER	Non-effector		1.26636	2.40555	5.69163e-07	1.15376	2.22493	3.45348e-05	1.07513	2.10692	2.88895e-05	1.72969	3.31656	3.56633e-12	2.51349	0.549287		ZTRI_1.942	-0.522897	1.43684	0.117546	-0.916655	1.88773	6.84999e-21	-0.77242	1.70813	9.5141e-12	-1.26365	2.40103	3.431e-05		No		ZtritIPO323_04t01047	2.5164	1.43968e-17
	ZTRI_6.291	Unknown						hypothetical protein MYCGRDRAFT_104840				hypothetical protein	OTHER	Effector		0.584756	1.49979	0.00221831	0.87372	1.83238	1.63735e-05	1.3156	2.48906	7.15573e-13	1.24032	2.36251	7.33652e-12	2.04593	0.462049		ZTRI_6.291	-0.687269	1.61023	0.0206976	-1.1245	2.18026	4.51337e-15	-1.33148	2.5166	1.15719e-32	-1.36039	2.56755	5.92827e-12		No		ZtritIPO323_04t10793
	ZTRI_10.3	Unknown						hypothetical protein MYCGRDRAFT_95995		regulation of transcription from RNA polymerase II promoter		predicted protein	OTHER	Non-effector		2.14314	4.41722	1.65931e-06	4.58192	23.9495	9.19634e-13	3.00053	8.00294	0.00157595	2.0889	4.25423	6.57828e-09	10.156	9.35699		ZTRI_10.3	0.839383	1.78928	0.0740529	-1.74627	3.35489	6.88503e-05	-2.64861	6.27064	0.00573542	-1.87962	3.67978	1.61557e-07		No		ZtritIPO323_04t02338
	ZTRI_2.855	Unknown						hypothetical protein MYCGRDRAFT_108195		proteolysis		predicted protein	OTHER	Non-effector		0.962581	1.94879	0.00486771	1.44184	2.71668	6.93144e-05	1.41917	2.67432	2.85147e-05	2.51972	5.7347	1.30964e-14	3.26862	1.6814		ZTRI_2.855	-0.408314	1.32713	0.339447	-1.06828	2.09693	3.74631e-11	-1.74367	3.34885	3.03682e-33	-2.24099	4.72721	1.9418e-06		No		ZtritIPO323_04t06424
	ZTRI_3.797	Unknown						hypothetical protein MYCGRDRAFT_91928				predicted protein	OTHER	Effector		1.38783	2.61686	9.01684e-07	2.93981	7.6731	1.81671e-23	2.40946	5.31276	6.38479e-19	4.62658	24.7024	7.68953e-66	10.0763	9.96715		ZTRI_3.797	-0.373127	1.29516	0.416717	-2.51491	5.71561	7.14366e-33	-2.12816	4.37158	1.62527e-90	-4.03672	16.4125	2.47853e-60		No		ZtritIPO323_04t08045
	ZTRI_1.1748	Unknown						NUDIX domain	NUDIX domain (PF00293) 35->144			hypothetical protein	OTHER	Non-effector		0.789727	1.72875	1.93637e-05	1.14847	2.21679	1.45894e-08	2.11517	4.33242	2.01225e-26	0.801487	1.7429	7.47517e-05	2.50521	1.23907		ZTRI_1.1748	0.0367599	1.02581	0.939194	-0.659635	1.57968	0.000516738	-1.34247	2.53585	1.53637e-14	-0.599698	1.5154	0.00919643		No		ZtritIPO323_04t01921
	ZTRI_13.184	Unknown						hypothetical protein TI39_contig424g00013	Pyridine nucleotide-disulphide oxidoreductase (PF07992) 113->421	oxidation-reduction process	oxidation-reduction process	hypothetical protein	OTHER	Non-effector		0.669043	1.59002	0.00139273	0.718143	1.64506	0.00206721	1.38007	2.60281	4.21466e-11	1.46672	2.76394	6.35761e-13	2.15046	0.619273		ZTRI_13.184	-0.67167	1.59292	0.014627	-0.877574	1.83728	2.06455e-12	-1.34489	2.54011	1.65829e-29	-1.4748	2.77946	9.03917e-06		No		ZtritIPO323_04t04311
	ZTRI_21.37	Unknown						hypothetical protein MYCGRDRAFT_106710				predicted protein	OTHER	Non-effector		1.08941	2.12786	8.09e-05	0.745594	1.67666	0.00400691	0.824476	1.77089	0.000492379	1.29492	2.45364	2.94e-09	2.00726	0.355416		ZTRI_21.37	-0.362016	1.28522	0.422343	-0.531988	1.44592	0.00982085	-0.70622	1.63152	0.00156231	-0.905102	1.87268	0.00160211		No		ZtritIPO323_04t07061
	ZTRI_21.38	Unknown						hypothetical protein MYCGRDRAFT_98099				predicted protein	OTHER	Non-effector		2.03753	4.10542	8.77566e-14	0.98594	1.9806	0.000141517	1.20221	2.30092	3.10048e-07	1.40145	2.64167	6.18288e-10	2.75715	0.938499		ZTRI_21.38	-0.923145	1.89624	0.0193057	-1.11032	2.15893	3.00803e-06	-1.26643	2.40566	1.64801e-14	-1.38903	2.61902	9.15977e-06		No		ZtritIPO323_04t07062
	ZTRI_3.602	Unknown						hypothetical protein MYCGRDRAFT_108651		intracellular protein transport		hypothetical protein	OTHER	Non-effector		0.693374	1.61706	1.80416e-05	1.15838	2.23206	1.10379e-11	0.747006	1.67831	3.26455e-06	1.94774	3.85769	6.7712e-37	2.34628	1.04489		ZTRI_3.602	0.10086	1.07241	0.62156	-0.556822	1.47102	0.00137242	-0.698711	1.62305	6.12403e-10	-1.62326	3.0807	1.94626e-10		No		ZtritIPO323_04t07818
	ZTRI_5.359	Unknown						hypothetical protein MYCGRDRAFT_109488		nucleocytoplasmic transport		hypothetical protein	OTHER	Non-effector		0.988831	1.98458	5.09088e-09	0.872892	1.83133	2.9277e-06	1.17878	2.26385	3.07957e-12	1.09303	2.13321	7.57962e-11	2.05324	0.186824		ZTRI_5.359	-0.914418	1.88481	0.0136318	-0.788226	1.72695	1.08898e-14	-0.994118	1.99186	1.73988e-13	-1.11096	2.1599	9.19155e-10		No		ZtritIPO323_04t09869
	ZTRI_7.142	Unknown						WD40 repeat	WD domain, G-beta repeat (PF00400) 134->171, WD domain, G-beta repeat (PF00400) 175->213, WD domain, G-beta repeat (PF00400) 223->262, WD domain, G-beta repeat (PF00400) 270->303, WD domain, G-beta repeat (PF00400) 392->427, WD domain, G-beta repeat (PF00400) 432->470, WD domain, G-beta repeat (PF00400) 480->511	ribosomal large subunit assembly		similar to WD repeat-containing protein	OTHER	Non-effector		0.684993	1.60769	0.000537135	0.756651	1.68956	0.00042716	0.635332	1.5533	0.00182691	0.826197	1.77301	2.00029e-05	1.65589	0.0960877		ZTRI_7.142	-0.240911	1.18174	0.47703	-0.537481	1.45144	0.000304993	-0.864468	1.82067	6.5354e-14	-0.923812	1.89712	0.00158331		No		ZtritIPO323_04t11448
	ZTRI_7.312	Unknown						hypothetical protein TI39_contig289g00028				hypothetical protein	OTHER	Non-effector		0.8109	1.75431	1.2943e-05	0.597947	1.51356	0.00542607	0.865862	1.82243	5.95214e-06	2.26471	4.80556	1.01029e-36	2.47396	1.56004		ZTRI_7.312	-0.0476512	1.03358	0.908855	-0.119632	1.08646	0.435261	-0.686715	1.60961	5.04048e-08	-1.70173	3.25292	2.91825e-40		No		ZtritIPO323_04t11646
	ZTRI_1.492	Unknown						DUF1014-domain-containing	Coiled-coil domain-containing protein 124 (PF06244) 24->188			similar to DUF1014-domain-containing protein	OTHER	Non-effector		1.25152	2.38092	6.11873e-15	1.10927	2.15736	2.96503e-10	1.28981	2.44496	9.77513e-16	1.62324	3.08066	3.22883e-24	2.51598	0.396131		ZTRI_1.492	-0.216549	1.16195	0.631102	-0.653577	1.57306	3.55645e-07	-0.853248	1.80656	7.86611e-19	-1.13327	2.19355	1.27679e-07		No		ZtritIPO323_04t00569
	ZTRI_15.67	Unknown						hypothetical protein MYCGRDRAFT_97675				predicted protein	OTHER	Non-effector		1.18591	2.27506	1.41408e-06	1.18328	2.27093	4.35583e-05	3.0008	8.00445	4.3398e-10	1.03019	2.04229	1.21511e-06	3.64818	2.90622		ZTRI_15.67	-0.358069	1.28171	0.426976	0.571739	1.48631	0.0349543	-3.13578	8.78948	3.30618e-08	-0.57174	1.48631	0.00751885		No		ZtritIPO323_04t04814
	ZTRI_2.1102	Unknown						hypothetical protein MYCGRDRAFT_36159		ATP hydrolysis coupled proton transport		hypothetical protein	OTHER	Non-effector		1.4885	2.80597	2.13662e-05	1.03278	2.04596	0.00902088	1.14707	2.21464	0.00146812	2.37594	5.19074	3.92269e-12	3.06433	1.45458		ZTRI_2.1102	-0.73547	1.66494	0.0212536	-0.939439	1.91778	6.86131e-13	-1.10478	2.15066	4.61676e-22	-2.0945	4.27078			NA		ZtritIPO323_04t06689
	ZTRI_2.561	Unknown						arrestin domain containing	Arrestin (or S-antigen), C-terminal domain (PF02752) 308->507	nucleocytoplasmic transport		similar to arrestin domain containing protein	OTHER	Non-effector		1.10334	2.14851	1.00704e-07	1.70269	3.25508	1.61728e-14	1.9808	3.94712	2.29494e-22	1.83446	3.56637	1.78466e-19	3.22927	0.77409		ZTRI_2.561	-0.724962	1.65286	0.0286426	-1.69092	3.22862	1.27017e-48	-1.91569	3.77294	5.38179e-39	-1.68684	3.21952	3.22131e-37		No		ZtritIPO323_04t06095
	ZTRI_2.728	Unknown						hypothetical protein MYCGRDRAFT_90871				predicted protein	OTHER	Effector		2.50299	5.6686	7.72052e-05	3.52318	11.4969	3.44055e-11	2.54441	5.83372	8.88361e-13	1.67743	3.19857	2.37577e-40	6.54945	3.5116		ZTRI_2.728	-1.11219	2.16174	0.255637	-2.86401	7.28035	1.46467e-05	-1.91185	3.76291	1.39697e-06	-1.24252	2.36611	1.00506e-24		No		ZtritIPO323_04t06283
	ZTRI_21.39	Unknown						hypothetical protein MYCGRDRAFT_98099				predicted protein	OTHER	Effector		1.57069	2.97048	1.11343e-06	1.02809	2.03932	0.000185256	1.13404	2.19472	4.45058e-06	1.39578	2.63131	3.94931e-09	2.45896	0.423193		ZTRI_21.39	-0.802948	1.74466	0.0831251	-1.00721	2.01002	0.000517007	-1.09887	2.14186	3.06467e-06	-1.46372	2.75818	6.74766e-06		No		ZtritIPO323_04t07062
	ZTRI_3.1054	Unknown						ankyrin repeat				hypothetical protein	OTHER	Non-effector		1.24139	2.36426	7.90714e-07	1.66787	3.17745	2.9644e-07	1.36863	2.58225	7.12711e-06	2.02521	4.07052	1.58313e-17	3.04862	0.763049		ZTRI_3.1054	-1.10267	2.14751	0.0125791	-2.22102	4.66222	2.7518e-09	-1.54348	2.91497	3.18977e-06	-2.30663	4.94725	4.76654e-13		No		ZtritIPO323_04t08333
	ZTRI_4.200	Unknown						---NA---				predicted protein	OTHER	Effector		3.43127	10.7874	3.54765e-19	1.51327	2.85457	8.61215e-07	1.65589	3.15117	3.42772e-11	2.48092	5.58253	4.02136e-15	5.59392	3.67166		ZTRI_4.200	-0.922324	1.89517	0.0823508	-0.329839	1.25687	0.335185	-1.06006	2.08502	3.39058e-06	-1.59178	3.01422	2.64774e-06		No		ZtritIPO323_04t08659
	ZTRI_6.196	Unknown						---NA---				predicted protein	OTHER	Effector		1.28472	2.43635	0.000146072	2.3026	4.93345	8.13481e-14	2.23612	4.71127	4.89075e-06	3.08812	8.50388	4.96418e-17	5.14624	2.50677		ZTRI_6.196	-0.736553	1.66619	0.146424	0.886264	1.84838	0.0004785	-0.698476	1.62279	0.147795	-2.75253	6.73896	9.30489e-15		No		ZtritIPO323_04t10682
	ZTRI_7.228	Unknown						hypothetical protein MYCGRDRAFT_94383				predicted protein	OTHER	Unlikely effector		1.24339	2.36755	3.29739e-06	1.43152	2.6973	1.87638e-06	2.24527	4.74127	2.00951e-17	2.66871	6.35861	4.26216e-27	4.04118	1.86794		ZTRI_7.228	-0.68946	1.61268	0.0291968	-0.729712	1.65831	0.00289118	-1.89649	3.72306	4.95677e-20	-2.18129	4.53559	2.72274e-14		No		ZtritIPO323_04t11548
	ZTRI_8.657	Unknown						---NA---				predicted protein	OTHER	Non-effector		1.23038	2.34629	4.72749e-06	1.24083	2.36334	0.00498254	1.35413	2.55642	2.82052e-06	1.43581	2.70535	1.94261e-07	2.49285	0.170736		ZTRI_8.657	-0.288878	1.22169	0.495902	-1.63478	3.1054	0.0077392	-0.985739	1.98033	1.56819e-05	-1.15096	2.22062	6.0375e-08		No		ZtritIPO323_04t13025
[truncated: 4 more columns]

## Sheet: Pan-Strain Core Dimorphism↓
	Supplementary Data 4 Pan-Strain Core Dimorphism Genes and their regulation
	Pan-Strain Core Dimorphism Genes↓ (n=709)																																												Controlled by WCC = Y if it was up-regualted and is now down regulated, and vice versa
																																	Down regulated
	Genes, significantly down-regulated in IPO323, MC2306, 1E4 and T5 hyphae, grown at 18oC/WLSE																																Up regulated
																					(compared to spores, grown for 2d a 12oC/MetOH)												Non-significant
																																	statistical outlier (no-pvalue)															Light regulation[1] - positive is up-regualted in light relative to darkness
						Secretion proteomically confirmed										IPO323			MC2306			ST99_1E4			T5			Average				IPO323			MC2306			ST99_1E4			T5				Y/N/NA			Blue vs Dark
				Detected in apoplast	In planta expression		Supporting references									Fold-regulation (Log2)	Fold-change number	p-adj	Fold-regulation (Log2)	Fold-change number	p-adj	Fold-regulation (Log2)	Fold-change number	p-adj	Fold-regulation (Log2)	Fold-change number	p-adj	Fold-change number	STDEV		FungiDB Gene ID	Fold-regulation (Log2)	Fold Change	p-adj	Fold-regulation (Log2)	Fold Change	p-adj	Fold-regulation (Log2)	Fold Change	p-adj	Fold-regulation (Log2)	Fold Change	p-adj		Controlled by WCC?		Gene ID	Fold-regulation (Log2)	p-adj
	FungiDB Gene ID	Functional class	Published/homologue					Description	Pfam	b2g.GoDescription	fdb.GoDescription	fungidb_gff_desc	SignalP	EffectorP			(down-regulated)			(down-regulated)			(down-regulated)			(down-regulated)		(down-regulated)				(dwco1 compared to wildtype hyphae, grown for 2d a 18oC/MetOH + WLSE)
	ZTRI_11.284.1	Kinase/Phosphatase						D-Xylulose kinase				unspecified product	OTHER	Non-effector		-2.01886	-4.05265	9.19175e-10	-1.87051	-3.65662	2.52202e-07	-1.53664	-2.90119	5.16251e-06	-1.21608	-2.32314	0.000301447	-3.2334	0.772273		ZTRI_11.284.1	1.07202	2.10237	0.0185727	1.63167	3.09872	7.99675e-29	1.19092	2.28299	1.51494e-31	1.0894	2.12786	0.00913752		No		ZtritIPO323_04t03297	2.16121	1.70611e-28
	ZTRI_10.347	Kinase/Phosphatase						dihydroxyacetone kinase	Dak1 domain (PF02733) 20->343, DAK2 domain (PF02734) 409->580	glycerol metabolic process	glycerol metabolic process	similar to dihydroxyacetone kinase	OTHER	Non-effector		-3.4121	-10.6449	3.82354e-69	-3.51152	-11.4044	7.75413e-57	-1.5235	-2.87487	1.04453e-16	-2.18204	-4.53796	3.06071e-28	-7.36554	4.29061		ZTRI_10.347	3.62495	12.3372	3.3289e-50	3.81923	14.1157	1.5474e-79	1.26039	2.39561	3.69044e-20	2.52908	5.77202	9.61603e-36		Yes		ZtritIPO323_04t02731	2.23876	2.26691e-13
	ZTRI_5.358	Kinase/Phosphatase						2,3-diketo-5-methylthio-1-phosphopentane phosphatase	haloacid dehalogenase-like hydrolase (PF12710) 36->216	dephosphorylation		similar to 2	OTHER	Non-effector		-1.49939	-2.82723	3.49426e-16	-1.58399	-2.99797	2.19372e-15	-0.963387	-1.94988	3.02346e-07	-2.04006	-4.11263	5.18593e-29	-2.97193	0.888328		ZTRI_5.358	2.35401	5.11244	2.31176e-18	2.01874	4.05229	2.82186e-90	1.19887	2.2956	4.14051e-33	2.11405	4.32904	6.74096e-27		Yes		ZtritIPO323_04t09868	2.29343	0.000257708
	ZTRI_13.285	Kinase/Phosphatase						kinase domain containing	Protein kinase domain (PF00069) 100->466	protein phosphorylation	protein phosphorylation	similar to CMGC/SRPK protein kinase	OTHER	Non-effector		-0.575234	-1.48992	9.87429e-06	-1.1173	-2.16941	1.25827e-07	-0.678304	-1.60026	2.86505e-06	-1.34571	-2.54155	2.13408e-24	-1.95028	0.493985		ZTRI_13.285	-0.012258	1.00853	0.969022	0.935	1.91189	0.00078829	0.81611	1.76065	7.63765e-06	1.30574	2.47211	6.97182e-20		No		ZtritIPO323_04t04429	2.35147	1.7622e-23
	ZTRI_9.247	Kinase/Phosphatase						tyrosine phosphatase 1	Dual specificity phosphatase, catalytic domain (PF00782) 451->492, Dual specificity phosphatase, catalytic domain (PF00782) 554->690	inactivation of MAPK activity	protein dephosphorylation	similar to pps1 dual specificity phosphatase	OTHER	Non-effector		-2.21309	-4.63666	3.59959e-15	-2.14801	-4.43216	2.32438e-12	-0.808308	-1.75116	0.00683173	-0.894629	-1.85913	0.0020542	-3.16978	1.57857		ZTRI_9.247	0.694613	1.61845	0.0928188	1.11929	2.1724	1.13295e-22	0.262055	1.19919	0.0779558	0.180802	1.13351	0.725739		No		ZtritIPO323_04t13424	2.36855	1.3874e-27
	ZTRI_5.669	Kinase/Phosphatase						glutamate 5-kinase	Amino acid kinase family (PF00696) 44->272, PUA domain (PF01472) 365->445	L-methionine salvage from methylthioadenosine	proline biosynthetic process	hypothetical protein	OTHER	Non-effector		-0.79668	-1.7371	1.48e-05	-1.23928	-2.36081	3.33e-10	-1.07153	-2.10166	4.16e-09	-1.21171	-2.31612	1.85e-11	-2.12892	0.284653		ZTRI_5.669	0.467078	1.38231	0.123513	1.20717	2.30884	3.98e-31	0.990325	1.98663	4.04e-28	1.35022	2.5495	5.47e-06		No		ZtritIPO323_04t10222	3.04097	9.17069e-13
	ZTRI_3.831	Kinase/Phosphatase						NADH pyrophosphatase	NADH pyrophosphatase-like rudimentary NUDIX domain (PF09296) 44->175, NADH pyrophosphatase zinc ribbon domain (PF09297) 178->204, NUDIX domain (PF00293) 230->340			similar to NADH pyrophosphatase	OTHER	Non-effector		-2.31335	-4.97036	1.306e-19	-2.89355	-7.43095	4.37911e-11	-0.881334	-1.84208	0.000792766	-1.49465	-2.81795	1.42269e-08	-4.26533	2.48229		ZTRI_3.831	2.52069	5.73858	9.14133e-10	2.76173	6.7821	3.46444e-09	0.742186	1.67271	6.2174e-06	1.35196	2.55259	2.45889e-08		Yes		ZtritIPO323_04t08083	4.60038	2.20477e-24
	ZTRI_7.114	Kinase/Phosphatase						kinase	Protein kinase domain (PF00069) 32->336, Domain of unknown function (DUF3543) (PF12063) 672->954	protein autophosphorylation	protein phosphorylation	similar to serine/threonine protein kinase	OTHER	Non-effector		-2.57562	-5.96128	5.01819e-22	-1.54927	-2.92668	1.67756e-07	-1.09488	-2.13596	7.85981e-05	-0.845446	-1.79682	0.00232754	-3.20519	1.8974		ZTRI_7.114	2.33717	5.05312	2.43739e-06	1.44953	2.7312	9.51147e-44	0.89397	1.85828	2.80641e-20	0.825909	1.77265	0.0117188		No		ZtritIPO323_04t11420
	ZTRI_1.1298	Kinase/Phosphatase						acid phosphatase Vanadium-dependent haloperoxidase	PAP2 superfamily (PF01569) 108->253	dephosphorylation		similar to PAP2-domain-containing protein	OTHER	Non-effector		-1.32628	-2.50755	5.02842e-13	-0.842877	-1.79362	2.07355e-05	-0.941291	-1.92025	1.73268e-07	-1.09184	-2.13146	1.23034e-09	-2.08822	0.312362		ZTRI_1.1298	1.11027	2.15886	5.90943e-06	1.08279	2.11813	3.39076e-15	0.94426	1.9242	1.06947e-14	1.03235	2.04536	0.000587958		Yes		ZtritIPO323_04t01428
	ZTRI_1.1543	Kinase/Phosphatase						serine threonine- kinase cot-1	Protein kinase domain (PF00069) 278->435, Protein kinase domain (PF00069) 480->584	positive regulation of bipolar cell growth	protein phosphorylation	similar to serine/threonine protein kinase	OTHER	Non-effector		-0.740216	-1.67043	6.30039e-08	-0.840348	-1.79048	1.79295e-08	-0.796914	-1.73738	6.78992e-09	-1.09748	-2.1398	6.52639e-16	-1.83452	0.209364		ZTRI_1.1543	0.783594	1.72141	0.024236	0.701947	1.6267	1.61187e-11	0.584779	1.49981	4.24652e-13	1.0464	2.06537	6.65054e-16		No		ZtritIPO323_04t01699
	ZTRI_1.236	Kinase/Phosphatase						carbon catabolite derepressing kinase	Protein kinase domain (PF00069) 59->310, Ubiquitin associated domain (UBA) (PF08587) 353->394, Adenylate sensor of SNF1-like protein kinase (PF16579) 550->586	positive regulation of gluconeogenesis	protein phosphorylation	similar to carbon catabolite derepressing protein kinase Snf1	OTHER	Non-effector		-0.827082	-1.77409	8.74337e-15	-0.48958	-1.40404	4.16856e-05	-0.352594	-1.27685	0.00168803	-0.355932	-1.27981	0.00125932	-1.4337	0.234542		ZTRI_1.236	1.05049	2.07124	1.8246e-06	0.650619	1.56984	3.62301e-09	0.447895	1.36405	5.96245e-08	0.671454	1.59268	1.24913e-08		Yes		ZtritIPO323_04t00288
	ZTRI_1.625	Kinase/Phosphatase						serine threonine kinase	Protein kinase domain (PF00069) 187->448	protein phosphorylation	protein phosphorylation	hypothetical protein	OTHER	Non-effector		-1.32489	-2.50514	5.08283e-14	-1.77641	-3.42572	7.40474e-20	-1.70039	-3.24989	1.04567e-21	-1.28162	-2.43113	2.01085e-12	-2.90297	0.508112		ZTRI_1.625	1.76974	3.40992	1.14914e-08	2.28604	4.87716	3.80203e-69	1.49916	2.82679	1.13546e-44	1.40933	2.65613	1.75884e-12		Yes		ZtritIPO323_04t00712
	ZTRI_1.97	Kinase/Phosphatase						Cgi121	Kinase binding protein CGI-121 (PF08617) 20->185			similar to protein cgi121	OTHER	Effector		-0.726479	-1.6546	0.00014651	-0.950227	-1.93218	5.4849e-06	-0.909673	-1.87862	2.55475e-06	-0.54156	-1.45555	0.00809751	-1.73023	0.219069		ZTRI_1.97	0.974912	1.96552	0.000728055	1.22365	2.33536	1.24208e-14	1.0132	2.01839	4.83465e-17	0.930581	1.90604	1.89884e-06		Yes		ZtritIPO323_04t00127
	ZTRI_10.339	Kinase/Phosphatase						6-phosphofructo-2-kinase fructose-2,6-bisphosphatase	6-phosphofructo-2-kinase (PF01591) 46->264, Histidine phosphatase superfamily (branch 1) (PF00300) 269->457, Oxidoreductase family, NAD-binding Rossmann fold (PF01408) 686->784	fructose metabolic process	fructose metabolic process	hypothetical protein	OTHER	Non-effector		-1.56636	-2.96157	1.19e-35	-1.56432	-2.95738	7.7e-30	-1.62	-3.07375	7.74e-37	-2.12338	-4.35712	6.62e-60	-3.33745	0.681913		ZTRI_10.339	1.89534	3.7201	1.27e-18	1.54783	2.92378	1.03e-55	1.28	2.42839	1.75e-44	1.98761	3.96579	3.41e-30		Yes		ZtritIPO323_04t02723
	ZTRI_12.123	Kinase/Phosphatase						phosphatase 2C 1	Protein phosphatase 2C (PF00481) 23->282	protein dephosphorylation		similar to protein phosphatase 2C	OTHER	Non-effector		-0.454507	-1.37031	7.04889e-08	-0.264983	-1.20162	0.0065027	-0.342838	-1.26825	6.47077e-05	-0.350148	-1.27469	4.03798e-05	-1.27872	0.069425		ZTRI_12.123	0.517232	1.43121	0.000861097	0.35157	1.27595	0.000460329	0.230853	1.17353	0.00145502	0.361722	1.28496	0.005243		Yes		ZtritIPO323_04t03721
	ZTRI_12.356	Kinase/Phosphatase						Metallo-dependent phosphatase	Calcineurin-like phosphoesterase superfamily domain (PF12850) 7->164	nucleocytoplasmic transport		similar to vacuolar protein sorting-associated protein 29	OTHER	Non-effector		-0.755186	-1.68785	3.20634e-06	-0.665213	-1.5858	0.000206011	-0.755203	-1.68787	3.86418e-06	-0.806941	-1.7495	7.08163e-07	-1.67775	0.067839		ZTRI_12.356	0.963712	1.95032	0.00137188	1.00642	2.00892	7.16344e-14	0.546459	1.4605	1.30195e-07	0.814532	1.75873	0.00322252		Yes		ZtritIPO323_04t03987
	ZTRI_2.338	Kinase/Phosphatase						alkaline phosphatase	Alkaline phosphatase (PF00245) 340->824	dephosphorylation	metabolic process	hypothetical protein	OTHER	Non-effector		-2.27997	-4.85669	3.83e-29	-1.57136	-2.97186	2.53e-12	-1.09	-2.12874	1.79e-07	-1.3436	-2.53784	4.31e-10	-3.12378	1.20547		ZTRI_2.338	1.18046	2.26649	0.000172907	0.793654	1.73346	0.000444	0.3	1.23114	0.0416	0.871174	1.82915	0.000128		No		ZtritIPO323_04t05849
	ZTRI_3.1002	Kinase/Phosphatase	MgTpk2 in Z. tritici				46	cAMP-dependent kinase type 2	Ketopantoate reductase PanE/ApbA (PF02558) 5->158, Ketopantoate reductase PanE/ApbA C terminal (PF08546) 206->329, Protein kinase domain (PF00069) 541->796	negative regulation of transcription by glucose	protein phosphorylation	hypothetical protein	OTHER	Non-effector		-1.55114	-2.93049	4.02e-12	-0.781606	-1.71904	0.00224672	-0.865203	-1.8216	0.000190073	-0.634927	-1.55286	0.00643689	-2.006	0.626196		ZTRI_3.1002	1.49328	2.81529	1.21e-09	0.91533	1.886	1.18e-22	0.801741	1.7432	9.09e-17	0.784094	1.72201	0.0301283		No		ZtritIPO323_04t08276
	ZTRI_3.669	Kinase/Phosphatase						Metallo-dependent phosphatase	Calcineurin-like phosphoesterase (PF00149) 43->230			similar to phosphoric ester hydrolase	OTHER	Non-effector		-0.716969	-1.64372	8.23377e-06	-1.16287	-2.23902	3.048e-09	-1.06	-2.08493	5.61949e-07	-1.43778	-2.70904	7.30357e-16	-2.16918	0.439517		ZTRI_3.669	-0.179268	1.13231	0.545007	0.441771	1.35827	0.135944	0.660042	1.58013	0.0108306	0.709129	1.63482	0.00313196		No		ZtritIPO323_04t07899
	ZTRI_3.784	Kinase/Phosphatase						Thymidylate kinase		response to stress		hypothetical protein	OTHER	Non-effector		-1.03454	-2.04846	1.24238e-08	-0.651217	-1.57049	0.00191907	-0.864529	-1.82074	3.0859e-06	-0.933151	-1.90944	4.3371e-07	-1.83729	0.201042		ZTRI_3.784	0.715228	1.64174	0.00075019	0.605819	1.52184	0.0020547	0.819674	1.76501	3.98192e-11	0.837675	1.78717	0.00495102		Yes		ZtritIPO323_04t08029
	ZTRI_4.83	Kinase/Phosphatase						acid phosphatase	Histidine phosphatase superfamily (branch 2) (PF00328) 111->471	dephosphorylation		similar to 3-phytase A	OTHER	Non-effector		-0.621979	-1.53898	2.24854e-07	-1.18477	-2.27328	6.80392e-18	-1.26844	-2.40901	8.04432e-20	-1.37382	-2.59156	1.4739e-23	-2.20321	0.461617		ZTRI_4.83	0.309967	1.23968	0.164864	1.19661	2.292	1.67146e-17	1.16364	2.24023	2.01458e-10	1.31233	2.48343	6.07503e-08		No		ZtritIPO323_04t08529
	ZTRI_5.167	Kinase/Phosphatase						serine threonine kinase	Protein kinase domain (PF00069) 271->420, Protein kinase domain (PF00069) 471->576	positive regulation of mitotic spindle elongation	protein phosphorylation	similar to serine/threonine protein kinase	OTHER	Non-effector		-1.19214	-2.28492	2.35509e-09	-1.19304	-2.28634	6.28607e-08	-0.937511	-1.91522	4.02708e-06	-0.786317	-1.72467	0.000115142	-2.05279	0.279893		ZTRI_5.167	1.34912	2.54757	2.91231e-05	1.89616	3.72222	5.91213e-66	1.15628	2.22882	1.23064e-30	1.45176	2.73542	1.77582e-06		Yes		ZtritIPO323_04t09651
	ZTRI_5.841	Kinase/Phosphatase						serine threonine kinase	Protein kinase domain (PF00069) 307->564, Protein kinase C terminal domain (PF00433) 587->626	negative regulation of protein serine/threonine kinase activity	protein phosphorylation	similar to serine/threonine-protein kinase gad8	OTHER	Non-effector		-0.68869	-1.61182	2.65425e-11	-0.407278	-1.32618	0.000779316	-0.529472	-1.4434	5.69269e-07	-0.353722	-1.27785	0.00141874	-1.41481	0.148596		ZTRI_5.841	0.234015	1.1761	0.478704	0.293958	1.226	0.0188544	0.390464	1.31082	1.2688e-05	0.435758	1.35262	0.0122726		No		ZtritIPO323_04t10427
	ZTRI_8.564	Kinase/Phosphatase						serine threonine kinase	PH domain (PF00169) 71->165, P21-Rho-binding domain (PF00786) 173->229, Protein kinase domain (PF00069) 538->807	protein phosphorylation	protein phosphorylation	similar to protein kinase	OTHER	Non-effector		-0.626236	-1.54353	1.41408e-06	-0.587768	-1.50292	3.8719e-05	-0.99489	-1.99293	1.06272e-14	-0.731414	-1.66027	1.26966e-08	-1.67491	0.222254		ZTRI_8.564	0.714443	1.64085	0.031279	0.479863	1.39461	1.69217e-05	0.696341	1.62039	2.33423e-15	0.785166	1.72329	3.61853e-13		No		ZtritIPO323_04t12916
	ZTRI_7.79	Membrane trafficking/Cytoskeleton						Golgi apparatus and endoplasmic reticulum Svp26	Transmembrane adaptor Erv26 (PF04148) 1->236	ER to Golgi vesicle-mediated transport		similar to DUF396 domain protein	OTHER	Non-effector		-1.12072	-2.17455	3.80378e-14	-0.692085	-1.61562	0.000196531	-0.746519	-1.67774	1.57101e-06	-0.55399	-1.46814	0.000234517	-1.73401	0.306564		ZTRI_7.79	1.46653	2.76356	2.66218e-15	0.742208	1.67273	0.000142907	0.577434	1.49219	1.33704e-07	0.520374	1.43433	0.0052297		Yes		ZtritIPO323_04t11377	-2.02639	1.80791e-12
	ZTRI_8.71	Membrane trafficking/Cytoskeleton						ap-2 complex subunit mu-1	Adaptor complexes medium subunit family (PF00928) 158->441	vesicle-mediated transport	vesicle-mediated transport	similar to AP-2 adaptor complex subunit mu	OTHER	Non-effector		-0.491689	-1.40609	0.00026086	-0.84773	-1.79967	8.96456e-09	-1.04245	-2.05972	8.17151e-15	-1.41099	-2.65919	2.7641e-25	-1.98117	0.525847		ZTRI_8.71	0.0711904	1.05058	0.903389	0.837691	1.78719	7.41805e-12	0.913319	1.88337	1.12093e-14	1.44304	2.71893	2.33232e-08		No		ZtritIPO323_04t12362	2.38786	3.17245e-18
	ZTRI_1.112	Membrane trafficking/Cytoskeleton						ENTH-domain-containing	ENTH domain (PF01417) 32->155	early endosome to Golgi transport		similar to Golgi to endosome transport protein (Ent3)	OTHER	Non-effector		-0.501346	-1.41553	6.12e-08	-0.710676	-1.63657	1.55e-12	-0.8	-1.7411	2.03e-18	-0.842046	-1.79259	1.57e-19	-1.64645	0.167069		ZTRI_1.112	0.0411521	1.02894	0.885007	0.663494	1.58391	5.36e-11	0.69	1.61328	4.68e-16	0.852179	1.80523	9.05e-12		No		ZtritIPO323_04t00145
	ZTRI_1.1231	Membrane trafficking/Cytoskeleton						AP-3 complex subunit sigma	Clathrin adaptor complex small chain (PF01217) 1->158	ATP hydrolysis coupled proton transport	protein transport	similar to ap-3 adaptor complex subunit sigma	OTHER	Unlikely effector		-0.797802	-1.73845	1.69688e-08	-0.673563	-1.59501	2.71745e-05	-0.773082	-1.70892	5.86812e-07	-1.40406	-2.64646	1.58609e-21	-1.92221	0.486779		ZTRI_1.1231	0.283621	1.21725	0.28658	0.50969	1.42374	0.00118589	0.828068	1.77531	4.00282e-08	1.18374	2.27164	9.59158e-10		No		ZtritIPO323_04t01351
	ZTRI_1.1252	Membrane trafficking/Cytoskeleton						coatomer subunit epsilon	Coatomer epsilon subunit (PF04733) 9->292	retrograde vesicle-mediated transport, Golgi to ER	retrograde vesicle-mediated transport, Golgi to ER	similar to coatomer subunit epsilon	OTHER	Non-effector		-0.699621	-1.62408	1.15814e-14	-0.320947	-1.24915	0.00191357	-0.377119	-1.29875	4.94678e-05	-0.383281	-1.3043	3.29443e-05	-1.36907	0.171804		ZTRI_1.1252	1.11098	2.15993	1.4995e-07	0.558797	1.47304	1.14844e-07	0.130256	1.09449	0.207461	0.370992	1.29324	0.0296607		No		ZtritIPO323_04t01375
	ZTRI_1.162	Membrane trafficking/Cytoskeleton						polarized growth	Calcineurin-like phosphoesterase (PF00149) 133->371	ER to Golgi vesicle-mediated transport		similar to polarized growth protein	OTHER	Non-effector		-0.49002	-1.40446	0.000352242	-0.653018	-1.57245	1.8317e-05	-1.12372	-2.17908	3.49084e-15	-1.04155	-2.05844	1.3474e-13	-1.80361	0.373573		ZTRI_1.162	0.369635	1.29203	0.0837723	0.56427	1.47864	2.23107e-07	0.914717	1.8852	1.25242e-18	0.656076	1.57579	0.000175329		No		ZtritIPO323_04t00205
	ZTRI_1.1853	Membrane trafficking/Cytoskeleton						vacuolar sorting-associated 26	Vacuolar protein sorting-associated protein 26 (PF03643) 6->279	retrograde transport, endosome to Golgi		similar to vacuolar protein sorting-associated protein 26	OTHER	Non-effector		-0.529115	-1.44304	0.000160591	-0.450191	-1.36622	0.00453113	-0.645496	-1.56428	4.93604e-06	-0.882079	-1.84303	4.02596e-10	-1.55414	0.209138		ZTRI_1.1853	1.06315	2.08949	5.78555e-06	0.564462	1.47884	3.38506e-07	0.590429	1.50569	1.51801e-10	0.901717	1.86829	8.3778e-06		Yes		ZtritIPO323_04t02036
	ZTRI_1.2007	Membrane trafficking/Cytoskeleton						dynactin subunit 5	Bacterial transferase hexapeptide (six repeats) (PF00132) 109->142			similar to dynactin arp1 p25 subunit	OTHER	Effector		-1.02765	-2.0387	1.31853e-08	-0.944224	-1.92415	0.000216291	-0.966183	-1.95367	7.28587e-05	-0.804012	-1.74595	1.59951e-05	-1.91562	0.123095		ZTRI_1.2007	0.841494	1.79191	0.000275019	0.965905	1.95329	0.00156103	0.834951	1.7838	0.00483661	0.97622	1.9673	2.80124e-09		Yes		ZtritIPO323_04t02211
	ZTRI_1.2046	Membrane trafficking/Cytoskeleton						COPII-coated vesicle 4 Erv29	SURF4 family (PF02077) 42->305	nucleocytoplasmic transport		similar to COPII-coated vesicle protein SurF4/Erv29	OTHER	Non-effector		-0.788061	-1.72675	2.20027e-19	-0.849049	-1.80131	5.40885e-19	-1.07453	-2.10604	3.91836e-35	-1.1779	-2.26247	2.5494e-41	-1.97414	0.252721		ZTRI_1.2046	1.25748	2.39078	3.63328e-09	1.00797	2.01108	3.55155e-15	1.00782	2.01087	1.24983e-40	1.246	2.37183	3.45951e-23		Yes		ZtritIPO323_04t02253
	ZTRI_12.254	Membrane trafficking/Cytoskeleton						dynein light chain	Tctex-1 family (PF03645) 11->137			similar to dynein light chain	OTHER	Effector		-1.21789	-2.32606	6.10698e-06	-1.41682	-2.66997	1.65516e-06	-1.2371	-2.35723	1.1599e-05	-1.40777	-2.65327	1.11945e-07	-2.50164	0.1853		ZTRI_12.254	0.380246	1.30156	0.260252	0.800655	1.74189	0.000707622	0.814583	1.75879	0.00135149	0.627662	1.54506	0.101339		No		ZtritIPO323_04t03871
	ZTRI_12.265	Membrane trafficking/Cytoskeleton						transport sec23	Sec23/Sec24 zinc finger (PF04810) 61->100, Sec23/Sec24 trunk domain (PF04811) 128->398, Sec23/Sec24 beta-sandwich domain (PF08033) 410->515, Sec23/Sec24 helical domain (PF04815) 529->627, Gelsolin repeat (PF00626) 644->730	COPII-coated vesicle budding	ER to Golgi vesicle-mediated transport	similar to transport protein sec23	OTHER	Non-effector		-0.666424	-1.58713	5.86609e-08	-0.620212	-1.5371	6.67289e-06	-0.587543	-1.50268	3.14565e-06	-0.835912	-1.78498	7.44535e-12	-1.60298	0.126196		ZTRI_12.265	1.21595	2.32294	3.66634e-12	0.99879	1.99832	1.31294e-33	0.442239	1.35871	3.87832e-05	0.869415	1.82692	2.77381e-05		Yes		ZtritIPO323_04t03882
	ZTRI_2.1242	Membrane trafficking/Cytoskeleton						sphingolipid c9-methyltransferase like	Vps51/Vps67 (PF08700) 14->81	intra-Golgi vesicle-mediated transport		similar to sphingolipid c9-methyltransferase	OTHER	Non-effector		-0.380133	-1.30146	0.000175659	-0.457512	-1.37317	7.76887e-05	-0.590728	-1.50601	7.32603e-08	-0.431248	-1.3484	0.000257595	-1.38226	0.0876938		ZTRI_2.1242	-0.181449	1.13402	0.509622	0.355188	1.27915	0.0132039	0.566359	1.48078	2.24879e-06	0.421144	1.33899	0.0228269		No		ZtritIPO323_04t06848
	ZTRI_2.612	Membrane trafficking/Cytoskeleton						hva22 domain membrane	TB2/DP1, HVA22 family (PF03134) 18->94			similar to hva22 domain membrane protein	OTHER	Non-effector		-3.2647	-9.61111	1.45836e-31	-1.52384	-2.87555	8.17133e-07	-1.68767	-3.22137	2.98877e-09	-1.52102	-2.86993	6.63248e-08	-4.64449	3.31516		ZTRI_2.612	1.8486	3.60152	1.06731e-06	1.00992	2.0138	1.01236e-16	1.35984	2.56657	4.46522e-37	1.2433	2.36739	0.00123248		Yes		ZtritIPO323_04t06150
	ZTRI_3.1097	Membrane trafficking/Cytoskeleton						clathrin light chain	Clathrin light chain (PF01086) 1->246	positive regulation of endocytosis	intracellular protein transport	similar to clathrin light chain	OTHER	Non-effector		-0.496066	-1.41036	9.36999e-09	-0.377402	-1.299	9.53069e-05	-0.324903	-1.25258	0.000252217	-0.372665	-1.29474	2.07867e-05	-1.31417	0.0674629		ZTRI_3.1097	1.04877	2.06877	3.15068e-05	0.469901	1.38501	3.14969e-07	0.21146	1.15786	0.00485853	0.458293	1.37392	0.0179421		No		ZtritIPO323_04t08380
	ZTRI_3.309	Membrane trafficking/Cytoskeleton						charged multivesicular body 5	Snf7 (PF03357) 12->190	late endosome to vacuole transport via multivesicular body sorting pathway	vacuolar transport	similar to snf7 family protein	OTHER	Non-effector		-0.789259	-1.72819	3.29387e-05	-0.823121	-1.76923	0.000160482	-0.833891	-1.78249	1.68162e-05	-0.870926	-1.82884	8.46644e-06	-1.77718	0.0414733		ZTRI_3.309	0.483941	1.39856	0.0699435	0.982148	1.9754	9.66594e-05	0.687317	1.61029	1.59411e-05	1.09757	2.13994	1.26217e-07		No		ZtritIPO323_04t07478
	ZTRI_3.351	Membrane trafficking/Cytoskeleton						actin depolymerizing	Cofilin/tropomyosin-type actin-binding protein (PF00241) 12->129, Cofilin/tropomyosin-type actin-binding protein (PF00241) 185->307	negative regulation of actin filament polymerization		similar to cofilin tropomyosin-type actin-binding protein	OTHER	Non-effector		-1.18659	-2.27614	3.12898e-12	-1.22935	-2.34462	4.17443e-11	-0.848631	-1.80079	9.77335e-07	-1.44768	-2.7277	1.4964e-17	-2.28731	0.380374		ZTRI_3.351	1.16897	2.24852	9.13678e-06	1.52325	2.87438	9.10423e-57	0.933063	1.90933	1.41007e-16	1.61914	3.07191	3.66997e-11		Yes		ZtritIPO323_04t07523
	ZTRI_3.571	Membrane trafficking/Cytoskeleton						t-SNARE affecting a late Golgi compartment 2	SNARE domain (PF05739) 287->339	positive regulation of cell-substrate adhesion	vesicle-mediated transport	similar to snare complex subunit	OTHER	Non-effector		-0.65209	-1.57144	0.000401011	-0.847309	-1.79914	4.29561e-05	-0.687788	-1.61081	0.000232596	-1.00103	-2.00142	4.12167e-08	-1.74571	0.197325		ZTRI_3.571	0.726609	1.65475	0.000470412	0.695366	1.6193	5.91243e-07	0.710861	1.63678	2.0184e-11	0.991533	1.9883	0.00239854		Yes		ZtritIPO323_04t07784
	ZTRI_4.323	Membrane trafficking/Cytoskeleton						BET3 family	Transport protein particle (TRAPP) component (PF04051) 26->182	Golgi vesicle transport	Golgi vesicle transport	similar to trafficking protein particle complex subunit BET3	OTHER	Non-effector		-0.476105	-1.39098	0.000374028	-0.616728	-1.53339	2.23496e-05	-0.692405	-1.61598	2.65369e-07	-1.34852	-2.5465	2.4505e-24	-1.77171	0.524818		ZTRI_4.323	0.121413	1.0878	0.592842	0.499759	1.41398	0.00539675	0.535474	1.44942	9.35541e-06	1.08765	2.12528	1.6411e-17		No		ZtritIPO323_04t08794
	ZTRI_4.736	Membrane trafficking/Cytoskeleton						secretory pathway gdp dissociation inhibitor	GDP dissociation inhibitor (PF00996) 7->457	protein transport	small GTPase mediated signal transduction	similar to rab GDP-dissociation inhibitor	OTHER	Non-effector		-1.47073	-2.77162	5.45688e-27	-1.27367	-2.41776	1.53872e-17	-0.404308	-1.32345	0.0056625	-1.47379	-2.7775	6.99723e-27	-2.32259	0.687		ZTRI_4.736	1.58652	3.00323	1.01758e-13	1.52338	2.87464	1.60553e-69	0.392545	1.31271	0.000103969	1.59772	3.02665	3.69309e-13		Yes		ZtritIPO323_04t09254
	ZTRI_5.730	Membrane trafficking/Cytoskeleton						DUF221-domain-containing	Late exocytosis, associated with Golgi transport (PF13967) 18->166, Cytosolic domain of 10TM putative phosphate transporter (PF14703) 189->378, Calcium-dependent channel, 7TM region, putative phosphate (PF02714) 389->661, Extracellular tail, of 10TM putative phosphate transporter (PF12621) 788->884			similar to DUF221-domain-containing protein	OTHER	Non-effector		-1.87304	-3.66304	7.72341e-25	-1.1803	-2.26623	4.88824e-09	-2.08745	-4.24997	1.68905e-30	-2.1186	-4.34271	1.28462e-31	-3.63049	0.957997		ZTRI_5.730	1.38739	2.61605	3.56409e-05	1.01255	2.01747	2.80732e-24	1.71049	3.27272	6.49312e-89	1.84819	3.60047	4.2033e-100		Yes		ZtritIPO323_04t10298
	ZTRI_6.702	Membrane trafficking/Cytoskeleton						coatomer zeta subunit	Clathrin adaptor complex small chain (PF01217) 48->161	protein transport		similar to coatomer zeta subunit	OTHER	Non-effector		-0.357875	-1.28154	0.00039692	-1.10579	-2.15216	3.71487e-24	-1.10377	-2.14915	5.72391e-27	-2.07527	-4.21424	2.40584e-59	-2.44927	1.24593		ZTRI_6.702	0.764578	1.69887	1.19285e-07	1.02366	2.03307	4.56226e-18	0.603399	1.51929	8.63185e-09	2.17827	4.5261	9.48894e-32		Yes		ZtritIPO323_04t11264
	ZTRI_6.715	Membrane trafficking/Cytoskeleton						AP-2 complex subunit sigma	Clathrin adaptor complex small chain (PF01217) 3->144	protein transport	protein transport	similar to ap-2 complex subunit sigma	OTHER	Non-effector		-0.934426	-1.91113	1.48932e-15	-0.894758	-1.8593	3.7613e-08	-2.19514	-4.57934	0.000175603	-1.0754	-2.1073	3.5388e-12	-2.61427	1.31439		ZTRI_6.715	0.353838	1.27796	0.0602573	0.920453	1.89271	1.21615e-06	1.55182	2.93188	0.0646678	0.984746	1.97897	7.15652e-08		No		ZtritIPO323_04t11278
	ZTRI_6.90	Membrane trafficking/Cytoskeleton						Sec23 Sec24 trunk domain-containing	Sec23/Sec24 zinc finger (PF04810) 252->289, Sec23/Sec24 trunk domain (PF04811) 326->567, Sec23/Sec24 beta-sandwich domain (PF08033) 573->656, Sec23/Sec24 helical domain (PF04815) 667->769, Gelsolin repeat (PF00626) 797->866	nucleocytoplasmic transport	ER to Golgi vesicle-mediated transport	similar to Protein transport protein sec24	OTHER	Non-effector		-0.443241	-1.35966	0.000109148	-0.430743	-1.34793	0.000733563	-0.417342	-1.33546	0.000325549	-0.778439	-1.71527	4.28801e-12	-1.43958	0.184061		ZTRI_6.90	1.09124	2.13056	1.81922e-08	0.867086	1.82397	8.02264e-25	0.339297	1.26514	0.00762071	0.955308	1.93899	2.72729e-07		Yes		ZtritIPO323_04t10554
	ZTRI_7.196	Membrane trafficking/Cytoskeleton						TPM2- isoform 2	Tropomyosin like (PF12718) 7->149	nucleocytoplasmic transport		similar to actin lateral-binding protein	OTHER	Non-effector		-0.599647	-1.51535	2.20596e-07	-0.847002	-1.79876	1.32384e-11	-0.444278	-1.36063	0.000182839	-1.03451	-2.04842	1.04924e-19	-1.68079	0.304928		ZTRI_7.196	1.03373	2.04731	2.2539e-05	0.944268	1.92421	6.00626e-26	0.333691	1.26023	3.20259e-06	1.02704	2.03784	1.25599e-18		Yes		ZtritIPO323_04t11509
	ZTRI_7.354	Membrane trafficking/Cytoskeleton						Shr3 amino acid permease chaperone	ER membrane protein SH3 (PF08229) 6->221	ER to Golgi vesicle-mediated transport		similar to secretory component protein shr3	OTHER	Effector		-0.448121	-1.36426	3.93331e-05	-0.824683	-1.77115	3.43156e-12	-0.975958	-1.96695	5.071e-20	-1.2096	-2.31274	3.5333e-29	-1.85377	0.395771		ZTRI_7.354	0.464762	1.38009	0.0423732	0.77531	1.71156	2.63155e-06	1.04085	2.05744	3.47791e-31	1.14117	2.20559	1.15237e-32		No		ZtritIPO323_04t11692
	ZTRI_7.403	Membrane trafficking/Cytoskeleton						prenylated rab acceptor 1	PRA1 family protein (PF03208) 32->171	ER to Golgi vesicle-mediated transport		similar to prenylated rab acceptor 1	OTHER	Non-effector		-1.28149	-2.4309	3.79032e-13	-0.579388	-1.49422	0.00397854	-1.25914	-2.39354	1.49508e-12	-1.36447	-2.57482	9.75895e-15	-2.22337	0.492345		ZTRI_7.403	0.141908	1.10336	0.666931	0.428803	1.34612	3.6291e-05	0.986709	1.98166	1.79439e-33	1.07168	2.10188	1.65945e-05		No		ZtritIPO323_04t11748
	ZTRI_8.251	Membrane trafficking/Cytoskeleton						alpha-actinin-2	Calponin homology (CH) domain (PF00307) 11->115, Calponin homology (CH) domain (PF00307) 125->230, Ca2+ insensitive EF hand (PF08726) 554->623			similar to alpha-actinin	OTHER	Non-effector		-1.61796	-3.06942	3.04899e-12	-1.25779	-2.39129	1.35386e-06	-0.929542	-1.90467	0.000121523	-1.3055	-2.4717	3.84692e-08	-2.45927	0.477715		ZTRI_8.251	0.687159	1.61011	0.0205619	0.840992	1.79128	1.4717e-10	0.509432	1.42349	1.37466e-07	0.961515	1.94735	0.00954114		No		ZtritIPO323_04t12568
	ZTRI_8.687	Membrane trafficking/Cytoskeleton						Actin-related 2 3 complex subunit 4	ARP2/3 complex ARPC3 (21 kDa) subunit (PF04062) 1->189	regulation of actin filament polymerization	regulation of actin filament polymerization	similar to arp2 3 complex 21 kda subunit	OTHER	Effector		-1.01495	-2.02083	4.24473e-15	-0.46445	-1.37979	0.00181074	-0.494252	-1.40859	0.000220938	-1.16065	-2.23557	5.19974e-19	-1.7612	0.432914		ZTRI_8.687	1.14839	2.21667	4.5719e-05	0.466873	1.38211	6.22228e-05	0.672561	1.5939	5.22868e-13	1.25441	2.3857	4.78561e-10		Yes		ZtritIPO323_04t13059
	ZTRI_9.113	Membrane trafficking/Cytoskeleton						adaptin ear-binding coat-associated 2	Protein of unknown function (DUF1681) (PF07933) 17->182	endocytosis	endocytosis	similar to adaptin ear-binding coat-associated protein 2	OTHER	Non-effector		-1.41486	-2.66633	1.25693e-11	-1.52211	-2.8721	2.96654e-06	-1.20618	-2.30726	2.1012e-06	-1.2111	-2.31514	6.25319e-06	-2.54021	0.277479		ZTRI_9.113	1.18078	2.26699	9.26148e-06	1.31459	2.48732	0.00681807	1.52274	2.87336	6.54567e-10	1.26042	2.39566	2.51305e-05		Yes		ZtritIPO323_04t13273
	ZTRI_1.1197	Metabolism						inositol oxygenase 1	Myo-inositol oxygenase (PF05153) 77->318	inositol catabolic process	inositol catabolic process	similar to inositol oxygenase	OTHER	Non-effector		-2.88591	-7.39171	2.04281e-22	-3.2733	-9.66855	1.71522e-19	-2.01613	-4.04497	8.59986e-21	-2.76531	-6.79892	2.2827e-14	-6.97604	2.31264		ZTRI_1.1197	1.9156	3.7727	0.000131308	2.4897	5.61661	7.46628e-09	1.42599	2.68699	5.13125e-10	1.97869	3.94134	3.89596e-06		Yes		ZtritIPO323_04t01315	-7.58233	2.82885e-32
	ZTRI_2.804	Metabolism						hypothetical protein TI39_contig461g00002		lipid metabolic process	lipid metabolic process	hypothetical protein	OTHER	Non-effector		-0.927652	-1.90218	4.61742e-10	-1.3434	-2.53748	1.54433e-16	-1.26219	-2.3986	2.78676e-17	-0.836236	-1.78539	1.01085e-08	-2.15591	0.36795		ZTRI_2.804	-0.0563576	1.03984	0.884854	0.962224	1.94831	4.2482e-08	1.08788	2.12561	6.98047e-13	0.416874	1.33503	0.0079188		No		ZtritIPO323_04t06368	-3.44014	2.91234e-20
	ZTRI_7.227	Metabolism						galactose oxidase				predicted protein	OTHER	Non-effector		-2.6224	-6.15772	1.76e-32	-1.50763	-2.84342	3.1e-10	-1.80121	-3.48512	1.58e-16	-2.11392	-4.32865	7.09e-23	-4.20373	1.43765		ZTRI_7.227	2.60267	6.07409	6.17e-15	1.98928	3.9704	1.18e-26	1.63724	3.1107	1.23e-28	1.70331	3.25647	3e-39		Yes		ZtritIPO323_04t11545	-2.69465	1.63949e-12
	ZTRI_2.550	Metabolism						Clavaminate synthase	non-haem dioxygenase in morphine synthesis N-terminal (PF14226) 11->137, 2OG-Fe(II) oxygenase superfamily (PF03171) 186->294	oxidation-reduction process	oxidation-reduction process	similar to oxidoreductase	OTHER	Non-effector		-2.82699	-7.09593	5.21097e-43	-3.33682	-10.1038	2.171e-47	-2.16508	-4.4849	3.91078e-24	-3.45581	-10.9724	6.61583e-61	-8.16426	2.96235		ZTRI_2.550	1.25777	2.39126	4.31595e-05	2.48334	5.59192	1.68833e-33	1.27322	2.417	3.26478e-19	2.66451	6.34012	2.64697e-49		Yes		ZtritIPO323_04t06084	-2.58838	2.08047e-17
	ZTRI_4.454	Metabolism						ferric reductase like transmembrane component like	Ferric reductase like transmembrane component (PF01794) 136->252, FAD-binding domain (PF08022) 288->389, Ferric reductase NAD binding domain (PF08030) 399->558	superoxide anion generation	oxidation-reduction process	similar to ferric reductase like transmembrane component	OTHER	Non-effector		-0.503679	-1.41782	1.96059e-05	-1.23735	-2.35764	1.43276e-19	-0.709836	-1.63562	1.67504e-08	-1.08387	-2.11971	3.7468e-18	-1.8827	0.431626		ZTRI_4.454	0.0189931	1.01325	0.935411	1.16027	2.23499	8.47373e-16	0.535958	1.4499	2.91003e-06	0.694489	1.61831	1.11188e-08		No		ZtritIPO323_04t08939	-2.22724	8.17092e-12
	ZTRI_3.218	Metabolism						glycosyltransferase family 57	ALG6, ALG8 glycosyltransferase family (PF03155) 15->491			similar to dolichyl pyrophosphate Glc1Man9GlcNAc2 alpha-1	OTHER	Non-effector		-0.662065	-1.58235	2.04737e-05	-0.908758	-1.87743	1.18706e-07	-0.527537	-1.44147	0.00136777	-1.28271	-2.43296	7.83504e-15	-1.83355	0.438959		ZTRI_3.218	0.625892	1.54317	0.0426984	0.826115	1.77291	2.02873e-10	0.553487	1.46763	4.03345e-07	1.18213	2.26911	1.86412e-16		No		ZtritIPO323_04t07376	-2.21414	3.56219e-33
	ZTRI_12.284	Metabolism						P450 monooxygenase	Cytochrome P450 (PF00067) 58->513	oxidation-reduction process	oxidation-reduction process	similar to cytochrome P450 oxidoreductase	OTHER	Non-effector		-1.77265	-3.41682	6.15759e-27	-1.24562	-2.3712	1.7904e-08	-0.617749	-1.53448	0.000424081	-1.15877	-2.23267	2.04715e-08	-2.38879	0.77704		ZTRI_12.284	1.16436	2.24134	1.42398e-05	0.877907	1.83771	0.00109981	0.428754	1.34607	0.0115023	0.590705	1.50598	0.0279803		No		ZtritIPO323_04t03903	-2.13951	1.45552e-07
	ZTRI_1.560	Metabolism						O-methyltransferase	Methyltransferase domain (PF13649) 55->146	methylation		similar to type 11 methyltransferase	OTHER	Non-effector		-2.89273	-7.42672	1.87611e-38	-1.29614	-2.4557	4.54469e-09	-1.14858	-2.21696	2.23372e-09	-1.94399	-3.84767	5.70618e-18	-3.98677	2.4034		ZTRI_1.560	1.68837	3.22292	4.19887e-05	0.667075	1.58785	0.0278319	0.677515	1.59938	0.000708168	0.800676	1.74192	0.0204247		No		ZtritIPO323_04t00637	-2.03813	1.32192e-06
	ZTRI_5.166	Metabolism						phosphoglycerate mutase	Histidine phosphatase superfamily (branch 2) (PF00328) 83->441	dephosphorylation		similar to 3-phytase B precursor	OTHER	Non-effector		-0.387557	-1.30818	0.00832201	-0.750986	-1.68294	2.81628e-05	-1.14336	-2.20895	1.0578e-14	-1.28667	-2.43964	2.02388e-14	-1.90993	0.511088		ZTRI_5.166	0.591442	1.50675	0.0340059	1.14763	2.2155	4.28816e-09	1.17709	2.26121	1.82517e-17	1.6676	3.17685	1.90334e-10		No		ZtritIPO323_04t09649	2.06303	4.25308e-23
	ZTRI_9.461	Metabolism						UDP-glucose 4-epimerase	GDP-mannose 4,6 dehydratase (PF16363) 7->343	galactose metabolic process	galactose metabolic process	similar to udp-glucose 4-epimerase	OTHER	Non-effector		-1.2505	-2.37923	5.74522e-16	-0.599942	-1.51566	0.000583196	-0.473884	-1.38884	0.00369983	-1.70513	-3.26059	4.08808e-28	-2.13608	0.869278		ZTRI_9.461	1.16616	2.24413	7.47496e-08	0.399509	1.31906	0.000556354	0.268957	1.20494	0.00040673	1.5345	2.89688	3.01215e-10		Yes		ZtritIPO323_04t13679	2.10924	9.49507e-11
	ZTRI_4.632	Metabolism						biotin synthase	Radical SAM superfamily (PF04055) 110->265, Biotin and Thiamin Synthesis associated domain (PF06968) 282->375	nucleocytoplasmic transport	biotin biosynthetic process	similar to biotin synthase	OTHER	Non-effector		-0.805184	-1.74737	3.52381e-10	-1.21952	-2.32869	1.34991e-18	-0.417113	-1.33525	0.00201343	-1.63036	-3.09591	9.40194e-38	-2.1268	0.76386		ZTRI_4.632	1.30484	2.47057	2.14968e-19	1.34217	2.53533	2.35022e-43	0.330135	1.25713	0.000988671	1.33993	2.53139	1.87053e-09		Yes		ZtritIPO323_04t09135	2.13789	1.29317e-10
	ZTRI_5.718	Metabolism						short chain dehydrogenase	Enoyl-(Acyl carrier protein) reductase (PF13561) 49->291	oxidation-reduction process		similar to short chain dehydrogenase	OTHER	Non-effector		-1.4659	-2.76237	1.92526e-14	-1.34482	-2.53998	1.75117e-10	-0.505567	-1.41968	0.0052366	-1.5339	-2.89569	8.81586e-18	-2.40443	0.672694		ZTRI_5.718	1.70646	3.26359	8.10189e-08	1.1442	2.21024	4.20361e-06	0.243762	1.18408	0.271359	1.95093	3.86624	1.30049e-29		No		ZtritIPO323_04t10283	2.14896	1.0242e-11
	ZTRI_1.1866	Metabolism						phosphatidylinositol phospholipase c				hypothetical protein	OTHER	Non-effector		-2.02871	-4.08041	2.51433e-37	-1.22399	-2.33592	4.77369e-13	-1.16266	-2.23869	1.66517e-12	-1.7533	-3.37128	1.4231e-26	-3.00658	0.880446		ZTRI_1.1866	1.53967	2.90727	5.3005e-07	0.914005	1.88427	3.03002e-13	1.1412	2.20565	4.05048e-17	1.41631	2.66903	7.26323e-09		Yes		ZtritIPO323_04t02050	2.20034	5.64812e-12
	ZTRI_1.2099	Metabolism						alpha beta-hydrolase	alpha/beta hydrolase fold (PF00561) 259->369			similar to alpha/beta-hydrolase	OTHER	Non-effector		-1.56834	-2.96562	4.39831e-13	-1.42629	-2.68754	6.64228e-05	-1.59456	-3.02003	0.00224027	-0.819374	-1.76464	0.00184372	-2.60946	0.581733		ZTRI_1.2099	1.19599	2.29101	4.89464e-07	0.923333	1.89649	0.0469893	1.20106	2.29908	0.0902455	0.790942	1.7302	0.0147747		No		ZtritIPO323_04t02315	2.21819	3.87385e-16
	ZTRI_1.1418	Metabolism						FAD NAD(P)-binding	FAD binding domain (PF01494) 18->375, Phosphotransferase enzyme family (PF01636) 627->900	cellular amino acid metabolic process		hypothetical protein	OTHER	Non-effector		-1.38585	-2.61326	2.24e-13	-1.29697	-2.45713	5.87e-10	-1.07	-2.09943	2.91e-08	-1.28495	-2.43673	1.77e-11	-2.40164	0.21635		ZTRI_1.1418	1.52822	2.88429	3.82e-09	1.35958	2.5661	2.11e-36	1.07	2.09943	2.61e-31	1.38531	2.61229	1.04e-07		Yes		ZtritIPO323_04t01558	2.25517	1.43453e-09
	ZTRI_8.245	Metabolism						Cytochrome P450				hypothetical protein	OTHER	Non-effector		-0.844043	-1.79507	0.00162673	-1.01339	-2.01865	0.000495722	-2.36	-5.1337	4.57455e-20	-1.31272	-2.48409	4.61526e-07	-2.85788	1.54412		ZTRI_8.245	2.34107	5.06677	7.74397e-10	2.06708	4.19037	5.61328e-83	2.64222	6.24292	1.06698e-98	1.91495	3.77101	1.19508e-21		Yes		ZtritIPO323_04t12559	2.25803	2.65639e-09
	ZTRI_1.1241	Metabolism						Carboxymuconolactone decarboxylase		cellular oxidant detoxification		similar to 4-carboxymuconolactone decarboxylase family protein	OTHER	Non-effector		-2.18168	-4.53683	3.26224e-56	-1.7461	-3.35452	8.11157e-27	-0.950068	-1.93196	5.58394e-11	-1.59384	-3.01852	6.22476e-27	-3.21046	1.0726		ZTRI_1.1241	2.70449	6.51825	2.97325e-21	1.79995	3.48207	1.97888e-37	1.40379	2.64596	9.914e-26	2.02864	4.0802	9.37914e-17		Yes		ZtritIPO323_04t01362	2.25837	2.65041e-13
	ZTRI_2.168	Metabolism						cathecol 1,2-dioxygenase	Catechol dioxygenase N terminus (PF04444) 32->105, Dioxygenase (PF00775) 111->292	catechol-containing compound metabolic process	catechol-containing compound metabolic process	similar to catechol dioxygenase	OTHER	Non-effector		-1.73964	-3.33952	3.15863e-30	-1.51522	-2.85842	9.27101e-21	-0.44167	-1.35818	0.0062402	-1.66954	-3.18113	1.78179e-27	-2.68431	0.906472		ZTRI_2.168	2.12483	4.36151	9.96126e-15	1.54289	2.91378	1.35415e-35	0.562371	1.47669	4.13261e-06	1.84192	3.58487	2.25196e-13		Yes		ZtritIPO323_04t05657	2.27151	3.40626e-30
	ZTRI_7.470	Metabolism						dienelactone hydrolase	Dienelactone hydrolase family (PF01738) 35->255			similar to dienelactone hydrolase	OTHER	Effector		-2.56138	-5.90271	1.45379e-34	-1.08096	-2.11544	9.85434e-06	-1.41477	-2.66618	1.79098e-13	-0.700871	-1.62549	0.000296686	-3.07745	1.93088		ZTRI_7.470	4.45821	21.9814	1.55264e-34	1.80907	3.50416	2.43821e-11	1.38603	2.61359	2.76112e-26	0.757404	1.69045	0.0040441		Yes		ZtritIPO323_04t11827	2.33568	2.49379e-07
	ZTRI_6.416	Metabolism						Metallo-hydrolase oxidoreductase	Metallo-beta-lactamase superfamily (PF00753) 52->224			similar to metallo-beta-lactamase superfamily protein	OTHER	Non-effector		-1.77387	-3.4197	2.31141e-25	-0.88061	-1.84115	1.41061e-05	-0.8783	-1.83821	4.78153e-07	-1.53337	-2.8946	9.49606e-16	-2.49842	0.790275		ZTRI_6.416	2.41635	5.33818	2.61779e-17	1.27691	2.4232	1.83778e-19	0.894806	1.85936	1.53623e-22	2.01435	4.03998	4.86301e-18		Yes		ZtritIPO323_04t10932	2.35742	9.15959e-07
	ZTRI_9.481	Metabolism						sugar dehydrogenase	Enoyl-(Acyl carrier protein) reductase (PF13561) 12->250	oxidation-reduction process		similar to glucose-1-dehydrogenase	OTHER	Effector		-2.11007	-4.31713	8.31823e-12	-2.21808	-4.65274	3.27883e-11	-0.787475	-1.72605	0.00559382	-2.12757	-4.36981	2.20471e-14	-3.76643	1.36821		ZTRI_9.481	4.33955	20.2458	4.94197e-32	3.57138	11.8875	2.53922e-39	1.72981	3.31683	4.80328e-22	3.46795	11.0651	2.29152e-36		Yes		ZtritIPO323_04t13702	2.41449	3.08648e-17
	ZTRI_1.1260	Metabolism						short-chain dehydrogenase reductase SDR	Enoyl-(Acyl carrier protein) reductase (PF13561) 15->244	oxidation-reduction process		similar to short-chain dehydrogenase	OTHER	Unlikely effector		-0.563433	-1.47778	0.000388315	-0.820458	-1.76597	1.46283e-06	-1.01021	-2.0142	2.48252e-11	-1.54945	-2.92705	6.74675e-24	-2.04625	0.626777		ZTRI_1.1260	1.33641	2.52522	0.000110753	1.15948	2.23377	8.98453e-12	0.960523	1.94602	2.08985e-10	2.0183	4.05106	3.85871e-21		Yes		ZtritIPO323_04t01384	2.47973	1.09978e-19
	ZTRI_1.363	Metabolism						oxidoreductase like	Enoyl-(Acyl carrier protein) reductase (PF13561) 19->270	oxidation-reduction process		similar to oxidoreductase	OTHER	Effector		-2.17347	-4.51108	3.88081e-20	-0.698617	-1.62295	0.00287564	-1.13554	-2.197	3.01663e-06	-0.982295	-1.97561	7.04555e-06	-2.57666	1.3111		ZTRI_1.363	2.39528	5.26081	5.38582e-14	0.913157	1.88316	4.27789e-13	1.39618	2.63203	1.99726e-09	1.25852	2.39251	9.27241e-05		Yes		ZtritIPO323_04t00431	2.54324	2.82502e-11
	ZTRI_7.187	Metabolism						glutathione S-transferase	Glutathione S-transferase, N-terminal domain (PF02798) 29->99, Glutathione S-transferase, C-terminal domain (PF00043) 156->230			similar to glutathione S-transferase C-terminal-like protein	OTHER	Effector		-0.463042	-1.37845	8.01485e-05	-2.0808	-4.23041	3.02795e-55	-0.631492	-1.54917	3.44416e-07	-1.24745	-2.37422	9.85708e-27	-2.38306	1.30607		ZTRI_7.187	0.523241	1.43718	0.0241964	1.83813	3.57547	7.91245e-51	0.737622	1.66742	4.44962e-16	1.11912	2.17214	2.96714e-14		No		ZtritIPO323_04t11499	2.55763	7.75683e-19
	ZTRI_6.115	Metabolism						Aminoglycoside phosphotransferase	Phosphotransferase enzyme family (PF01636) 113->374			hypothetical protein	OTHER	Non-effector		-0.721189	-1.64854	2.34572e-05	-0.94615	-1.92672	5.65557e-07	-0.654998	-1.57461	7.67428e-05	-0.695925	-1.61992	3.14904e-05	-1.69245	0.159121		ZTRI_6.115	0.532824	1.44676	0.0253487	0.572587	1.48719	0.00952696	0.116915	1.08441	0.41945	0.0932585	1.06678	0.779309		No		ZtritIPO323_04t10580	2.58888	1.94342e-14
	ZTRI_9.596	Metabolism						sphingosine-1-phosphate phosphohydrolase	PAP2 superfamily (PF01569) 29->149			similar to sphingosine-1-phosphate phosphohydrolase	OTHER	Non-effector		-0.727611	-1.6559	1.46706e-12	-0.811221	-1.7547	1.77864e-12	-0.950583	-1.93265	2.01137e-19	-1.31791	-2.49305	7.19998e-35	-1.95907	0.373951		ZTRI_9.596	0.82985	1.7775	0.000134039	0.943068	1.92261	2.10041e-15	1.11309	2.16308	6.69205e-27	1.37848	2.59995	3.30879e-13		Yes		ZtritIPO323_04t13822	2.59664	5.21723e-24
	ZTRI_3.879	Metabolism						alpha beta-hydrolase	alpha/beta hydrolase fold (PF07859) 147->359	metabolic process	metabolic process	similar to alpha/beta hydrolase fold protein	OTHER	Non-effector		-0.764605	-1.6989	6.23836e-08	-1.07945	-2.11324	3.08357e-12	-0.61475	-1.53129	6.23365e-05	-0.794096	-1.73399	3.19057e-07	-1.76936	0.245725		ZTRI_3.879	0.941673	1.92075	2.82665e-05	0.943097	1.92265	3.98655e-12	0.606208	1.52225	4.57361e-06	1.08149	2.11622	1.18055e-05		Yes		ZtritIPO323_04t08137	2.64006	3.87878e-10
	ZTRI_4.390	Metabolism						N-terminal nucleophile aminohydrolase	Asparaginase (PF01112) 12->272			similar to L-asparaginase	OTHER	Non-effector		-1.17254	-2.25408	7.45927e-15	-1.2103	-2.31386	9.4616e-13	-0.636697	-1.55477	4.10778e-05	-0.673609	-1.59506	1.46225e-05	-1.92944	0.410434		ZTRI_4.390	1.77324	3.41822	8.36107e-17	1.51366	2.85534	4.81079e-22	1.10619	2.15276	1.57342e-24	1.33957	2.53075	1.82918e-08		Yes		ZtritIPO323_04t08866	2.65906	3.19059e-12
	ZTRI_6.479	Metabolism						quinone oxidoreductase	Alcohol dehydrogenase GroES-like domain (PF08240) 33->91, Zinc-binding dehydrogenase (PF13602) 190->332	oxidation-reduction process	oxidation-reduction process	similar to quinone oxidoreductase	OTHER	Non-effector		-1.51186	-2.85178	2.42875e-19	-1.25018	-2.37871	1.43809e-11	-0.529643	-1.44357	0.00290893	-1.63837	-3.11314	4.09953e-22	-2.4468	0.734648		ZTRI_6.479	1.1713	2.25214	0.00016	1.18756	2.27768	6.64243e-33	0.452273	1.36819	2.20894e-05	1.56856	2.96609	4.43021e-10		Yes		ZtritIPO323_04t11002	2.68842	1.24535e-30
	ZTRI_5.800	Metabolism						4-aminobutyrate aminotransferase	Aminotransferase class-III (PF00202) 24->427			similar to 4-aminobutyrate aminotransferase	OTHER	Non-effector		-0.7636	-1.69772	0.000109648	-0.840822	-1.79107	0.000146012	-0.783886	-1.72176	0.000143087	-1.11964	-2.17293	4.61049e-08	-1.84587	0.221604		ZTRI_5.800	0.839195	1.78905	0.000339271	0.790503	1.72968	5.27962e-07	0.568561	1.48304	4.76949e-06	1.12393	2.17939	0.0004676		Yes		ZtritIPO323_04t10376	2.71297	2.72342e-12
	ZTRI_1.1873	Metabolism						alcohol dehydrogenase	Alcohol dehydrogenase GroES-like domain (PF08240) 37->142, Zinc-binding dehydrogenase (PF00107) 190->318	oxidation-reduction process	oxidation-reduction process	hypothetical protein	OTHER	Non-effector		-1.03816	-2.05361	3.54e-14	-0.566915	-1.48135	0.000239224	-0.82	-1.76541	3.68e-09	-0.979404	-1.97165	1.01e-12	-1.818	0.255092		ZTRI_1.1873	1.29005	2.44537	6.32e-13	0.500277	1.41449	6.29e-07	0.5	1.41421	6.85e-07	0.773173	1.70902	0.000829255		Yes		ZtritIPO323_04t02060	2.72392	2.03917e-08
	ZTRI_9.319	Metabolism						Threonine synthase	F-box domain (PF00646) 9->53			hypothetical protein	OTHER	Non-effector		-2.91216	-7.52745	4.06447e-20	-2.17105	-4.50351	3.71401e-10	-1.56063	-2.94982	1.37597e-06	-1.27481	-2.41967	7.09919e-05	-4.35011	2.29539		ZTRI_9.319	1.56967	2.96837	0.000250443	1.83572	3.56949	1.92227e-33	1.06573	2.09323	1.78284e-16	1.29223	2.44906	0.001681		Yes		ZtritIPO323_04t13513	2.73127	4.29242e-44
	ZTRI_3.1092	Metabolism						acyltransferase like	Acyltransferase family (PF01757) 39->426			similar to acyltransferase	OTHER	Non-effector		-3.04195	-8.23602	1.39539e-71	-2.73163	-6.64207	4.37801e-52	-2.79231	-6.9274	7.57249e-65	-3.2249	-9.34954	1.05532e-77	-7.78876	1.25072		ZTRI_3.1092	4.5586	23.5654	9.15893e-96	3.55967	11.7914	2.75684e-164	3.02975	8.16669	7.00115e-159	3.63964	12.4636	2.80267e-57		Yes		ZtritIPO323_04t08375	2.73711	7.23967e-10
	ZTRI_4.310	Metabolism						glutathione S-transferase domain-containing	Glutathione S-transferase, N-terminal domain (PF13417) 5->80, Glutathione S-transferase, C-terminal domain (PF13410) 122->189	nucleocytoplasmic transport		similar to glutathione S-transferase	OTHER	Non-effector		-3.12118	-8.70099	5.90822e-60	-3.66942	-12.7234	4.2582e-55	-0.995029	-1.99312	3.73097e-07	-1.34351	-2.53768	5.08583e-13	-6.48881	5.15063		ZTRI_4.310	2.98535	7.91915	5.20872e-17	3.95998	15.5622	3.2363e-68	1.18876	2.27956	6.05846e-14	2.08468	4.2418	2.05318e-64		Yes		ZtritIPO323_04t08778	2.74691	3.09867e-10
	ZTRI_8.307	Metabolism						acetoacetate- ligase	AMP-binding enzyme (PF00501) 129->563	lipid metabolic process	lipid metabolic process	similar to acetoacetate-CoA ligase	OTHER	Non-effector		-1.76014	-3.3873	1.60882e-18	-1.23236	-2.34951	3.2862e-07	-0.699556	-1.624	0.00104993	-0.969605	-1.9583	3.91178e-05	-2.32978	0.764822		ZTRI_8.307	1.80058	3.4836	1.31044e-19	1.56534	2.95947	2.81747e-15	0.808198	1.75102	1.82863e-12	1.61267	3.05816	0.000500551		Yes		ZtritIPO323_04t12623	2.75334	3.34535e-37
	ZTRI_3.858	Metabolism						nucleoside-diphosphate-sugar epimerase	NAD dependent epimerase/dehydratase family (PF01370) 475->671			hypothetical protein	OTHER	Non-effector		-1.75715	-3.38029	7.71e-65	-1.53934	-2.90662	5.07e-43	-0.72187	-1.64932	2.78e-13	-1.46462	-2.75991	9.08e-48	-2.67403	0.732645		ZTRI_3.858	1.20347	2.30293	1.1e-05	0.998922	1.99851	1.1e-13	0.369976	1.29233	0.000612948	1.09391	2.13452	1.19e-12		Yes		ZtritIPO323_04t08113	2.78352	5.73186e-14
	ZTRI_2.1023	Metabolism						phenylacetaldoxime dehydratase	Haem-containing dehydratase (PF13816) 49->357			similar to phenylacetaldoxime dehydratase	OTHER	Non-effector		-2.34914	-5.09519	1.92878e-17	-2.4755	-5.56161	9.92799e-16	-1.73967	-3.33958	1.65554e-10	-2.48367	-5.5932	2.92556e-19	-4.8974	1.06321		ZTRI_2.1023	3.76303	13.5764	1.67472e-24	3.60257	12.1473	1.98357e-98	2.17151	4.50493	3.27971e-55	3.44123	10.8621	9.57658e-30		Yes		ZtritIPO323_04t06605	2.79448	5.84872e-36
	ZTRI_7.343	Metabolism						catechol o-methyltransferase	O-methyltransferase (PF01596) 47->199	methylation		similar to catechol o-methyltransferase	OTHER	Non-effector		-1.54199	-2.91195	1.20246e-14	-0.868334	-1.82555	9.56441e-05	-0.884276	-1.84584	1.42054e-05	-2.1986	-4.59035	1.09179e-28	-2.79342	1.30098		ZTRI_7.343	1.33341	2.51998	2.77459e-06	1.08136	2.11604	3.44979e-13	1.02205	2.0308	1.75702e-29	2.47814	5.57179	8.38818e-31		Yes		ZtritIPO323_04t11679	2.80661	1.13192e-14
	ZTRI_4.342	Metabolism						glutathione S-transferase	Glutathione S-transferase, N-terminal domain (PF13417) 12->81, Glutathione S-transferase, C-terminal domain (PF00043) 126->176			similar to glutathione s-transferase	OTHER	Effector		-1.02895	-2.04053	9.31366e-09	-2.01615	-4.04502	1.89364e-38	-0.598767	-1.51442	0.000183912	-0.937477	-1.91518	4.93855e-15	-2.37879	1.13326		ZTRI_4.342	1.54012	2.9082	7.99024e-07	1.69003	3.22663	9.31487e-23	0.524318	1.43825	0.00559115	1.10799	2.15545	1.24379e-18		Yes		ZtritIPO323_04t08816	2.86588	8.91609e-10
	ZTRI_11.37	Metabolism						alpha beta-hydrolase	Phospholipase/Carboxylesterase (PF02230) 32->253			similar to acyl-protein thioesterase 1	OTHER	Non-effector		-3.47117	-11.0899	4.39317e-66	-1.78689	-3.45071	2.8683e-14	-1.54235	-2.91268	7.92545e-11	-1.30312	-2.46762	1.40774e-05	-4.98022	4.09289		ZTRI_11.37	2.71861	6.58238	1.58952e-19	0.825758	1.77247	0.00542248	1.42451	2.68424	1.22721e-07	0.937832	1.91565	0.050112		No		ZtritIPO323_04t03006	2.8865	6.91321e-26
	ZTRI_12.357	Metabolism						PLP-dependent transferase	Aminotransferase class-V (PF00266) 102->433			similar to alanine-glyoxylate aminotransferase	OTHER	Non-effector		-1.17364	-2.2558	6.62506e-10	-1.05194	-2.07332	4.75266e-07	-0.589437	-1.50466	0.00303235	-1.13923	-2.20264	1.85497e-09	-2.00911	0.344917		ZTRI_12.357	1.72336	3.30204	6.64173e-15	1.57529	2.97996	4.43833e-12	0.726065	1.65412	5.62503e-08	1.4644	2.75949	1.18747e-05		Yes		ZtritIPO323_04t03988	2.92303	1.28973e-14
	ZTRI_4.890	Metabolism						glutathione-dependent formaldehyde-activating	Glutathione-dependent formaldehyde-activating enzyme (PF04828) 47->130	metabolic process	metabolic process	similar to glutathione-dependent formaldehyde-activating enzyme family protein	OTHER	Effector		-1.37242	-2.58905	1.60836e-27	-1.45735	-2.74603	3.72443e-26	-0.587452	-1.50259	4.31982e-06	-0.803848	-1.74575	7.45686e-10	-2.14586	0.613868		ZTRI_4.890	1.91309	3.76614	2.92858e-09	1.33707	2.52637	2.99681e-17	0.408449	1.32726	0.00364199	1.30044	2.46303	9.29028e-21		Yes		ZtritIPO323_04t09434	3.00647	6.10989e-16
	ZTRI_2.1069	Metabolism						brefeldin A esterase	alpha/beta hydrolase fold (PF07859) 177->378	metabolic process	metabolic process	similar to alpha/beta hydrolase	OTHER	Non-effector		-2.07794	-4.22204	8.1721e-12	-3.21423	-9.28067	2.6738e-22	-2.60411	-6.08016	5.73078e-16	-3.11901	-8.68793	1.92452e-24	-7.0677	2.35198		ZTRI_2.1069	-3.26381	9.60513	5.59211e-16	-1.2188	2.32752	6.81947e-05	-1.75624	3.37817	1.67729e-08	-1.68961	3.22569	1.00138e-05		No		ZtritIPO323_04t06653	3.04673	2.12174e-19
	ZTRI_8.306	Metabolism						glycosyltransferase family 3	Glycogen synthase (PF05693) 16->658	glycogen biosynthetic process	glycogen biosynthetic process	similar to glycogen synthase	OTHER	Non-effector		-1.83668	-3.57187	4.22142e-25	-1.8705	-3.6566	3.84039e-21	-0.920826	-1.8932	6.21883e-07	-1.91673	-3.77567	8.34122e-26	-3.22433	0.891351		ZTRI_8.306	1.97599	3.93398	7.75619e-11	1.91068	3.75987	2.91169e-61	0.765561	1.70003	2.72469e-10	1.59053	3.01159	1.79367e-25		Yes		ZtritIPO323_04t12622	3.05671	3.59832e-17
	ZTRI_7.324	Metabolism						upf0665 family c	Lysine methyltransferase (PF10294) 134->315			hypothetical protein	OTHER	Non-effector		-1.57788	-2.9853	1.93845e-11	-1.79452	-3.46901	4.99762e-12	-1.6477	-3.13334	5.79849e-12	-0.87652	-1.83594	0.000279207	-2.8559	0.709445		ZTRI_7.324	-0.170012	1.12507	0.690876	0.696722	1.62082	7.86299e-08	0.4948	1.40913	1.51517e-06	-0.60912	1.52533	0.0252619		No		ZtritIPO323_04t11658	3.08001	1.04843e-35
	ZTRI_3.275	Metabolism						ester hydrolase C11orf54	Domain of Unknown Function (DUF1907) (PF08925) 58->352			hypothetical protein	OTHER	Non-effector		-2.00391	-4.01086	1.53489e-47	-2.28872	-4.88623	1.10748e-47	-1.11052	-2.15923	1.0855e-13	-1.29796	-2.45881	4.99326e-21	-3.37878	1.29171		ZTRI_3.275	1.7476	3.35798	6.64139e-09	1.81295	3.5136	5.40036e-24	1.08586	2.12264	1.1397e-16	1.3897	2.62024	1.63167e-12		Yes		ZtritIPO323_04t07442	3.0913	1.62688e-10
	ZTRI_4.804	Metabolism						S-adenosyl-L-methionine-dependent methyltransferase	Methyltransferase domain (PF13649) 102->217	methylation		hypothetical protein	OTHER	Non-effector		-2.48918	-5.61461	2.15943e-44	-2.09588	-4.27486	1.43452e-20	-0.554573	-1.46873	0.00455414	-0.622417	-1.53945	0.000944486	-3.22441	2.06058		ZTRI_4.804	1.85997	3.62999	9.26989e-12	1.79385	3.4674	1.52523e-07	1.15441	2.22593	2.41646e-11	0.739476	1.66957	1.1752e-05		Yes		ZtritIPO323_04t09329	3.09731	4.93046e-15
	ZTRI_4.132	Metabolism						glycosyltransferase family 31				predicted protein	OTHER	Non-effector		-0.430944	-1.34812	0.00154956	-1.02973	-2.04164	4.38226e-12	-0.823333	-1.76949	2.22081e-09	-1.05429	-2.0767	1.56883e-14	-1.80898	0.33653		ZTRI_4.132	0.230987	1.17364	0.286441	0.990879	1.9874	1.76825e-14	1.15095	2.2206	1.86231e-18	1.31021	2.47977	2.32302e-28		No		ZtritIPO323_04t08582	3.12575	4.05731e-18
	ZTRI_5.721	Metabolism						Dienelactone hydrolase	Dienelactone hydrolase family (PF01738) 61->257			similar to dienelactone hydrolase	OTHER	Effector		-2.898	-7.45394	5.30325e-64	-1.10553	-2.15178	5.14877e-11	-0.474907	-1.38983	0.00416952	-0.945449	-1.92579	4.93226e-09	-3.23033	2.83381		ZTRI_5.721	2.01	4.02782	1.16152e-10	0.535375	1.44932	0.00127661	0.153753	1.11246	0.332336	1.1006	2.14445	3.78945e-05		No		ZtritIPO323_04t10287	3.18446	7.04315e-15
	ZTRI_7.74	Metabolism						2-hydroxychromene-2-carboxylate isomerase	DSBA-like thioredoxin domain (PF01323) 5->204	oxidation-reduction process		similar to 2-hydroxychromene-2-carboxylate isomerase	OTHER	Effector		-1.87792	-3.67544	2.17856e-43	-0.701594	-1.6263	3.03137e-06	-0.554041	-1.46819	1.25173e-05	-0.361699	-1.28494	0.00498572	-2.01372	1.11656		ZTRI_7.74	2.11758	4.33966	2.45688e-12	0.81701	1.76175	1.84176e-07	0.412354	1.33086	0.00591617	0.953918	1.93713	5.20645e-13		Yes		ZtritIPO323_04t11372	3.22178	6.03925e-14
	ZTRI_12.73	Metabolism						acyl- 6-aminopenicillanic-acid-acyltransferase	Acyl-coenzyme A:6-aminopenicillanic acid acyl-transferase (PF03417) 109->334			similar to acyl-coenzyme A:6-aminopenicillanic-acid-acyltransferase 40 kDa form	OTHER	Non-effector		-1.99579	-3.98835	1.58426e-27	-1.59943	-3.03024	3.79455e-13	-1.1819	-2.26875	5.09917e-10	-1.16598	-2.24385	2.31526e-10	-2.8828	0.822454		ZTRI_12.73	2.18032	4.53253	1.32827e-13	1.58839	3.00713	1.11991e-13	0.770194	1.7055	3.0231e-07	1.17109	2.25182	1.17538e-05		Yes		ZtritIPO323_04t03666	3.25768	7.83687e-20
	ZTRI_1.1201	Metabolism						sorbitol dehydrogenase	Alcohol dehydrogenase GroES-like domain (PF08240) 29->143, Zinc-binding dehydrogenase (PF00107) 186->324	oxidation-reduction process	oxidation-reduction process	similar to sorbitol dehydrogenase-like protein	OTHER	Non-effector		-1.03241	-2.04544	1.04326e-07	-0.896252	-1.86122	0.00146463	-0.70554	-1.63075	0.000450776	-0.739614	-1.66973	0.00755907	-1.80179	0.191129		ZTRI_1.1201	1.49492	2.81848	1.40437e-05	1.34306	2.53689	3.78641e-05	0.632007	1.54972	0.00148457	0.968374	1.95663	0.00243192		Yes		ZtritIPO323_04t01319	3.26183	1.1267e-17
	ZTRI_4.431	Metabolism						amidase	Amidase (PF01425) 74->534			similar to general amidase	OTHER	Non-effector		-2.2394	-4.72199	2.54941e-51	-1.67958	-3.20335	9.93127e-24	-1.19892	-2.29568	1.30087e-15	-1.42538	-2.68584	9.96034e-22	-3.22672	1.06392		ZTRI_4.431	2.76325	6.78925	5.03872e-53	1.77745	3.42819	9.10031e-45	1.17449	2.25713	2.5281e-39	1.51985	2.86761	3.76021e-10		Yes		ZtritIPO323_04t08913	3.28684	2.74746e-29
	ZTRI_1.1498	Metabolism						glycoside hydrolase family 13	Alpha amylase, catalytic domain (PF00128) 38->398	carbohydrate metabolic process	carbohydrate metabolic process	similar to glycoside hydrolase	OTHER	Non-effector		-1.59413	-3.01913	4.20657e-22	-1.51889	-2.86571	1.61117e-16	-1.01822	-2.02543	3.2128e-09	-1.44667	-2.72579	3.50999e-17	-2.65901	0.43905		ZTRI_1.1498	1.09024	2.1291	3.17456e-05	1.30682	2.47396	2.08633e-16	0.184047	1.13607	0.171925	1.30785	2.47572	1.93401e-17		No		ZtritIPO323_04t01646	3.30218	2.24397e-40
	ZTRI_10.190	Metabolism						glycosyltransferase family 35	Carbohydrate phosphorylase (PF00343) 164->877	carbohydrate metabolic process	carbohydrate metabolic process	similar to glycogen phosphorylase	OTHER	Non-effector		-1.92297	-3.79203	1.37832e-84	-3.81762	-14.1	4.9546e-270	-0.960938	-1.94658	5.74013e-22	-2.57444	-5.95638	2.4754e-149	-6.44875	5.35761		ZTRI_10.190	2.39191	5.24853	1.34605e-42	3.89238	14.8499	0	0.767249	1.70202	7.25839e-21	2.61857	6.14141	4.86115e-192		Yes		ZtritIPO323_04t02554	3.45542	2.82149e-21
	ZTRI_6.152	Metabolism						vanillin dehydrogenase	Aldehyde dehydrogenase family (PF00171) 23->476	oxidation-reduction process	oxidation-reduction process	similar to aldehyde dehydrogenase	OTHER	Non-effector		-2.65274	-6.28863	4.17846e-13	-3.16326	-8.95854	2.39733e-16	-1.26924	-2.41035	7.16426e-05	-2.11078	-4.31924	1.57521e-11	-5.49419	2.80021		ZTRI_6.152	2.87536	7.33786	5.92773e-08	2.99844	7.99134	8.7152e-21	1.20795	2.3101	1.47696e-07	1.76521	3.39923	0.0002632		Yes		ZtritIPO323_04t10624	3.50807	8.15267e-18
	ZTRI_4.20	Metabolism						bleomycin hydrolase	Peptidase C1-like family (PF03051) 64->494	proteolysis	proteolysis	similar to bleomycin hydrolase	OTHER	Non-effector		-3.47632	-11.1295	1.13183e-31	-2.44553	-5.44727	6.67943e-14	-0.915182	-1.88581	0.00402515	-0.978819	-1.97085	0.00161048	-5.10836	4.3435		ZTRI_4.20	2.06706	4.19032	2.42677e-09	1.60659	3.04531	4.6994e-52	0.186137	1.13771	0.135761	0.83684	1.78613	0.0671032		No		ZtritIPO323_04t08458	3.51654	2.16544e-16
	ZTRI_4.461	Metabolism						FAD NAD(P)-binding domain-containing	Flavin-binding monooxygenase-like (PF00743) 85->229	oxidation-reduction process	oxidation-reduction process	similar to flavin-binding monooxygenase	OTHER	Non-effector		-1.2636	-2.40095	2.34069e-08	-1.28947	-2.44438	2.45335e-06	-1.13617	-2.19796	2.72871e-05	-1.13534	-2.19671	1.53942e-06	-2.31	0.131297		ZTRI_4.461	1.12895	2.187	0.00017785	1.82229	3.53642	1.16765e-17	0.475107	1.39002	0.0654455	1.55076	2.92971	1.29914e-13		No		ZtritIPO323_04t08947	3.60314	1.00993e-20
	ZTRI_9.177.1	Metabolism						NADP-dependent L-serine L-allo-threonine dehydrogenase ydfG	short chain dehydrogenase (PF00106) 46->241	nucleocytoplasmic transport		unspecified product	OTHER	Effector		-0.586742	-1.50185	1.75936e-05	-1.13757	-2.20011	9.67272e-15	-0.52111	-1.43506	0.000311125	-0.50925	-1.42331	0.00019813	-1.64008	0.374948		ZTRI_9.177.1	1.1118	2.16116	8.70773e-08	1.43709	2.70774	2.43654e-32	0.571085	1.48564	8.24991e-07	0.744138	1.67497	0.00222007		Yes		ZtritIPO323_04t13346	3.63989	2.27373e-17
	ZTRI_10.109	Metabolism						S-adenosyl-L-methionine-dependent methyltransferase	Methyltransferase domain (PF13489) 67->221	methylation		similar to phospholipid methyltransferase	OTHER	Non-effector		-1.34718	-2.54415	1.1159e-32	-1.21848	-2.32701	9.62016e-17	-0.781822	-1.7193	2.5659e-11	-0.475265	-1.39017	0.000304471	-1.99516	0.533422		ZTRI_10.109	0.442895	1.35933	0.187845	0.823847	1.77012	2.2344e-05	0.465557	1.38085	0.00144887	0.472041	1.38707	0.00314427		No		ZtritIPO323_04t02458	3.69281	1.17261e-22
	ZTRI_6.132	Metabolism						linoleate diol synthase	Animal haem peroxidase (PF03098) 120->202, Animal haem peroxidase (PF03098) 251->573, Cytochrome P450 (PF00067) 683->958	oxylipin biosynthetic process	response to oxidative stress	similar to prostaglandin-endoperoxide synthase 1	OTHER	Non-effector		-1.77898	-3.43184	1.51135e-17	-3.84502	-14.3703	5.27515e-66	-1.58254	-2.99496	5.12802e-14	-3.38225	-10.427	1.14423e-59	-7.80602	5.54494		ZTRI_6.132	2.10575	4.30421	5.58137e-10	3.97846	15.7629	4.1085e-195	1.76968	3.40977	1.65775e-141	3.58916	12.0349	8.15001e-108		Yes		ZtritIPO323_04t10603	3.69721	6.10094e-17
	ZTRI_1.259	Metabolism						glutathione S-transferase	Glutathione S-transferase, N-terminal domain (PF02798) 5->73, Glutathione S-transferase, C-terminal domain (PF00043) 122->195	cellular oxidant detoxification		similar to glutathione s-transferase	OTHER	Effector		-1.93178	-3.81525	4.56658e-62	-1.0272	-2.03806	9.86447e-16	-0.607298	-1.5234	4.37657e-07	-0.676923	-1.59873	2.86669e-09	-2.24386	1.0719		ZTRI_1.259	1.47003	2.77028	3.93189e-10	0.901383	1.86786	3.44097e-09	0.796754	1.73719	2.03115e-11	1.19266	2.28574	5.68488e-31		Yes		ZtritIPO323_04t00314	3.80201	3.03655e-45
	ZTRI_10.346	Metabolism						FAD NAD(P)-binding domain-containing	FAD binding domain (PF01494) 87->437	oxidation-reduction process		hypothetical protein	OTHER	Non-effector		-2.03855	-4.10832	9.48581e-42	-2.59941	-6.06039	8.6875e-55	-1.13448	-2.19539	6.86517e-14	-0.964377	-1.95122	2.41053e-10	-3.57883	1.91499		ZTRI_10.346	3.18768	9.11142	4.91242e-41	2.80045	6.96658	1.61696e-85	1.02795	2.03913	6.5878e-29	1.31316	2.48485	1.47469e-13		Yes		ZtritIPO323_04t02730	3.84417	1.2207e-16
	ZTRI_5.139	Metabolism						S-glutathione dehydrogenase	Alcohol dehydrogenase GroES-like domain (PF08240) 29->138, Zinc-binding dehydrogenase (PF00107) 189->258	oxidation-reduction process	oxidation-reduction process	similar to aldehyde dehydrogenase	OTHER	Non-effector		-3.67662	-12.7871	1.66189e-69	-3.5821	-11.9763	2.49895e-49	-1.26277	-2.39956	5.77135e-09	-2.46895	-5.53641	7.42163e-31	-8.17484	5.03452		ZTRI_5.139	3.99542	15.9493	3.05312e-36	3.77906	13.7281	7.6763e-95	1.14422	2.21026	2.39367e-09	2.7993	6.96101	8.05369e-59		Yes		ZtritIPO323_04t09619	4.00675	3.24329e-39
	ZTRI_2.1022	Metabolism						carbon-nitrogen hydrolase	Carbon-nitrogen hydrolase (PF00795) 14->287	nitrogen compound metabolic process	nitrogen compound metabolic process	similar to aliphatic nitrilase	OTHER	Non-effector		-1.54101	-2.90998	3.82902e-29	-1.94279	-3.84449	7.76989e-38	-2.06184	-4.17519	5.46864e-39	-2.81573	-7.04073	6.82521e-47	-4.4926	1.78124		ZTRI_2.1022	3.38058	10.415	3.47591e-34	3.29529	9.81704	7.89958e-142	2.19604	4.58219	4.14863e-51	3.71812	13.1603	4.9786e-80		Yes		ZtritIPO323_04t06604	4.0719	2.01062e-36
	ZTRI_3.1056	Metabolism						hypothetical protein TI39_contig505g00011	WD domain, G-beta repeat (PF00400) 150->176, WD domain, G-beta repeat (PF00400) 266->297, short chain dehydrogenase (PF00106) 798->988, short chain dehydrogenase (PF00106) 1105->1286	positive regulation of transcription from RNA polymerase II promoter		hypothetical protein	OTHER	Non-effector		-0.682717	-1.60516	3.99e-07	-0.818312	-1.76334	1.15e-07	-0.747841	-1.67928	9.56e-08	-0.887081	-1.84943	1.63e-09	-1.7243	0.10552		ZTRI_3.1056	0.311013	1.24058	0.242727	0.84669	1.79837	7.02e-08	0.775074	1.71128	2.17e-14	1.06078	2.08606	5.86e-06		No		ZtritIPO323_04t08334	4.10226	3.80291e-24
	ZTRI_1.1499	Metabolism						aldo-keto reductase	Aldo/keto reductase family (PF00248) 35->349	ATP hydrolysis coupled proton transport		similar to aldo-keto reductase	OTHER	Non-effector		-2.00907	-4.02522	6.4741e-34	-1.26547	-2.40406	3.78103e-09	-0.917525	-1.88887	1.08628e-06	-0.960262	-1.94566	2.68324e-07	-2.56595	0.999811		ZTRI_1.1499	0.507937	1.42202	0.113023	0.367732	1.29032	0.295638	-0.328448	1.25566	0.255675	0.195267	1.14494	0.549781		No		ZtritIPO323_04t01647	4.17027	4.89598e-25
	ZTRI_6.74	Metabolism						acetyl- synthetase	AMP-binding enzyme (PF00501) 26->451, AMP-binding enzyme C-terminal domain (PF13193) 460->542	metabolic process	metabolic process	similar to acyl-CoA synthetase	OTHER	Non-effector		-1.1538	-2.225	3.29082e-07	-1.02744	-2.0384	0.000151818	-0.986883	-1.9819	1.56859e-05	-0.836269	-1.78543	0.000421949	-2.00768	0.180952		ZTRI_6.74	1.13204	2.19169	0.000758421	1.06547	2.09284	0.000216488	0.895065	1.85969	6.66059e-11	1.11969	2.173	8.13409e-07		Yes		ZtritIPO323_04t10537	4.24545	2.54586e-43
	ZTRI_9.263	Metabolism						isovaleryl- dehydrogenase	Acyl-CoA dehydrogenase, N-terminal domain (PF02771) 60->172, Acyl-CoA dehydrogenase, middle domain (PF02770) 177->275, Acyl-CoA dehydrogenase, C-terminal domain (PF00441) 289->438	oxidation-reduction process	oxidation-reduction process	similar to acyl-CoA dehydrogenase	OTHER	Non-effector		-2.55585	-5.88012	1.47882e-25	-2.33376	-5.04117	2.28747e-18	-1.11248	-2.16217	2.08372e-05	-1.31577	-2.48936	3.18568e-08	-3.8932	1.84688		ZTRI_9.263	2.31021	4.95955	4.69647e-14	2.22395	4.67171	7.58487e-23	0.947368	1.92835	2.1496e-05	1.30592	2.47241	3.46246e-06		Yes		ZtritIPO323_04t13441	4.25326	2.75151e-30
	ZTRI_10.428	Metabolism						related to theta class glutathione S-transferase	Glutathione S-transferase, N-terminal domain (PF13417) 85->160, Glutathione S-transferase, C-terminal domain (PF00043) 190->286			hypothetical protein	OTHER	Non-effector		-2.78473	-6.8911	1.45627e-26	-3.23912	-9.44219	2.5226e-21	-1.74226	-3.34559	2.48462e-11	-1.33498	-2.52271	1.32016e-07	-5.5504	3.21308		ZTRI_10.428	2.25495	4.77316	5.44437e-10	1.77245	3.41635	1.13379e-07	0.513759	1.42777	0.00356886	0.406004	1.32501	0.15549		No		ZtritIPO323_04t02819	4.27473	4.37247e-25
	ZTRI_6.410	Metabolism						nad dependent epimerase dehydratase family				similar to nad dependent epimerase dehydratase family protein	OTHER	Non-effector		-2.17074	-4.50254	6.55977e-32	-2.09679	-4.27756	1.13586e-24	-1.48677	-2.80261	2.0409e-13	-2.33376	-5.04118	2.13243e-31	-4.15597	0.957442		ZTRI_6.410	2.04098	4.11525	1.68531e-12	2.03754	4.10546	2.9815e-30	1.27055	2.41254	2.84248e-18	2.24604	4.74379	1.17181e-36		Yes		ZtritIPO323_04t10925	4.33196	5.29163e-30
	ZTRI_10.50	Metabolism						glutathione-dependent formaldehyde-activating family	Glutathione-dependent formaldehyde-activating enzyme (PF04828) 189->282	metabolic process	metabolic process	hypothetical protein	OTHER	Effector		-2.18305	-4.54112	4.47745e-42	-2.71146	-6.54986	1.48884e-30	-0.989705	-1.98578	1.09431e-07	-1.7917	-3.46222	6.93226e-27	-4.13474	1.92079		ZTRI_10.50	1.94195	3.84224	3.93531e-09	2.72179	6.5969	2.32355e-34	0.65906	1.57905	0.000383696	2.08338	4.23798	5.54436e-35		Yes		ZtritIPO323_04t02393	4.42342	1.98448e-20
	ZTRI_9.607	Metabolism						FAD NAD(P)-binding domain-containing	Pyridine nucleotide-disulphide oxidoreductase (PF07992) 13->236	oxidation-reduction process	oxidation-reduction process	similar to cyclopentanone 1	OTHER	Non-effector		-3.63632	-12.4349	5.28654e-46	-3.14785	-8.86333	4.74705e-29	-0.705978	-1.63125	0.00960454	-1.21817	-2.32652	2.38057e-06	-6.31399	5.2215		ZTRI_9.607	3.53811	11.6165	5.53085e-26	3.19134	9.13462	2.15026e-75	0.0764886	1.05445	0.755927	1.44777	2.72787	2.83306e-16		No		ZtritIPO323_04t13835	4.45626	1.47002e-72
	ZTRI_1.614	Metabolism						NMT1	NMT1/THI5 like (PF09084) 15->59	thiamine biosynthetic process		hypothetical protein	OTHER	Effector		-4.33289	-20.1525	2.62279e-86	-4.10407	-17.1969	1.32433e-53	-1.15217	-2.22248	1.01798e-06	-2.2155	-4.64441	7.73656e-27	-11.0541	8.93675		ZTRI_1.614	2.19412	4.57611	3.498e-11	2.35778	5.12581	8.30135e-24	0.240139	1.18111	0.26395	2.25444	4.7715	8.8605e-34		No		ZtritIPO323_04t00700	4.49013	9.73839e-22
	ZTRI_5.213	Metabolism						N-myristoyl transferase	Alcohol dehydrogenase GroES-like domain (PF08240) 28->136, Zinc-binding dehydrogenase (PF00107) 179->306, Myristoyl-CoA:protein N-myristoyltransferase, N-terminal domain (PF01233) 482->635, Myristoyl-CoA:protein N-myristoyltransferase, C-terminal domain (PF02799) 651->869	N-terminal protein myristoylation	oxidation-reduction process	hypothetical protein	OTHER	Non-effector		-1.32175	-2.4997	1.03e-23	-2.08685	-4.2482	6.85e-45	-0.737585	-1.66738	5.43e-08	-1.09924	-2.14242	2.79e-16	-2.63943	1.1254		ZTRI_5.213	1.57049	2.97005	5.49e-15	2.43739	5.41661	4.06e-78	0.448381	1.36451	1.1e-06	1.48851	2.80599	6.96e-18		Yes		ZtritIPO323_04t09705	4.65385	2.62594e-25
	ZTRI_12.116	Metabolism						alcohol dehydrogenase (NADP+)	Aldo/keto reductase family (PF00248) 38->278	oxidation-reduction process	oxidation-reduction process	similar to aldo/keto reductase	OTHER	Non-effector		-1.25922	-2.39366	5.03076e-15	-1.96802	-3.9123	2.15714e-20	-0.675775	-1.59746	9.49009e-05	-1.33326	-2.51972	2.15987e-05	-2.60578	0.961964		ZTRI_12.116	0.844335	1.79544	0.00317103	1.79905	3.47991	6.49585e-19	0.713945	1.64028	6.03292e-10	1.28029	2.42888	0.00594036		Yes		ZtritIPO323_04t03713	4.78929	2.37578e-28
	ZTRI_11.124	Metabolism						catechol O-methyltransferase				similar to ATP-grasp fold domain protein	OTHER	Non-effector		-3.14411	-8.84039	1.45111e-19	-1.2882	-2.44224	0.000907092	-2.47953	-5.57716	5.78341e-13	-3.74118	-13.3724	1.51818e-26	-7.55804	4.67426		ZTRI_11.124	4.00198	16.022	5.017e-15	3.04784	8.26972	6.22702e-99	3.3691	10.3324	0	5.28527	38.9963	7.51514e-98		Yes		ZtritIPO323_04t03111	5.36926	6.89393e-29
	ZTRI_11.123	Metabolism						3-dehydroquinate synthase	3-dehydroquinate synthase (PF01761) 86->337	antibiotic biosynthetic process		similar to 2-epi-5-epi-valiolone synthase	OTHER	Non-effector		-1.1866	-2.27616	3.40373e-12	-1.33841	-2.52873	2.79055e-13	-1.06292	-2.08915	2.53491e-10	-1.55027	-2.92871	2.00308e-20	-2.45569	0.363164		ZTRI_11.123	5.29337	39.2159	3.00446e-101	4.15161	17.773	0	2.20943	4.62491	1.03466e-222	4.48752	22.4325	1.33027e-117		Yes		ZtritIPO323_04t03110	5.57686	2.03066e-17
	ZTRI_6.315	Metabolism						Acetamidase Formamidase	Acetamidase/Formamidase family (PF03069) 12->391			similar to formamidase	OTHER	Non-effector		-3.27508	-9.6805	1.2731e-84	-4.48512	-22.3952	3.8678e-128	-1.37934	-2.6015	7.50991e-16	-3.0285	-8.1596	4.21563e-72	-10.7092	8.36371		ZTRI_6.315	2.91547	7.54475	2.21804e-30	4.55569	23.5179	1.0572e-184	1.26583	2.40465	2.25246e-51	3.28501	9.74733	1.2239e-160		Yes		ZtritIPO323_04t10820	6.4809	2.15363e-46
	ZTRI_1.174	Metabolism						alcohol dehydrogenase	Alcohol dehydrogenase GroES-like domain (PF08240) 54->112	oxidation-reduction process	oxidation-reduction process	similar to alcohol dehydrogenase-like protein	OTHER	Non-effector		-1.1276	-2.18495	2.48135e-06	-1.35384	-2.55591	1.93978e-05	-0.848045	-1.80006	0.00258443	-1.1126	-2.16235	1.34208e-05	-2.17582	0.308723		ZTRI_1.174	0.38603	1.30679	0.27728	1.14351	2.20918	0.000805044	1.19286	2.28606	3.19735e-07	1.19409	2.28801	1.48346e-05		No		ZtritIPO323_04t00221
	ZTRI_13.17	Metabolism						hydroxymethylglutaryl- lyase	HMGL-like (PF00682) 52->231, HMGL-like (PF00682) 232->293	leucine catabolic process		similar to hydroxymethylglutaryl-CoA lyase	OTHER	Non-effector		-1.00009	-2.00012	0.000255624	-0.998544	-1.99798	0.00121892	-1.4058	-2.64965	6.13218e-07	-1.50783	-2.84383	6.10172e-07	-2.3729	0.438897		ZTRI_13.17	0.393035	1.31315	0.452196	0.824927	1.77144	0.0106052	1.31167	2.48229	4.02598e-07	1.79623	3.47311	1.73576e-11		No		ZtritIPO323_04t04121
	ZTRI_4.329	Metabolism						isopenicillin N synthetase	non-haem dioxygenase in morphine synthesis N-terminal (PF14226) 6->126, 2OG-Fe(II) oxygenase superfamily (PF03171) 183->273	oxidation-reduction process	oxidation-reduction process	similar to 2OG-Fe(II) oxygenase superfamily protein	OTHER	Non-effector		-1.52668	-2.88121	4.82608e-21	-1.66022	-3.16065	9.07864e-21	-0.653483	-1.57296	0.000117548	-2.11154	-4.32153	4.09944e-38	-2.98409	1.12868		ZTRI_4.329	1.53827	2.90447	1.21819e-09	1.62286	3.07985	4.7707e-28	0.522998	1.43694	1.04028e-05	2.14842	4.43342	4.40377e-25		Yes		ZtritIPO323_04t08800
	ZTRI_8.154	Metabolism						NADH:flavin oxidoreductase NADH oxidase	NADH:flavin oxidoreductase / NADH oxidase family (PF00724) 14->376	oxidation-reduction process	oxidation-reduction process	similar to NADH:flavin oxidoreductase/NADH oxidase	OTHER	Non-effector		-2.76633	-6.80376	5.32618e-25	-3.05245	-8.29619	5.39717e-25	-2.17774	-4.52444	3.05453e-15	-2.13876	-4.40382	1.75635e-11	-6.00705	1.88356		ZTRI_8.154	2.14903	4.43529	3.54481e-08	2.9276	7.60845	5.00935e-101	1.90067	3.73387	3.51307e-38	2.3177	4.98538	1.03814e-18		Yes		ZtritIPO323_04t12453
	ZTRI_1.1338	Metabolism						D-3-phosphoglycerate dehydrogenase	D-isomer specific 2-hydroxyacid dehydrogenase, catalytic domain (PF00389) 13->325, D-isomer specific 2-hydroxyacid dehydrogenase, NAD binding domain (PF02826) 114->293	L-serine biosynthetic process	L-serine biosynthetic process	similar to d-3-phosphoglycerate dehydrogenase	OTHER	Non-effector		-1.99299	-3.98061	1.54617e-62	-0.763211	-1.69726	6.80643e-09	-1.48366	-2.79657	7.47935e-35	-1.30702	-2.4743	7.04834e-28	-2.73719	0.948714		ZTRI_1.1338	2.04355	4.1226	5.6489e-23	0.588591	1.50378	5.65325e-08	1.12877	2.18672	2.16091e-31	1.49509	2.81881	2.54747e-33		Yes		ZtritIPO323_04t01470
	ZTRI_3.658	Metabolism						enoyl- hydratase	Enoyl-CoA hydratase/isomerase (PF00378) 43->287	metabolic process	metabolic process	similar to enoyl-CoA hydratase	OTHER	Effector		-1.27843	-2.42575	3.88852e-11	-0.963733	-1.95035	6.93922e-06	-0.532316	-1.44625	0.00947191	-0.682938	-1.60541	0.0005703	-1.85694	0.433671		ZTRI_3.658	1.1971	2.29278	8.55548e-05	0.906767	1.87484	2.04313e-06	0.581104	1.49599	1.649e-10	0.89456	1.85904	0.00267785		Yes		ZtritIPO323_04t07883
	ZTRI_5.23	Metabolism						Serine hydrolase FSH	Serine hydrolase (FSH1) (PF03959) 2->229			similar to ef-hand calcium-binding domain protein	OTHER	Non-effector		-3.09175	-8.52529	5.56135e-39	-2.09378	-4.26866	4.57557e-11	-1.01552	-2.02163	0.000115445	-3.69174	-12.9218	2.78916e-34	-6.93435	4.81738		ZTRI_5.23	-0.360085	1.2835	0.342517	3.32532	10.0236	9.2536e-46	0.822053	1.76792	1.10274e-05	2.91581	7.54653	1.15107e-12		No		ZtritIPO323_04t09473
	ZTRI_1.727	Metabolism						NRPS-like enzyme	AMP-binding enzyme (PF00501) 14->450, Phosphopantetheine attachment site (PF00550) 572->625, Male sterility protein (PF07993) 685->927, short chain dehydrogenase (PF00106) 1076->1264	metabolic process	metabolic process	similar to nonribosomal peptide synthetase 10	OTHER	Non-effector		-0.593355	-1.50875	3.25464e-05	-1.33853	-2.52894	5.63737e-19	-1.12532	-2.1815	1.03748e-15	-1.88563	-3.69514	1.58126e-41	-2.47858	0.914946		ZTRI_1.727	0.186678	1.13814	0.616655	0.799859	1.74093	1.15885e-16	0.458549	1.37416	1.88566e-05	1.17098	2.25164	6.63905e-15		No		ZtritIPO323_04t00824
	ZTRI_6.104	Metabolism						oxidoreductase like	Oxidoreductase family, NAD-binding Rossmann fold (PF01408) 143->258	oxidation-reduction process		hypothetical protein	OTHER	Non-effector		-1.28904	-2.44365	1.32045e-29	-0.944322	-1.92428	1.43248e-12	-0.529112	-1.44304	5.78558e-06	-1.13596	-2.19765	2.8533e-23	-2.00216	0.428878		ZTRI_6.104	0.704136	1.62917	0.00237147	1.08703	2.12437	6.97667e-16	0.564547	1.47892	1.82063e-10	1.09318	2.13343	4.63657e-18		Yes		ZtritIPO323_04t10569
	ZTRI_11.151	Metabolism						disulfide with oxidoreductase activity	DSBA-like thioredoxin domain (PF01323) 10->213, DSBA-like thioredoxin domain (PF01323) 250->464	oxidation-reduction process		similar to DSBA oxidoreductase	OTHER	Non-effector		-1.99563	-3.9879	4.03631e-24	-1.95048	-3.86503	5.20068e-15	-0.752742	-1.68499	0.000152616	-1.09784	-2.14035	1.25378e-07	-2.91957	1.1785		ZTRI_11.151	2.29086	4.89349	6.268e-11	2.27492	4.8397	1.64859e-28	0.530096	1.44402	1.85528e-06	1.13556	2.19704	3.61509e-08		Yes		ZtritIPO323_04t03139
	ZTRI_6.689	Metabolism						deoxyhypusine synthase	Deoxyhypusine synthase (PF01916) 15->318	peptidyl-lysine modification to peptidyl-hypusine	peptidyl-lysine modification to peptidyl-hypusine	similar to deoxyhypusine synthase	OTHER	Non-effector		-1.70736	-3.26563	4.05515e-12	-3.50074	-11.3195	6.37854e-24	-2.85924	-7.25634	1.88905e-22	-2.28801	-4.88383	0.000333896	-6.68133	3.49958		ZTRI_6.689	1.26316	2.40021	0.0111277	2.43191	5.39608	1.5408e-10	2.10234	4.29406	3.06066e-11	2.97685	7.87265	4.28963e-05		No		ZtritIPO323_04t11250
	ZTRI_2.1196	Metabolism						FAD NAD(P)-binding domain-containing	FAD binding domain (PF01494) 138->298	oxidation-reduction process		similar to putative 2-polyprenyl-6-methoxyphenol hydroxylase-like oxidoreductase protein	OTHER	Non-effector		-1.87588	-3.67024	1.70387e-32	-1.62169	-3.07735	4.03565e-19	-1.02523	-2.03529	2.22435e-10	-0.516657	-1.43064	0.00133984	-2.55338	1.00845		ZTRI_2.1196	1.31545	2.48879	4.52725e-06	0.88946	1.85248	6.91036e-05	0.410591	1.32923	0.0353582	0.735315	1.66476	0.00159503		No		ZtritIPO323_04t06796
	ZTRI_6.124	Metabolism						set domain-containing				hypothetical protein	OTHER	Non-effector		-1.80734	-3.49997	2.08288e-25	-2.46836	-5.53415	5.65599e-27	-1.32332	-2.50242	3.09516e-13	-1.60666	-3.04545	4.16321e-16	-3.6455	1.32349		ZTRI_6.124	0.526029	1.43996	0.243586	1.67468	3.19248	2.57258e-12	0.772328	1.70802	1.3105e-08	1.36056	2.56784	5.13483e-06		No		ZtritIPO323_04t10590
	ZTRI_1.1050	Metabolism						NAD(P)-binding	Enoyl-(Acyl carrier protein) reductase (PF13561) 28->277			similar to 3-oxoacyl-(acyl-carrier-protein) reductase	OTHER	Non-effector		-2.13606	-4.39561	4.98104e-94	-3.01533	-8.08544	3.8678e-128	-1.99584	-3.98849	7.65246e-76	-3.18991	-9.12552	5.48343e-172	-6.39876	2.58857		ZTRI_1.1050	2.42873	5.38419	1.2418e-29	2.84353	7.17774	2.53075e-107	1.30529	2.47133	2.11907e-39	3.63195	12.3972	1.65351e-180		Yes		ZtritIPO323_04t01161
	ZTRI_1.1158	Metabolism						glycosyltransferase family 90	Glycosyl transferase family 90 (PF05686) 695->953			similar to glycosyltransferase family 90 protein	OTHER	Non-effector		-0.630769	-1.54839	5.53e-11	-0.329484	-1.25656	0.00276082	-0.27	-1.20581	0.00938	-0.751426	-1.68346	7.83e-15	-1.42355	0.229806		ZTRI_1.1158	0.82209	1.76797	3.29e-06	0.573378	1.488	1.72e-07	0.77	1.70527	4.64e-16	0.807525	1.75021	3.19e-11		Yes		ZtritIPO323_04t01271
	ZTRI_1.120	Metabolism						dihydroneopterin aldolase family	Dihydroneopterin aldolase (PF02152) 141->252	folic acid-containing compound metabolic process	folic acid-containing compound metabolic process	hypothetical protein	OTHER	Non-effector		-1.07345	-2.10446	1.16411e-09	-0.88168	-1.84252	2.10566e-05	-1.16499	-2.24232	4.22805e-08	-1.5284	-2.88466	1.40946e-05	-2.26849	0.442984		ZTRI_1.120	0.875087	1.83412	2.98863e-05	0.732193	1.66116	0.00215043	1.30188	2.4655	5.72979e-09	1.72947	3.31607	1.23227e-05		Yes		ZtritIPO323_04t00152
	ZTRI_1.1325	Metabolism						dolichol phosphate-mannose biosynthesis regulatory	Dolichol phosphate-mannose biosynthesis regulatory protein (DPM2) (PF07297) 8->82	dolichol metabolic process	dolichol metabolic process	hypothetical protein	OTHER	Non-effector		-0.491089	-1.40551	0.00255159	-1.45889	-2.74896	9.84248e-17	-0.818993	-1.76417	4.61811e-07	-1.21411	-2.31997	3.90418e-14	-2.05965	0.593893		ZTRI_1.1325	1.08664	2.12378	2.88336e-06	1.62479	3.08397	2.46749e-42	0.845394	1.79676	2.66311e-13	1.26267	2.3994	1.1625e-05		Yes		ZtritIPO323_04t01456
	ZTRI_1.1337	Metabolism						gamma-cysteine synthetase regulatory subunit	Aldo/keto reductase family (PF00248) 83->235	glutathione biosynthetic process		similar to glutamate-cysteine ligase regulatory subunit	OTHER	Non-effector		-1.16065	-2.23558	4.49856e-10	-1.13038	-2.18916	3.69595e-08	-1.26198	-2.39825	1.71506e-11	-1.77922	-3.43241	2.17343e-21	-2.56385	0.585938		ZTRI_1.1337	0.79783	1.73848	6.91362e-05	1.23264	2.34997	2.12384e-25	1.31442	2.48703	8.46284e-42	1.82081	3.53279	1.07094e-07		Yes		ZtritIPO323_04t01469
	ZTRI_1.1352	Metabolism						amidase signature enzyme	Amidase (PF01425) 43->497			similar to putative glutamyl-trna amidotransferase subunit a protein	OTHER	Non-effector		-1.47874	-2.78704	7.41094e-18	-0.761658	-1.69544	6.67728e-05	-0.546209	-1.46024	0.00212042	-1.14124	-2.20571	6.03457e-11	-2.03711	0.58888		ZTRI_1.1352	1.10867	2.15646	3.79292e-06	0.577152	1.4919	1.32126e-06	0.41658	1.33476	7.64359e-05	1.43913	2.71157	2.48115e-08		Yes		ZtritIPO323_04t01484
	ZTRI_1.1362	Metabolism						Clavaminate synthase	Cupin-like domain (PF13621) 105->281			similar to JmjC domain protein	OTHER	Non-effector		-0.86054	-1.81572	3.7337e-13	-0.607349	-1.52346	3.4031e-06	-0.661187	-1.58138	6.39342e-08	-1.06802	-2.09655	1.03392e-18	-1.75428	0.260829		ZTRI_1.1362	0.0649313	1.04604	0.857531	0.670432	1.59155	8.08663e-06	0.877807	1.83758	1.17281e-13	0.887717	1.85025	8.88476e-08		No		ZtritIPO323_04t01496
	ZTRI_1.1399	Metabolism						Alpha beta-hydrolase	Fungal protein of unknown function (DUF1752) (PF08550) 179->207	protein catabolic process in the vacuole		hypothetical protein	OTHER	Non-effector		-2.00382	-4.01059	1.39899e-19	-1.18455	-2.27293	1.66957e-06	-2.24414	-4.73756	4.66511e-24	-1.67441	-3.19188	4.81524e-14	-3.55324	1.06169		ZTRI_1.1399	0.925677	1.89957	0.022086	0.530857	1.44479	1.65172e-05	1.34152	2.53417	2.50493e-43	0.926819	1.90108	0.00010339		No		ZtritIPO323_04t01537
	ZTRI_1.160	Metabolism						amidase signature enzyme	Amidase (PF01425) 64->547	regulation of transcription from RNA polymerase II promoter		similar to amidase signature enzyme	OTHER	Non-effector		-2.18614	-4.55087	6.66929e-35	-1.8373	-3.57341	1.32145e-20	-0.795942	-1.73621	1.61886e-05	-1.54854	-2.92522	2.97481e-18	-3.19643	1.18074		ZTRI_1.160	2.00204	4.00567	1.93327e-14	1.70223	3.25404	5.50655e-43	0.658402	1.57833	8.12751e-08	1.4169	2.67012	2.81884e-07		Yes		ZtritIPO323_04t00203
	ZTRI_1.1837	Metabolism						O-acetylhomoserine O-acetylserine sulfhydrylase	CoA binding domain (PF13380) 19->134, Cys/Met metabolism PLP-dependent enzyme (PF01053) 180->595	'de novo' L-methionine biosynthetic process	cellular amino acid metabolic process	similar to O-acetylhomoserine/O-acetylserine sulfhydrylase	OTHER	Non-effector		-1.07081	-2.10062	1.42975e-13	-1.01914	-2.02671	2.66745e-11	-0.607604	-1.52373	2.72624e-05	-0.575144	-1.48983	4.38174e-05	-1.78522	0.323228		ZTRI_1.1837	-0.931698	1.90752	0.00118552	0.813111	1.757	2.32107e-08	0.193717	1.14371	0.085898	0.702825	1.62769	0.00221023		No		ZtritIPO323_04t02018
	ZTRI_1.1849	Metabolism						2 ,3 -cyclic-nucleotide 3 -phosphodiesterase like	Cyclic phosphodiesterase-like protein (PF07823) 1->190			similar to 2'	OTHER	Non-effector		-1.94909	-3.86131	1.88095e-15	-1.62329	-3.08076	3.41692e-09	-1.10486	-2.15078	1.5077e-05	-1.91501	-3.77116	3.41736e-14	-3.216	0.791119		ZTRI_1.1849	1.78238	3.43993	1.39874e-06	1.58482	2.9997	6.98094e-23	0.9011	1.86749	3.69124e-11	1.62116	3.07622	1.03711e-10		Yes		ZtritIPO323_04t02031
	ZTRI_1.1867	Metabolism						acid phosphatase phoa	Phosphoesterase family (PF04185) 79->363			hypothetical protein	OTHER	Non-effector		-0.771863	-1.70747	0.00161534	-1.0518	-2.07311	5.93756e-05	-1.36248	-2.57127	1.47883e-08	-1.60615	-3.04437	6.50741e-11	-2.34906	0.583272		ZTRI_1.1867	0.178279	1.13153	0.547708	1.63763	3.11155	6.24364e-15	1.20414	2.304	2.66734e-09	1.36842	2.58188	2.36639e-05		No		ZtritIPO323_04t02051
	ZTRI_1.1989	Metabolism						cytochrome P450	Cytochrome P450 (PF00067) 49->504	oxidation-reduction process	oxidation-reduction process	similar to cytochrome P450 phenylacetate 2-hydroxylase	OTHER	Non-effector		-3.15438	-8.90357	4.9888e-22	-1.36392	-2.57383	0.00324433	-1.72794	-3.31254	3.23608e-06	-1.98274	-3.95243	1.90835e-08	-4.68559	2.86785		ZTRI_1.1989	2.32067	4.99563	1.54491e-12	1.29371	2.45158	0.0303142	1.15435	2.22584	0.000770724	1.46125	2.75348	0.000690591		No		ZtritIPO323_04t02191
	ZTRI_1.203.3	Metabolism						S-adenosyl-L-methionine-dependent methyltransferase	Methyltransferase domain (PF13489) 87->246	methylation		unspecified product	OTHER	Non-effector		-1.76978	-3.41001	1.62649e-28	-1.94622	-3.85363	1.17003e-29	-2.07842	-4.22343	1.322e-42	-1.20998	-2.31335	4.74381e-15	-3.45011	0.827583		ZTRI_1.203.3	0.617437	1.53415	0.028632	0.747993	1.67946	5.36321e-07	1.44442	2.72154	7.93181e-69	1.05876	2.08314	6.98467e-10		No		ZtritIPO323_04t00253
	ZTRI_1.549	Metabolism						oxidoreductase like	2OG-Fe(II) oxygenase superfamily (PF13640) 156->268	oxidation-reduction process	oxidation-reduction process	similar to oxidoreductase	OTHER	Effector		-0.623535	-1.54065	4.46372e-07	-0.821845	-1.76767	2.09958e-09	-0.976985	-1.96835	8.51937e-11	-1.79832	-3.47814	2.89752e-18	-2.1887	0.877204		ZTRI_1.549	0.138911	1.10107	0.702875	0.896183	1.86113	1.61327e-09	0.945586	1.92597	3.64362e-07	1.60765	3.04755	8.8293e-07		No		ZtritIPO323_04t00626
	ZTRI_1.579	Metabolism						short-chain dehydrogenase	Enoyl-(Acyl carrier protein) reductase (PF13561) 26->277	oxidation-reduction process		similar to 3-oxoacyl-ACP reductase	OTHER	Effector		-2.38244	-5.21418	3.99322e-44	-1.5706	-2.97027	8.99424e-15	-0.931722	-1.90755	2.71103e-08	-1.69529	-3.23842	1.75215e-20	-3.33261	1.37976		ZTRI_1.579	2.24057	4.72583	1.95436e-11	1.54651	2.9211	9.15602e-12	0.856683	1.81087	5.70422e-09	1.604	3.03985	0.000145319		Yes		ZtritIPO323_04t00659
	ZTRI_1.621	Metabolism						Alcohol oxidase p68	PPP4R2 (PF09184) 147->280	regulation of catalytic activity		hypothetical protein	OTHER	Non-effector		-1.37863	-2.60021	4.2127e-12	-0.775916	-1.71228	0.000512068	-1.02454	-2.03431	3.61765e-07	-1.14473	-2.21104	9.96934e-09	-2.13946	0.370116		ZTRI_1.621	0.820366	1.76585	0.00619779	0.864536	1.82075	1.07551e-09	0.710005	1.63581	4.17321e-10	1.04514	2.06357	0.000562561		Yes		ZtritIPO323_04t00708
	ZTRI_1.622	Metabolism						NAD(P)-binding Rossmann-fold containing	short chain dehydrogenase (PF00106) 14->209	oxidation-reduction process		similar to nad-dependent 15-hydroxyprostaglandin dehydrogenase	OTHER	Non-effector		-3.83842	-14.3047	1.76771e-68	-3.77938	-13.7312	2.06176e-41	-1.60426	-3.0404	4.55398e-21	-3.05048	-8.28489	2.13044e-48	-9.8403	5.28293		ZTRI_1.622	3.59989	12.1248	2.29511e-30	3.72569	13.2295	8.50067e-35	1.31539	2.4887	2.3011e-12	3.19735	9.17271	4.05245e-39		Yes		ZtritIPO323_04t00709
	ZTRI_1.722	Metabolism						FRE ferric reductase-like transmembrane component	Ferric reductase like transmembrane component (PF01794) 171->292, FAD-binding domain (PF08022) 352->418, Ferric reductase NAD binding domain (PF08030) 442->605	oxidation-reduction process	oxidation-reduction process	similar to ferric-chelate reductase	OTHER	Non-effector		-1.1517	-2.22176	1.63929e-18	-0.758187	-1.69136	4.48895e-06	-1.35979	-2.56648	3.7266e-13	-1.3729	-2.5899	1.1001e-22	-2.26738	0.419269		ZTRI_1.722	0.220254	1.16494	0.339128	0.51961	1.43357	0.00164553	1.17499	2.25791	5.45636e-08	1.12347	2.17871	1.11524e-13		No		ZtritIPO323_04t00818
	ZTRI_1.738	Metabolism						phosphatidylinositol class H	GPI-GlcNAc transferase complex, PIG-H component (PF10181) 107->173			similar to phosphatidylinositol N-acetylglucosaminyltransferase	OTHER	Non-effector		-0.715268	-1.64179	8.83811e-06	-0.632438	-1.55018	0.000386363	-1.14312	-2.20858	8.35807e-12	-1.21388	-2.3196	2.78257e-13	-1.93004	0.39018		ZTRI_1.738	0.12922	1.0937	0.818241	0.215583	1.16117	0.387356	0.800584	1.74181	4.86691e-06	0.665865	1.58652	0.000619238		No		ZtritIPO323_04t00835
	ZTRI_1.757.1	Metabolism						acyl- thioesterase 1	Phospholipase/Carboxylesterase (PF02230) 1->159	protein deacylation		unspecified product	OTHER	Effector		-0.956188	-1.94018	1.04215e-10	-0.985306	-1.97973	1.70052e-09	-0.597046	-1.51262	9.62254e-05	-1.26877	-2.40956	1.49792e-17	-1.96052	0.366532		ZTRI_1.757.1	1.51144	2.85095	1.65077e-08	1.07756	2.11047	7.17861e-28	0.621813	1.53881	3.07497e-12	1.36498	2.57573	1.00264e-06		Yes		ZtritIPO323_04t00855
	ZTRI_1.792	Metabolism						SET domain-containing	SET domain (PF00856) 554->602			hypothetical protein	OTHER	Non-effector		-2.02351	-4.06571	1.96343e-22	-1.65514	-3.14954	2.38336e-13	-2.47575	-5.56257	4.88287e-34	-1.62077	-3.07538	6.717e-15	-3.9633	1.1574		ZTRI_1.792	0.967484	1.95543	0.00915821	1.29575	2.45505	2.14237e-32	1.91655	3.77519	2.91794e-85	1.36803	2.58118	5.89816e-17		Yes		ZtritIPO323_04t00892
	ZTRI_1.986	Metabolism						alpha beta-hydrolase	alpha/beta hydrolase fold (PF00561) 90->313			similar to alpha/beta-hydrolase	OTHER	Non-effector		-1.29958	-2.46158	4.74277e-23	-0.795669	-1.73588	5.81745e-08	-0.737208	-1.66695	4.62549e-08	-0.459309	-1.37488	0.0008586	-1.80982	0.461822		ZTRI_1.986	1.41521	2.66698	3.49303e-11	0.81643	1.76104	2.18747e-10	0.796461	1.73684	1.87515e-17	0.325496	1.25309	0.154202		No		ZtritIPO323_04t01095
	ZTRI_10.147	Metabolism						tartrate dehydrogenase	Isocitrate/isopropylmalate dehydrogenase (PF00180) 5->354	oxidation-reduction process	oxidation-reduction process	similar to tartrate dehydrogenase	OTHER	Non-effector		-3.08799	-8.50308	1.65653e-21	-3.20773	-9.23898	1.44587e-21	-2.96079	-7.78548	2.9307e-12	-5.13974	-35.2545	8.16447e-47	-15.1955	13.3858		ZTRI_10.147	5.34402	40.6173	8.01161e-48	4.47488	22.2368	4.85242e-76	3.41316	10.6528	3.06797e-17	6.05216	66.3562	8.99547e-94		Yes		ZtritIPO323_04t02504
	ZTRI_10.149	Metabolism						glycolipid transfer	Glycolipid transfer protein (GLTP) (PF08718) 29->167	ATP hydrolysis coupled proton transport	intermembrane lipid transfer	similar to glycolipid transfer protein HET-C2	OTHER	Effector		-1.17902	-2.26423	1.79959e-45	-1.28786	-2.44166	7.48704e-41	-0.331526	-1.25834	0.000152458	-0.905282	-1.87291	4.33267e-23	-1.95929	0.524232		ZTRI_10.149	1.47916	2.78786	1.73796e-09	1.36415	2.57425	4.73911e-33	0.389485	1.30993	2.7334e-08	0.878566	1.83855	2.42782e-10		Yes		ZtritIPO323_04t02506
	ZTRI_10.207	Metabolism						nitrate reductase	Oxidoreductase molybdopterin binding domain (PF00174) 111->286, Mo-co oxidoreductase dimerisation domain (PF03404) 315->461, Cytochrome b5-like Heme/Steroid binding domain (PF00173) 530->599, Oxidoreductase FAD-binding domain (PF00970) 632->737, Oxidoreductase NAD-binding domain (PF00175) 757->866	nitric oxide biosynthetic process	nitric oxide biosynthetic process	similar to nitrate reductase	OTHER	Non-effector		-2.23244	-4.69929	4.33015e-21	-3.00999	-8.05558	6.88549e-32	-2.3026	-4.93346	3.45202e-22	-3.69686	-12.9678	5.9116e-55	-7.66402	3.85264		ZTRI_10.207	2.61005	6.10526	7.71395e-13	2.85555	7.23779	1.40352e-158	2.04181	4.11762	6.45984e-139	3.61621	12.2627	2.71835e-62		Yes		ZtritIPO323_04t02573
	ZTRI_10.208	Metabolism						nitrite reductase	Pyridine nucleotide-disulphide oxidoreductase (PF07992) 21->310, BFD-like [2Fe-2S] binding domain (PF04324) 474->521, Nitrite/Sulfite reductase ferredoxin-like half domain (PF03460) 614->674, Nitrite and sulphite reductase 4Fe-4S domain (PF01077) 686->822, Rieske-like [2Fe-2S] domain (PF13806) 907->1017	nitrate assimilation	nitrate assimilation	similar to nitrite reductase	OTHER	Non-effector		-3.03082	-8.17273	1.83755e-27	-5.75029	-53.8281	7.48487e-76	-2.53518	-5.7965	2.40563e-19	-4.95317	-30.9779	8.27815e-71	-24.6938	22.4971		ZTRI_10.208	3.72864	13.2566	1.92352e-20	5.97135	62.7416	0	2.64456	6.25305	9.02821e-130	5.36569	41.232	8.45844e-149		Yes		ZtritIPO323_04t02574
	ZTRI_10.221	Metabolism						FAD dependent oxidoreductase	FAD dependent oxidoreductase (PF01266) 30->417	oxidation-reduction process	oxidation-reduction process	similar to FAD dependent oxidoreductase	OTHER	Non-effector		-1.62856	-3.09204	4.43027e-26	-0.665152	-1.58574	0.00234234	-1.30655	-2.47349	1.99778e-10	-1.31284	-2.48431	3.52831e-09	-2.40889	0.620251		ZTRI_10.221	1.73501	3.32881	1.71241e-12	0.806543	1.74901	0.000609409	1.29238	2.44932	3.00293e-09	1.31098	2.48109	2.96415e-07		Yes		ZtritIPO323_04t02589
	ZTRI_10.270	Metabolism						Glycosyl transferase	Glycosyltransferase sugar-binding region containing DXD motif (PF04488) 77->163			similar to glycosyltransferase family 32 protein	OTHER	Non-effector		-1.65541	-3.15013	5.37136e-16	-2.05185	-4.14637	2.42626e-20	-1.96688	-3.90921	1.78247e-18	-1.63763	-3.11155	7.11041e-14	-3.57931	0.527066		ZTRI_10.270	2.54624	5.84111	8.80874e-23	2.20122	4.59869	2.30743e-38	1.5942	3.01926	1.07446e-14	1.88014	3.68112	2.05286e-14		Yes		ZtritIPO323_04t02644
	ZTRI_10.281	Metabolism						acyltransferase family-domain-containing	Acyltransferase family (PF01757) 80->476			hypothetical protein	OTHER	Non-effector		-1.1078	-2.15517	1.12809e-08	-0.910996	-1.88034	2.11116e-05	-1.70396	-3.25795	1.11447e-16	-1.18556	-2.27452	2.03188e-09	-2.392	0.60043		ZTRI_10.281	1.64059	3.11793	3.11466e-07	1.44073	2.71458	1.53761e-24	1.33148	2.51661	2.44482e-22	1.2218	2.33237	1.70514e-11		Yes		ZtritIPO323_04t02655
	ZTRI_10.302	Metabolism						Fatty acid type 1	Fatty acid desaturase (PF00487) 185->465	lipid metabolic process	lipid metabolic process	hypothetical protein	OTHER	Non-effector		-1.33073	-2.5153	1.68409e-20	-0.473751	-1.38871	0.00452649	-1.29464	-2.45316	5.91593e-19	-1.35408	-2.55634	4.07729e-21	-2.22838	0.561382		ZTRI_10.302	0.330317	1.25729	0.136985	-0.143548	1.10462	0.256138	0.518768	1.43273	9.37795e-10	0.386997	1.30767	0.05736		No		ZtritIPO323_04t02679
	ZTRI_10.63	Metabolism						Lectin C-type domain				similar to lectin C-type domain-containing protein	OTHER	Non-effector		-0.572296	-1.48689	0.000187121	-0.53329	-1.44723	0.00177991	-1.27381	-2.418	7.45078e-18	-1.13719	-2.19952	1.45618e-14	-1.88791	0.494341		ZTRI_10.63	2.11457	4.33061	5.03662e-25	1.04312	2.06068	4.4154e-17	1.39432	2.62864	1.11871e-43	1.16856	2.24787	1.1094e-09		Yes		ZtritIPO323_04t02406
	ZTRI_11.509	Metabolism						phosphoglycerate mutase	Histidine phosphatase superfamily (branch 1) (PF00300) 142->298	metabolic process		similar to phosphoglycerate mutase family protein	SP(Sec/SPI)	Non-effector		-1.29322	-2.45074	1.68809e-24	-0.862078	-1.81765	1.48596e-07	-0.66172	-1.58197	0.00417828	-0.801707	-1.74316	3.73166e-08	-1.89838	0.381151		ZTRI_11.509	0.47687	1.39172	0.0657991	0.0696213	1.04944	0.7941	0.5246	1.43853	0.115191	0.516264	1.43025	0.0094689		No		ZtritIPO323_04t03552
	ZTRI_11.62	Metabolism						arad-like aldolase epimerase	Class II Aldolase and Adducin N-terminal domain (PF00596) 26->250			similar to arad-like aldolase/epimerase	OTHER	Non-effector		-1.54897	-2.92608	4.2899e-13	-0.866783	-1.82359	0.000339932	-0.85385	-1.80732	3.43781e-06	-1.65153	-3.14167	6.06376e-20	-2.42467	0.708972		ZTRI_11.62	2.7558	6.75426	7.40271e-27	1.45609	2.74363	3.5208e-10	0.977918	1.96962	5.42009e-10	2.00608	4.01689	8.25279e-28		Yes		ZtritIPO323_04t03034
	ZTRI_11.72	Metabolism						glycosyltransferase family 71	Mannosyltransferase putative (PF11051) 312->556	protein glycosylation	protein glycosylation	hypothetical protein	OTHER	Non-effector		-2.89444	-7.43557	6.2337e-21	-1.34316	-2.53706	0.000117982	-1.92068	-3.78601	1.03248e-09	-1.23594	-2.35535	9.9836e-05	-4.0285	2.35872		ZTRI_11.72	2.84644	7.19223	1.1352e-11	1.70407	3.25819	2.66992e-41	1.88073	3.68262	1.47926e-92	1.78191	3.4388	4.01818e-09		Yes		ZtritIPO323_04t03050
	ZTRI_12.29	Metabolism						Glycosyl hydrolases family	Beta-galactosidase (PF02449) 50->199	carbohydrate metabolic process	carbohydrate metabolic process	similar to glycoside hydrolase family 35 protein	OTHER	Non-effector		-4.23888	-18.8813	3.77079e-33	-5.15833	-35.7118	2.82694e-22	-2.24895	-4.75338	3.8778e-19	-3.21367	-9.27709	1.80329e-15	-17.1559	13.7016		ZTRI_12.29	1.2409	2.36346	0.080056	2.98114	7.8961	1.28681e-06	1.35079	2.55051	3.33073e-06	3.07575	8.43126	8.0046e-12		No		ZtritIPO323_04t03614
	ZTRI_12.313	Metabolism						short chain dehydrogenase	Enoyl-(Acyl carrier protein) reductase (PF13561) 17->249			similar to short chain dehydrogenase/reductase	OTHER	Effector		-2.93072	-7.62489	2.00576e-34	-1.92031	-3.78504	8.74168e-13	-1.45839	-2.74802	7.66976e-10	-0.908003	-1.87645	0.000125863	-4.0086	2.53395		ZTRI_12.313	3.1333	8.77442	3.76541e-24	2.05277	4.14903	2.45195e-24	1.04622	2.06511	2.66593e-14	0.978463	1.97036	0.0101736		No		ZtritIPO323_04t03936
	ZTRI_12.403	Metabolism						chorismate synthase				hypothetical protein	OTHER	Non-effector		-0.900119	-1.86622	1.16961e-18	-0.534601	-1.44854	9.61256e-06	-0.560513	-1.47479	3.31903e-07	-0.644777	-1.5635	6.06946e-08	-1.58826	0.191721		ZTRI_12.403	0.643528	1.56214	0.000622425	0.335073	1.26144	0.0545679	0.284049	1.21761	0.0325	0.542357	1.45635	0.00079484		No		ZtritIPO323_04t04046
	ZTRI_12.416	Metabolism						N-terminal acetyltransferase A complex catalytic subunit ard1	Acetyltransferase (GNAT) family (PF00583) 58->138	N-terminal peptidyl-serine acetylation		similar to n-terminal acetyltransferase a complex catalytic subunit ard1	OTHER	Non-effector		-0.707792	-1.6333	3.98065e-11	-0.941444	-1.92045	1.19552e-15	-0.700102	-1.62462	9.99843e-11	-1.63826	-3.1129	9.69246e-49	-2.07282	0.706883		ZTRI_12.416	0.653795	1.5733	0.000474209	1.04455	2.06272	5.24127e-16	0.843527	1.79443	2.36148e-15	1.74486	3.35162	7.47466e-29		Yes		ZtritIPO323_04t04062
	ZTRI_12.438	Metabolism						acetyl- synthetase	AMP-binding enzyme (PF00501) 24->436, AMP-binding enzyme C-terminal domain (PF13193) 445->537	metabolic process	metabolic process	similar to phenylacetyl-CoA ligase	OTHER	Non-effector		-1.06355	-2.09006	8.43995e-16	-0.98836	-1.98393	1.77541e-11	-0.561113	-1.47541	3.43558e-05	-1.36114	-2.56888	1.60522e-24	-2.02957	0.448588		ZTRI_12.438	1.55086	2.92992	5.36249e-13	1.47673	2.78317	2.25632e-26	0.634199	1.55208	8.50242e-15	1.98385	3.95548	5.69656e-68		Yes		ZtritIPO323_04t04087
	ZTRI_13.18	Metabolism						hydroxymethylglutaryl- lyase	Enoyl-CoA hydratase/isomerase (PF00378) 38->281	metabolic process	metabolic process	similar to enoyl-CoA hydratase	OTHER	Non-effector		-1.25042	-2.37911	8.95463e-08	-1.21799	-2.32623	2.53405e-06	-1.54834	-2.9248	1.45461e-10	-1.62597	-3.0865	8.05932e-10	-2.67916	0.383343		ZTRI_13.18	1.07037	2.09998	0.00374547	0.974837	1.96542	0.000105996	1.52433	2.87653	2.58494e-10	2.02238	4.06252	4.02476e-15		Yes		ZtritIPO323_04t04122
	ZTRI_13.180	Metabolism						glycosyltransferase family 39	Dolichyl-phosphate-mannose-protein mannosyltransferase (PF02366) 68->317, MIR domain (PF02815) 364->545, C-terminal four TMM region of protein-O-mannosyltransferase (PF16192) 569->769	protein O-linked glycosylation	protein O-linked glycosylation	similar to dolichyl-phosphate-mannose-protein mannosyltransferase	OTHER	Non-effector		-0.522825	-1.43677	0.000528355	-1.3549	-2.55779	1.33336e-17	-0.769159	-1.70428	2.97731e-07	-0.984396	-1.97848	2.16608e-11	-1.91933	0.479668		ZTRI_13.180	1.02716	2.038	2.12587e-06	1.55797	2.94438	4.04813e-54	0.620427	1.53733	1.17991e-06	0.928245	1.90296	6.38146e-07		Yes		ZtritIPO323_04t04307
	ZTRI_13.352	Metabolism						hyaluronan synthase	Glycosyltransferase like family 2 (PF13641) 219->365			hypothetical protein	OTHER	Non-effector		-1.2428	-2.36657	7.71238e-06	-1.90908	-3.75571	1.09982e-07	-1.05178	-2.07309	0.000670804	-1.27198	-2.41493	1.28409e-05	-2.65257	0.750773		ZTRI_13.352	0.799588	1.7406	0.0977314	1.35427	2.55668	0.00262782	0.949111	1.93068	0.00728754	1.41037	2.65806	6.93356e-05		No		ZtritIPO323_04t04504
	ZTRI_13.85	Metabolism						siroheme synthase	Putative NAD(P)-binding (PF13241) 12->127, Sirohaem biosynthesis protein central (PF14824) 133->159, Sirohaem biosynthesis protein C-terminal (PF14823) 211->256, Tetrapyrrole (Corrin/Porphyrin) Methylases (PF00590) 278->494	ATP hydrolysis coupled proton transport	porphyrin-containing compound biosynthetic process	similar to uroporphyrin-III C-methyltransferase/precorrin-2 dehydrogenase/sirohydrochlorin ferrochelatase	OTHER	Non-effector		-1.64803	-3.13406	1.34455e-28	-2.4432	-5.43848	3.87896e-52	-2.04448	-4.12524	4.9948e-43	-2.30264	-4.93359	6.08265e-54	-4.40784	1.00681		ZTRI_13.85	1.57434	2.97799	4.18713e-12	2.40742	5.30524	3.04372e-132	2.07127	4.20257	2.81834e-93	2.36092	5.137	5.04451e-36		Yes		ZtritIPO323_04t04204
	ZTRI_16.108	Metabolism						Aminoglycoside phosphotransferase	Phosphotransferase enzyme family (PF01636) 98->381			hypothetical protein	OTHER	Non-effector		-1.24909	-2.37691	3.04143e-13	-2.79486	-6.93962	8.14978e-05	-1.49168	-2.81217	1.20523e-10	-1.09664	-2.13856	8.21534e-06	-3.56681	2.26576		ZTRI_16.108	1.25047	2.3792	8.65015e-07	3.04119	8.23169	0.000210384	1.1691	2.24872	1.43801e-05	0.970594	1.95965	0.00163508		Yes		ZtritIPO323_04t05033
	ZTRI_2.1067	Metabolism						alcohol dehydrogenase	Alcohol dehydrogenase GroES-like domain (PF08240) 34->138, Zinc-binding dehydrogenase (PF00107) 181->302	oxidation-reduction process	oxidation-reduction process	similar to alcohol dehydrogenase	OTHER	Non-effector		-1.24618	-2.37212	8.62588e-10	-0.828388	-1.7757	0.000478437	-1.30729	-2.47476	1.06876e-11	-1.13804	-2.20082	2.89485e-09	-2.20585	0.308228		ZTRI_2.1067	2.42723	5.37861	3.28982e-26	1.39072	2.6221	5.11031e-06	1.91842	3.78008	1.2213e-39	2.12303	4.35609	9.68069e-47		Yes		ZtritIPO323_04t06651
	ZTRI_2.174	Metabolism						quinate pathway repressor	Shikimate kinase (PF01202) 78->217, Type I 3-dehydroquinase (PF01487) 320->495, Shikimate dehydrogenase substrate binding domain (PF08501) 536->616, Shikimate / quinate 5-dehydrogenase (PF01488) 676->730	oxidation-reduction process	oxidation-reduction process	similar to Quinate repressor protein	OTHER	Non-effector		-1.17602	-2.25952	1.41775e-08	-1.20615	-2.30722	6.10019e-07	-1.75251	-3.36944	2.69846e-13	-1.22986	-2.34544	6.66987e-08	-2.5704	0.533851		ZTRI_2.174	0.728761	1.65722	0.123472	1.22107	2.33119	9.29555e-09	1.59307	3.0169	5.2619e-17	1.20117	2.29926	3.80374e-08		No		ZtritIPO323_04t05663
	ZTRI_2.262	Metabolism						dolichol-phosphate mannosyltransferase	Glycosyl transferase family 2 (PF00535) 8->177	ATP hydrolysis coupled proton transport		similar to dolichol-phosphate mannosyltransferase	OTHER	Effector		-1.42063	-2.67703	5.34733e-25	-1.19756	-2.29352	1.85573e-15	-0.61947	-1.53631	1.30069e-05	-1.47576	-2.7813	3.32413e-26	-2.32204	0.564245		ZTRI_2.262	1.32164	2.4995	1.02374e-16	1.30111	2.46419	6.34845e-11	0.843891	1.79488	7.07501e-30	1.59269	3.0161	1.01547e-21		Yes		ZtritIPO323_04t05759
	ZTRI_2.476	Metabolism						glutamate decarboxylase	Pyridoxal-dependent decarboxylase conserved domain (PF00282) 54->399	glutamate metabolic process	glutamate metabolic process	similar to glutamate decarboxylase	OTHER	Non-effector		-2.34011	-5.06341	2.29226e-76	-0.644909	-1.56364	1.7381e-06	-1.1201	-2.17362	1.35786e-19	-0.831225	-1.77919	1.78738e-11	-2.64497	1.63196		ZTRI_2.476	2.75177	6.73542	7.98607e-69	0.901921	1.86855	1.81426e-12	1.4429	2.71866	1.0176e-42	0.953465	1.93652	6.16122e-09		Yes		ZtritIPO323_04t05999
	ZTRI_2.551	Metabolism						uracil-5-carboxylate decarboxylase	Amidohydrolase (PF04909) 21->377	tryptophan metabolic process		similar to 2-amino-3-carboxymuconate-6-semialdehyde decarboxylase	OTHER	Non-effector		-1.36482	-2.57544	1.55295e-34	-2.24023	-4.72473	7.45637e-70	-0.364441	-1.28738	0.00222907	-2.39763	-5.26936	7.8643e-95	-3.46423	1.85975		ZTRI_2.551	0.154423	1.11298	0.58271	1.46735	2.76514	2.24828e-16	-0.302459	1.23324	0.00212508	1.71862	3.2912	2.18873e-29		No		ZtritIPO323_04t06085
	ZTRI_2.593	Metabolism						dihydroxy-acid dehydratase	Dehydratase family (PF00920) 67->603	branched-chain amino acid biosynthetic process	metabolic process	similar to dihydroxy-acid dehydratase	OTHER	Non-effector		-1.83949	-3.57884	1.19086e-17	-1.80282	-3.48901	5.73651e-13	-1.20862	-2.31117	8.13109e-08	-2.29324	-4.90157	2.86859e-24	-3.57014	1.05899		ZTRI_2.593	2.2087	4.6226	2.13917e-12	2.47396	5.55565	1.49522e-45	0.95499	1.93857	5.92378e-08	2.61025	6.1061	8.39787e-16		Yes		ZtritIPO323_04t06128
	ZTRI_2.607	Metabolism						hypothetical protein MYCGRDRAFT_99133	Phytanoyl-CoA dioxygenase (PhyH) (PF05721) 20->238			similar to phytanoyl-CoA dioxygenase	OTHER	Non-effector		-1.00518	-2.0072	5.23307e-10	-1.37872	-2.60038	4.81014e-15	-1.68534	-3.21616	1.1251e-24	-1.91952	-3.78298	2.09326e-31	-2.90168	0.76735		ZTRI_2.607	1.23301	2.35056	1.90582e-07	1.30232	2.46625	1.01708e-18	1.67406	3.19111	3.28082e-37	1.89383	3.71621	3.62875e-20		Yes		ZtritIPO323_04t06145
	ZTRI_2.650	Metabolism						glycoside hydrolase family 3	Glycosyl hydrolase family 3 N terminal domain (PF00933) 23->349	carbohydrate metabolic process	carbohydrate metabolic process	similar to glycoside hydrolase family 3 protein	OTHER	Non-effector		-0.774826	-1.71098	5.56717e-05	-1.12902	-2.1871	5.2712e-08	-1.03413	-2.04787	6.25869e-08	-1.25306	-2.38346	3.67486e-11	-2.08235	0.283279		ZTRI_2.650	0.450048	1.36609	0.249756	1.07196	2.10229	3.41337e-31	0.861359	1.81675	1.36191e-17	1.06471	2.09175	1.53229e-05		No		ZtritIPO323_04t06195
	ZTRI_2.772	Metabolism						phosphoglycerate mutase	Histidine phosphatase superfamily (branch 1) (PF00300) 6->218	mitotic nuclear division		similar to phosphoglycerate mutase family protein	OTHER	Non-effector		-0.932965	-1.9092	1.66165e-18	-0.467847	-1.38304	7.66627e-05	-0.323198	-1.2511	0.00349016	-0.590638	-1.50591	4.44579e-08	-1.51231	0.284311		ZTRI_2.772	0.975492	1.96631	5.82346e-05	0.875128	1.83417	3.57918e-13	0.490022	1.40447	1.85776e-08	0.791556	1.73094	3.2583e-06		Yes		ZtritIPO323_04t06334
	ZTRI_2.774	Metabolism						3-beta-hydroxysteroid-Delta(8),Delta(7)-isomerase like	Emopamil binding protein (PF05241) 50->229	sterol metabolic process	sterol metabolic process	similar to 3-beta-hydroxysteroid-Delta(8)	OTHER	Non-effector		-0.831694	-1.77977	1.27478e-07	-0.982172	-1.97544	9.6615e-09	-1.74127	-3.3433	1.87884e-29	-1.79242	-3.46396	2.11501e-31	-2.64062	0.886035		ZTRI_2.774	1.46532	2.76125	5.3767e-06	2.12365	4.35794	1.90754e-68	1.91518	3.77161	1.60469e-72	1.61228	3.05734	2.58513e-31		Yes		ZtritIPO323_04t06336
	ZTRI_2.853	Metabolism						cyanate hydratase	Cyanate lyase C-terminal domain (PF02560) 102->168	cyanate metabolic process	cyanate metabolic process	similar to cyanate hydratase	OTHER	Effector		-1.83337	-3.56368	1.27306e-09	-5.96501	-62.4664	5.10096e-73	-1.92259	-3.79104	2.54383e-10	-2.41035	-5.31603	8.58405e-16	-18.7843	29.1318		ZTRI_2.853	2.27438	4.83789	1.93699e-14	5.79062	55.3543	4.63639e-249	1.35109	2.55105	1.60275e-16	2.29769	4.9167	3.40155e-07		Yes		ZtritIPO323_04t06422
	ZTRI_2.888	Metabolism						glycoside hydrolase family 85	Glycosyl hydrolase family 85 (PF03644) 85->394			similar to similar to glycosyl hydrolase family 85 protein	OTHER	Non-effector		-0.693205	-1.61687	3.03946e-07	-1.00715	-2.00994	8.85565e-12	-0.728168	-1.65653	1.73502e-07	-1.08918	-2.12753	9.35325e-16	-1.85272	0.254529		ZTRI_2.888	0.43693	1.35372	0.034188	0.802261	1.74383	9.68279e-10	0.915693	1.88648	2.50569e-17	1.21531	2.32191	8.46775e-12		No		ZtritIPO323_04t06458
	ZTRI_2.956	Metabolism						phospholipase D nuclease	Phosducin (PF02114) 120->266, Phospholipase D Active site motif (PF00614) 637->662, PLD-like domain (PF13091) 1080->1127			hypothetical protein	OTHER	Non-effector		-0.62882	-1.5463	7.88e-10	-0.644201	-1.56287	1.16e-08	-0.296279	-1.22797	0.006389	-0.498911	-1.41315	1.41e-06	-1.43757	0.154973		ZTRI_2.956	0.153601	1.11234	0.489111	0.451658	1.36761	5.13e-06	0.0196334	1.0137	0.836607	0.46526	1.38057	0.00131		No		ZtritIPO323_04t06531
	ZTRI_2.96	Metabolism						dihydroxy-acid dehydratase	Dehydratase family (PF00920) 105->636	metabolic process	metabolic process	similar to dihydroxy-acid dehydratase	OTHER	Non-effector		-2.28189	-4.86315	4.21951e-24	-2.85932	-7.25673	3.32223e-25	-1.49592	-2.82044	8.18251e-11	-2.99659	-7.98109	7.63495e-30	-5.73035	2.35338		ZTRI_2.96	1.2013	2.29947	0.00075317	1.92836	3.80622	7.28157e-14	0.134116	1.09742	0.575165	2.53428	5.79289	6.03646e-25		No		ZtritIPO323_04t05580
	ZTRI_3.1086	Metabolism						oxidoreductase FAD-binding	FAD binding domain (PF01565) 72->217	oxidation-reduction process	oxidation-reduction process	similar to FAD binding domain-containing protein	SP(Sec/SPI)	Non-effector		-0.900697	-1.86697	1.79742e-09	-0.545613	-1.45964	0.000689131	-0.794571	-1.73456	1.06914e-07	-0.883513	-1.84486	0.00332197	-1.72651	0.187101		ZTRI_3.1086	-0.027616	1.01933	0.947913	-0.370925	1.29318	0.0513508	0.924802	1.89842	6.49246e-09	1.15574	2.22799	0.00143872		No		ZtritIPO323_04t08369
	ZTRI_3.1093	Metabolism						glycosyltransferase family 90	Glycosyl transferase family 90 (PF05686) 204->459			similar to glycosyltransferase family 90 protein	OTHER	Non-effector		-1.04521	-2.06367	0.00988572	-2.47012	-5.54089	4.53432e-13	-4.87185	-29.28	9.54717e-30	-3.39468	-10.5172	2.51504e-15	-11.8505	12.1265		ZTRI_3.1093	2.46801	5.53279	1.56582e-07	3.16775	8.98646	1.06895e-21	4.87308	29.305	6.99929e-33	3.86257	14.5462	8.391e-16		Yes		ZtritIPO323_04t08376
	ZTRI_3.110	Metabolism						alcohol dehydrogenase	Alcohol dehydrogenase GroES-like domain (PF08240) 31->102, Zinc-binding dehydrogenase (PF00107) 191->326	oxidation-reduction process	oxidation-reduction process	similar to alcohol dehydrogenase	OTHER	Non-effector		-3.9048	-14.9783	1.24343e-16	-3.3932	-10.5065	1.3058e-12	-3.0661	-8.37508	8.94077e-25	-1.16173	-2.23725	0.000526623	-9.02427	5.29568		ZTRI_3.110	4.0162	16.1807	1.33283e-14	4.19289	18.2888	3.99437e-21	2.78159	6.87612	9.77197e-29	2.07592	4.21614	8.11118e-08		Yes		ZtritIPO323_04t07250
	ZTRI_3.1100	Metabolism						initiation-specific alpha-mannosyltransferase	Glycosyltransferase sugar-binding region containing DXD motif (PF04488) 120->204			hypothetical protein	OTHER	Non-effector		-2.29308	-4.90101	4.20388e-28	-1.09247	-2.13238	2.32646e-06	-1.84942	-3.60356	6.92348e-19	-1.12584	-2.18229	8.10675e-08	-3.20481	1.32057		ZTRI_3.1100	3.77784	13.7165	6.00464e-33	1.89431	3.71744	9.58839e-68	1.90716	3.75071	1.39362e-96	1.27357	2.41758	2.97861e-11		Yes		ZtritIPO323_04t08383
	ZTRI_3.1101	Metabolism						hard surface induced	Acyltransferase family (PF01757) 48->252			similar to hard surface induced protein	OTHER	Non-effector		-2.3208	-4.99609	1.16104e-31	-0.751828	-1.68393	0.000999422	-1.32344	-2.50261	7.42338e-11	-2.2232	-4.66928	4.14201e-29	-3.46298	1.62203		ZTRI_3.1101	1.87156	3.65928	9.29601e-09	0.812569	1.75634	1.23074e-12	1.08641	2.12344	3.081e-36	2.23209	4.69815	4.78564e-43		Yes		ZtritIPO323_04t08384
	ZTRI_3.212	Metabolism						hypothetical protein MYCGRDRAFT_103601	Putative cyclase (PF04199) 85->266	tryptophan catabolic process to kynurenine	tryptophan catabolic process to kynurenine	hypothetical protein	OTHER	Non-effector		-2.31865	-4.98865	2.61306e-67	-2.14662	-4.42789	1.11556e-42	-0.791177	-1.73049	9.49713e-09	-1.31379	-2.48594	6.41871e-21	-3.40824	1.5495		ZTRI_3.212	1.89306	3.71422	6.0347e-15	2.54403	5.83214	1.93648e-83	0.297265	1.22881	0.000988321	1.67661	3.19676	8.14217e-16		Yes		ZtritIPO323_04t07369
	ZTRI_3.273	Metabolism						#NAME?	Isoprenylcysteine carboxyl methyltransferase (ICMT) family (PF04140) 177->268	C-terminal protein methylation	C-terminal protein methylation	similar to protein-S-isoprenylcysteine O-methyltransferase	OTHER	Non-effector		-0.682515	-1.60494	1.76075e-07	-0.985879	-1.98052	7.10008e-11	-0.753795	-1.68622	5.13878e-08	-1.59538	-3.02174	2.12244e-28	-2.07336	0.65252		ZTRI_3.273	0.7557	1.68845	0.000555613	1.00234	2.00325	5.23095e-09	0.586307	1.5014	0.000203928	1.35155	2.55187	1.90183e-13		Yes		ZtritIPO323_04t07440
	ZTRI_3.378	Metabolism						sterigmatocystin biosynthesis lipase esterase STCI	alpha/beta hydrolase fold (PF07859) 103->335	metabolic process	metabolic process	similar to alpha beta hydrolase fold-3 domain-containing protein	OTHER	Non-effector		-2.02557	-4.07153	3.8835e-24	-1.53596	-2.89981	2.77147e-10	-1.05368	-2.07581	2.75291e-06	-1.46098	-2.75294	1.73413e-10	-2.95002	0.829331		ZTRI_3.378	1.38221	2.60668	3.94102e-06	1.16789	2.24682	4.31244e-06	0.850919	1.80365	8.38494e-06	1.4655	2.76159	6.56188e-15		Yes		ZtritIPO323_04t07556
	ZTRI_3.530	Metabolism						FAD NAD(P)-binding domain-containing	Flavin-binding monooxygenase-like (PF00743) 60->315	oxidation-reduction process	oxidation-reduction process	similar to FAD/NAD(P)-binding domain-containing protein	OTHER	Non-effector		-1.95072	-3.86567	1.54538e-24	-1.63441	-3.1046	4.21445e-14	-1.35372	-2.5557	3.61848e-12	-1.16907	-2.24867	2.11241e-09	-2.94366	0.709347		ZTRI_3.530	1.99858	3.99607	6.017e-17	1.77089	3.41264	2.54974e-19	1.31001	2.47943	1.6222e-21	1.81024	3.50702	3.09639e-12		Yes		ZtritIPO323_04t07741
	ZTRI_3.59	Metabolism						dolichyl-phosphate mannosyltransferase polypeptide 3	Dolichol-phosphate mannosyltransferase subunit 3 (DPM3) (PF08285) 1->90	protein glycosylation	protein glycosylation	similar to dolichol-phosphate mannosyltransferase subunit 3	OTHER	Non-effector		-0.831787	-1.77989	2.1763e-10	-1.40306	-2.64463	1.19656e-21	-1.21046	-2.31411	1.85301e-19	-1.9611	-3.89359	6.04701e-48	-2.65805	0.897439		ZTRI_3.59	1.68075	3.20595	9.02734e-18	1.67863	3.20123	1.09688e-39	1.23068	2.34678	7.30809e-31	2.33374	5.04111	2.87729e-31		Yes		ZtritIPO323_04t07190
	ZTRI_3.632	Metabolism						cytochrome P450	Cytochrome P450 (PF00067) 115->510	oxidation-reduction process	oxidation-reduction process	similar to cytochrome p450 monooxygenase	OTHER	Non-effector		-1.92583	-3.79955	3.58612e-13	-1.69601	-3.24003	8.16605e-09	-1.18801	-2.27838	9.49628e-06	-1.93136	-3.81415	4.09817e-13	-3.28303	0.72112		ZTRI_3.632	0.589063	1.50427	0.121151	1.33232	2.51807	2.29e-12	1.09446	2.13533	5.85221e-12	1.70241	3.25444	1.48805e-05		No		ZtritIPO323_04t07852
	ZTRI_3.65	Metabolism						Metallo-dependent hydrolase				hypothetical protein	OTHER	Non-effector		-1.77739	-3.42805	6.09438e-13	-0.831494	-1.77953	0.00315336	-2.07778	-4.22157	5.23554e-16	-2.89075	-7.41655	4.50123e-27	-4.21142	2.36649		ZTRI_3.65	0.0311556	1.02183	0.947424	-0.375887	1.29764	0.115508	0.993705	1.99129	1.28048e-06	2.03894	4.10944	2.33833e-09		No		ZtritIPO323_04t07197
	ZTRI_3.656	Metabolism						betaine lipid synthase	Methyltransferase domain (PF13489) 123->291, Protein of unknown function (DUF3419) (PF11899) 418->828	methylation		similar to 3-amino-3-carboxypropyl transferase	OTHER	Non-effector		-0.86634	-1.82303	0.00454576	-1.60278	-3.03728	6.33677e-07	-1.47015	-2.77051	3.45598e-09	-0.893515	-1.8577	0.00523741	-2.37213	0.623772		ZTRI_3.656	0.463838	1.37921	0.342064	1.95421	3.87503	5.76193e-12	1.39387	2.62783	3.27732e-12	0.701878	1.62662	0.0373069		No		ZtritIPO323_04t07880
	ZTRI_3.665	Metabolism						glycosyltransferase family 2	Glycosyltransferase like family 2 (PF13641) 91->319			hypothetical protein	OTHER	Non-effector		-2.42053	-5.35368	0.00136686	-3.88333	-14.7571	0.000108351	-2.11987	-4.34655	0.0081283	-2.18194	-4.53762	0.00612127	-7.24873	5.02458		ZTRI_3.665	-0.738071	1.66794	0.562281	0.965805	1.95315	0.396741	0.872649	1.83102	0.328191	0.259302	1.1969	0.837253		No		ZtritIPO323_04t07894
	ZTRI_3.853	Metabolism						2-nitropropane dioxygenase	Nitronate monooxygenase (PF03060) 14->334	regulation of transcription, DNA-templated	oxidation-reduction process	similar to oxidoreductase 2 nitropropane dioxygenase	OTHER	Non-effector		-1.70122	-3.25176	7.05407e-37	-1.31427	-2.48676	7.52122e-19	-1.00026	-2.00036	8.25484e-14	-0.993206	-1.9906	3.04372e-12	-2.43237	0.593337		ZTRI_3.853	2.19935	4.59271	8.11774e-21	1.43489	2.70362	8.25998e-29	1.22039	2.33009	3.18722e-35	1.11799	2.17045	5.26011e-07		Yes		ZtritIPO323_04t08107
	ZTRI_3.861	Metabolism						general amidase	Amidase (PF01425) 82->537			similar to fatty-acid amide hydrolase	OTHER	Non-effector		-2.1408	-4.41006	3.46734e-19	-2.90019	-7.46527	6.26024e-29	-2.64607	-6.2596	9.52102e-29	-3.397	-10.5342	3.19032e-43	-7.16727	2.57234		ZTRI_3.861	2.95448	7.75151	6.2779e-22	3.67244	12.7501	6.10891e-85	2.42548	5.37208	2.25735e-101	3.44403	10.8832	1.33497e-102		Yes		ZtritIPO323_04t08116
	ZTRI_3.972	Metabolism						NAD(P)-binding	short chain dehydrogenase (PF00106) 6->148	nucleocytoplasmic transport		similar to NAD(P)-binding protein	OTHER	Effector		-1.06319	-2.08955	1.12006e-07	-0.954712	-1.93819	1.07093e-05	-0.79815	-1.73887	4.84664e-05	-0.831561	-1.77961	1.14599e-05	-1.88656	0.160336		ZTRI_3.972	1.1139	2.1643	1.85689e-05	1.20064	2.29842	7.53556e-12	0.9937	1.99129	1.12446e-11	1.69121	3.22928	4.26402e-09		Yes		ZtritIPO323_04t08244
	ZTRI_4.156	Metabolism						D-galacturonic acid reductase	Oxidoreductase family, NAD-binding Rossmann fold (PF01408) 83->161	oxidation-reduction process		similar to NAD binding Rossmann fold oxidoreductase	OTHER	Non-effector		-0.761439	-1.69518	8.04155e-05	-0.997126	-1.99602	6.09381e-05	-0.609895	-1.52615	0.00212712	-0.89399	-1.85831	1.1277e-05	-1.76891	0.203257		ZTRI_4.156	0.585767	1.50084	0.0310483	1.14642	2.21364	1.16866e-05	0.363834	1.28684	0.0740954	1.02408	2.03367	0.000549247		No		ZtritIPO323_04t08610
	ZTRI_4.208	Metabolism						glutathione s-transferase like	Glutathione S-transferase, N-terminal domain (PF13417) 10->84			similar to glutathione s-transferase	OTHER	Non-effector		-0.50673	-1.42083	0.00819062	-0.870725	-1.82858	0.000189648	-1.09367	-2.13417	3.99427e-09	-0.781972	-1.71948	8.53078e-05	-1.77576	0.294613		ZTRI_4.208	0.925906	1.89988	9.34426e-05	1.45236	2.73656	1.75478e-08	1.24781	2.37481	3.19054e-23	1.21313	2.3184	1.56676e-07		Yes		ZtritIPO323_04t08667
	ZTRI_4.229	Metabolism						urease	Urease, gamma subunit (PF00547) 1->100, Urease beta subunit (PF00699) 144->240, Urease alpha-subunit, N-terminal domain (PF00449) 277->396, Amidohydrolase family (PF01979) 402->732	urea catabolic process	urea catabolic process	similar to urease	OTHER	Non-effector		-2.50004	-5.65703	8.46066e-21	-1.99139	-3.97619	1.34198e-11	-0.933263	-1.90959	0.00086428	-1.56986	-2.96876	6.79864e-09	-3.62789	1.59434		ZTRI_4.229	2.34217	5.07065	4.32954e-12	2.15631	4.45772	6.82268e-49	0.876147	1.83547	1.16239e-24	1.72351	3.30238	1.76817e-06		Yes		ZtritIPO323_04t08690
	ZTRI_4.281	Metabolism						formamidase	Carbon-nitrogen hydrolase (PF00795) 24->265	nitrogen compound metabolic process	nitrogen compound metabolic process	similar to formamidase	OTHER	Non-effector		-2.8932	-7.42918	2.34593e-27	-1.34246	-2.53583	5.10233e-06	-1.50999	-2.84808	5.37976e-10	-2.92659	-7.60311	1.1867e-24	-5.10405	2.78907		ZTRI_4.281	2.40844	5.30899	2.06588e-10	1.5592	2.94689	3.60758e-07	1.26163	2.39766	1.21519e-06	3.06022	8.34102	4.69343e-18		Yes		ZtritIPO323_04t08745
[truncated: 484 more rows]
[truncated: 4 more columns]

## Sheet: References
	ID	Reference	Description
	1	McCorison and Goodwin 2020, BMC Genomics. 21(1):513	Z. tritici light regulation
	2	Van den Ackerveken et al 1993, Mol Plant Microbe Interact. 6(2):210-5	Cladosporium fulvum ECP2
	3	Marshall et al. 2011, Plant Physiol. 156(2):756-69	Z. tritici Mg1LysM. Mg3LysM
	4	Kettles et al. 2018, New Phytol. 217(1):320-31	Z. tritici Zt6
[truncated: 43 more rows]
