# Supplementary material for: Zymoseptoria tritici white-collar complex integrates light, temperature and plant cues to initiate dimorphism and pathogenesis
Source: Nat Commun. 2022 Sep 26;13:5625. doi: 10.1038/s41467-022-33183-2 (PMC9512790; doi:10.1038/s41467-022-33183-2)
Supplement: Supplementary file 6 — Supplementary Data 5 [file 41467_2022_33183_MOESM6_ESM.xlsx]

## Sheet: Sheet1 (2)
	Supplementary Data 5 Comparison of up-regulated PCDG and expression in planta
	This study			Expression at 7 and 12 dpi in planta in 4 strains (Palma-Guerrero et al. 2017, MPMI 30:231-244)
	PCDG↑			Effectors		PCWDEs		Proteases		Peroxidases		Lipases		High expression 7dpi		High expression 12dpi
	ZTRI_3.894			ZTRI_7.750		ZTRI_8.124		ZTRI_1.1714		ZTRI_1.772		ZTRI_2.663		ZTRI_10.30		ZTRI_10.30
	ZTRI_5.832			ZTRI_4.203		ZTRI_4.557		ZTRI_6.57		ZTRI_6.281		ZTRI_12.112		ZTRI_10.58		ZTRI_10.58
	ZTRI_8.376			ZTRI_7.832		ZTRI_6.321		ZTRI_8.645		ZTRI_4.366		ZTRI_2.1151		ZTRI_10.87		ZTRI_10.87
	ZTRI_1.1460			ZTRI_12.50		ZTRI_6.445		ZTRI_11.389		ZTRI_7.761		ZTRI_1.1481		ZTRI_10.277	Protease inhibitor i9 (peaks at 28dpi in planta)	ZTRI_10.277	Protease inhibitor i9 (peaks at 28dpi in planta)
	ZTRI_10.386			ZTRI_4.184		ZTRI_10.532		ZTRI_3.573		ZTRI_1.255		ZTRI_6.446		ZTRI_10.334		ZTRI_10.334
	ZTRI_1.1616			ZTRI_11.120		ZTRI_11.85		ZTRI_2.205		ZTRI_1.1836		ZTRI_9.343		ZTRI_10.336		ZTRI_10.336
	ZTRI_3.544			ZTRI_2.270		ZTRI_2.806		ZTRI_2.353		ZTRI_1.1625		ZTRI_6.137		ZTRI_11.47		ZTRI_10.381
	ZTRI_5.564			ZTRI_1.1369		ZTRI_5.364		ZTRI_8.25		ZTRI_1.388		ZTRI_3.1123		ZTRI_11.127		ZTRI_11.38
	ZTRI_1.1003			ZTRI_5.670		ZTRI_8.21		ZTRI_3.869		ZTRI_1.1999		ZTRI_5.794		ZTRI_11.228		ZTRI_11.47					Summary
	ZTRI_12.262			ZTRI_8.426		ZTRI_13.294		ZTRI_1.343		ZTRI_7.211		ZTRI_2.1110		ZTRI_11.238		ZTRI_11.155	Mg3LysM				PCDG↑ and the published plant expression data saets (7 and 12 dpi) show the following overlap:
	ZTRI_3.885			ZTRI_10.30		ZTRI_1.206		ZTRI_6.153		ZTRI_5.821		ZTRI_8.676		ZTRI_11.370		ZTRI_11.228
	ZTRI_5.295			ZTRI_11.255		ZTRI_1.495		ZTRI_13.42		ZTRI_5.536		ZTRI_12.228		ZTRI_11.371		ZTRI_11.238					30 of the 46 effectors (PCDG↑)					0.652
	ZTRI_8.712			ZTRI_2.91		ZTRI_1.968		ZTRI_4.211		ZTRI_6.408		ZTRI_1.1791		ZTRI_11.391		ZTRI_11.257					14 of 28 secreted enzymes (PCDG↑)					0.5
	ZTRI_2.974			ZTRI_12.247		ZTRI_7.131		ZTRI_2.887		ZTRI_2.254		ZTRI_2.590		ZTRI_11.417		ZTRI_11.358					In addition, 29 genes (17%) of their 171 most highly expressed genes
	ZTRI_8.215			ZTRI_11.287		ZTRI_3.932		ZTRI_1.370		ZTRI_11.121		ZTRI_7.148		ZTRI_11.440		ZTRI_11.370					(="core" Z. tritici infection transcriptome; 7 and 12 dpi, but excl. effectors and secreted enzymes)
	ZTRI_1.1709			ZTRI_11.2		ZTRI_1.1535		ZTRI_13.166		ZTRI_12.417		ZTRI_8.743		ZTRI_12.109		ZTRI_11.371
	ZTRI_1.1221			ZTRI_2.651		ZTRI_3.583		ZTRI_7.14		ZTRI_13.156		ZTRI_13.257		ZTRI_12.270		ZTRI_11.391
	ZTRI_1.1516			ZTRI_5.658		ZTRI_2.1017		ZTRI_9.169		ZTRI_1.1994		ZTRI_4.190		ZTRI_12.287		ZTRI_11.417
	ZTRI_1.1600			ZTRI_1.1893		ZTRI_7.502		ZTRI_7.455				ZTRI_11.436		ZTRI_12.377		ZTRI_12.97
	ZTRI_1.1758			ZTRI_7.156		ZTRI_11.333		ZTRI_5.230				ZTRI_8.683		ZTRI_13.55		ZTRI_12.109
	ZTRI_1.1782			ZTRI_5.684		ZTRI_9.324		ZTRI_5.459		Overlap: 4 peroxidases		ZTRI_4.886		ZTRI_13.137		ZTRI_12.196
	ZTRI_1.184			ZTRI_1.2019		ZTRI_4.18		ZTRI_9.180				ZTRI_1.1493		ZTRI_13.149		ZTRI_12.270
	ZTRI_1.232			ZTRI_2.311		ZTRI_13.98		ZTRI_3.522				ZTRI_9.197		ZTRI_13.287		ZTRI_12.287
	ZTRI_1.308			ZTRI_3.637		ZTRI_2.163		ZTRI_9.112				ZTRI_5.301		ZTRI_13.297		ZTRI_12.325
	ZTRI_1.435			ZTRI_9.16		ZTRI_10.114		ZTRI_2.142				ZTRI_1.743		ZTRI_13.368	Opsin AnNopA-like	ZTRI_12.427
	ZTRI_1.494			ZTRI_2.1084		ZTRI_1.357		ZTRI_2.323				ZTRI_9.231		ZTRI_1.28		ZTRI_13.54
	ZTRI_1.498			ZTRI_2.953		ZTRI_1.1921		ZTRI_2.1099				ZTRI_13.268		ZTRI_1.85		ZTRI_13.55
	ZTRI_1.679			ZTRI_13.226		ZTRI_4.547		ZTRI_11.236				ZTRI_2.129		ZTRI_1.113		ZTRI_13.113
	ZTRI_1.843			ZTRI_10.543		ZTRI_5.466		ZTRI_1.673				ZTRI_10.554		ZTRI_1.114		ZTRI_13.137
	ZTRI_10.35			ZTRI_6.482		ZTRI_9.269		ZTRI_2.914						ZTRI_1.169		ZTRI_13.149
	ZTRI_10.361			ZTRI_5.404		ZTRI_11.40		ZTRI_6.626				Overlap: 2 lipases		ZTRI_1.173		ZTRI_13.287
	ZTRI_11.148			ZTRI_11.406		ZTRI_11.68		ZTRI_6.339						ZTRI_1.205		ZTRI_13.297
	ZTRI_11.273			ZTRI_4.526		ZTRI_12.301		ZTRI_5.41						ZTRI_1.206		ZTRI_1.85
	ZTRI_11.347			ZTRI_1.1779		ZTRI_2.980		ZTRI_3.698						ZTRI_1.341		ZTRI_1.113
	ZTRI_11.353			ZTRI_2.85		ZTRI_3.552		ZTRI_3.276						ZTRI_1.498		ZTRI_1.114
	ZTRI_11.408			ZTRI_6.192		ZTRI_4.53		ZTRI_5.534						ZTRI_1.643		ZTRI_1.169
	ZTRI_12.110			ZTRI_7.116		ZTRI_5.590		ZTRI_9.240						ZTRI_1.782		ZTRI_1.173
	ZTRI_13.237			ZTRI_1.41		ZTRI_6.320		ZTRI_11.81						ZTRI_1.904		ZTRI_1.205
	ZTRI_13.318			ZTRI_11.6		ZTRI_6.640		ZTRI_1.1053						ZTRI_1.932		ZTRI_1.498
	ZTRI_13.338			ZTRI_9.125		ZTRI_7.828		ZTRI_8.605						ZTRI_1.983		ZTRI_1.611
	ZTRI_13.369			ZTRI_12.412		ZTRI_1.142		ZTRI_3.890						ZTRI_1.991		ZTRI_1.643
	ZTRI_2.115			ZTRI_7.97		ZTRI_10.518		ZTRI_1.373						ZTRI_1.1024		ZTRI_1.782
	ZTRI_2.15			ZTRI_6.613		ZTRI_1.1385		ZTRI_3.625						ZTRI_1.1135		ZTRI_1.904
	ZTRI_2.194			ZTRI_2.578		ZTRI_2.1217		ZTRI_1.1462						ZTRI_1.1166		ZTRI_1.932
	ZTRI_2.230			ZTRI_11.427		ZTRI_3.63		ZTRI_5.816						ZTRI_1.1249		ZTRI_1.983
	ZTRI_2.702			ZTRI_2.1		ZTRI_3.997		ZTRI_1.1000						ZTRI_1.1475		ZTRI_1.1135
	ZTRI_2.939			ZTRI_3.158		ZTRI_7.260		ZTRI_1.1417						ZTRI_1.1476		ZTRI_1.1166
	ZTRI_2.996			ZTRI_12.427		ZTRI_6.136		ZTRI_3.42						ZTRI_1.1482		ZTRI_1.249
	ZTRI_3.1102			ZTRI_1.2116		ZTRI_6.359		ZTRI_4.530						ZTRI_1.1590		ZTRI_1.1276
	ZTRI_3.223			ZTRI_2.244		ZTRI_7.575		ZTRI_7.84						ZTRI_1.1610		ZTRI_1.1278
	ZTRI_3.278			ZTRI_3.231		ZTRI_8.346		ZTRI_1.1089						ZTRI_1.1666		ZTRI_1.1279
	ZTRI_3.314			ZTRI_11.31		ZTRI_10.107		ZTRI_9.431						ZTRI_1.1716		ZTRI_1.1476
	ZTRI_3.523			ZTRI_1.2056		that the PCDG		ZTRI_4.520	not expressed in 1E4					ZTRI_1.1721		ZTRI_1.1482
	ZTRI_3.629			ZTRI_6.481		ZTRI_12.92		ZTRI_2.530						ZTRI_1.1722		ZTRI_1.1590
	ZTRI_3.697			ZTRI_2.1244		ZTRI_1.1860		ZTRI_9.290						ZTRI_1.1851		ZTRI_1.1610
	ZTRI_3.917			ZTRI_5.652		ZTRI_1.2109		ZTRI_9.586						ZTRI_1.1938		ZTRI_1.1666
	ZTRI_3.918			ZTRI_3.668		ZTRI_3.834		ZTRI_12.201						ZTRI_1.1980		ZTRI_1.1716
	ZTRI_4.188			ZTRI_13.342		ZTRI_8.11		ZTRI_5.657						ZTRI_1.2004		ZTRI_1.1721
	ZTRI_4.277			ZTRI_10.178		ZTRI_10.481		ZTRI_9.519						ZTRI_1.2025		ZTRI_1.1722
	ZTRI_4.295			ZTRI_1.1590		ZTRI_3.971		ZTRI_1.1591						ZTRI_2.94		ZTRI_1.1839
	ZTRI_4.34			ZTRI_7.334		ZTRI_1.1493		ZTRI_2.680						ZTRI_2.190		ZTRI_1.1851
	ZTRI_4.396			ZTRI_8.69		ZTRI_5.752		ZTRI_3.466						ZTRI_2.354		ZTRI_1.1938
	ZTRI_4.43			ZTRI_7.840		ZTRI_1.1329		ZTRI_3.78						ZTRI_2.397		ZTRI_1.1980
	ZTRI_4.643			ZTRI_8.81		ZTRI_1.1480								ZTRI_2.415		ZTRI_1.2004
	ZTRI_4.767			ZTRI_5.215		ZTRI_3.1063		Overlap: 5 Proteases						ZTRI_2.632		ZTRI_2.94
	ZTRI_5.91			ZTRI_5.334										ZTRI_2.669		ZTRI_2.190
	ZTRI_6.25			ZTRI_2.287		Overlap: 3 PCWDEs								ZTRI_2.694		ZTRI_2.311
	ZTRI_6.437			ZTRI_3.904										ZTRI_2.788		ZTRI_2.354
	ZTRI_6.461			ZTRI_4.279										ZTRI_2.892		ZTRI_2.397
	ZTRI_6.50			ZTRI_13.269										ZTRI_2.918		ZTRI_2.578
	ZTRI_6.601			ZTRI_1.93										ZTRI_2.958		ZTRI_2.609
	ZTRI_6.64			ZTRI_1.94										ZTRI_2.1024		ZTRI_2.669
	ZTRI_6.682			ZTRI_5.2	High at 7 dpi in planta									ZTRI_2.1070		ZTRI_2.788
	ZTRI_7.151			ZTRI_13.355										ZTRI_2.1071		ZTRI_2.892
	ZTRI_7.164			ZTRI_3.773										ZTRI_3.122		ZTRI_2.900
	ZTRI_7.256			ZTRI_12.134										ZTRI_3.149		ZTRI_2.918
	ZTRI_7.348			ZTRI_13.102										ZTRI_3.194		ZTRI_2.958
	ZTRI_7.491			ZTRI_3.726										ZTRI_3.418		ZTRI_2.1024
	ZTRI_7.493			ZTRI_8.728										ZTRI_3.549		ZTRI_2.1070
	ZTRI_8.549			ZTRI_9.179										ZTRI_3.649		ZTRI_2.1071
	ZTRI_9.146			ZTRI_10.31										ZTRI_3.720		ZTRI_3.122
	ZTRI_9.257			ZTRI_2.473										ZTRI_3.733		ZTRI_3.138
	ZTRI_9.27			ZTRI_13.329										ZTRI_3.863		ZTRI_3.149
	ZTRI_9.28			ZTRI_1.1429										ZTRI_3.904		ZTRI_3.158
	ZTRI_9.334			ZTRI_1.1276										ZTRI_3.1043		ZTRI_3.207
	ZTRI_9.425			ZTRI_4.747										ZTRI_4.66		ZTRI_3.230
	ZTRI_9.542			ZTRI_5.150										ZTRI_4.152		ZTRI_3.231
	ZTRI_1.1528			ZTRI_8.609										ZTRI_4.213		ZTRI_3.290
	ZTRI_2.404			ZTRI_10.486										ZTRI_4.420		ZTRI_3.418
	ZTRI_3.600			ZTRI_2.572										ZTRI_4.528		ZTRI_3.467
	ZTRI_3.902			ZTRI_6.700										ZTRI_4.605		ZTRI_3.549
	ZTRI_2.127			ZTRI_1.178										ZTRI_5.96		ZTRI_3.720
	ZTRI_3.1025			ZTRI_3.1060										ZTRI_5.108		ZTRI_3.733
	ZTRI_8.605			ZTRI_10.463										ZTRI_5.122		ZTRI_3.863
	ZTRI_1.1569			ZTRI_6.12										ZTRI_5.180		ZTRI_3.904
	ZTRI_1.159			ZTRI_9.292										ZTRI_5.210	Opsin	ZTRI_3.43
	ZTRI_1.742			ZTRI_5.190										ZTRI_5.260		ZTRI_4.56
	ZTRI_1.811			ZTRI_5.271										ZTRI_5.271		ZTRI_4.203
	ZTRI_10.384			ZTRI_3.467										ZTRI_5.282		ZTRI_4.236
	ZTRI_11.300			ZTRI_2.672										ZTRI_5.334		ZTRI_4.238
	ZTRI_13.177			ZTRI_10.128										ZTRI_5.355		ZTRI_4.420
	ZTRI_13.190			ZTRI_4.170										ZTRI_5.425		ZTRI_4.526
	ZTRI_2.469			ZTRI_6.417										ZTRI_5.653		ZTRI_4.528
	ZTRI_3.1027			ZTRI_12.385										ZTRI_5.780		ZTRI_4.605
	ZTRI_3.194			ZTRI_8.451										ZTRI_5.804		ZTRI_4.622
	ZTRI_3.830			ZTRI_12.37										ZTRI_5.850	Zt_4_1	ZTRI_5.88
	ZTRI_3.840			ZTRI_3.900										ZTRI_6.95		ZTRI_5.108
	ZTRI_4.164			ZTRI_10.57										ZTRI_6.208		ZTRI_5.122
	ZTRI_4.169			ZTRI_12.193										ZTRI_6.256		ZTRI_5.180
	ZTRI_4.254			ZTRI_6.162										ZTRI_6.257		ZTRI_5.190
	ZTRI_5.656			ZTRI_5.818										ZTRI_6.313		ZTRI_5.210
	ZTRI_6.647			ZTRI_12.155										ZTRI_6.329		ZTRI_5.260
	ZTRI_7.373			ZTRI_7.180										ZTRI_6.424		ZTRI_5.271
	ZTRI_7.401			ZTRI_1.1094										ZTRI_6.452		ZTRI_5.282
	ZTRI_7.449			ZTRI_7.159										ZTRI_6.460		ZTRI_5.334
	ZTRI_8.441			ZTRI_6.73										ZTRI_6.487		ZTRI_5.404
	ZTRI_8.622			ZTRI_4.238										ZTRI_6.488		ZTRI_5.425
	ZTRI_9.111			ZTRI_13.364										ZTRI_6.541		ZTRI_5.653
	ZTRI_9.475			ZTRI_2.94										ZTRI_7.56		ZTRI_5.661
	ZTRI_1.1215			ZTRI_9.572										ZTRI_7.69		ZTRI_5.687
	ZTRI_1.802			ZTRI_11.435	Zt6_2									ZTRI_7.134		ZTRI_5.780
	ZTRI_2.156.1													ZTRI_7.209		ZTRI_5.804
	ZTRI_1.1010													ZTRI_7.217		ZTRI_5.850
	ZTRI_1.1228			Overlap: 17 effectors										ZTRI_7.235		ZTRI_6.65
	ZTRI_1.1249													ZTRI_7.299		ZTRI_6.192
	ZTRI_1.154													ZTRI_7.378		ZTRI_6.208
	ZTRI_11.24													ZTRI_7.424		ZTRI_6.224
	ZTRI_2.352													ZTRI_7.463		ZTRI_6.256
	ZTRI_2.686													ZTRI_8.103		ZTRI_6.257
	ZTRI_3.685													ZTRI_8.262		ZTRI_6.313
	ZTRI_3.842													ZTRI_8.269		ZTRI_6.329
	ZTRI_4.270													ZTRI_8.362		ZTRI_6.452
	ZTRI_4.352													ZTRI_8.366		ZTRI_6.460
	ZTRI_4.607													ZTRI_8.557		ZTRI_6.487
	ZTRI_6.447													ZTRI_8.574		ZTRI_6.488
	ZTRI_8.254													ZTRI_9.78		ZTRI_6.541
	ZTRI_11.423													ZTRI_9.144		ZTRI_7.116
	ZTRI_3.51													ZTRI_9.252		ZTRI_7.134
	ZTRI_4.168													ZTRI_9.509		ZTRI_7.209
	ZTRI_7.25													ZTRI_9.572		ZTRI_7.217
	ZTRI_9.90															ZTRI_7.232
	ZTRI_1.923															ZTRI_7.235
	ZTRI_13.54															ZTRI_7.236
	ZTRI_1.1603															ZTRI_7.258
	ZTRI_4.274															ZTRI_7.278
	ZTRI_6.72															ZTRI_7.299
	ZTRI_8.589															ZTRI_7.378
	ZTRI_1.2111															ZTRI_7.424
	ZTRI_3.897															ZTRI_7.428
	ZTRI_12.96															ZTRI_7.463
	ZTRI_13.368															ZTRI_7.547
	ZTRI_2.1111															ZTRI_7.581	ZtAvr3D1
	ZTRI_1.1056															ZTRI_8.69
	ZTRI_1.1194															ZTRI_8.103
	ZTRI_1.1388															ZTRI_8.212
	ZTRI_1.1630															ZTRI_8.244
	ZTRI_1.956															ZTRI_8.262
	ZTRI_10.340															ZTRI_8.362
	ZTRI_13.48															ZTRI_8.366
	ZTRI_2.1145															ZTRI_8.412	MgX1LysM
	ZTRI_2.1234															ZTRI_8.414	Mg1LysM
	ZTRI_2.334															ZTRI_8.557
	ZTRI_3.1077															ZTRI_8.574
	ZTRI_3.472															ZTRI_9.78
	ZTRI_3.817															ZTRI_9.144
	ZTRI_4.344															ZTRI_9.161
	ZTRI_4.397															ZTRI_9.252
	ZTRI_4.646															ZTRI_9.394
	ZTRI_5.122															ZTRI_9.428
	ZTRI_5.242															ZTRI_9.509
	ZTRI_5.501															ZTRI_9.572
	ZTRI_5.93
	ZTRI_8.64
	ZTRI_9.18
	ZTRI_3.207
	ZTRI_1.1695
	ZTRI_1.436
	ZTRI_1.904
	ZTRI_10.431
	ZTRI_11.439
	ZTRI_11.48
	ZTRI_13.61
	ZTRI_2.1164
	ZTRI_2.1204
	ZTRI_3.1072
	ZTRI_5.201
	ZTRI_6.198
	ZTRI_7.73
	ZTRI_8.104
	ZTRI_9.277
	ZTRI_9.338
	ZTRI_9.317
	ZTRI_2.276
	ZTRI_1.484
	ZTRI_1.1405
	ZTRI_10.148
	ZTRI_10.182
	ZTRI_10.286
	ZTRI_10.426
	ZTRI_11.228
	ZTRI_2.113
	ZTRI_2.204
	ZTRI_2.560
	ZTRI_2.637
	ZTRI_2.757
	ZTRI_2.944
	ZTRI_3.626
	ZTRI_3.903
	ZTRI_4.535
	ZTRI_5.225
	ZTRI_5.654
	ZTRI_5.851
	ZTRI_5.90
	ZTRI_6.223
	ZTRI_6.402
	ZTRI_8.689
	ZTRI_8.747
	ZTRI_1.1425
	ZTRI_10.278
	ZTRI_2.884
	ZTRI_2.955
	ZTRI_3.545
	ZTRI_3.691
	ZTRI_5.202
	ZTRI_2.387
	ZTRI_2.577
	ZTRI_2.297
	ZTRI_3.117
	ZTRI_9.218
	ZTRI_1.426
	ZTRI_1.702
	ZTRI_11.471
	ZTRI_9.208
	ZTRI_5.443
	ZTRI_1.1058
	ZTRI_1.1246
	ZTRI_1.1568
	ZTRI_1.1931
	ZTRI_1.2112
	ZTRI_1.303
	ZTRI_1.361
	ZTRI_1.439
	ZTRI_10.39
	ZTRI_12.148
	ZTRI_2.144
	ZTRI_2.186
	ZTRI_2.207
	ZTRI_2.446
	ZTRI_2.923.1
	ZTRI_3.928
	ZTRI_4.232
	ZTRI_4.293
	ZTRI_4.296
	ZTRI_4.738
	ZTRI_5.316
	ZTRI_6.263
	ZTRI_6.346
	ZTRI_6.564
	ZTRI_7.109
	ZTRI_9.352
	ZTRI_9.489
	ZTRI_1.371
	ZTRI_2.1073
	ZTRI_3.162.1
	ZTRI_3.362
	ZTRI_9.604
	ZTRI_1.1976
	ZTRI_4.702
	ZTRI_1.1160
	ZTRI_1.227
	ZTRI_12.409
	ZTRI_2.408
	ZTRI_3.485
	ZTRI_3.720
	ZTRI_7.155
	ZTRI_7.171
	ZTRI_9.440
	ZTRI_1.649
	ZTRI_9.229
	ZTRI_3.369
	ZTRI_1.143
	ZTRI_1.1721
	ZTRI_11.103
	ZTRI_2.660
	ZTRI_3.893
	ZTRI_4.152
	ZTRI_4.613
	ZTRI_5.46
	ZTRI_5.620
	ZTRI_5.762
	ZTRI_6.635
	ZTRI_8.731
	ZTRI_8.19
	ZTRI_7.37
	ZTRI_13.55
	ZTRI_2.1024
	ZTRI_10.23
	ZTRI_6.281
	ZTRI_6.427
	ZTRI_9.459
	ZTRI_8.414	IPO323 effector (Mg1LysM)
	ZTRI_8.412	IPO323 effector (Mgx1LysM)
	ZTRI_11.155	IPO323 effector (Mg3LysM)
	ZTRI_1.1348	IPO323 effector (Zt7)
	ZTRI_11.435	IPO323 effector (Zt6_2)
	ZTRI_5.850	IPO323 effector (Zt4_1)
	ZTRI_9.107	IPO323 effector (Zt16)
	ZTRI_10.277	Putative peptidase inhibitor i9
	ZTRI_7.581	IPO323 effector (ZtAvr3D1)
	ZTRI_2.242	Homologue of CfEcp2 (Cladosporium fulvum, P=4e-09)
	ZTRI_4.39	Homologue of VdCP1 (Verticillium dahliae, P=8e-48)
	ZTRI_1.132
	ZTRI_1.1189
	ZTRI_1.2116
	ZTRI_10.178
	ZTRI_10.486
	ZTRI_11.203
	ZTRI_11.255
	ZTRI_11.287		high at 7 dpi in planta
	ZTRI_11.427
	ZTRI_12.193
	ZTRI_2.140
	ZTRI_2.578
	ZTRI_2.580
	ZTRI_4.170
	ZTRI_4.469
	ZTRI_4.56
	ZTRI_4.664
	ZTRI_5.88
	ZTRI_6.226
	ZTRI_7.387
	ZTRI_7.428
	ZTRI_7.547
	ZTRI_8.244
	ZTRI_8.681
	ZTRI_8.728
	ZTRI_9.156
	ZTRI_9.16
	ZTRI_9.161
	ZTRI_9.292
	ZTRI_9.38
	ZTRI_4.203
	ZTRI_5.2		High at 7 dpi in planta
	ZTRI_4.526
	ZTRI_7.299
	ZTRI_10.31
	ZTRI_1.1780
	ZTRI_1.437
	ZTRI_1.693
	ZTRI_12.354
	ZTRI_2.142
	ZTRI_3.522
	ZTRI_5.807
	ZTRI_6.408
	ZTRI_7.513
	ZTRI_8.645
	ZTRI_9.239
	ZTRI_2.751
	ZTRI_8.276
	ZTRI_12.201
	ZTRI_12.208
	ZTRI_13.156
	ZTRI_3.103
	ZTRI_5.821
	ZTRI_1.1303
	ZTRI_12.216
	ZTRI_2.766
	ZTRI_7.148
	ZTRI_9.281
	ZTRI_10.518
	ZTRI_5.466
	ZTRI_4.190
	ZTRI_9.456
	ZTRI_2.1017
	ZTRI_2.1013
	ZTRI_3.461
	ZTRI_3.864
	ZTRI_7.76
	ZTRI_1.1139
	ZTRI_1.516
	ZTRI_2.479
	ZTRI_1.103
	ZTRI_1.1668
	ZTRI_11.169
	ZTRI_1.1442
	ZTRI_6.494
	ZTRI_2.105
	ZTRI_1.1470
	ZTRI_1.1494
	ZTRI_1.7
	ZTRI_1.952
	ZTRI_11.230
	ZTRI_2.1054
	ZTRI_2.1233
	ZTRI_2.342
	ZTRI_2.46
	ZTRI_4.386
	ZTRI_4.612
	ZTRI_4.653
	ZTRI_5.20
	ZTRI_5.440
	ZTRI_5.681
	ZTRI_7.1
	ZTRI_8.699
	ZTRI_9.157
	ZTRI_1.1173
	ZTRI_1.559
	ZTRI_2.563
	ZTRI_3.34
	ZTRI_7.453
	ZTRI_5.695
	ZTRI_5.184
	ZTRI_2.1076
	ZTRI_1.1043
	ZTRI_1.1237
	ZTRI_1.1270
	ZTRI_1.1486
	ZTRI_1.1497
	ZTRI_10.85
	ZTRI_11.221
	ZTRI_12.203
	ZTRI_2.1216
	ZTRI_2.457
	ZTRI_2.712
	ZTRI_3.594
	ZTRI_3.731
	ZTRI_4.579
	ZTRI_4.80.1
	ZTRI_4.9
	ZTRI_5.586
	ZTRI_6.24
	ZTRI_6.300
	ZTRI_6.600
	ZTRI_7.12
	ZTRI_7.153
	ZTRI_8.519
	ZTRI_8.748
	ZTRI_9.282
	ZTRI_1.1422
	ZTRI_1.1978
	ZTRI_10.260
	ZTRI_10.44
	ZTRI_2.458
	ZTRI_4.478
	ZTRI_5.346
	ZTRI_8.407
	ZTRI_2.415
	ZTRI_2.904
	ZTRI_9.104
	ZTRI_1.1165
	ZTRI_2.1102
	ZTRI_1.1468
	ZTRI_1.1300
	ZTRI_1.1317
	ZTRI_1.1393
	ZTRI_1.1593
	ZTRI_1.1685
	ZTRI_1.1698
	ZTRI_1.341
	ZTRI_1.491
	ZTRI_1.59
	ZTRI_1.627
	ZTRI_1.644
	ZTRI_1.646
	ZTRI_1.761
	ZTRI_1.981
	ZTRI_11.110
	ZTRI_11.414
	ZTRI_11.450
	ZTRI_11.495
	ZTRI_11.88
	ZTRI_12.220
	ZTRI_13.173
	ZTRI_13.317
	ZTRI_15.78
	ZTRI_2.1042
	ZTRI_2.1094
	ZTRI_2.1170
	ZTRI_2.19
	ZTRI_2.208
	ZTRI_2.369
	ZTRI_2.627
	ZTRI_2.919
	ZTRI_2.934
	ZTRI_2.959
	ZTRI_21.64
	ZTRI_21.65
	ZTRI_3.151
	ZTRI_3.199
	ZTRI_3.313
	ZTRI_3.514
	ZTRI_3.601
	ZTRI_3.908
	ZTRI_3.929
	ZTRI_4.226
	ZTRI_4.40
	ZTRI_4.580
	ZTRI_4.694
	ZTRI_5.120
	ZTRI_5.19
	ZTRI_5.32
	ZTRI_5.340
	ZTRI_5.356
	ZTRI_5.661
	ZTRI_5.767
	ZTRI_5.852
	ZTRI_6.215
	ZTRI_6.228
	ZTRI_6.353
	ZTRI_7.301
	ZTRI_7.326
	ZTRI_7.397
	ZTRI_8.279
	ZTRI_9.144
	ZTRI_9.526
	ZTRI_9.610
	ZTRI_1.1588
	ZTRI_11.256
	ZTRI_3.961
	ZTRI_3.978
	ZTRI_5.660
	ZTRI_8.315
	ZTRI_7.492
	ZTRI_3.489
	ZTRI_1.1111
	ZTRI_1.1748
	ZTRI_1.492
	ZTRI_1.942
	ZTRI_10.3
	ZTRI_13.172
	ZTRI_13.184
	ZTRI_2.101
	ZTRI_2.1222
	ZTRI_2.561
	ZTRI_2.728
	ZTRI_2.855
	ZTRI_21.37
	ZTRI_21.38
	ZTRI_21.39
	ZTRI_3.1054
	ZTRI_3.602
	ZTRI_3.797
	ZTRI_4.217
	ZTRI_5.359
	ZTRI_6.291
	ZTRI_7.142
	ZTRI_7.228
	ZTRI_8.657
	ZTRI_6.196
	ZTRI_15.67
	ZTRI_4.200
	ZTRI_7.312
