# Supplementary material for: Zymoseptoria tritici white-collar complex integrates light, temperature and plant cues to initiate dimorphism and pathogenesis
Source: Nat Commun. 2022 Sep 26;13:5625. doi: 10.1038/s41467-022-33183-2 (PMC9512790; doi:10.1038/s41467-022-33183-2)
Supplement: Supplementary file 14 — Source Data [file 41467_2022_33183_MOESM14_ESM.xlsx]

## Sheet: Fig.  1A
	Figure 1a - Spores and hyphae, grown at 18°C and 27°C in MM medium
	Strain used: IPO323
		18°C											27°C

## Sheet: Fig. 1B
	Figure 1b - Z. tritici spore undergoing microconidiation (= form blastospores by budding)
	Strains used: IPO323 and IPO323_ZtGSpa2_mChSso1
		Main												Inset

## Sheet: Fig. 1C
	Figure 1c - Z. tritici on wheat leaf surface
	Strain used: IPO323
		Top view														Side view

## Sheet: Fig. 1D
	Figure 1d - IPO323 cells, expressing codon-optimised ZtGFP under the promoter of a homologues of heat stress chaperone DnaJ
	Strain used: IPO323_PdnaJZtG
		18°C												27°C

## Sheet: Fig. 1E
	Figure 1e - Signal intensity in IPO323 cells, expressing ZtGFP under promoters of genes, encoding homologues of putative heat stress proteins DnaJ, Hsp60 and Hsp70/Ssa3
	Strains used: IPO323_PdnaJZtG, IPO323_Phsp60ZtG and IPO323_Phsp70/ssa3ZtG
				Experiment 1
	PdnaJ (hsp40/sis1)			18°C							27°C							34°C							18°C	27°C	34°C
				Average Intensity	Average background	Corrected inten		As 100%			Average Intensity	Average background	Corrected inten		As 100%			Average Intensity	Average background	Corrected inten		As 100%
				2443.73	603.685	1840.04		82.5882			3856.04	901.618	2954.42		132.606			3949	914.089	3034.91		136.219		Minimum	46.96	91.21	79.76
				2175.71	587.849	1587.86		71.2693			3672.19	827.123	2845.07		127.698			7804.52	1255.66	6548.86		293.938		25% Percentile	88.11	143.4	123
				3150.32	768.466	2381.85		106.907			4211.49	1162	3049.49		136.873			5263.66	1196.44	4067.22		182.553		Median	100	159.7	151.7
				3412.34	834.327	2578.02		115.711			4061.94	961.836	3100.1		139.145			5642.11	1119.16	4522.95		203.008		75% Percentile	116.1	200.3	179.4
				3776.29	951.068	2825.22		126.807			4449.66	1134.52	3315.14		148.796			4579.16	1047.93	3531.23		158.495		Maximum	180.1	268.6	293.9
				3283.41	725.441	2557.97		114.812			4480.42	1028.27	3452.15		154.946			5990.53	1016.47	4974.07		223.255		Range	133.2	177.4	214.2
				3489.37	775.15	2714.22		121.825			5685.67	1440.52	4245.15		190.539			3385.97	930.817	2455.16		110.197
				2805.82	609.632	2196.19		98.5735			3718.1	1027.44	2690.66		120.767			4843.48	1098.52	3744.96		168.088		Mean	102.3	170.3	156.7
				2234.25	600.977	1633.27		73.3074			5240.79	1301.63	3939.16		176.805			4952.05	1071.92	3880.13		174.155		Std. Deviation	25.46	41.86	46.39
				2049.7	527.548	1522.15		68.32			6289.63	1319.7	4969.93		223.07			4609.95	1029.08	3580.86		160.723		Std. Error of Mean	3.287	5.359	5.94
				1628.75	506	1122.75		50.3935			6491.68	1622.67	4869.01		218.54			4114.54	1096.1	3018.43		135.479
				1876.76	495.671	1381.09		61.9886			4928.25	1488.26	3439.99		154.4			6284.26	1434.56	4849.7		217.673		Number of values	60	61	61
				2800.04	540.288	2259.75		101.426			4881.72	1126.9	3754.82		168.531			5454.97	1200.39	4254.58		190.962
				3991.24	660.301	3330.94		149.506			6484.3	1003.3	5481		246.009			4352.38	996.413	3355.97		150.629		Shapiro-Wilk test
				2937.84	540.352	2397.48		107.608			4246.71	1274.81	2971.9		133.391			4912.84	1263.01	3649.82		163.818		W	0.9722	0.9652	0.9451
				2099.58	681.765	1417.81		63.6368			3388.44	1138.4	2250.04		100.991			3870.96	875.918	2995.04		134.429		P value	0.1877	0.0802	0.0085
				3781.82	667.349	3114.47		139.79			5025.63	1498.19	3527.44		158.325			4564.21	1183.5	3380.71		151.739		Passed normality test (alpha=0.05)?	Yes	Yes	No
				4784.47	770.795	4013.67		180.149			3370.48	1089.29	2281.19		102.389			4410.15	1117.32	3292.84		147.795		P value summary	ns	ns	**
				2651.72	601.055	2050.67		92.0419			6412.17	1422.75	4989.42		223.944			3638.05	937.562	2700.49		121.209
				3375.45	624.616	2750.84		123.468			4594.97	1043.88	3551.09		159.387			3948.4	1161.18	2787.23		125.102
				3286.63	719.808	2566.82		115.209			4479.75	930.315	3549.44		159.313			4522.62	1233.73	3288.88		147.618
				2510.91	574.786	1936.12		86.9006			5440.62	1099.08	4341.53		194.865			4352.16	1292.23	3059.93		137.341
				3316.84	746.25	2570.59		115.378			5321.33	1081.49	4239.84		190.301			3598.58	817.981	2780.59		124.804
				4470.42	736.872	3733.55		167.576			3703.92	907.11	2796.81		125.532			4524.01	960.575	3563.44		159.941		Mann Whitney test	27°C vs 34°C			18°C vs 27°C
				3289.73	637.123	2652.6		119.059			5439	1202.31	4236.69		190.159			4077.23	947.699	3129.53		140.466		P value	0.0764			<0.0001
				2723.66	601.767	2121.89		95.2387			6056.34	1278.7	4777.64		214.439			4881.18	948.267	3932.91		176.524		Exact or approximate P value?	Exact			Exact
				2014.92	568.726	1446.19		64.9107			5997.97	1287.86	4710.11		211.408			4813.36	997.658	3815.7		171.263		P value summary	ns			****
				2271.74	587.507	1684.23		75.5949			4726.19	1286.01	3440.18		154.409			4861.66	1264.51	3597.15		161.454		Significantly different (P < 0.05)?	No			Yes
				2907.37	767.219	2140.15		96.0583			4057.89	1215.45	2842.44		127.58			4550.73	1251.15	3299.58		148.098		One- or two-tailed P value?	Two-tailed			Two-tailed
				2855.46	680.896	2174.56		97.6028			6407.06	1272.12	5134.93		230.476			6106.5	1182.38	4924.12		221.013		Sum of ranks in column B,C	4098 , 3405			2086 , 5295
											4804.63	1095.88	3708.75		166.463			5856.15	1306.42	4549.72		204.209		Mann-Whitney U	1514			256
						Median
						2227.97
				Experiment 2
	PdnaJ (hsp40/sis1)			18°C							27°C							34°C
				Average Intensity	Average background	Corrected inten		As 100%			Average Intensity	Average background	Corrected inten		As 100%			Average Intensity	Average background	Corrected inten		As 100%
				4685.23	653.83	4031.4		120.211			7206.56	1948.2	5258.35		156.798			6642.52	1242.52	5400		161.021
				4041.9	884.656	3157.25		94.1452			8090.73	1182.03	6908.7		206.009			7896.23	1255	6641.23		198.033
				4000.11	623.843	3376.27		100.676			6593.28	1546.56	5046.73		150.487			4751.53	2076.65	2674.89		79.7618
				2943.92	616.007	2327.91		69.4155			11384.7	2377.98	9006.71		268.569			3899.51	1036.18	2863.33		85.381
				3712.29	589.511	3122.78		93.1173			8772.04	1875.86	6896.18		205.636			5543	1328.96	4214.04		125.658
				4165.67	622.083	3543.59		105.665			7394.3	1383.41	6010.9		179.237			3934.29	1214.65	2719.64		81.0964
				3952.24	711.087	3241.15		96.6471			10425.7	2002.2	8423.49		251.178			4594.4	1159.05	3435.35		102.438
				4376.12	575.252	3800.87		113.337			6539.36	1411.97	5127.39		152.893			10465.3	1254.04	9211.22		274.667
				4457.32	825.2	3632.12		108.305			9317.85	1356.32	7961.53		237.403			7942.48	1246.94	6695.53		199.652
				3714.14	868.944	2845.19		84.8401			8369.34	3133.08	5236.26		156.139			5642.96	1668.61	3974.35		118.51
				3768.7	575.816	3192.89		95.2079			6031.81	2973.1	3058.71		91.2068			5997.04	1029.37	4967.67		148.13
				3549.91	761.085	2788.83		83.1594			6506.61	1151.54	5355.06		159.681			7412.67	1833.4	5579.27		166.367
				4908.04	844.928	4063.11		121.157			4983.29	1147.15	3836.14		114.389			7797.85	1313.16	6484.68		193.365
				4828.48	766.02	4062.46		121.137			6505.01	1245.35	5259.66		156.837			6882.95	1178.85	5704.1		170.089
				5897.11	1052.38	4844.74		144.464			7254.84	1111.87	6142.96		183.176			5755.78	2125.56	3630.22		108.249
				5530.56	1347.19	4183.38		124.743			6537.11	1044.59	5492.52		163.78			5676.34	1355.56	4320.77		128.84
				4097.91	940.974	3156.93		94.1359			6983.57	1237.67	5745.9		171.336			4261.15	1239.37	3021.78		90.1058
				4839	1586.81	3252.19		96.9762			6276.21	1237.27	5038.94		150.255			8518.14	2695.07	5823.07		173.637
				4963.61	1305.13	3658.49		109.092			6873.74	1309.43	5564.31		165.921			6501.01	1582.04	4918.97		146.678
				5435.02	1163.92	4271.1		127.359			5206.83	1280.42	3926.41		117.081			4907.21	1063.34	3843.87		114.619
				4388.99	984.407	3404.58		101.52			6914.98	1457.26	5457.72		162.742			5412.07	1805	3607.07		107.558
				4587.14	840.738	3746.41		111.713			7399.74	1731.3	5668.43		169.026			4475.31	1134.84	3340.48		99.6088
				4394.31	861.295	3533.01		105.35			6645.33	1693.27	4952.06		147.664			7881.25	1526.34	6354.9		189.495
				4633.62	734.954	3898.67		116.253			9230.84	1384.7	7846.14		233.962			7546.78	1733.41	5813.36		173.347
				3944.49	835.751	3108.73		92.6986			10291.6	1371.47	8920.13		265.987			8040.05	1929.74	6110.31		182.202
				2880.03	1305.2	1574.83		46.9596			7147.82	1477.92	5669.9		169.069			8992.13	3412.9	5579.23		166.366
				3527.92	665.007	2862.91		85.3685			5915.1	1266.72	4648.38		138.609			6169.47	2150.14	4019.32		119.851
				3760.76	684.659	3076.1		91.7256			6446.46	1438	5008.45		149.346			6047.7	2064.9	3982.81		118.762
				4363.75	1116.9	3246.86		96.8172			8562.08	1229.66	7332.42		218.644			5433.15	2078.96	3354.2		100.018
				5381.3	2050.38	3330.92		99.3239			5035.32	1227.58	3807.73		113.542			11904.6	2135.09	9769.47		291.314
						Median
						3353.59
				Experiment 1																					18°C	27°C	34°C
	Phps60			18°C							27°C							34°C
				Average Intensity	Average background	Corrected inten		As 100%			Average Intensity	Average background	Corrected inten		As 100%			Average Intensity	Average background	Corrected inten		As 100%		Minimum	12.9	45.2	74.52
				1640.27	555.289	1084.98		56.1658			2069.79	287.484	1782.3		92.2639			3384.4	823.927	2560.47		132.547		25% Percentile	84.22	104.6	111.1
				1750.19	570.98	1179.21		61.0437			3751.93	400.148	3351.78		173.511			2634.63	578.531	2056.1		106.437		Median	100	134.8	132.5
				2195.32	695.898	1499.42		77.6201			1808.04	446.822	1361.21		70.4654			2973.57	485.219	2488.35		128.814		75% Percentile	113.9	165.2	152.8
				2191.88	606.89	1584.99		82.0496			2615.6	655.618	1959.98		101.462			3029.8	559.99	2469.81		127.854		Maximum	172.2	226	249
				2872.83	702.34	2170.49		112.359			2531.73	434.452	2097.27		108.569			3084.23	540.726	2543.5		131.669		Range	159.3	180.8	174.5
				2324.54	601.05	1723.49		89.2192			2606.99	330.507	2276.48		117.846			4410.89	786.193	3624.7		187.638
				3342.25	778.96	2563.29		132.693			1731.89	334.508	1397.38		72.3376			5208.51	644.5	4564.01		236.263		Mean	100.1	137.9	136.2
				3664.03	571.274	3092.76		160.102			2499.4	329.385	2170.01		112.334			4017.96	648.521	3369.44		174.424		Std. Deviation	27.58	42.78	34.26
				2612.45	424.85	2187.6		113.245			1192.97	319.863	873.11		45.198			3694.29	626.205	3068.08		158.824		Std. Error of Mean	3.56	5.477	4.423
				2275.92	431.622	1844.3		95.4733			4709.96	402.462	4307.49		222.985			4365.78	733.507	3632.27		188.031
				2389.19	668.494	1720.69		89.0745			3021.77	335.973	2685.79		139.035			2349.75	497.932	1851.82		95.8624		Number of values	60	61	60
				2516.23	853.535	1662.69		86.0721			2550.26	356.452	2193.81		113.566			2382.53	439.521	1943.01		100.583
				2440.52	432.05	2008.47		103.972			2088.51	340.795	1747.71		90.4732			3197.16	518.282	2678.88		138.677		Shapiro-Wilk test
				2396.64	740.72	1655.92		85.7214			3514.37	675.479	2838.89		146.96			2702.75	577.877	2124.88		109.998		W	0.9822	0.976	0.9453
				3431.8	439.206	2992.59		154.917			1847.55	316.396	1531.15		79.2626			3619.15	651.024	2968.13		153.65		P value	0.5265	0.2737	0.0094
				3718.13	391.594	3326.54		172.204			2350.33	341.962	2008.37		103.966			3395.37	529.952	2865.42		148.333		Passed normality test (alpha=0.05)?	Yes	Yes	No
				2291.18	352.84	1938.34		100.341			3765.23	539.849	3225.38		166.967			1860.36	420.89	1439.47		74.5163		P value summary	ns	ns	**
				2392.97	329.367	2063.6		106.826			4684.75	477.614	4207.13		217.789			4364.38	770.062	3594.31		186.066
				2177.52	362.72	1814.8		93.9462			4146.51	478	3668.51		189.906			2404.67	551.132	1853.54		95.9515
				3156.25	501.9	2654.35		137.407			3205.36	671.152	2534.2		131.187			3487.14	595.479	2891.66		149.691
				2567.42	541	2026.42		104.901			2150.58	377.726	1772.85		91.7745			4214.33	547.875	3666.45		189.8
				2293.08	367.929	1925.15		99.6586			1956.63	422.507	1534.12		79.4163			3360.88	470.701	2890.18		149.615
				2946.27	353.14	2593.13		134.238			1993.89	326.781	1667.11		86.3005			3913.48	455.835	3457.64		178.991		Mann Whitney test	27°C vs 34°C			18°C vs 27°C
				2370.03	531.085	1838.94		95.196			2392.7	360.521	2032.18		105.199			2394.79	543.37	1851.42		95.8419		P value	0.8464			<0.0001
				3469.83	751.545	2718.29		140.717			4276.53	368.041	3908.49		202.33			2790.55	546.959	2243.59		116.143		Exact or approximate P value?	Exact			Exact
				3011.56	572.062	2439.5		126.285			4735.88	369.301	4366.57		226.043			2391.25	442.233	1949.01		100.894		P value summary	ns			****
				2844.88	644.24	2200.64		113.92			3790.14	616.877	3173.26		164.269			5393.36	583.372	4809.99		248.997		Significantly different (P < 0.05)?	No			Yes
				1860.8	424.313	1436.49		74.3621			4157.03	643.049	3513.99		181.907			3411.45	414.356	2997.1		155.15		One- or two-tailed P value?	Two-tailed			Two-tailed
				1783.6	381.094	1402.51		72.603			3841.45	687.13	3154.32		163.289			2911.58	327.142	2584.43		133.787		Sum of ranks in column B,C	3759 , 3622			2683 , 4698
				1912.82	487.74	1425.08		73.7715			5066.74	724.726	4342.01		224.771			2580.3	423.753	2156.55		111.637		Mann-Whitney U	1792			853
						Median
						1931.75
				Experiment 2
	Phps60			18°C							27°C							34°C
				Average Intensity	Average background	Corrected inten		As 100%			Average Intensity	Average background	Corrected inten		As 100%			Average Intensity	Average background	Corrected inten		As 100%
				3517.19	570.406	2946.79		100.798			5512.06	1201.58	4310.48		147.444			4925.82	1393.44	3532.38		120.828
				3705.91	665.427	3040.48		104.003			5399.46	964.062	4435.39		151.717			4098.1	1069.62	3028.48		103.592
				3851.87	604.45	3247.42		111.081			6209.63	1344.19	4865.44		166.427			5598.89	1443.02	4155.86		142.155
				4218.96	945.951	3273.01		111.957			7070.9	1096.29	5974.62		204.367			3448.79	1266.4	2182.4		74.651
				4429.57	1099.79	3329.77		113.898			5361.19	941.046	4420.15		151.195			5341.25	1243.79	4097.46		140.157
				4466.07	1003.25	3462.82		118.449			3812.85	862.285	2950.56		100.927			4436.86	1439.4	2997.46		102.531
				4121.71	1221.56	2900.15		99.2023			4630.15	1049.22	3580.93		122.489			4705.72	1809.31	2896.41		99.0746
				4015.32	1067.04	2948.28		100.849			4758.33	965.643	3792.69		129.733			4789.12	1135.67	3653.46		124.97
				2936.01	1116.23	1819.78		62.2473			5271.3	939.105	4332.2		148.187			5250.43	1147.41	4103.02		140.348
				5480.27	1703.93	3776.34		129.173			4372.8	846.833	3525.97		120.609			3654.91	1103.97	2550.94		87.2575
				4041.59	1500.69	2540.91		86.9142			3672.91	963.757	2709.15		92.6692			4530.9	984.97	3545.93		121.292
				4712.42	1236.27	3476.14		118.905			5322.17	1204.44	4117.73		140.851			4470.54	853.97	3616.57		123.708
				4235.77	1080.93	3154.84		107.914			5627.37	1148.04	4479.33		153.22			4869.91	1023.32	3846.59		131.576
				3270.04	1469.34	1800.7		61.5946			4705.65	788.084	3917.57		134.004			4802.67	1105.6	3697.07		126.462
				4564.42	813.58	3750.84		128.301			5479.72	805.023	4674.7		159.902			4482.73	776.138	3706.59		126.788
				3912.29	964.689	2947.6		100.826			5172.91	745.597	4427.32		151.441			4149.83	766.608	3383.22		115.726
				3351.03	707.69	2643.34		90.4181			4305.69	809.659	3496.03		119.585			4082.05	839.341	3242.71		110.92
				4462.34	826.321	3636.02		124.373			6334.52	883.44	5451.08		186.46			5425.21	1490.27	3934.94		134.598
				3281.76	704.77	2576.99		88.1483			7207.54	759.816	6447.73		220.551			4521.38	646.705	3874.68		132.537
				4075.11	824.03	3251.08		111.206			5953.23	1098.53	4854.7		166.06			5995.54	766.669	5228.87		178.858
				3247.44	799.771	2447.67		83.7249			6147.09	1001.85	5145.24		175.998			6018.24	1063.63	4954.61		169.477
				3458.15	620.669	2837.48		97.0587			5327.68	937.839	4389.84		150.159			5681.06	1021.71	4659.35		159.377
				4797.69	1028.95	3768.74		128.913			5482.02	1251.04	4230.97		144.724			4885.08	794.754	4090.32		139.913
				3343.15	698.898	2644.25		90.4492			4087.58	954.492	3133.09		107.17			5182.13	786.235	4395.9		150.366
				2894.08	575.78	2318.3		79.2996			3795.96	1073.01	2722.95		93.1411			5390.86	782.57	4608.29		157.631
				3190.84	2813.72	377.113		12.8995			3595.22	932.475	2662.74		91.0816			4720.51	601.119	4119.39		140.908
				3105.7	593.756	2511.94		85.9234			4911.57	969.672	3941.9		134.836			4976.96	1151.68	3825.28		130.847
				3106.43	823.045	2283.39		78.1055			5566	1026.96	4539.04		155.262			4647.14	641.118	4006.02		137.03
				2229.28	648.275	1581		54.0798			5674.34	1799.8	3874.54		132.532			4501.98	599.931	3902.05		133.473
				3040.31	734.085	2306.22		78.8866			4374.52	1110.91	3263.61		111.635			3715.41	594.003	3121.41		106.771
											4745.72	1065.3	3680.43		125.892
						Median
						2923.47
				Experiment 1																					18°C	27°C	34°C
	Phps70/ssa3			18°C							27°C							34°C
				Average Intensity	Average background	Corrected inten		As 100%			Average Intensity	Average background	Corrected inten		As 100%			Average Intensity	Average background	Corrected inten		As 100%		Minimum	40.21	69.79	70.08
				1085.55	484.343	601.205		57.8654			1866.37	309.295	1557.07		149.867			1605.2	422.125	1183.07		113.87		25% Percentile	74.56	138.2	121
				1152.71	506.096	646.618		62.2364			2245.01	355.577	1889.43		181.856			2522.7	508.667	2014.03		193.848		Median	100	166.2	148.6
				1623.25	532.563	1090.69		104.977			2155.13	340.451	1814.68		174.661			2383.91	441.097	1942.81		186.994		75% Percentile	123.8	197.1	169.4
				941.63	523.849	417.781		40.211			2697.05	399.058	2297.99		221.179			1723.73	452.593	1271.14		122.346		Maximum	217.8	235.9	223.5
				1653.11	633.823	1019.29		98.1053			2884.42	508.174	2376.25		228.712			1541.5	479.616	1061.89		102.206		Range	177.6	166.1	153.4
				1985.18	784.685	1200.49		115.546			2337.65	389.342	1948.3		187.522			2048.71	531.397	1517.31		146.04
				1348.53	637.055	711.478		68.479			1954.77	323.326	1631.45		157.025			2268.25	612.973	1655.27		159.318		Mean	102.3	167	146.5
				909.856	322.849	587.006		56.4988			2060.56	331.779	1728.79		166.394			2544.93	524.822	2020.11		194.434		Std. Deviation	34.73	39.61	33.81
				1115.1	336.163	778.932		74.9714			2691.91	439.443	2252.47		216.798			1660.94	322.384	1338.55		128.834		Std. Error of Mean	4.483	5.113	4.365
				1014.12	330.288	683.836		65.8185			2926.6	509.709	2416.89		232.623			2109.27	285.464	1823.81		175.539
				1364.36	292.092	1072.26		103.204			1325.94	256.884	1069.05		102.895			2211.93	311.342	1900.58		182.929		Number of values	60	60	60
				1718.36	328.709	1389.65		133.752			2441.85	279.836	2162.01		208.091			2035.27	290.47	1744.8		167.935
				1446.27	324.735	1121.54		107.947			1415.14	407.584	1007.56		96.9764			2644.77	353.603	2291.17		220.522		Shapiro-Wilk test
				2021.35	355.72	1665.63		160.315			1627.49	451.333	1176.16		113.204			1905.62	290.37	1615.25		155.466		W	0.9643	0.9832	0.9898
				1412.25	291.814	1120.43		107.84			1763.62	438.438	1325.18		127.547			1824.01	265.504	1558.51		150.005		P value	0.0761	0.5757	0.8973
				1321.52	270.192	1051.33		101.189			2223.96	512.991	1710.96		164.679			1833.79	287.753	1546.03		148.804		Passed normality test (alpha=0.05)?	Yes	Yes	Yes
				1026.92	278.438	748.479		72.0404			2479.68	472.918	2006.76		193.148			1760.62	275.955	1484.67		142.897		P value summary	ns	ns	ns
				1953.09	278.233	1674.86		161.203			2428.89	574.173	1854.71		178.514			1932.38	286.889	1645.49		158.376
				1268.37	274.62	993.75		95.6474			2463.89	673.959	1789.93		172.279			2029.03	265.972	1763.06		169.693		Mann Whitney test	27°C vs 34°C			18°C vs 27°C
				1744.01	322.466	1421.55		136.823			1399.98	274.638	1125.34		108.313			1990.27	290.438	1699.84		163.607		P value	0.0034			<0.0001
				1544.36	304.895	1239.46		119.297			1714.94	313.533	1401.41		134.884			2645.86	323.493	2322.37		223.525		Exact or approximate P value?	Exact			Exact
				1058.92	336.05	722.874		69.5758			1497.63	280.151	1217.48		117.181			2053.84	278.402	1775.43		170.884		P value summary	**			****
				1042.47	383.025	659.44		63.4705			2129.1	387.315	1741.78		167.645			1902.14	260.848	1641.29		157.972		Significantly different (P < 0.05)?	Yes			Yes
				1555.58	371.269	1184.31		113.989			2220.95	387	1833.95		176.516			2360.56	275.14	2085.42		200.72		One- or two-tailed P value?	Two-tailed			Two-tailed
				1753.41	442.041	1311.37		126.218			2751.5	441.589	2309.91		222.327			1991.32	284.073	1707.24		164.32		Sum of ranks in column B,C	4184 , 3076			2228 , 5032
				1423.14	375.707	1047.43		100.814			2135.38	412.596	1722.78		165.816			999.092	271	728.092		70.0781		Mann-Whitney U	1246			398
				1866.04	387.955	1478.09		142.264			2320.16	446.387	1873.77		180.348			1670.07	278.155	1391.92		133.97
				1377.97	347.455	1030.51		99.1859			2885.14	434.167	2450.98		235.904			1541.1	327.137	1213.96		116.842
				766.658	292.027	474.631		45.6827			1856.06	407.983	1448.08		139.376			2159.05	265.452	1893.6		182.257
				1378.16	600.89	777.274		74.8118			2767.24	515.26	2251.98		216.75			2065.56	238.123	1827.44		175.889
						Median
						1038.97
				Experiment 2
	Phps70/ssa3			18°C							27°C							34°C
				Average Intensity	Average background	Corrected inten		As 100%			Average Intensity	Average background	Corrected inten		As 100%			Average Intensity	Average background	Corrected inten		As 100%
				3463.2	834.223	2628.98		157.764			2655.52	360.051	2295.47		137.75			2334.68	374.757	1959.92		117.614
				2412.41	780.934	1631.47		97.904			2835.26	357.369	2477.89		148.697			2563.03	415.856	2147.17		128.851
				2874.95	751.459	2123.5		127.43			2308.53	434.056	1874.47		112.486			1867.34	424.879	1442.46		86.5613
				2479.61	667.71	1811.9		108.732			2719.85	422.311	2297.54		137.874			2914.99	523.8	2391.19		143.495
				1942.67	832.609	1110.06		66.6143			3086.13	548.085	2538.05		152.307			2825.5	379.256	2446.25		146.798
				1730.78	779.843	950.941		57.0656			3312.6	609.809	2702.79		162.193			2787.92	786.978	2000.94		120.076
				1632.47	805.648	826.821		49.6172			2935.99	532.502	2403.49		144.232			2420.58	770.485	1650.1		99.0217
				2307.08	770.975	1536.1		92.181			2891.63	703.498	2188.13		131.309			3076.43	761.23	2315.2		138.934
				2528.15	716.593	1811.56		108.711			3610.34	502.42	3107.92		186.505			3235.7	771.036	2464.66		147.903
				1993.05	752.071	1240.98		74.4704			4304.98	935.855	3369.13		202.18			3389.16	798.981	2590.18		155.436
				2139.86	682.187	1457.68		87.4745			4606.27	1020.65	3585.61		215.171			3825.92	959.813	2866.11		171.994
				2860.74	772.944	2087.79		125.288			1654.76	491.698	1163.06		69.7949			2911.84	988.315	1923.52		115.43
				3485.02	768.462	2716.56		163.02			4605.33	1037.31	3568.02		214.115			3287.19	1063.53	2223.67		133.441
				4390.4	761.278	3629.12		217.782			3003.01	531.741	2471.27		148.3			4230.73	1284.95	2945.78		176.775
				3304.75	810.072	2494.68		149.705			2464.11	477.377	1986.73		119.223			4058.45	1439.52	2618.93		157.161
				2670.95	918.366	1752.59		105.172			4102.6	773.439	3329.16		199.781			3924.67	1714.67	2210		132.621
				2684.09	1008.02	1676.06		100.58			4029.53	698.759	3330.78		199.879			4112.72	1496.77	2615.95		156.982
				3211.97	700.613	2511.36		150.706			3168.94	591.233	2577.71		154.687			3611.99	1111.88	2500.11		150.031
				2121.53	644.463	1477.06		88.6381			4121.58	838.085	3283.5		197.041			2952.67	1230.81	1721.86		103.328
				2147.63	640.043	1507.58		90.4695			3429.81	694.469	2735.34		164.147			3637.98	1097.07	2540.91		152.479
				1927.73	661.78	1265.95		75.969			3231.14	508.348	2722.79		163.394			3656.62	1647.59	2009.03		120.561
				1851.81	690.648	1161.16		69.6807			1980.02	623.026	1356.99		81.4326			3962.11	1489.03	2473.08		148.408
				2259.72	727.977	1531.74		91.9192			3263.32	637.022	2626.3		157.603			2826.25	1321.17	1505.08		90.3193
				2579.95	751.38	1828.57		109.732			3869.4	753.623	3115.78		186.977			3721.52	2276.96	1444.56		86.6875
				3086.43	834.753	2251.67		135.122			3438.93	464.704	2974.23		178.482			3328.93	1619.88	1709.06		102.56
				2630.56	702.302	1928.26		115.714			3179.54	414.489	2765.05		165.929			2891.65	1482.46	1409.19		84.5651
				2237.05	708.302	1528.75		91.7397			2688.58	522.977	2165.61		129.957			3694.51	1344.25	2350.26		141.038
				2407.75	751.01	1656.74		99.4202			3983.96	699.993	3283.97		197.07			4185.58	1380.64	2804.94		168.323
				3657.78	1170.27	2487.51		149.275			4361.93	454.068	3907.86		234.509			3597.73	1316.88	2280.85		136.873
				2434.17	801.433	1632.74		97.9801			3633.12	530.42	3102.7		186.192			4566.31	1307.1	3259.22		195.584
						Median
						1666.4

## Sheet: Fig.1F
	Figure 1f - Map showing areas of intensive wheat growth in UK and France
		Wheat yield data:
		https://ipad.fas.usda.gov/rssiws/al/crop_production_maps/Europe/EU_Wheat.png
		Grid location:
		https://rda.ucar.edu/datasets/ds628.0/

## Sheet: Fig. 1G
	Figure 1g - Relative number of days in May, June, July when wheat field temperature in Southern England and North-East France reached ≥27ºC (years 1990-2020)
			England
			"Days/time per month when temperature in wheat fields reaches ≥27˚C"
		Year		May									June									July
				Days	SDEV	n		% time	STEV	n			Days	SDEV	n		% time	STEV	n			Days	SDEV	n		% time	STEV	n
		1990		2.3125	1.40089	16		7.45968	4.51901	16			1.3125	1.13835	16		4.375	3.79449	16			6.625	1.82117	16		21.371	5.87475	16
		1991		0	0	16		0	0	16			0	0	16		0	0	16			4.4375	1.78769	16		14.3145	5.76674	16
		1992		6	2.68328	16		19.3548	8.65575	16			6.25	1.73205	16		20.8333	5.7735	16			2	1.09545	16		6.45161	3.53369	16
		1993		0	0	16		0	0	16			3.125	1.20416	16		10.4167	4.01387	16			1.3125	0.60208	16		4.23387	1.94219	16
		1994		0	0	16		0	0	16			2.125	1.20416	16		7.08333	4.01387	16			8.5625	1.59034	16		27.621	5.13011	16
		1995		2.8125	1.37689	16		9.07258	4.44159	16			3.1875	1.22304	16		10.625	4.07681	16			9.9375	1.73085	16		32.0565	5.58338	16
		1996		0.0625	0.25	16		0.201613	0.806452	16			4.375	1.25831	16		14.5833	4.19435	16			4.625	1.66833	16		14.9194	5.38172	16
		1997		0.5	0.516398	16		1.6129	1.6658	16			0	0	16		0	0	16			3.4375	1.89627	16		11.0887	6.11699	16
		1998		0.9375	1.18145	16		3.02419	3.81114	16			2.25	0.774597	16		7.5	2.58199	16			0.4375	0.512347	16		1.41129	1.65273	16
		1999		0	0	16		0	0	16			1.625	0.885061	16		5.41667	2.9502	16			6.5625	1.89627	16		21.1694	6.11699	16
		2000		1.1875	0.75	16		3.83065	2.41935	16			3.1875	1.16726	16		10.625	3.89087	16			0.125	0.341565	16		0.403226	1.10182	16
		2001		0.9375	0.680074	16		3.02419	2.19379	16			2.375	1.08781	16		7.91667	3.62604	16			8.1875	1.47054	16		26.4113	4.74369	16
		2002		0.1875	0.403113	16		0.604839	1.30036	16			0.6875	0.60208	16		2.29167	2.00693	16			3.625	1.14746	16		11.6935	3.70149	16
		2003		2.25	1.39044	16		7.25806	4.4853	16			2.1875	1.27639	16		7.29167	4.25463	16			5.3125	0.7932	16		17.1371	2.55871	16
		2004		0.125	0.341565	16		0.403226	1.10182	16			4.125	1.20416	16		13.75	4.01387	16			1.75	1.12546	16		5.64516	3.63053	16
		2005		1	0	16		3.22581	0	16			7	0.730297	16		23.3333	2.43432	16			4.125	1.85742	16		13.3065	5.99167	16
		2006		0.5	0.632455	16		1.6129	2.04018	16			7.375	3.22232	16		24.5833	10.7411	16			14.625	0.718795	16		47.1774	2.31869	16
		2007		1.1875	0.834166	16		3.83065	2.69086	16			1.3125	1.35247	16		4.375	4.50822	16			0	0	16		0	0	16
		2008		1.5625	0.892095	16		5.04032	2.87773	16			1.4375	0.813941	16		4.79167	2.71314	16			4.8125	2.10456	16		15.5242	6.7889	16
		2009		0	0	16		0	0	16			3	1.0328	16		10	3.44265	16			1.75	0.447214	16		5.64516	1.44262	16
		2010		2.3125	1.07819	16		7.45968	3.47804	16			6.5625	2.75605	16		21.875	9.18685	16			3.5	1.63299	16		11.2903	5.26772	16
		2011		0	0	16		0	0	16			1.875	0.619139	16		6.25	2.0638	16			0	0	16		0	0	16
		2012		3	1.93218	16		9.67742	6.23285	16			0.9375	0.680074	16		3.125	2.26691	16			2.625	0.619139	16		8.46774	1.99722	16
		2013		0	0	16		0	0	16			0.875	0.341565	16		2.91667	1.13855	16			9.9375	2.7921	16		32.0565	9.00678	16
		2014		0.125	0.341565	16		0.403226	1.10182	16			2.125	1.54381	16		7.08333	5.14602	16			6.9375	1.94829	16		22.379	6.28481	16
		2015		0	0	16		0	0	16			0.8125	0.543906	16		2.70833	1.81302	16			1.6875	0.873212	16		5.44355	2.81681	16
		2016		0.3125	0.478714	16		1.00806	1.54424	16			1	1.26491	16		3.33333	4.21637	16			4	0.730297	16		12.9032	2.3558	16
		2017		2.5625	1.41274	16		8.26613	4.55723	16			5.625	0.619139	16		18.75	2.0638	16			2.8125	0.910586	16		9.07258	2.93737	16
		2018		1.6875	1.19548	16		5.44355	3.85638	16			3.5625	1.8246	16		11.875	6.082	16			12.4375	2.18994	16		40.121	7.06432	16
		2019		0.1875	0.403113	16		0.604839	1.30036	16			1.25	0.68313	16		4.16667	2.2771	16			4.6875	0.478714	16		15.121	1.54424	16
		2020		2.5	1.75119	16		8.06452	5.649	16			4.1875	0.75	16		13.9583	2.5	16			1.625	0.885061	16		5.24194	2.85504	16
			FRANCE
			"Days/time per month when temperature in wheat fields reaches ≥27˚C"
		Year		May									June									July
				Days	SDEV	n		% time	STEV	n			Days	SDEV	n		% time	STEV	n			Days	SDEV	n		% time	STEV	n
		1990		4.27273	4.05268	55		13.783	13.0732	55			4.36364	2.09376	55		14.5455	6.97921	55			12.9455	3.19385	55		FALSE	10.3027	55
		1991		1.32727	1.76441	55		4.28153	5.69164	55			1.4	1.72777	55		4.66667	5.75923	55			13.7091	4.83304	55		44.2229	15.5904	55
		1992		6.63636	3.76319	55		21.4076	12.1393	55			6.56364	2.2833	55		21.8788	7.61101	55			11.2182	3.69028	55		36.1877	11.9041	55
		1993		4.05455	1.86009	55		13.0792	6.00029	55			8.56364	3.65028	55		28.5455	12.1676	55			5.90909	2.66161	55		19.0616	8.58584	55
		1994		0.890909	1.44879	55		2.8739	4.67351	55			9.49091	4.2682	55		31.6364	14.2273	55			20.7818	3.85232	55		67.0381	12.4269	55
		1995		4.09091	2.95818	55		13.1965	9.54252	55			7.12727	1.72191	55		23.7576	5.73971	55			17.3091	3.07241	55		55.8358	9.91101	55
		1996		1.45455	1.06837	55		4.69208	3.44635	55			9.83636	3.88141	55		32.7879	12.938	55			8.76364	5.01096	55		28.2698	16.1644	55
		1997		2.16364	1.60743	55		6.97947	5.18526	55			4.05455	2.18935	55		13.5152	7.29784	55			8.32727	5.02606	55		26.8622	16.2131	55
		1998		6.92727	2.98673	55		22.346	9.6346	55			7.2	3.58701	55		24	11.9567	55			3.87273	2.48741	55		12.4927	8.0239	55
		1999		4.12727	2.2694	55		13.3138	7.32064	55			4.18182	2.86157	55		13.9394	9.53855	55			13.5091	3.81456	55		43.5777	12.305	55
		2000		4.78182	3.6091	55		15.4252	11.6423	55			9.85455	4.55183	55		32.8485	15.1728	55			3.14546	2.9213	55		10.1466	9.42355	55
		2001		6.69091	4.13151	55		21.5836	13.3274	55			6.69091	3.19648	55		22.303	10.6549	55			12.1273	2.5752	55		39.1202	8.30709	55
		2002		2.10909	1.30061	55		6.80352	4.19551	55			9.87273	5.06643	55		32.9091	16.8881	55			6.29091	1.96895	55		20.2933	6.35145	55
		2003		3.74546	2.11886	55		12.0821	6.83503	55			18.1818	6.95779	55		60.6061	23.1926	55			13.1091	3.609	55		42.2874	11.642	55
		2004		2.38182	1.9578	55		7.68328	6.3155	55			6.72727	3.35799	55		22.4242	11.1933	55			8.2	3.26825	55		26.4516	10.5428	55
		2005		4.78182	1.9785	55		15.4252	6.38227	55			13.6546	2.89455	55		45.5152	9.64852	55			9.47273	2.87939	55		30.5572	9.28837	55
		2006		1.74545	1.72367	55		5.6305	5.56023	55			12.4	5.03911	55		41.3333	16.797	55			22.8182	3.78638	55		73.607	12.2141	55
		2007		3.74546	2.68892	55		12.0821	8.67394	55			6.74545	4.82746	55		22.4848	16.0915	55			5.58182	2.41669	55		18.0059	7.79578	55
		2008		4.27273	3.73896	55		13.783	12.0612	55			6.98182	4.13875	55		23.2727	13.7958	55			9.07273	2.86003	55		29.2669	9.22592	55
		2009		3.07273	2.0981	55		9.91202	6.76806	55			6.74545	3.23304	55		22.4848	10.7768	55			9.03636	3.52748	55		29.1496	11.379	55
		2010		2.09091	1.17494	55		6.74487	3.79011	55			9.47273	2.52289	55		31.5758	8.40964	55			13.1455	3.31896	55		42.4047	10.7063	55
		2011		4.92727	4.92482	55		15.8944	15.8865	55			5.29091	2.49201	55		17.6364	8.30669	55			2.54546	1.58486	55		8.21115	5.11245	55
		2012		5.41818	3.9001	55		17.478	12.581	55			4.50909	2.79466	55		15.0303	9.31552	55			5.98182	2.37651	55		19.2962	7.66617	55
		2013		0	0	55		0	0	55			5.72727	2.95306	55		19.0909	9.84352	55			18.2	4.60837	55		58.7097	14.8657	55
		2014		1.14545	1.00771	55		3.69502	3.25069	55			7.70909	4.20614	55		25.697	14.0205	55			9.81818	3.29473	55		31.6716	10.6281	55
		2015		1.38182	1.28367	55		4.45748	4.14087	55			8.09091	3.69821	55		26.9697	12.3274	55			14.9273	4.7565	55		48.1525	15.3435	55
		2016		1.70909	1.95005	55		5.5132	6.29048	55			3.74546	1.8581	55		12.4848	6.19366	55			9.74545	3.71792	55		31.437	11.9933	55
		2017		7.23636	3.34976	55		23.3431	10.8057	55			12.3091	4.34985	55		41.0303	14.4995	55			8.63636	2.6483	55		27.8592	8.54289	55
		2018		5.21818	3.9893	55		16.8328	12.8687	55			9.05454	5.00895	55		30.1818	16.6965	55			18.4546	5.13455	55		59.5308	16.5631	55
		2019		0.636364	0.648749	55		2.05279	2.09274	55			12.4909	2.49349	55		41.6364	8.31164	55			12.6182	5.65846	55		40.7038	18.2531	55
		2020		3.34545	2.31115	55		10.7918	7.45532	55			5.52727	1.86443	55		18.4242	6.21476	55			8.45454	4.49616	55		27.2727	14.5038	55
		and
		JRA-55 via Research Data Archive (https://rda.ucar.edu/datasets/ds628.0/).

## Sheet: Fig. 2A
	Figure 2a - Fluorescent reporter plasmid pCFDR1
	The plasmid pCFDR1 containing mCherry and codon-optimised ZtGFP, controlled by 1000 bp promoter regions of two differentially expressed genes from spores and hyphae
	>Promoter (hypha-specific)_ZTRI_13.167_1000 bp
	CCACGATTTCCTGGGACTACTGCGCCTTTCATGGTTTCAGCATCGCTACCGTGGTCTCTTTTCACATGAAGATCCGACAATATGATGACTCCTGAAGCGGAGCGACAAGCAAGAGCAACCTTGATGAAGCTACAGAGCCAAATCTACACAGGAATGTCCACTCGATTTGTGTCCAGAGAGAGCCATGACCGTGAAGCCTCAGCAATGATGATCTCGATCCAGCCGCCTCTGAGTGGGTTGTATCAATCGTGTCGTCGGCCGAGCCTCCTGTCGATGTGAGTGCATCGTCCGTGCAGCTGACCTTTGTTTGCAACACGTGTTGCGGCTCTCGCAGCACTGTCCTCACAGAGTCACGACTCCGGCTCCTGCGTCCCAACGCTCGATCGAAACCCTGCTTCA…
	>Promoter (spore-specific)_ZTRI_7.69_1000 bp
	ATGCTATCCTCTTTGCCGCATGTCTGTGGAGGCGATGGCTTCCCCGCTGGATGAATCGCCGCGCGTTCCTGATGGTACCTGGCTAAAGGCGACTTCGCCGAAGCAACCACAGAACCGTGTCCACCACGACCGCAGGTCATGAGGTTGTGTGCCGCTGGACGAGGACAAAGTGGCGCATCAAGACCATCCCAATGATGAGCATTCCGCACAGCGTTGAGAGGTTTGCCTGAACGATGAACGCGTGTTCAGCTCACGGTCAGTAGTGCCTATCGCGCCACTCATCAACGAGGCGCTCGTGGTTCGACTGAGCGAGATTTGGTCTCTGGTTGGATGAGCGCACTTTTGACGGTCCCGGTCTCGGACTTGGCCGATTTGCAACGTCGTGCGCCTTTCGTCGAC…

## Sheet: Fig. 2B
	Figure 2b - IPO323 cells expressing pCFDR1 after 2d growth in MM at 27ºC
	Strain used: IPO323_FDR1
		27°C

## Sheet: Fig. 2C
	Figure 2c - Cells expressing pCFDR1 after 2d growth in MM at 18°C
	Strain used: IPO323_FDR1
		18°C

[truncated: 56 more sheets: Fig. 2D, Fig. 2E, Fig. 2F, Fig. 2G, Fig. 2H, Fig. 3A, Fig. 3B, Fig. 3C, Fig. 4A , Fig. 4B , Fig. 4C , Fig. 5A , Fig.  5B, Fig.  5C, Fig.  6A, Fig.  6B, Fig. 7A, Fig. 7B, Fig. 7C, Fig.  7D …]
